# Supplementary material for: Genomic analysis of 11,555 probands identifies 60 dominant congenital heart disease genes
Source: Proc Natl Acad Sci U S A. 2025 Mar 24;122(13):e2420343122. doi: 10.1073/pnas.2420343122 (PMC12002227; doi:10.1073/pnas.2420343122)
Supplement: Supplementary file 2 — Dataset S01 (XLSX) [file pnas.2420343122.sd01.xlsx]

## Sheet: DS1. Panel Genes
	Extended Data Set 1. Genes in the 248 gene panel
	248 genes included in MIPseq panel with annotation for gene selection criteria. "Inclusion criteria" provides the primary reason for addition to the panel as represented in Figure S1. 'Damaging DNMs' is number of Damaging DNMs identified in CHD probands per gene in Homsy, et. al. Nat Gen 2015. The "e14.5 Mouse Heart Expression" uses the calculated percentile as reported in Homsy, et. al. Nat Gen …
	Gene	Panel Inclusion Criteria	pLI	MisZ	e14.5 Mouse Heart Expression (%)	Chromatin Modifying Gene	# Damaging DNMs from Homsy 2015	ClinGen Pathogenic for CHD	Prior Statistical Significance
	ACTB	CHD Known	0.99	5	99.9	F	3	F	F
	ADNP	CHD Known	1	2.1	94.9	F	0	F	T
	AHNAK	CHD Candidate with ≥ 1 Damaging DNM	0.9	-3	95.7	F	2	F	F
	ANKRD11	CHD Known	1	-0.6	97.2	F	1	F	T
	APBB1	Chromatin Intolerant to LOF	0.97	1.6	80	T	0	F	F
	ARID1A	Chromatin Intolerant to LOF	1	3.7	97.6	T	0	F	F
	ARID1B	Chromatin Intolerant to LOF	1	2.6	83.2	T	1	F	F
	ARID2	Chromatin Intolerant to LOF	1	2.7	84.8	T	0	F	F
	ARID4A	Chromatin Intolerant to LOF	1	1.4	79.3	T	0	F	F
	ARID4B	Chromatin Intolerant to LOF	1	2.3	85.8	T	0	F	F
	ASH1L	Chromatin Intolerant to LOF	1	3.5	87	T	1	F	F
	ASXL1	CHD Known	0	0.6	85.5	T	1	F	F
	ATRX	Chromatin Intolerant to LOF	1	3.1	95.4	T	1	F	F
	ATXN7L3	Chromatin Intolerant to LOF	1	2.1	86.1	T	0	F	F
	BAG6	Chromatin Intolerant to LOF	1	2.7	97.6	T	1	F	F
	BAP1	Chromatin Intolerant to LOF	0.99	2.6	82.3	T	0	F	F
	BAZ1B	Chromatin Intolerant to LOF	1	3.7	95.3	T	0	F	F
	BAZ2A	Chromatin Intolerant to LOF	1	2.1	89.4	T	1	F	F
	BCOR	Chromatin Intolerant to LOF	1	1.9	81	T	0	F	F
	BPTF	Chromatin Intolerant to LOF	1	3.7	93.8	T	0	F	F
	BRAF	CHD Known	1	3.7	65.8	F	2	F	F
	BRD1	Chromatin Intolerant to LOF	1	2.8	80.1	T	0	F	F
	BRD3	Chromatin Intolerant to LOF	0.97	2.6	94.4	T	0	F	F
	BRD4	Chromatin Intolerant to LOF	1	3.6	95.1	T	0	F	F
	BRD9	Chromatin Nominated	0.02	1.3	80.9	T	0	F	F
	BRMS1L	Chromatin with ≥ 2 Damaging DNMs	0.06	2.1	80.7	T	1	F	F
	BRPF3	Chromatin Intolerant to LOF	1	2.9	75.7	T	0	F	F
	C1orf127	CHD Known	0	0.7	35.2	F	0	F	F
	CABIN1	Chromatin Nominated	0	1.9	85.6	T	0	F	F
	CACNA1A	CHD Candidate with ≥ 1 Damaging DNM	1	5.8	48.7	F	3	F	F
	CAD	CHD Candidate with ≥ 1 Damaging DNM	1	4.3	85.9	F	3	F	F
	CARM1	Chromatin Intolerant to LOF	1	4.3	87.9	T	0	F	F
	CDK13	CHD Known	0.91	2.3	80	F	2	F	T
	CHD1	Chromatin Intolerant to LOF	1	4.2	75.3	T	1	F	F
	CHD2	Chromatin Intolerant to LOF	1	5.2	90.4	T	0	F	F
	CHD3	Chromatin Intolerant to LOF	1	6.2	94.6	T	0	F	F
	CHD4	Chromatin Intolerant to LOF	1	6.3	99.1	T	4	F	F
	CHD6	Chromatin Intolerant to LOF	1	4	80.6	T	0	F	F
	CHD7	Chromatin Intolerant to LOF	1	3.2	93.4	T	17	F	T
	CHD8	Chromatin Intolerant to LOF	1	5.9	90	T	1	F	F
	CLUH	CHD Candidate with ≥ 1 Damaging DNM	0.99	1.8	95.9	F	3	F	F
	CREBBP	Chromatin Intolerant to LOF	1	3.9	90.5	T	2	F	F
	CSTF3	CHD Nominated	0.98	4.9	69.1	F	0	F	F
	CTBP1	Chromatin Intolerant to LOF	0.98	3.3	90.6	T	0	F	F
	CTCF	Chromatin Intolerant to LOF	1	4.4	87.6	T	0	F	F
	CTNNB1	Chromatin Intolerant to LOF	1	3.8	99	T	3	F	F
	CTR9	Chromatin Intolerant to LOF	1	4.3	81.9	T	1	F	F
	CUL3	CHD Nominated	1	4.8	83	F	1	F	F
	CUL4B	Chromatin Intolerant to LOF	1	3.8	68.7	T	1	F	F
	CXXC1	Chromatin Nominated	0.9	3.1	80.1	T	0	F	F
	DAPK3	Chromatin Nominated	0.01	1.8	82.2	T	0	F	F
	DDB1	Chromatin Intolerant to LOF	1	4.9	99	T	0	F	F
	DDX3X	CHD Nominated	1	4.3	96.5	F	1	F	T
	DNMT1	Chromatin Intolerant to LOF	1	5	95.2	T	0	F	F
	DNMT3A	Chromatin Nominated	0	3.4	96.7	T	0	F	F
	DOT1L	Chromatin Intolerant to LOF	1	2.7	92.3	T	0	F	F
	DYRK1A	CHD Known	1	3.3	86.4	F	0	F	T
	EGFL7	CHD Nominated	0	-0.3	83.6	F	1	F	F
	EHMT1	Chromatin Intolerant to LOF	1	1.2	84.8	T	1	F	F
	EHMT2	Chromatin Nominated	0	3.7	89	T	0	F	F
	ELP3	Chromatin Nominated	0	1.8	86.3	T	0	F	F
	EP300	Chromatin Intolerant to LOF	1	2	88.1	T	2	F	F
	EP400	Chromatin Intolerant to LOF	1	2.6	84.9	T	1	F	F
	EPC1	Chromatin Intolerant to LOF	1	2.7	76.8	T	0	F	F
	EXTL3	CHD Nominated	0	1.5	95.6	F	1	F	F
	EYA3	Chromatin Intolerant to LOF	1	1.9	79.4	T	0	F	F
	EZH2	Chromatin Intolerant to LOF	1	4.7	81.9	T	0	F	F
	FBN1	CHD Known	1	5.1	93.1	F	3	F	F
	FLT4	CHD Known	1	2.8	74.4	F	4	F	T
	FOXC2	CHD Known	0.13	-0.3	55.1	F	2	F	F
	GANAB	CHD Candidate with ≥ 1 Damaging DNM	1	2.2	93.7	F	2	F	F
	GATA4	CHD Known	0.49	0.7	96.6	F	3	Definitive	F
	GATA6	CHD Known	1	1.3	94.8	F	4	Definitive	F
	GDF1	CHD Known	0.41	1.7	NA	F	1	F	T
	GJA1	CHD Known	0.16	1.3	98.7	F	1	F	F
	HCFC1	Chromatin Intolerant to LOF	1	5.6	95.8	T	0	F	F
	HDAC1	Chromatin Nominated	0.61	3	69.2	T	0	Disputed	F
	HDAC2	Chromatin Intolerant to LOF	1	4.1	92.4	T	0	F	F
	HDAC3	Chromatin Nominated	0.57	3.7	86.7	T	0	F	F
	HDAC5	Chromatin Intolerant to LOF	1	3.3	90.8	T	0	F	F
	HDAC7	Chromatin Intolerant to LOF	1	2.8	86.2	T	1	F	F
	HDAC9	Chromatin Intolerant to LOF	1	2.1	78.9	T	0	F	F
	HIRA	Chromatin Intolerant to LOF	1	3.7	73.7	T	1	F	F
	HLTF	Chromatin with ≥ 2 Damaging DNMs	0	1	59.3	T	1	F	F
	HRNR	CHD Nominated	0	-11.5	0	F	0	F	F
	HUWE1	Chromatin Intolerant to LOF	1	8.9	97.7	T	0	F	F
	ITSN2	CHD Candidate with ≥ 1 Damaging DNM	0	1.1	77.3	F	2	F	F
	JAG1	CHD Known	1	3.2	76.8	F	3	F	F
	JARID2	Chromatin Intolerant to LOF	1	2.7	86.9	T	1	F	F
	JMJD1C	Chromatin Intolerant to LOF	1	1.5	73.3	T	0	F	F
	JMJD6	Chromatin Intolerant to LOF	0.93	1.5	79.7	T	0	F	F
	KANSL1	Chromatin Intolerant to LOF	1	1.2	84.8	T	1	F	F
	KAT2A	Chromatin Nominated	0.57	3.8	77.6	T	0	F	F
	KAT2B	Chromatin Intolerant to LOF	0.99	2.2	66.8	T	0	F	F
	KAT5	Chromatin Nominated	0.09	3.6	75.9	T	0	F	F
	KAT6A	Chromatin Intolerant to LOF	1	2.1	88.9	T	1	F	F
	KAT6B	Chromatin Intolerant to LOF	1	2.9	81.7	T	1	F	F
	KAT7	Chromatin Intolerant to LOF	1	4.3	78.7	T	1	F	F
	KDM1A	Chromatin Intolerant to LOF	1	4.7	88	T	0	F	F
	KDM2A	Chromatin Intolerant to LOF	1	5.3	92.5	T	0	F	F
	KDM3A	Chromatin Intolerant to LOF	1	1.6	78.7	T	0	F	F
	KDM3B	Chromatin Intolerant to LOF	1	5	86.6	T	1	F	F
	KDM4A	Chromatin Intolerant to LOF	1	3.7	90.8	T	0	F	F
	KDM4B	Chromatin Intolerant to LOF	1	3.5	79.7	T	0	F	F
	KDM5A	Chromatin Intolerant to LOF	1	2.2	86.5	T	2	Limited	F
	KDM5B	Chromatin with ≥ 2 Damaging DNMs	0	1.8	86	T	4	F	F
	KDM5C	Chromatin Intolerant to LOF	1	5.1	94	T	0	F	F
	KDM6A	Chromatin Intolerant to LOF	1	2.9	40.8	T	1	F	F
	KDM6B	Chromatin Intolerant to LOF	1	1.3	94.7	T	1	F	F
	KDR	CHD Known	1	1	87.2	F	0	F	F
	KLF2	CHD Candidate with ≥ 1 Damaging DNM	0.56	2.2	60.8	F	2	F	F
	KLF4	CHD Nominated	1	0.1	53.6	F	1	F	F
	KMT2A	Chromatin Intolerant to LOF	1	6.2	86.1	T	2	F	F
	KMT2C	Chromatin Intolerant to LOF	1	2.1	80	T	2	F	F
	KMT2D	Chromatin Intolerant to LOF	1	3.7	96.8	T	19	F	T
	KMT2E	Chromatin Intolerant to LOF	1	1.4	94.7	T	1	F	F
	KMT5B	Chromatin Intolerant to LOF	1	#N/A	77.9	T	0	F	F
	KRT13	CHD Candidate with ≥ 1 Damaging DNM	0	-0.5	15.5	F	2	F	F
	LHX2	CHD Candidate with ≥ 1 Damaging DNM	0.99	2.3	25.4	F	2	F	F
	LOXL2	Chromatin Nominated	0	0.2	92.2	T	0	F	F
	LRP1	CHD Known	1	8.2	92.9	F	3	F	F
	LZTR1	CHD Known	0	0.6	84.1	F	2	F	F
	MAP3K12	Chromatin Intolerant to LOF	1	3	91.3	T	0	F	F
	MBD3	Chromatin Intolerant to LOF	0.98	1.4	84.7	T	0	F	F
	MCRS1	Chromatin Nominated	0.17	2.2	76.4	T	0	F	F
	MECP2	Chromatin Nominated	0.89	-1.2	85.5	T	0	F	F
	MED24	Chromatin Nominated	0	2.6	79.8	T	0	F	F
	MINK1	CHD Candidate with ≥ 1 Damaging DNM	1	4.1	88.1	F	2	F	F
	MTA1	Chromatin Intolerant to LOF	1	3.5	85.4	T	0	F	F
	MTA2	Chromatin Nominated	0.74	3.1	89.7	T	0	F	F
	MTF2	Chromatin Intolerant to LOF	1	2.5	76	T	0	F	F
	MYC	Chromatin Intolerant to LOF	1	1.2	69.4	T	0	F	F
	MYH6	CHD Known	0	0.9	100	F	4	F	F
	MYH7	CHD Known	0	3.9	100	F	0	Limited	T
	MYO7B	CHD Candidate with ≥ 1 Damaging DNM	0	0.5	20.7	F	2	F	F
	MYRF	CHD Known	1	3.3	85.6	F	2	F	F
	NAA15	CHD Candidate with ≥ 1 Damaging DNM	1	3.8	96.7	F	3	F	F
	NCOA1	Chromatin Intolerant to LOF	1	2.4	82.6	T	0	F	F
	NCOA2	Chromatin Intolerant to LOF	1	2.3	83.6	T	0	F	F
	NCOA3	Chromatin Nominated	0.54	1.3	84.5	T	0	F	F
	NCOR1	Chromatin Intolerant to LOF	1	3.9	97.2	T	0	F	F
	NGFR	CHD Candidate with ≥ 1 Damaging DNM	0.1	1.4	36.2	F	2	F	F
	NKX2-5	CHD Known	0.95	0.2	95.9	F	0	F	F
	NODAL	CHD Known	0.97	1	16.4	F	0	F	F
	NOTCH1	CHD Known	1	3.4	87.9	F	6	F	T
	NOTCH2	CHD Known	1	3.5	84.8	F	1	F	F
	NR6A1	CHD Candidate with ≥ 1 Damaging DNM	0.98	1.8	36.8	F	3	F	F
	NSD1	Chromatin Intolerant to LOF	1	3.4	94.8	T	6	F	F
	NSD2	Chromatin Intolerant to LOF	1	#N/A	89	T	2	F	F
	NSD3	Chromatin Intolerant to LOF	1	#N/A	81.9	T	0	F	F
	OGT	Chromatin Intolerant to LOF	1	5.7	92.4	T	0	F	F
	PACS1	CHD Known	1	3.7	78.6	F	0	F	T
	PBRM1	Chromatin Intolerant to LOF	1	3.8	96	T	0	F	F
	PCBP3	CHD Nominated	0.84	2	42.2	F	1	F	F
	PER1	Chromatin Nominated	0	0.2	84	T	0	F	F
	PHF2	Chromatin Intolerant to LOF	1	3.5	83.1	T	0	F	F
	PHF20	Chromatin Intolerant to LOF	1	2.4	79.6	T	0	F	F
	PHF21A	Chromatin Intolerant to LOF	1	2.9	86.3	T	0	F	F
	POGZ	Chromatin Intolerant to LOF	1	3.5	83.8	T	3	F	F
	PPL	CHD Candidate with ≥ 1 Damaging DNM	0	-3.7	47.1	F	2	F	F
	PPP1R12A	CHD Candidate with ≥ 1 Damaging DNM	1	2.6	93.3	F	2	F	F
	PPP5C	Chromatin Intolerant to LOF	1	2.7	90.6	T	0	F	F
	PRDM2	Chromatin Intolerant to LOF	1	1.1	85.2	T	0	F	F
	PRDM6	CHD Known	0.61	1.1	40.8	T	1	F	F
	PRKAA2	Chromatin with ≥ 2 Damaging DNMs	0	2	91.8	T	1	F	F
	PRMT1	Chromatin Intolerant to LOF	1	3.8	96	T	0	F	F
	PRMT5	Chromatin Intolerant to LOF	1	3	88	T	0	F	F
	PSME4	Chromatin Intolerant to LOF	1	2.3	84.1	T	0	F	F
	PTEN	CHD Known	0.26	3.5	77.9	F	2	F	F
	PTPN11	CHD Known	1	3.1	94.2	F	10	F	T
	RABGAP1L	CHD Candidate with ≥ 1 Damaging DNM	0	1.1	78.4	F	2	F	F
	RAF1	CHD Known	0.85	2.5	91.4	F	4	F	F
	RBBP4	Chromatin Intolerant to LOF	1	4.6	96.9	T	0	F	F
	RBFOX2	CHD Known	1	2.6	97.8	F	3	Strong	T
	RBM14	Chromatin Intolerant to LOF	1	2.1	87.7	T	0	F	F
	RERE	Chromatin Intolerant to LOF	1	2	94.4	T	0	F	F
	RIT1	CHD Known	0.13	2.1	61.4	F	2	F	F
	RNF20	Chromatin with ≥ 2 Damaging DNMs	0	3.1	83.4	T	1	F	F
	RNF40	Chromatin Intolerant to LOF	1	2.7	88.3	T	0	Limited	F
	RPL5	CHD Known	1	1.9	97.9	F	2	F	F
	RTF1	Chromatin Intolerant to LOF	1	4.6	89.9	T	0	F	F
	RUVBL2	Chromatin Intolerant to LOF	1	3.1	87	T	0	F	F
	SALL1	Chromatin Intolerant to LOF	1	0.7	76.4	T	0	F	F
	SAP130	Chromatin Intolerant to LOF	1	3.2	80	T	0	F	F
	SCMH1	Chromatin Nominated	0	2	84	T	0	F	F
	SCN10A	CHD Candidate with ≥ 1 Damaging DNM	0	-0.7	43.9	F	2	F	F
	SETD2	Chromatin Intolerant to LOF	1	3	84.8	T	0	F	F
	SETD3	Chromatin Nominated	0.02	1.5	75.2	T	0	F	F
	SETD5	CHD Candidate with ≥ 1 Damaging DNM	1	1.1	95.1	F	2	F	F
	SETDB1	Chromatin Intolerant to LOF	1	4	80.3	T	0	F	F
	SFPQ	Chromatin Intolerant to LOF	1	3	96.7	T	0	F	F
	SHOC2	CHD Known	1	3	87.4	F	0	F	F
	SIN3A	Chromatin Intolerant to LOF	1	4.4	82.6	T	0	F	F
	SIN3B	Chromatin Intolerant to LOF	1	3.9	93.5	T	0	F	F
	SKP1	Chromatin Nominated	0.37	2.7	94.9	T	0	F	F
	SMAD2	CHD Known	1	3.7	74.7	F	4	Definitive	F
	SMAD4	Chromatin Intolerant to LOF	1	4.1	78.6	T	1	F	F
	SMAD6	CHD Known	0	-0.6	78.3	F	1	F	T
	SMARCA1	Chromatin Intolerant to LOF	1	2.4	77.4	T	1	F	F
	SMARCA2	Chromatin Intolerant to LOF	1	5.1	84.2	T	1	F	F
	SMARCA4	Chromatin Intolerant to LOF	1	6.8	96.5	T	0	F	F
	SMARCA5	Chromatin Intolerant to LOF	1	5.4	78.2	T	0	F	F
	SMARCB1	Chromatin Intolerant to LOF	1	3.6	80.6	T	0	F	F
	SMARCC1	Chromatin Intolerant to LOF	1	2.4	96.4	T	0	F	F
	SMARCC2	Chromatin Intolerant to LOF	1	3.9	95.6	T	0	F	F
	SMARCD1	Chromatin Intolerant to LOF	1	3.4	76.4	T	0	F	F
	SMARCD3	Chromatin Nominated	0.4	2.6	91.2	T	0	F	F
	SMC3	CHD Known	1	6.4	94.3	F	1	F	F
	SNX1	CHD Nominated	0.93	0.8	81.8	F	0	F	F
	SOS1	CHD Known	1	3	67.9	F	3	F	F
	SOS2	CHD Known	1	2.5	64.7	F	1	F	F
	SRCAP	Chromatin Intolerant to LOF	1	2.1	78.2	T	0	F	F
	SSRP1	CHD Nominated	1	4	94.6	F	0	F	F
	SUPT5H	Chromatin Intolerant to LOF	1	4.6	93.9	T	0	F	F
	SUPT6H	Chromatin Intolerant to LOF	1	5.1	91.1	T	0	F	F
	SV2A	CHD Nominated	0.23	2.1	79.1	F	0	F	F
	SVEP1	CHD Nominated	1	1.9	62.1	F	1	F	F
	TAB2	CHD Known	1	1.6	94.4	F	1	F	T
	TBX1	CHD Known	0.84	0.7	13.8	F	2	F	F
	TBX18	CHD Nominated	1	0.1	72.6	F	1	F	F
	TBX5	CHD Known	1	1.2	95.7	F	3	F	F
	TET3	Chromatin Intolerant to LOF	1	2.9	87.4	T	0	F	F
	TLK2	Chromatin Intolerant to LOF	1	4.5	71.6	T	1	F	F
	TP53	Chromatin with ≥ 2 Damaging DNMs	0.53	1	88.9	T	1	F	F
	TP63	Chromatin Intolerant to LOF	1	2.2	22.4	T	1	F	F
	TRIM37	Chromatin with ≥ 2 Damaging DNMs	0	0.8	71	T	1	F	F
	TRRAP	Chromatin Intolerant to LOF	1	8.2	92.1	T	0	F	F
	TSC1	CHD Known	1	2.3	73.8	F	2	F	F
	U2SURP	CHD Candidate with ≥ 1 Damaging DNM	1	4.1	88	F	2	F	F
	UBE2B	Chromatin with ≥ 2 Damaging DNMs	0.2	2.2	94.6	T	1	F	F
	UBN1	Chromatin Intolerant to LOF	1	-0.8	88.2	T	0	F	F
	UBR2	Chromatin Intolerant to LOF	1	3.1	87.3	T	0	F	F
	UBTF	CHD Nominated	1	4.7	91.9	F	0	F	F
	UHRF2	Chromatin Intolerant to LOF	1	3.3	79	T	1	F	F
	UMODL1	CHD Nominated	0	-0.3	0	F	1	F	F
	UNCX	CHD Nominated	0.63	0.7	0	F	1	F	F
	USP15	Chromatin Intolerant to LOF	1	3.5	82.9	T	0	F	F
	USP16	Chromatin with ≥ 2 Damaging DNMs	0	0.4	76.4	T	1	F	F
	USP7	CHD Nominated	1	5.6	87.7	F	0	F	F
	UTY	Chromatin Intolerant to LOF	0.97	-0.2	38.3	T	0	F	F
	WAC	Chromatin Intolerant to LOF	1	1.5	87.3	T	1	F	F
	WDR26	CHD Nominated	1	3.6	94.6	F	0	F	F
	WDR5	Chromatin Intolerant to LOF	1	3.4	75.4	T	0	F	F
	YEATS2	Chromatin Intolerant to LOF	1	1	83.4	T	0	F	F
	ZEB2	CHD Known	1	3.9	81.6	F	2	F	F
	ZIC3	CHD Known	0.92	2.5	13.8	F	0	F	F
	ZMYND11	Chromatin Intolerant to LOF	1	3.7	93.9	T	0	F	F
