# Supplementary material for: Genomic analysis of 11,555 probands identifies 60 dominant congenital heart disease genes
Source: Proc Natl Acad Sci U S A. 2025 Mar 24;122(13):e2420343122. doi: 10.1073/pnas.2420343122 (PMC12002227; doi:10.1073/pnas.2420343122)
Supplement: Supplementary file 3 — Dataset S02 (XLSX) [file pnas.2420343122.sd02.xlsx]

## Sheet: DS2. MIPseq Probes
	Extended Dataset 2. MIPseq Probes for 248 Gene Panel
	Table shows the MIPgen probe design file and associated relevant calculations for the MIPs included in the MIPseq 248 gene panel. "Target_GC" is the percent of G or C bases in the probe target sequence. "Pool" is sequencing pool assigned for the probe in the MIPseq protocol (see Fig S4)."Gene" is the primary gene targeted by the probe per NCBI RefSeq b37. Other columns are as described in MIPgen …
	Probe Name	Gene	Target_GC	Pool	Chromsome	Extension Probe Start	Extension Probe Stop	Ligation Probe Start	Ligation Probe Stop	Probe Strand	Extension Probe Sequence	Ligation Probe Sequence	Scan Target Sequence
	CHD184genes_v1_0001	RERE	0.419355	Pool 1	1	8354998	8355013	8355169	8355197	+	TGCTTTTGCAGCTCCT	CAGTCACGCAGGCTGGAGGCAACCCCAAA	ATTTTATGTAAAAAGTCCTGTTTCTCCCCCCAAGAACTGGGGTTTCCACAGCCAGCGTTAACAAATAAATAACTTATAACTGCTTGTCACCTTCTTTCTTCAGTCGACTGGAAAGACAAAACAGGAAAGCGTATTTAGTCTCAGGCCTAGGCAGG
	CHD184genes_v1_0002	RERE	0.666667	Pool 4	1	8355454	8355469	8355626	8355653	+	ATGCATGTGGGGGTGT	ACAGAAATAGCCAGAGGACTGGCCAAGA	CCATGCAGCCACTGCTGCTCCATGGCCAGTCTCTGCAGCTCGGCCGACTGGGCATGCATGGCCTGCAGCTGGTGGGCTGCTGACATGGGGGGTGGGATGGCCCCAGGCAGGTCACGGGGGTAGGGGGTGCCTGCCGAACACAAAACAACCTGCGCT
	CHD184genes_v1_0003	RERE	0.625767	Pool 4	1	8355566	8355584	8355380	8355402	-	GTGACCTGCCTGGGGCCAT	GGAGGGAGTGGAGGGGTTATCTG	CCCACCCCCCATGTCAGCAGCCCACCAGCTGCAGGCCATGCATGCCCAGTCGGCCGAGCTGCAGAGACTGGCCATGGAGCAGCAGTGGCTGCATGGACACCCCCACATGCATGGTGGCCACCTACCAAGTCAGGAAGATTATTACAGGTGAGGTGGGGTGCTG
	CHD184genes_v1_0004	RERE	0.66242	Pool 4	1	8356235	8356250	8356051	8356077	-	TTAGGTTCAGCAGGCC	GGCGGGGAGGCCGTGTGAGGGTTGGGT	CCGTTCACCCGCTGGTCGACCCCCTGACTGCCGGTCCCCACCTGGCTCGCTTCCCCTACCCGCCTGGCACTCTCCCCAACCCTCTGCTTGGACAGCCCCCACACGAGCACGAGATGCTTCGCCACCCAGTTTTCGGTAAGACTTCCCCTCCAGGAGG
	CHD184genes_v1_0005	RERE	0.6	Pool 4	1	8356181	8356200	8356361	8356380	+	GGAAGCGAGCCAGGTGGGGA	GGGCTGGATGCACCACCTGG	CCGGCAGTCAGGGGGTCGACCAGCGGGTGAACGGGGCCTGCTGAACCTAAGGAAAGGACAAAACGCCAGATGGAGGCGGTGTGCAGCTCTTCAATGTTTGTCCCCCTTGGCTGGAATGACCGATGACTTCCTCCTCACCCAGGATGGCTCCTGGTCACCA
	CHD184genes_v1_0006	RERE	0.664865	Pool 4	1	8358253	8358273	8358459	8358477	+	GGTGATGGTGCGGAGTCACGT	GCGGTCGGGGGGATGGTGA	TGAACATCTGCAGTCGGGCCAGGGGATCGCTGGTCAGCGATGCCATGCGCTCTGCGTGGATACGCTCGGCTGCCAGTCTGTCAGGGTAGCTCATCTCGGGCCGCAGCTGGGGGCCCGCCAGGGCCAGTCTCTCCCTCTCCAAGGGGTTCAGGCCCGGGTGGAAAGAAGCAAAAGGGTGGGGCCCG
	CHD184genes_v1_0007	RERE	0.660377	Pool 4	1	8358637	8358656	8358816	8358836	+	GGATGGTGGGGTCGACGTTG	GCAATGGTGGTTGGTGGTGGC	TAGAGGCCAGGCATGTGGTAGGCCAGCAGGGGGTCCGTGGGGTTAAGGGGCATGTAGAAGGGGTGGTTGCGGTTGGTGGGCGACATGACGTGGGGCCGGGCGTACTCGCTCAGAGTCCGAAGGGCAGGTGTGTCGGGCCCGATGTAGGGGGGCACAGCA
	CHD184genes_v1_0008	RERE	0.71978	Pool 4	1	8358637	8358661	8358437	8358454	-	CTCTACAACGTCGACCCCACCATCC	CCCCACCCTTTTGCTTCT	GCGAGCGGGAGCTCCGGGAGCGGGAGATCCGAGAGCGGGAGATCCGAGAGCGGGAGCTGCGGGAGAGGATGAAGCCGGGCTTCGAGGTGAAGCCCCCAGAGCTGGACCCCCTGCACCCAGCCGCCAACCCCATGGAGCACTTTGCCCGGCACAGCGCCCTCACCATCCCCCCGACCGCCGGG
	CHD184genes_v1_0009	RERE	0.673077	Pool 4	1	8359063	8359078	8358879	8358906	-	GCATCCTGGTGTCAGG	GCTCAGCGCATGAAGGTCGCCTCAGTGA	CCAAGGCAGGGCCGGGTCTCCGTGGAGGGACCAGGTTGGCCTGTCAGAGCAGGCCAGGAGCAGGACCAGGCCCACCTCCGCAGTGTGGACCAAGCGGAGACCCCAGGCGCTCGGGGGACCCCTCACGCTTTCTTTTCCTTCTGCAGAAGGCGTCCA
	CHD184genes_v1_0010	RERE	0.677249	Pool 4	1	8358505	8358523	8358713	8358734	+	TGGGGTTGGCGGCTGGGTG	GAAGGGGTGGTTGCGGTTGGTG	CAGGGGGTCCAGCTCTGGGGGCTTCACCTCGAAGCCCGGCTTCATCCTCTCCCGCAGCTCCCGCTCTCGGATCTCCCGCTCTCGGATCTCCCGCTCCCGGAGCTCCCGCTCGCGGATGGTGGGGTCGACGTTGTAGAGGCCAGGCATGTGGTAGGCCAGCAGGGGGTCCGTGGGGTTAAGGGGCATGTA
	CHD184genes_v1_0011	RERE	0.611111	Pool 4	1	8358235	8358250	8358026	8358054	-	CACTCTCACATTCACT	ATCCACTACCGTCATGGTTTTGCTGTATC	CCCACCTCCACCTCCACCAGCAGGACCCCCTCCACCAAGGTGCGTGCCCCAGCGTGGCAGGTGGGACAGAGGCACGGGGAGGGGTGCAGAGCCTGATGAGTGACAGTCACCATCCAGGAGCGGAAACTGTTCTTTTCTGAACAGATCCCTCATCCCTGGCAGATCTTAGAAGAGCTCAGC
	CHD184genes_v1_0012	RERE	0.644444	Pool 4	1	8358919	8358935	8358711	8358738	-	CTTTCTTTTCCTTCTGC	CGCCCACCAACCGCAACCACCCCTTCTA	AGAAGGCGTCCAGCTCAGCGCATGAAGGTCGCCTCAGTGACCCACAGCTCAGTGGTCCTGGCCACATGCGGCCATCCTTCGAGCCACCACCAACCACCATTGCTGCTGTGCCCCCCTACATCGGGCCCGACACACCTGCCCTTCGGACTCTGAGCGAGTACGCCCGGCCCCACGTCATGT
	CHD184genes_v1_0013	RERE	0.636842	Pool 4	1	8358216	8358234	8358425	8358445	+	TGGTGGAGGTGGAGGTGGG	GCCCGGGTGGAAAGAAGCAAA	AGTGAATGTGAGAGTGCTGGTGATGGTGCGGAGTCACGTTGAACATCTGCAGTCGGGCCAGGGGATCGCTGGTCAGCGATGCCATGCGCTCTGCGTGGATACGCTCGGCTGCCAGTCTGTCAGGGTAGCTCATCTCGGGCCGCAGCTGGGGGCCCGCCAGGGCCAGTCTCTCCCTCTCCAAGGGGTTCAG
	CHD184genes_v1_0014	RERE	0.677019	Pool 4	1	8359928	8359943	8359739	8359766	-	ACAGACCTGTACTTCA	GCTGTGAGTCCAGGGTTGGCGAGGTGTG	TGCCTCTGGCCGGGTCCAAGCTGGCCAAGAAGAGGGAGGAGGCCATTGAGAAGGCCAAGCGCGAGGCTGAGCAGAAAGCCCGAGAGGAGCGAGAGCGGGAGAAGGAGAAGGAGAAGGAGCGGGAGCGGGAGCGAGAGCGGGAGCGCGAGGCAGAGCGGGCG
	CHD184genes_v1_0015	RERE	0.735484	Pool 4	1	8359811	8359831	8359632	8359655	-	GGGAGAAGGAGAAGGAGAAGG	GCAGCTAGAGGGTTGGGTGCTATT	AGCGGGAGCGGGAGCGAGAGCGGGAGCGCGAGGCAGAGCGGGCGGCTGTGAGTCCAGGGTTGGCGAGGTGTGACGGGGGGCGCTGGTCCATCCTGCGCCTGGGAGCCACGCTGGGCCACCGAGCTCTGCCCTTGGCTGCCTGACTCGGCCTCCTG
	CHD184genes_v1_0016	RERE	0.615385	Pool 4	1	8360061	8360076	8359877	8359904	-	AGGTGGGCTGGTGGGG	GCCAAGAAGAGGGAGGAGGCCATTGAGA	GCAAGTTCTGGTGGGAGGGAGGGCCGGGGTGGGTCTCGGCAGGAGCTCCCAGCAAGATCTGTGGCTTTTCTCAGGTTCTACAAACACCTGGACCGGGGCTACAACTCGTGTGCCCGGACAGACCTGTACTTCATGCCTCTGGCCGGGTCCAAGCTG
	CHD184genes_v1_0017	RERE	0.717647	Pool 4	1	8361057	8361075	8361246	8361266	+	GGGGGATGCGGTGAGGGCG	GCTGAGGAGGGAGCTGGGGTG	GCCGCTGGGGGTGCAAGGCCGGTGCCTGTTGGATGTGGGTGTGGGGAACAGGCGCTGTGGGAGCCTGTGGCTGGTTAGGGGCCTGGGAGGCCGTGGGGGAGCCCTGTGGGGGAACTGCAGTGGCAGAGGGCGTGGGCCCTGGCGTGGGCAGCTGAGGGGTCCCTGGAGGA
	CHD184genes_v1_0018	RERE	0.649123	Pool 4	1	8361425	8361446	8361232	8361253	-	TTCAGACAGTCGCAGCGTCAAC	TCCTCAGCTCCTCCAGGGACCC	GATGAGGGTAGCAGTGACCCCAAAGACATCGACCAGGACAATCGCAGCACGTCCCCGAGCATCCCCAGCCCCCAGGACAATGAGAGTGACTCGGACTCGTCAGCCCAGCAGCAGATGCTGCAGGCCCAGCCCCCAGCCTTGCAGGCTCCCACTGGGGTCACCCCAGCTCCC
	CHD184genes_v1_0019	RERE	0.724324	Pool 4	1	8360767	8360782	8360968	8360991	+	GTGGAGGCTGTTGGGA	GCAGTGGGGGCTGGGCATGAGAGG	CTGCAGCGCTGACTGAGAGGCTGGCAGCTGCAGGGAGGTGTGAGGGTACGCTGCTGCTGGGGAGGTCCCCAGAGGGGCCTGGCCTTGGGAGGCCTGGGGAGGGAGGCCAAAGGGCTGTGGGGGGCCTGGGTGCTGCAGCAGGGGCCCAGCCTGCAGGCTGTGAGGGCCGGGTGGGCCCTGACCGT
	CHD184genes_v1_0020	RERE	0.713514	Pool 4	1	8360125	8360142	8360328	8360349	+	TGGCGTGACTGGGGGTGT	GCCGGTGGGGTAGAGGTGGAGG	CCACCACAGTGGGCTCCGGGGACGGGCTCCTTGGTGGGGGAGGGGGGCTCTCAGGCTCCTCAGCGTCGTCCAGAGCCTCCTCCTTGATCTGGACGGTGGGGAGTGGGCAGGACGACCCCCCCGCTATGCTGCCTCCTGAAGCCGCCGCACCAGAGCAGGGTGGCTGGGCCGAGGTGCCAGGTCCC
	CHD184genes_v1_0021	RERE	0.744565	Pool 4	1	8360898	8360914	8361099	8361122	+	TGTGGGGGGCCTGGGTG	GCCTGTTGGATGTGGGTGTGGGGA	CTGCAGCAGGGGCCCAGCCTGCAGGCTGTGAGGGCCGGGTGGGCCCTGACCGTGCAGTGGGGGCTGGGCATGAGAGGGTGCAGAAGGCTGGCCCGCCGACCCAGTCAGAGGCTGCAGCGGGGGATGTGGCGAGGGATGCGGCGGGGGATGCGGTGAGGGCGGCCGCTGGGGGTGCAAGGCCGGT
	CHD184genes_v1_0022	RERE	0.710843	Pool 4	1	8360814	8360829	8360620	8360647	-	ACCCTCACACCTCCCT	CCCTCACCCTTCTCCATGAATGCCAACC	GCAGCTGCCAGCCTCTCAGTCAGCGCTGCAGTCCCAACAGCCTCCACGGGAGCAGCCCCTGCCACCAGCGCCCTTGGCCATGCCCCACATCAAGCCCCCGCCTACCACTCCCATCCCCCAGCTGCCGGCGCCACAGGCCCACAAGCACCCTCCCCACCTCTCGGGG
	CHD184genes_v1_0023	RERE	0.692308	Pool 4	1	8360217	8360232	8360033	8360060	-	AGATCAAGGAGGAGGC	GCAAGTTCTGGTGGGAGGGAGGGCCGGG	TCTGGACGACGCTGAGGAGCCTGAGAGCCCCCCTCCCCCACCAAGGAGCCCGTCCCCGGAGCCCACTGTGGTGGACACCCCCAGTCACGCCAGCCAGTCAGCTAGGTACGCTTCCTAGGGCTCCAGGACGGGTCAGGCACAGGTGGGCTGGTGGGG
	CHD184genes_v1_0024	RERE	0.722222	Pool 4	1	8360439	8360454	8360617	8360643	+	GTAGGGGGGTGGGAGG	GCAGGTTGGCATTCATGGAGAAGGGTG	CAGGGGGCGGGGGCAGGTTCTGGCTCTGGGTCAGCCCGGGGGGCTGGGCGGGCGAGGAGGGCAATGGCTGGCTCTGAGGCATGAGTTGCAGGGGTGGGGGGTGAGCCGACGGGGGGTGATGTGTGGACAGGGAGCTCAGGGGCTTCAGGGCTGGAGGGGGAG
	CHD184genes_v1_0025	RERE	0.709091	Pool 4	1	8360362	8360377	8360168	8360196	-	CCTCCTCCCATCACCC	CTGAGAGCCCCCCTCCCCCACCAAGGAGC	CTCCGACCTGCCCCTCCACCTCTACCCCACCGGCGGGACCTGGCACCTCGGCCCAGCCACCCTGCTCTGGTGCGGCGGCTTCAGGAGGCAGCATAGCGGGGGGGTCGTCCTGCCCACTCCCCACCGTCCAGATCAAGGAGGAGGCTCTGGACGACGCTGAGGAGC
	CHD184genes_v1_0026	RERE	0.683871	Pool 4	1	8360541	8360557	8360713	8360740	+	TGCAGGGGTGGGGGGTG	GCGGGGGCTTGATGTGGGGCATGGCCAA	AGCCGACGGGGGGTGATGTGTGGACAGGGAGCTCAGGGGCTTCAGGGCTGGAGGGGGAGGCAGGTTGGCATTCATGGAGAAGGGTGAGGGCCCCGAGAGGTGGGGAGGGTGCTTGTGGGCCTGTGGCGCCGGCAGCTGGGGGATGGGAGTGGTAG
	CHD184genes_v1_0027	RERE	0.717647	Pool 4	1	8360428	8360452	8360238	8360257	-	TCCCACCCCCCTACAGGCCTCCACC	TCGTCCTGCCCACTCCCCAC	AGGTGGCCCCCCAACCCCCGTTTGCTCAGCACCCCTTTGTCCCTGGAGGCCCTCCTCCCATCACCCCTCCGACCTGCCCCTCCACCTCTACCCCACCGGCGGGACCTGGCACCTCGGCCCAGCCACCCTGCTCTGGTGCGGCGGCTTCAGGAGGCAGCATAGCGGGGGGG
	CHD184genes_v1_0028	RERE	0.697802	Pool 4	1	8361182	8361197	8361380	8361406	+	TGGGGGAACTGCAGTG	GCGATTGTCCTGGTCGATGTCTTTGGG	GCAGAGGGCGTGGGCCCTGGCGTGGGCAGCTGAGGGGTCCCTGGAGGAGCTGAGGAGGGAGCTGGGGTGACCCCAGTGGGAGCCTGCAAGGCTGGGGGCTGGGCCTGCAGCATCTGCTGCTGGGCTGACGAGTCCGAGTCACTCTCATTGTCCTGGGGGCTGGGGATGCTCGGGGACGTGCT
	CHD184genes_v1_0029	RERE	0.586022	Pool 3	1	8361346	8361361	8361548	8361575	+	TGTCCTGGGGGCTGGG	GCACCACCAGTGCCGGACACACAGTAAT	GATGCTCGGGGACGTGCTGCGATTGTCCTGGTCGATGTCTTTGGGGTCACTGCTACCCTCATCGTTGACGCTGCGACTGTCTGAACTCTCTCCCTCACCTTCAGATGGCGAGTTGGGCCTGCTGATCTCCTGGAGTCAGAGAAGGGAAGGATGGAAGTCCCAGGAGGGCAGAGCCCTGTCTGCTCT
	CHD184genes_v1_0030	RERE	0.724359	Pool 4	1	8360580	8360595	8360396	8360423	-	CCCTGAGCTCCCTGTC	GGCCCCCCAACCCCCGTTTGCTCAGCAC	CACACATCACCCCCCGTCGGCTCACCCCCCACCCCTGCAACTCATGCCTCAGAGCCAGCCATTGCCCTCCTCGCCCGCCCAGCCCCCCGGGCTGACCCAGAGCCAGAACCTGCCCCCGCCCCCTGCCTCCCACCCCCCTACAGGCCTCCACCAGGT
	CHD184genes_v1_0031	RERE	0.557692	Pool 3	1	8361919	8361934	8361735	8361762	-	AGGCTGATGGGATGGT	GTGAGGTTTGCTGCTGAGCCTTGCTGAG	CTCCCTTGGCCTGATTGCTCCTTGTGGGCTTTTCCCCTGCAGAAGGTGAAGGAGGAAGCCTCTTCCCCTCTTAAGAGTAACAAACGCCAGCGGGAGAAGGTGGCCTCTGATACGGAGGAGGCTGACAGGACCAGCTCCAAGAAGACAAAAACGCAG
	CHD184genes_v1_0032	RERE	0.548387	Pool 3	1	8361886	8361901	8361702	8361730	-	CTCCTTGTGGGCTTTT	GCTAATGCTTCTTCAGAAGCCCCCAGCCG	CCCCTGCAGAAGGTGAAGGAGGAAGCCTCTTCCCCTCTTAAGAGTAACAAACGCCAGCGGGAGAAGGTGGCCTCTGATACGGAGGAGGCTGACAGGACCAGCTCCAAGAAGACAAAAACGCAGGTGAGGTTTGCTGCTGAGCCTTGCTGAGTAAA
	CHD184genes_v1_0033	RERE	0.592357	Pool 3	1	8362818	8362841	8362642	8362660	-	TCGACACTACGCAGTGGTCGGAAG	GGGCCTACTCTGTCCCTCC	AAGCAGCCAGCCAGCCCTGATGGTCGCACCTCACCCATCAATGAAGACATCCGCTCCAGCGGCCGGAACTCCCCCAGCGCTGCCAGTACCTCCAGCAATGACAGTAAAGCAGAGACAGTGAAGAAGTCGGCCAAGGTCAGGTGCTGGGGGGATAGTA
	CHD184genes_v1_0034	RERE	0.593548	Pool 3	1	8362914	8362940	8362741	8362758	-	GGTGTGCCTTCAGGCTTCTGCCTGTGG	CGGCCGGAACTCCCCCAG	GTTGGGCTCAGGTGGGTCCACATGGGGACTGGGAATCTGGTGTCACCAGTCTTCGGTTTGGGTGGGCAGATGTCGACACTACGCAGTGGTCGGAAGAAGCAGCCAGCCAGCCCTGATGGTCGCACCTCACCCATCAATGAAGACATCCGCTCCAG
	CHD184genes_v1_0035	RERE	0.57754	Pool 3	1	8364289	8364304	8364075	8364101	-	GGGAGAGGGATGGTTT	GCTCAGTGGGAAGCATAGCATGAGGAC	CCAAGGTTGGCCCCCACCACTTCCCTCACACAGCCTCCAAAGATTGGCACCACGGAGGCCGGGAGAACATCCTGCTTTGCACCGACTGTCGCATCCACTTCAAGAAATACGGTGAGCTCCCGCCCATTGAGAAGCCCGTGGACCCGCCACCGTTTATGTTCAAACCCGTCAAGGAAGAGGATGATGG
	CHD184genes_v1_0036	RERE	0.616216	Pool 4	1	8364103	8364118	8363889	8363917	-	AAGGAAGAGGATGATG	GCGGTAGCTTGCCTGTGGGCTGGGAAGAG	GGCTCAGTGGGAAGCATAGCATGAGGACACGGCGGAGTCGGGGCTCGGTGAGTCCCCTGGGGCCATGGGGCTCCTGGCAACTTCTTCAGTTTCCTGGGATGTGTGGGGGCTTGAGCCTCCCAGGGGGAGGAAGCGAAAGTCTTGTTTACCAGACAAAGTCCTGGAGGGGAGCTGCTTTGCCCGAG
	CHD184genes_v1_0037	RERE	0.6	Pool 4	1	8364715	8364730	8364891	8364914	+	CCCGCCCCAGGAGCGT	CAAGGCTGGGCCGGTGGGGTGGGG	GACGAGGCCACTTACTGGTGGTGAAGCAGTGGCGGCAGGCGTACCCCTTCAGCTCCTGCTCACTGTCCTCACTGTCGAAGTCATCTTCACTGGCTGAACTTAGGTCCACTGGGCGTGGCAGGCACATAGTGGGGGTGGGGGAGACACCATCATGCTCAGC
	CHD184genes_v1_0038	RERE	0.5875	Pool 3	1	8365957	8365976	8365777	8365796	-	AGGGGGAGCTGATCACCTTC	GGCATCACAGTGGGCGGAGG	TATTACTATTGGAAGAAGACCCCCGAAGCAGCCAGCTCCCGAGCCCATCGTAGGCACCGCAGGCAGGCCGTGTTCAGGAGGATTAAGACTCGCACCGCGTCCACACCCGTCAACACACCCTCCAGACCCCCGTCCAGTGAATTCTGTGAGTAGGGGTCTT
	CHD184genes_v1_0039	RERE	0.596154	Pool 4	1	8365843	8365868	8366025	8366042	+	GTTGACGGGTGTGGACGCGGTGCGAG	CCCCACGCACCCTCTCTG	TCTTAATCCTCCTGAACACGGCCTGCCTGCGGTGCCTACGATGGGCTCGGGAGCTGGCTGCTTCGGGGGTCTTCTTCCAATAGTAATAGAAGGTGATCAGCTCCCCCTGCAGAAGAGAAGGGCTGACTGTGGGGGAGGGCCTGGGGCTTTTCCGTG
	CHD184genes_v1_0040	RERE	0.367742	Pool 1	1	8422846	8422871	8422672	8422690	-	TTGCTTTGCTGACATCCTGTTTTGTT	CCTCTTTGCTCCTGCTGCC	TTTGGTTTTTACATCCCATTTGTTTCTTTTTATCACAGAAACGCTTCGTTAAGGGACTCAGGCAGTACGGGAAGAACTTCTTCAGAATTAGAAAGGAGCTGCTTCCCAATAAGGAAACAGTGAGTACAATTGGACTTTATGTAACTTGATTTTTT
	CHD184genes_v1_0041	RERE	0.54717	Pool 3	1	8466042	8466059	8465860	8465882	-	GGTGCAGTTAGCTAACTA	GCCACCGGCGTCTCAGTGTGTGA	TAATTGTTGTTGTTTTAGCTGCATGAAAGCGGTTACGATGCTGGCAAAGCCCTGCAGCGCCTGGTGAAGAAGCCTGTGCCCAAGCTCATCGAGAAGTGCTGGACCGAGGACGAAGTGGTGAGCAGGAACCAGCATTTGCCTTGTGCTCTGGGGCATCGG
	CHD184genes_v1_0042	RERE	0.45283	Pool 2	1	8495028	8495046	8495206	8495227	+	TGTCTTCCCACTCAGGGTG	CAGGACAGAGACTTAGACCTTC	ACTTCAAAAGACTTACTGTGTTCAGTGCATTCAGAGTGGTGTCATCCCGAGAGGCTGCGACACAGCCGTCCTCTGTAGAGCCTCCATCACACATTCCTGCAAATGCCGCCATGCTCCTTCAGAAGAAAAGGTTTTTCCTTTATTAGTACATAGTAATAT
	CHD184genes_v1_0043	RERE	0.490323	Pool 2	1	8497542	8497557	8497358	8497386	-	TTGTGACTTACTCATC	CATCCTGCTTTCTGAATTAGACCATCTGA	CCTGTCTTACAGGCCAAACTTCCAGATCTGCAACCATTTCCTTCTCCAGATGGTGATACAGTGACCCAACATGAGGAACTGGTCTGGATGCCTGGAGTTAACGACTGTGACCTCCTTATGTACTTGAGGGCAGCAAGGTAATAGGAATCTACCCC
	CHD184genes_v1_0044	RERE	0.4	Pool 1	1	8508730	8508745	8508546	8508574	-	TTGAAAAATGTGTGAA	GCTGGCACTTTATTCTGTTGCGCAGCATC	TGTTTATGTCAAAACTGTATTGCGCTAACTTAATCTGCTCTATTTCTGTTCCAGGAGGCTGAACAGTACCCAGGGGGAGATTCGTGTCGGTCCTAGTCATCAGGTGAAGTTCATTTTCATAGCTTCCTTAATAGGTTTTTGTTTCTTATTACTCT
	CHD184genes_v1_0045	RERE	0.358974	Pool 1	1	8541183	8541198	8541355	8541382	+	CTCAATGAATGGACAC	CAACTGCTTTTGCTAACCAAAACTGGAG	AAGTGACTCACTTACCTTGTCTCAGGGTTATATCCTAATATGTAGAAAAATGAATCCACTCGGGCTTTAAACTCTCTAGCAGCAAATATGTCAGAAAAATGGGAGATGTTACACTTCCCTCTGGGAAAAAGAGAAAAAAATAATTAGTAATACCCT
	CHD184genes_v1_0046	RERE	0.426752	Pool 2	1	8556591	8556614	8556415	8556433	-	GGGAAACTCAGTTTTAATGTCGTC	ACTGAGTGCAGGAGGTGGA	TTAATTAATTTTTTGACAGACTCTGGAAGAGAACTTGTCATTACAGACCCAGTTATCAAGAACCGAGAGCTCTTCATTTCTGATTACGTTGACACTTACCATGCTGCTGCCCTTAGGTAAGTACTGGAGACGTGCTCTTCCATGTGAAGGAGGAGTC
	CHD184genes_v1_0047	RERE	0.386076	Pool 1	1	8557373	8557391	8557550	8557572	+	CCAAAGCTAAGAAACACAC	GGAACAGGATTTCAGGTGGCCAC	AAATCAAACCACAAGGACATATTTACCATTTTCATTATGTCGATCCTGAACCAAATGCTGATACACAGAATCTGGAACCTCAGATTGACGGTAGTACCATTTGACGTTCATGAGGAGATGGTCCCTCTTACTCTGAAAAGGAAAATCTAACAGCATTA
	CHD184genes_v1_0048	RERE	0.554839	Pool 3	1	8614529	8614544	8614700	8614728	+	CTGATAGCTTTTAAAA	CAGTTTTAAGTTAACGTGCCCAACGCCCC	ACGGGATTCTCCTTACCCCTACAGGCCCTCTCCCGGCTTCAGAAAGATGCTGTGGTGGCTGTGATGCCACCGGCAGAGAGCATGCTGGGGGGTCACACAAAGCAGGAGTTGGAGATCTGCAACAGGCCTGGGAGTTGTGGACCTAAAAAAGAAAA
	CHD184genes_v1_0049	RERE	0.367742	Pool 1	1	8624429	8624444	8624245	8624273	-	TGGGCCCTGTCTTTGT	ATTCTCTCTTTTTCCAGTTCCATTGGCTA	TCCTTAAAGGTAAATGCCATTGTTTTAAAATTTCTTTTTCTTTTAAAGACTGTGTGTATATCGAGAGTCGGAGGCCAAACACACCGTATTTCATCTGTAGCATTCAAGACTTCAAACTGGTAAGCGTTTTTAATGTGCTGTTCACTCTGCTCTGT
	CHD184genes_v1_0050	RERE	0.44375	Pool 2	1	8656114	8656132	8655928	8655953	-	AGTGAAGACGAGGACAATG	GGTCTTGCCAATGTTTACAGTGGGGG	ACAACAATAGTGCCACCGCAGAGGAGTCCACGAAGAAGAATAAGAAGAAACCACCGAAAAAAAAGTCTCGTTATGAAAGGACAGATACCGGTGAGATAACATCCTACATCACTGAAGATGATGTGGTCTACAGACCAGGAGGTAAGGAGCCTTACGTTTG
	CHD184genes_v1_0051	RERE	0.494444	Pool 2	1	8656086	8656109	8656290	8656310	+	GACTCCTCTGCGGTGGCACTATTG	GCTGTCATGATTCGCCACGTG	TTGTCATTGTCCTCGTCTTCACTGTGATCACTCTCAGCATAATTTTTGGCTCCTCCTTCCAAGGTACAGCTCCGGCGTGGCCTTGAATTCTCACTCTCTCTTGCTTTGTCTCTTTTCTCTCTCTCTCGGTCCCGGTCTCGGTCCCGGTCCTTCTCTTTGTCTTTGTCTTTGTCTTTGTCC
	CHD184genes_v1_0052	RERE	0.510753	Pool 2	1	8656407	8656426	8656197	8656220	-	GGGGTTGTTGGAGTGGTTGG	AGACAAAGCAAGAGAGAGTGAGAA	ATTTTCCCTGGAATTGAGTGAGAAATTCAGAAGACTGAAGCCCAGGCTTACTGTCTACCTTTCACGGAGGCCTAGCCGTGAGAGGACAGAAGAAGGCACGTGGCGAATCATGACAGCGGACAAAGACAAAGACAAAGACAAAGAGAAGGACCGGGACCGAGACCGGGACCGAGAGAGAGAGAAAAG
	CHD184genes_v1_0053	PRDM2	0.294872	Pool 1	1	13715465	13715480	13715637	13715664	+	CAGTTCTGTATGTGGT	ATACAAATACATGACCTAGATGTTAGAC	TTTAAATCCCTGTAAATTTGTAGGCAGGTACATATTACAATTGTCTGTTTTTCTTTTTAGGGTTCATGTAATCAAAGAAGTTTCTTTGTTGTGTGTATCTTTACAGAACACAACAGGAATTGAAAATGAATCAGGTGAGTTTAAAAATCAGAATTT
	CHD184genes_v1_0054	PRDM2	0.56129	Pool 3	1	13731131	13731148	13730949	13730975	-	TGACTTGCTCCGTGACAG	CACAGCAAAAGAAAGAAAACTCAAATC	GAGGAGCACTCACCAATCCGGGTCTTGTCAACAGCAGAAGGGAAAAGCCTCACTTCCTCCGGAAGTCCTCGCAGCACATGTTCGGGTACCTCAGCCAGGGTCTCGGTGGCCGCCACAGGCTCAGTAGTGTTCTGCAAGTCAAGAAATGGAAGGAT
	CHD184genes_v1_0055	PRDM2	0.303226	Pool 1	1	13732901	13732917	13732718	13732745	-	ACTCTGAAAAACAAAGA	CATGGTTATTTTAAAGATTGAAACCATT	ATCAGAATTACTTCTTACCTCCCACATGTATACATTATTCTTAACCTGAGATCTTTTTTTCTTATCACCAACAAATGGCCCAAATTTTTTGCCTTTTAAAATTGGTTTAGTGGCCCAGACACCTAGAAAATAAAATCAGTATTTTTATAATGTAT
	CHD184genes_v1_0056	PRDM2	0.387097	Pool 1	1	13742012	13742027	13742183	13742211	+	ACCCAAATTTGGGATG	GTTAGTTACGCTGCTTGTGTTTTCCTTTT	GATGTGCATTGATGCCACTGATCCAGAGAAGGGAAACTGGCTGCGATATGTGAATTGGGCTTGCTCAGGAGAAGAGCAAAATTTATTCCCACTGGAAATCAACAGAGCCATTTACTATAAAACTTTAAAGGTAACAGCATTAGAATTAATTTACT
	CHD184genes_v1_0057	PRDM2	0.425806	Pool 2	1	13741973	13741988	13742144	13742172	+	ACAAAAGTTTTTTACT	ATAAAACTTTAAAGGTAACAGCATTAGAA	TTTCTCCATTTTCAAGGTGTATTACCCAAATTTGGGATGGATGTGCATTGATGCCACTGATCCAGAGAAGGGAAACTGGCTGCGATATGTGAATTGGGCTTGCTCAGGAGAAGAGCAAAATTTATTCCCACTGGAAATCAACAGAGCCATTTACT
	CHD184genes_v1_0058	PRDM2	0.64375	Pool 4	1	13749480	13749500	13749301	13749319	-	GGGGGGCTCCTACCTTTCCGG	GCGGTTGTTGGCGGGGGCG	CTCTTGGGGGAGCTCCGCTTGCTCCGGGCGCTGGCTCGCTCTTCCTCAATCGCAGCTGCTATCTCAGGGTTGTCTTCCCCATTGTACCAGACCAGGAGCTCCTCGCCCGGCGCGATTGGCTGCGGGGAGAGAAGAGACAAGCGCCGGGCCAATCAGAGCG
	CHD184genes_v1_0059	PRDM2	0.696203	Pool 4	1	13749340	13749363	13749522	13749539	+	TTGTCTCTTCTCTCCCCGCAGCCA	CGCCACGCCCGCCCAGGA	ATCGCGCCGGGCGAGGAGCTCCTGGTCTGGTACAATGGGGAAGACAACCCTGAGATAGCAGCTGCGATTGAGGAAGAGCGAGCCAGCGCCCGGAGCAAGCGGAGCTCCCCCAAGAGCCGGAAAGGTAGGAGCCCCCCGGCCCGCCCGCCCGGCCCCGG
	CHD184genes_v1_0060	PRDM2	0.329032	Pool 1	8	13773027	13773046	13773202	13773226	+	GAATAAATAAAAAAAAAATG	ATTGGCTTGGTCTGAATTGGGTGTG	AATGAATAAATTAAAAAAAATTGTGTTTCAGGGAAGAAAAAATCCCAGGAAAATAAAAACAAAGGAAACAAAATCCAAGACATACAACTGAAGACAAGTGAGCCAGATTTCACCTCTGCAAATATGAGAGATTCTGCAGAAGGTAAGCTTGTGAT
	CHD184genes_v1_0061	PRDM2	0.594444	Pool 3	1	13778576	13778591	13778367	13778395	-	AATCATTCACCTCACA	AGCATGGAAGTGAAGCATGGGAAACCAGC	AGCTGCCGCTTCTAATCGCTCGTCTGGTTCTGGCTGTGGCTCCCAGGCAGGGGCAGGGGTTGCTAGTTCTGGAGGCACCTCCTGACTGGCCACCTCCTGGAGGGTGGCCGGCTGCTCAAGTGCTGAGGCTGAAGGCTTCTCTTCGTCTTCTTTAGGACCTAGAAAGCACATGGAAGCAGA
	CHD184genes_v1_0062	PRDM2	0.47205	Pool 2	1	13778727	13778746	13778542	13778565	-	TTCTGGCTTCTCATCACACC	TCTAATCGCTCGTCTGGTTCTGGC	GTATTTCTGGCTCTTTCACAGAATTTTCATTTGGCATGCTGGCTTCTTCTTCCCCCTCGTCTTCCAACTCATCATCATCATCATCTTCTTCTTCTTCTTCATCCTCCTCCTCTTCCTCCTCCTCCTCTTCCCCCAAATCATTCACCTCACAAGCTGCCGCT
	CHD184genes_v1_0063	PRDM2	0.4	Pool 1	1	13778704	13778719	13778895	13778923	+	TTCTGTGAAAGAGCCA	GGAAGTTTACAACCAAACAGGGGCTTGAG	GAAATACGGTGTGATGAGAAGCCAGAAGATTTATTAGAGGAACCAAAAACAACTTCAGAAGAAACTCTTGAAGACTGCTCAGAGGTAACACCTGCCATGCAAATCCCCAGAACTAAAGAAGAGGCCAATGGTGATGTATTTGAAACGTTTATGTTTCCGTGTCAACATTGTGAAA
	CHD184genes_v1_0064	PRDM2	0.483871	Pool 2	1	13778866	13778891	13779047	13779065	+	GTTTATGTTTCCGTGTCAACATTGTG	CGGAAACCCAGCCAAACAC	AAAGGAAGTTTACAACCAAACAGGGGCTTGAGCGTCACATGCATATCCATATATCCACCGTCAATCATGCTTTCAAATGCAAGTACTGTGGGAAAGCCTTTGGCACACAGATTAACCGGCGGCGACATGAGCGGCGCCATGAAGCAGGGTTAAAG
	CHD184genes_v1_0065	PRDM2	0.468571	Pool 2	1	13779215	13779237	13779018	13779039	-	TCTTTAACTTCCCCATTCTCTTC	CCTGCTTCATGGCGCCGCTCAT	TACGACAGAAGAATTTATTGTGTCTTGGGAAGCCTTCTCTGAATTCATGATCAGACAGTCTGGCCCAAGACTGGGAGGACTCGAATCATCTTTTGAAGCAACGTTTTCTCCAGATGCTTTGCCATCAGCCAGATCCTCTGACGGCTGTAGTGTTTGGCTGGGTTTCCGCTTTAAC
	CHD184genes_v1_0066	PRDM2	0.432258	Pool 2	1	13779186	13779211	13779367	13779385	+	CCCAAGACACAATAAATTCTTCTGTC	CCAGCCTCCAGCAGAACAG	GTAGAAGAGAATGGGGAAGTTAAAGAACTTCATCCGTGCAAATATTGTAAAAAGGTTTTTGGAACTCATACTAATATGAGACGGCATCAGCGTAGAGTTCACGAACGTCATCTGATTCCCAAAGGTGTACGGCGAAAAGGAGGCCTTGAAGAGCC
	CHD184genes_v1_0067	PRDM2	0.435484	Pool 2	1	13779543	13779560	13779331	13779356	-	CCATCTCAATCACATCAC	GGCCTCCTTTTCGCCGTACACCTTTG	AGTTACTAGTGTTGTTATTAGTTTGAATTTTACCATCAATATAGTAATTTAAGTTTTCAGAGATATTGCTAGAAATGTCCATGATGTACACATCATCTGCTTCCCCTTCCTCCTCCGGCTCTGTGCTTGGTACATACACGTTCTGGGTGGCCTGGGCCTGTTCTGCTGGAGGCTGGGGCTCTTCAA
	CHD184genes_v1_0068	PRDM2	0.417647	Pool 1	1	13779518	13779538	13779709	13779732	+	CAAACTAATAACAACACTAGT	GCGGAGAACTGCGAGCCCACCTGC	AACTGTGATGTGATTGAGATGGAGTCTGCTTCGGCAGATTTGTATGGTATAAATTGTCTGCTCACTCCAGTTACAGTGGAAATTACTCAAAATATAAAGACCACACAGGTCCCTGTAACAGAAGATCTTCCTAAAGAGCCTTTGGGCAGCACAAATAGTGAGGCCAAGAA
	CHD184genes_v1_0069	PRDM2	0.45	Pool 2	1	13779884	13779908	13779684	13779703	-	CTGCAGGAGTTAGTTTATCTTGGGT	GGCCTCACTATTTGTGCTGC	TTGAAGAAGTTGTTTGAGCTTTGATGACAAATAAACACTTTTCTCTTTGTGGAAAGACACTGCCTCTGTTGTTGATATGCTAAGAGGAAGACTTAAAGAGCAAGAGGGGACCATGGGGTCAGAGTCTGTTTCGGCCTTAATTTTGGGCAGTGCAGGTGGGCTCGCAGTTCTCCGCTTCTT
	CHD184genes_v1_0070	PRDM2	0.464516	Pool 2	1	13779860	13779875	13780031	13780059	+	TCAAAGCTCAAACAAC	CACAGTCCTGCCCTTCGAGACTTTGGAAA	TTCTTCAAACCCAAGATAAACTAACTCCTGCAGGGATTTCAGCAACTGAAATAGCTAAATTAGGTCCTGTTTGTGTGTCTGCTCCTGCATCAATGTTGCCTGTGACCTCAAGTAGGTTTAAGAGGCGGACCAGCTCTCCTCCCAGTTCTCCACAG
	CHD184genes_v1_0071	PRDM2	0.5	Pool 2	1	13780183	13780202	13780003	13780026	-	ATTCATCAAAGCATGGAGGG	GGAGAACTGGGAGGAGAGCTGGTC	CTCACAGTTTCTCTCTCATCTCTCCCAGACAAACTCCATGCTGGTGAGTCGCTGTGACTTTCTAATTTGGATTTTTTGGAAGTCAGCCCGGCATCGGTCCATGCTGCTTTCCCATCACTTGGCTTTCCAAAGTCTCGAAGGGCAGGACTGTGCTGT
	CHD184genes_v1_0072	PRDM2	0.459459	Pool 2	1	13780359	13780384	13780155	13780173	-	CTTGCCTTCAGAGTCACTACAATGCT	TCTCTCTCATCTCTCCCAG	TTTTATGCACACTGAGATCTAAGACAGATTCCCACTGGACTGGAGTCTTGCCTGTACCCTCAGCCTTCTGTTTGACACCGCTGGATAAATCCAGTGGCTGCTGGTTGCACACACTGCTAAAAGCAGAACTAGCTGTCCACTCTTTAGACATTTTATATTCATCAAAGCATGGAGGGCTCACAGTT
	CHD184genes_v1_0073	PRDM2	0.4	Pool 1	1	13780334	13780354	13780510	13780533	+	GTCTTAGATCTCAGTGTGCAT	CCCTGCAGATGGGACCAGGAGCCC	AAAAAGCATTGTAGTGACTCTGAAGGCAAGGAATTCAAAGAAAGTCATTCAGTGCAGCCTACGTGTAGTGCTGTAAAGAAAAGGAAACCAACCACCTGCATGCTGCAGAAGGTTCTTCTCAATGAATATAATGGCATCGATTTACCTGTAGAAAA
	CHD184genes_v1_0074	PRDM2	0.559006	Pool 3	1	13780486	13780505	13780667	13780690	+	TGGCATCGATTTACCTGTAG	TCCGGTCAGCTGCCTCCTCTCTTG	AAAACCCTGCAGATGGGACCAGGAGCCCAAGTCCTTGTAAATCCCTAGAAGCTCAGCCAGATCCTGACCTCGGTCCGGGCTCTGGTTTCCCTGCCCCTACTGTTGAGTCCACACCTGATGTTTGTCCTTCATCACCTGCCCTGCAGACACCCTCCCTTTCA
	CHD184genes_v1_0075	PRDM2	0.604651	Pool 4	1	13780836	13780853	13780639	13780663	-	GTGGGGACTGTGCGGTGG	AAGGGAGGGTGTCTGCAGGGCAGGT	CATTTGAGAGTGGAGAGGGGCATGGGTGTGGAGATGCACTGGAAGAGGGGGCTGGAAGAGGTACGGTAGGAAGGAGGGGAGGGGGCGGAGTGGCAACAGTTAATACCGGGGGACAGGGTGGAGGGGAAGAGGGATCTGTGGGGATCAAGAGAGGAGGCAGCTGACCGGATGA
	CHD184genes_v1_0076	PRDM2	0.561404	Pool 3	1	13781001	13781020	13780806	13780829	-	TGGAGAAGGAGAAGAGGAGG	AGAGTGGAGAGGGGCATGGGTGTG	AAGATGAAGAAGAAAACGAAGAGGAGGAGGAAGATGAAGAGGAGGAAGAAGAAAGTGTTGGAGGCCCGGGTGAGGCGGCAGACATCAGGGGCTCCACGGGAGGAATGGGAGAGGGAGAGGGGGACACTGTTGGGGACAGAATTGGAAGTGGGGACTGTGCGGTGGCATTTG
	CHD184genes_v1_0077	PRDM2	0.472222	Pool 2	1	13780975	13780990	13781171	13781199	+	CTCCTCTTCGTTTTCT	GTTCAGGAAACATTCAACAAAAACTTTGT	TCTTCATCTTCCTCCTCTTCTCCTTCTCCACCTCCTCTCTCCGCAATATCATCTGTTGTTTCCTCTGGTGATAATCTGGAGGCTTCTCTCCCCATGATATCTTTCAAACAGGAGGAATTAGAGAATGAAGGTCTGAAACCCAGGGAAGAGCCCCAGTCTGCTGCTGAACAGGATGTTGTT
	CHD184genes_v1_0078	PRDM2	0.352273	Pool 1	1	13781140	13781160	13781337	13781359	+	GCCCCAGTCTGCTGCTGAACA	GCTTTTTGCTTCATGGAGTTGGG	GGATGTTGTTGTTCAGGAAACATTCAACAAAAACTTTGTTTGCAACGTCTGTGAATCACCTTTTCTTTCCATTAAAGATCTAACCAAACATTTATCTATTCATGCTGAAGAATGGCCCTTCAAATGTGAATTTTGTGTGCAGCTTTTTAAGGATAAAACGGACTTGTCAGAACATC
	CHD184genes_v1_0079	PRDM2	0.432258	Pool 2	1	13781311	13781329	13781485	13781510	+	GGATAAAACGGACTTGTCA	GCCCCAGAACTTTACAGATCCCAGCA	GAACATCGCTTTTTGCTTCATGGAGTTGGGAATATCTTTGTGTGTTCTGTTTGTAAAAAAGAATTTGCTTTTTTGTGCAATTTGCAGCAGCACCAGCGAGATCTCCACCCAGATAAGGTGTGCACACATCACGAGTTTGAAAGCGGGACTCTGAG
	CHD184genes_v1_0080	PRDM2	0.412903	Pool 1	1	13781637	13781652	13781453	13781481	-	TCTGGATCTTTTGTCT	AGAGTCCCGCTTTCAAACTCGTGATGTGT	TTATTCCAGAAGCCATTATTTTTATAGTCGTGTAAAGCTCTTCAGAGGAATCATTTAACTCCTCTTCTTCTTTAGAAGTTTCTAAAGGATCTTCTGGCAAGCTCTGCATATGCTCTACATGGGCCTTGCTGGGATCTGTAAAGTTCTGGGGCCTC
	CHD184genes_v1_0081	PRDM2	0.442424	Pool 2	1	13781615	13781630	13781796	13781824	+	AAAATAATGGCTTCTG	GCTGCACAAAGTGTGGAAAAGGTGTCGAC	GAATAAAGACAAAAGATCCAGATGTTCGATTGGGCCTCAATCAGCATTACCCAAGCTTTAAACCACCTCCATTTCAGTACCATCACCGTAACCCCATGGGGATTGGTGTGACAGCCACAAATTTCACTACACACAATATTCCACAGACTTTCACTACCGCCATTC
	CHD184genes_v1_0082	PRDM2	0.437838	Pool 2	1	13781977	13781999	13781770	13781791	-	TTTTGGGCTGTCCCATTCGTCGG	GGCGGTAGTGAAAGTCTGTGGA	AAGGCATTTTTCCCAGAGTTATCTAAAACCACCACGCCATTTTTGGGTTGCACAGTTTGTTTTAATGGTACTGGGTTTTTCTTAGGCGTGTACCTCTTCTTGTCACTTGCAGAAGCACAAGCCAGGATATGTTTGTGCAACTCCGGCATATTGTCGACACCTTTTCCACACTTTGTGCAGCGAAT
	CHD184genes_v1_0083	PRDM2	0.38674	Pool 1	1	13781944	13781967	13782149	13782168	+	GGTGGTTTTAGATAACTCTGGGAA	TCATCCTCTCACATCTGCCC	AAATGCCTTCCGACGAATGGGACAGCCCAAAAGGCTTAACTTTAGTGTTGAGCTCAGCAAAATGTCGTCGAATAAGCTCAAATTAAATGCATTGAAGAAAAAAAATCAGCTAGTACAGAAAGCAATTCTTCAGAAAAACAAATCTGCAAAGCAGAAGGCCGACTTGAAAAATGCTTGTGAG
	CHD184genes_v1_0084	PRDM2	0.433333	Pool 2	1	13782124	13782145	13782326	13782348	+	GGCCGACTTGAAAAATGCTTGT	AGCAACCACCGCAGACGGACAGC	GAGTCATCCTCTCACATCTGCCCTTACTGTAATCGAGAGTTCACTTACATTGGAAGCCTGAATAAACACGCCGCCTTCAGCTGTCCCAAAAAACCCCTTTCTCCTCCCAAAAAAAAAGTTTCTCATTCATCTAAGAAAGGTGGACACTCATCACCTGCAAGTAGTGACAAAAACAGTAAC
	CHD184genes_v1_0085	PRDM2	0.55625	Pool 3	1	13782300	13782315	13782476	13782504	+	CTGCAAGTAGTGACAA	GCTTCGGTGAAATCCAAAAAACCAAGCTC	AAACAGTAACAGCAACCACCGCAGACGGACAGCGGATGCGGAGATTAAAATGCAAAGCATGCAGACTCCGTTGGGCAAGACCAGAGCCCGCAGCTCAGGCCCCACCCAAGTCCCACTTCCCTCCTCATCCTTCAGGTCCAAGCAGAACGTCAAGTTTGCA
	CHD184genes_v1_0086	PRDM2	0.43871	Pool 2	1	13782449	13782465	13782621	13782648	+	AGGTCCAAGCAGAACGT	GGAGCCTGCACGTGAGGGTACAGAAAAG	CAAGTTTGCAGCTTCGGTGAAATCCAAAAAACCAAGCTCCTCCTCTTTAAGGAACTCCAGCCCGATAAGAATGGCCAAAATAACTCATGTTGAGGGGAAAAAACCTAAAGCTGTGGCCAAGAATCATTCTGCTCAGCTTTCCAGCAAAACATCAC
	CHD184genes_v1_0087	PRDM2	0.521212	Pool 3	1	13782783	13782798	13782589	13782617	-	TCCTCTCTCTTGTTCT	ATGTTTTGCTGGAAAGCTGAGCAGAATGA	CACTCAAGTCAGCAGCAGCTGCCAGCTGAAGGCTCCGGGTGACTGGCCCCCCACTCCGCTCTCTAGATTTTATATTGAACCGGTCTGTTCTTTTCTTACTCGCCAAGGTGGATTTGCTTTGTAAAACAGCTTTGCTTTTCTGTACCCTCACGTGCAGGCTCCGTG
	CHD184genes_v1_0088	PRDM2	0.457895	Pool 2	1	13782759	13782775	13782966	13782988	+	TGGCAGCTGCTGCTGAC	GGCATGAAGGGTCATTGCTTTGG	TTGAGTGAGAACAAGAGAGAGGACGGCAGCGCCAAGCAGGAGCTGAAGGACTTCAGGTAAGCTCAGGAGCTGGTGGGAGGGAAAGACCGGGAAGGCGACAGTATCCTTGCCTACGGGTGTTTTTTGGTTTCTTGTTGCTTTTTTTTTTTTTTTTCCCCACTTAAAGGAAATAGCTGTTGTATAAGTTAAA
	CHD184genes_v1_0089	PRDM2	0.36129	Pool 1	1	13786637	13786652	13786453	13786481	-	TTGAGTCAGCTTCAAC	CAGAACATAACCTTACATGATTGACCATG	TGGTCTTGCAAGCTTGGTAGATTTCGTATCCTTTGCCGTAGTGCTTATCCTAAGTTGAGCATGCAATACTTTTTAGTCAATTAAGGTTTGTTTTGTTTTGGGGGCTTTTCTACAGGAAGTTCCTAGAAAATAAGAAAACTGAAGATAAATGACAA
	CHD184genes_v1_0090	PRDM2	0.587097	Pool 3	1	13816565	13816585	13816386	13816409	-	CATCCTGCCTCGTACCTGTCA	CAACACACATTGTCACAGGAGCCC	GGGAGCAGCCAGAGTGTCTACTCTTTGAAGAATGGTCCCTGGAACTGGGCTGCAGCTGGAGCTTTGACCTTCCTATACTGCCTGGTGATGTACGGGGCCGCTGGTGGAGAGCATCGGGACGCCAAGCGGAGGCTGTAGCTGTGCAGGAAGAGGAA
	CHD184genes_v1_0091	PRDM2	0.56875	Pool 3	1	13816440	13816457	13816618	13816639	+	TTGGCGTCCCGATGCTCT	GGGGGTGTGGGCTTGGGTCTTG	CCACCAGCGGCCCCGTACATCACCAGGCAGTATAGGAAGGTCAAAGCTCCAGCTGCAGCCCAGTTCCAGGGACCATTCTTCAAAGAGTAGACACTCTGGCTGCTCCCTGACAGGTACGAGGCAGGATGGAACAGCTTCTGGCACTGTTTGGGTGGGTCAA
	CHD184genes_v1_0092	PRDM2	0.391026	Pool 1	1	13823020	13823045	13823202	13823219	+	GCTGTGCTTTTTGCTCTATGTATGGT	GTCTGCCCTGCAGGGAGT	ATGTTTCAATAAACAGTTTAGTTACAAAATTAAGTGCAATAACGCATGGACCACCATGGTCGGCACTGAATGTGTGCTTACTGTTATTATTTTTATTTTCTTTTTCTCCTCAGCACCTGAAGTGACCTGGAATCAGTGAAGCCAAAGGGACTGGCA
	CHD184genes_v1_0093	ARID1A	0.783784	Pool 4	1	26697461	26697482	26697258	26697275	-	GCGTGGTGGCTCCTTTGTTGGG	GCGGTGGGCTGGGGAGTT	CCCCTCCCGAGGCGGCCGCCGCCGCAGCTGCCGCCGCCGCAGCCCCCCAACACTGCGAGGCCATGTCCGCCGGGCCCTTGCCGGCGCCCCCGTCCTGGGGCCCGCCACTGTAGTCGCCCCCGGGGTAGCCCTGGTAGCCCCGGGCCGAGCTGGGCGACGTGAGCAGTTGGTTGAGGGTGGGGGTG
	CHD184genes_v1_0094	ARID1A	0.811429	Pool 4	1	26696498	26696513	26696689	26696717	+	GGGAGGAGGCGGGGGG	GCGGAGCCGGACCTGAAGAACTCGAACGG	CGAGGCGGCGGCGGCGGCAGCGGCCGAGCGCGGGGAAATGAAGGCAGCCGCCGGGCAGGAAAGCGAGGGCCCCGCCGTGGGGCCGCCGCAGCCGCTGGGAAAGGAGCTGCAGGACGGGGCCGAGAGCAATGGGGGTGGCGGCGGCGGCGGAGCCGGCAGCGGCGGCGGGCCCGGC
	CHD184genes_v1_0095	ARID1A	0.773585	Pool 4	1	26696609	26696626	26696786	26696808	+	TGGGAAAGGAGCTGCAGG	GCAGCGATGGGGTGGGGGCGCCT	ACGGGGCCGAGAGCAATGGGGGTGGCGGCGGCGGCGGAGCCGGCAGCGGCGGCGGGCCCGGCGCGGAGCCGGACCTGAAGAACTCGAACGGGAACGCGGGCCCTAGGCCCGCCCTGAACAATAACCTCACGGAGCCGCCCGGCGGCGGCGGTGGCGGCA
	CHD184genes_v1_0096	ARID1A	0.78125	Pool 4	1	26697408	26697424	26697585	26697607	+	GTGTTGGGGGGCTGCGG	GGGGTGGGTGGCGGCTGCGGTGA	CGGCGGCAGCTGCGGCGGCGGCCGCCTCGGGAGGGGCCCAACAAAGGAGCCACCACGCGCCCATGAGCCCCGGGAGCAGCGGCGGCGGGGGGCAGCCGCTCGCCCGGACCCCTCAGGTACACAGCTGAGTGGGGAGGGGGCTGGGGCGAGCGTGGTCCTG
	CHD184genes_v1_0097	ARID1A	0.767296	Pool 4	1	26696929	26696944	26696745	26696769	-	GGCCAGGGCTTTGTTG	GCCGGGCGGCTCCGTGAGGTTATTG	TCCGCCATGTTGTTGGTGGAAGACGGCGGCCGCGGCGGCGGCGACGGCAGACGGGCTCCGGCCGTAGGGTTGCCCGAAGCCGTAGGCTGGGGGCGGCAAGGCGGCCGCGGCTGAGTGAGGAGGCGCCCCCACCCCATCGCTGCTGCCGCCACCGCCGCC
	CHD184genes_v1_0098	ARID1A	0.745223	Pool 4	1	26697179	26697194	26696995	26697021	-	GAAGACGACGAGGAGG	GCCGTGGTCGTGAGAGTTCTGCTGGGG	CGGAGGCGCTGGAGGAGGGAGGCGGCTTGGAGCCGGCAGCCGCCGCCGCGCCGGAGCCCGGAGTGCCACCTCTCGGGGAGCTCAGCGCGTAGGCCGGGGCGGGCGGGGGGTAGGCGCTGCGGTTGGGGTAGTAGGAGTTGTACTGGTGGTTGGGGAA
	CHD184genes_v1_0099	ARID1A	0.772222	Pool 4	1	26696338	26696355	26696536	26696557	+	GGGGTGGGAGGGGGGGAG	GCCGAGCGCGGGGAAATGAAGG	AAGACGAAGACAGGGCCGGGTCTCTCCGCGGACGAGACAGCGGGGATCATGGCCGCGCAGGTCGCCCCCGCCGCCGCCAGCAGCCTGGGCAACCCGCCGCCGCCGCCGCCCTCGGAGCTGAAGAAAGCCGAGCAGCAGCAGCGGGAGGAGGCGGGGGGCGAGGCGGCGGCGGCGGCAGCG
	CHD184genes_v1_0100	ARID1A	0.782609	Pool 4	1	26697276	26697292	26697088	26697114	-	GGTTGAGGGTGGGGGTG	GCCACCTCTCGGGGAGCTCAGCGCGTA	GCGGTGGGCTGGGGAGTTCCCCCGCCGGCCGCGGAGGGGCCGCCTCCCCCCATGGCCCCGAAGCGCTGCTGAGCGAAGGACGAAGACGACGAGGAGGCGGAGGCGCTGGAGGAGGGAGGCGGCTTGGAGCCGGCAGCCGCCGCCGCGCCGGAGCCCGGAGT
	CHD184genes_v1_0101	ARID1A	0.685535	Pool 4	1	26697051	26697073	26696874	26696891	-	GGGGGTAGGCGCTGCGGTTGGGG	GCGGCGACGGCAGACGGG	TAGTAGGAGTTGTACTGGTGGTTGGGGAAGCCGTGGTCGTGAGAGTTCTGCTGGGGCCCCGCGTAGGGCTCCAGGCCCCCGCCGCCGCCGCTCTGCAGCGCTGCCAGGCCAGGGCTTTGTTGTCCGCCATGTTGTTGGTGGAAGACGGCGGCCGCGGCG
	CHD184genes_v1_0102	ARID1A	0.548387	Pool 3	1	26729604	26729629	26729785	26729803	+	CAGAGGCCATCAAAGCTCAGGTTAAT	CCAGACCCCGCAGCGGTAC	GAAATGCTCTTTATTTTGTAGCCATCCAGTCCAATGGATCAGATGGGCAAGATGAGACCTCAGCCATATGGCGGGACTAACCCATACTCGCAGCAACAGGGACCTCCGTCAGGACCGCAGCAAGGACATGGGTACCCAGGGCAGCCATACGGGTC
	CHD184genes_v1_0103	ARID1A	0.533742	Pool 3	1	26729762	26729781	26729945	26729966	+	TACCCAGGGCAGCCATACGG	GGCTTCCAAGCCTCTTGACAGG	GTCCCAGACCCCGCAGCGGTACCCGATGACCATGCAGGGCCGGGCGCAGAGTGCCATGGGCGGCCTCTCTTATACACAGCAGGTAGATGGTGATTGTGATTACCTTGACCCTTGTTGCTGTCCAAAATCTGATCTGTGAGCTATAGAATCAGAATGTATCCTT
	CHD184genes_v1_0104	ARID1A	0.537143	Pool 3	1	26731305	26731329	26731110	26731129	-	GTGGTGGTTGAGACTGTGGCTGCTG	TTTAGCACTGACTCTCCTGC	CTGATACGAAGGTTGGGCATGAGGGGTCTGGGACGGTGGTTGCTGGGAGTAGGGTGGCTGCTGCTGCTGAGGGTGAGGACTTTGCTGGTTGTAATATGGAGTCTGGCCCTGTTGACCATACCCGCTGGGGCCTTGTTGTCCATAAGGAGGAATCTGTAGGAAAGGAAAATATACT
	CHD184genes_v1_0105	ARID1A	0.627778	Pool 4	1	26731480	26731495	26731271	26731299	-	GGTTGCTGCTGCTGGT	ACGAAGGTTGGGCATGAGGGGTCTGGGAC	AAGGAGACTGAGCCTGTGGCTGTGAGTAGGGGGGCTGGCTCTGGGGGTGCTGCTGTGTCGTCGACTGCTGGGAGGGGTATGGAGCCGGGGACTGCTGATGTGGAGGCTGGGATGGCTGCTGGGAGTATGGAGGCTGAGAGGACTGGAGCTGTGGTGGTTGAGACTGTGGCTGCTGCTGAT
	CHD184genes_v1_0106	ARID1A	0.611465	Pool 4	1	26731619	26731636	26731437	26731461	-	ACAGGGAAGGGCAGGAGG	GCTGTGAGTAGGGGGGCTGGCTCTG	CAGGGATATCTTACCTGCGGTGGAGGGAAGCGCTGCTGGGAATAGGCAGTTTGCTGGGACTGCTGAGACTGGGGCTGAGGATACGCAGCCTGCTGGGAGAGCGTCGAGGGTGCTGGCTGCTGAGGTTGCTGCTGCTGGTAAGGAGACTGAGCCTGTG
	CHD184genes_v1_0107	ARID1A	0.406452	Pool 1	1	26732915	26732930	26732731	26732759	-	GCCTTTAAGTTCCTTG	GTTCATATCTTCTTGCCCTCCCTTACTGG	AATTCAAGAAATAACTTATTCATTTAGGTCAAAATTAGCTAAACTTCCAACCAGAAACTAACTAGTTTGCATTGGTTTCCTCTCTGCCCCTATCACCTTTCAGAAGGTGCAGAAATACTCACAGGCAAGCTGGAGGGTCTTGACTGAAGGCTCAG
	CHD184genes_v1_0108	ARID1A	0.477419	Pool 2	1	26732805	26732820	26732621	26732649	-	ACCTTTCAGAAGGTGC	ATGGCCTGGTATTGATAAACCAGGCAGGC	AGAAATACTCACAGGCAAGCTGGAGGGTCTTGACTGAAGGCTCAGGTTCATATCTTCTTGCCCTCCCTTACTGGAGGTCATTGAGGGGGCTGAGGATGCCTGAGACCCAAATGAATCTTGAGATAGCTCCTACAACAAGAAAAACAAAAGCTGTG
	CHD184genes_v1_0109	ARID1A	0.483871	Pool 2	1	26760812	26760837	26760993	26761011	+	TCTGCCTAATATTACTAATCCATGTT	CCCTCACCTGCCTGGCATC	CTTATATATATGTTCTAGGATCTATCTGGTTCAATAGATGACCTCCCCATGGGGACAGAAGGAGCTCTGAGTCCTGGAGTGAGCACATCAGGGATTTCCAGCAGCCAAGGAGAGCAGAGTAATCCAGCTCAGTCTCCTTTCTCTCCTCATACCTC
	CHD184genes_v1_0110	ARID1A	0.625	Pool 4	1	26761121	26761136	26760932	26760960	-	TCACCTTTCCCTCTCC	ATTACTCTGCTCTCCTTGGCTGCTGGAAA	CTAAAGCCCAGCACTTGAGGGTACCTGGCACTGCAGCAGGCGAGAGTGGTCCTGAGCGAGACTGAGCAACACTGGCGGGAGAGCCAACAGGGGACGGGGAAGGGCCTCGGATGCCAGGCAGGTGAGGGGAGGTATGAGGAGAGAAAGGAGACTGAGCTGG
	CHD184genes_v1_0111	ARID1A	0.532051	Pool 3	1	26761319	26761334	26761491	26761518	+	AACTTCCTAGTTAGAA	GGGGAGGGGCAGGGAGCTAGGGCAGACA	TTCCCAGGCTTAGCCATGATATGCTTATGTTGTTCTTTGTCTGGAGCAGGCAACCAGATGCCACCTCGGCCACCCAGTGGCCAGTCGGACAGCATCATGCATCCTTCCATGAACCAATCAAGCATTGCCCAAGATCGAGGTGAGAGCCTGGGTGTT
	CHD184genes_v1_0112	ARID1A	0.580645	Pool 3	1	26762116	26762131	26762287	26762315	+	AAAGCTAATAACTATA	ATGGTCCCCAGGGGGGTCAGTATGGCCCA	TGGATGCTACCCACAAATAGGTTATATGCAGAGGAACCCCCAGATGCCCCAGTACAGTTCCCCCCAGCCCGGCTCAGCCTTATCTCCGCGTCAGCCTTCCGGAGGACAGATACACACAGGCATGGGCTCCTACCAGCAGAACTCCATGGGGAGCT
	CHD184genes_v1_0113	ARID1A	0.550633	Pool 3	1	26762369	26762386	26762187	26762210	-	ACATATCAGACAAGGAAC	GGCTGAGCCGGGCTGGGGGGAACT	TGTTTTCTCCTCTCACCCGTATCTACTCCTAACTGGGTAGTATACTGACCTTGTGGGCCATACTGACCCCCCTGGGGACCATAGCTCCCCATGGAGTTCTGCTGGTAGGAGCCCATGCCTGTGTGTATCTGTCCTCCGGAAGGCTGACGCGGAGATAA
	CHD184genes_v1_0114	ARID1A	0.606061	Pool 4	1	26763229	26763244	26763035	26763063	-	AGTTTCTTGGGTTTTC	GCACCCATGGGGTTTATGCCTCCAGCCAT	CGGTTCATGCCCCCTGGTGGGGGACACATCCCTGACCCAACCTGAGGTGGCATATTGGCCATGTTAGGGCCATAAGGCCGGTTGCCCATGGAGGCGTGACTCATCCTCCCTGGAGGGAGTGTGCCATAAGGTGGGATGCCAGGCTGTCCATGCATTTGACCTCCG
	CHD184genes_v1_0115	ARID1A	0.60625	Pool 4	1	26763164	26763180	26762976	26763003	-	GGCATATTGGCCATGTT	GCATTATAGTTTGGCTGCCTGGGGTAGC	AGGGCCATAAGGCCGGTTGCCCATGGAGGCGTGACTCATCCTCCCTGGAGGGAGTGTGCCATAAGGTGGGATGCCAGGCTGTCCATGCATTTGACCTCCGGCACCCATGGGGTTTATGCCTCCAGCCATGCCTGCACTGGGGTAGTTGGCATTGGGCAAG
	CHD184genes_v1_0116	ARID1A	0.590062	Pool 3	1	26763117	26763132	26762928	26762955	-	TGACTCATCCTCCCTG	CAAGACTTGGTTAGTCACTCACTAGCAA	GAGGGAGTGTGCCATAAGGTGGGATGCCAGGCTGTCCATGCATTTGACCTCCGGCACCCATGGGGTTTATGCCTCCAGCCATGCCTGCACTGGGGTAGTTGGCATTGGGCAAGGCATTATAGTTTGGCTGCCTGGGGTAGCCACCTGGGAGGGGAGGAAGA
	CHD184genes_v1_0117	ARID1A	0.487952	Pool 2	1	26763189	26763208	26763375	26763398	+	TTGGGTCAGGGATGTGTCCC	GGGGGGGAAAATGGGTGTGTGTGT	CCACCAGGGGGCATGAACCGGAAAACCCAAGAAACTGCTGTCGCCATGCATGTTGCTGCCAACTCTATCCAAAACAGGTAAGGCCTGGGAAGCAGAGAGGGTGTCAGTGCAAGAAAATGTATTATAGACCCACTCAGATTATTGAGATGCTTCTGGACCTAAACCA
	CHD184genes_v1_0118	ARID1A	0.509091	Pool 2	1	26766183	26766198	26766364	26766392	+	TAACCTTTGTCTCTCT	CAGGTAAGTGCTAGTCATTCTCACTAGGG	CACTTTCCATCTTCTTCCTTAGGCCGCCAGGCTACCCCAATATGAATCAAGGGGGCATGATGGGAACTGGACCTCCTTATGGACAAGGGATTAATAGTATGGCTGGCATGATCAACCCTCAGGGACCCCCATATTCCATGGGTGGAACCATGGCCAACAATTCTG
	CHD184genes_v1_0119	ARID1A	0.432258	Pool 2	1	26766509	26766535	26766336	26766353	-	TCTGCCTTGTTGTTCATTTTGGTGGCT	GGCCATGGTTCCACCCAT	GGAGTTAACTTTACATCCCCAAGGCCCATCATCTCTGGGCTGGCTGCCATCCCTGTAAAAGAGAAAAAAATTCTCAAGTCCAGTAAGTTTAGCTGTGATGTGACTCTTGAAGAAATCCCTAGTGAGAATGACTAGCACTTACCTGCAGAATTGTT
	CHD184genes_v1_0120	ARID1A	0.4125	Pool 1	1	26766637	26766659	26766455	26766476	-	GGCTGGGATCTTGTCACTCTCTT	CTCTGGGCTGGCTGCCATCCCT	TTCTTTTTCCTTCCTATCACTGAAAAAGATAGGACACAAAGTTGAAAGGAGTCAAGACAAAAATCACTACCTTGGATTTGGATTCTGTCTTGGGTGTCCCATCTGCCTTGTTGTTCATTTTGGTGGCTGGAGTTAACTTTACATCCCCAAGGCCCATCAT
	CHD184genes_v1_0121	ARID1A	0.547059	Pool 3	1	26767927	26767942	26768113	26768141	+	TGCTGTGGGTAGGAAA	GCTTTCTGAGTCTAATATTGATAGACCGG	CCTCTGGACCTCTATCGCCTCTATGTGTCTGTGAAGGAGATTGGTGGATTGACTCAGGTGAGTGGGCGCCTGACACTTGACTGCCCCTGTGGTTTCCACAAACCCCTTTCTAGGTACTCACTGGCTTCATGTGGTACCATGCATCCCACAGGGACATCATCCCCTCTCCC
	CHD184genes_v1_0122	ARID1A	0.503226	Pool 2	1	26767929	26767944	26767745	26767773	-	GGTTTCCTACCCACAG	AAAATTCATAGGAATGGGTCAGATTCAAA	CAGGCAGATTTGTCATGCCCATGGCCTTCTCCTCAGTGAAGGCCAGATAACGGTCCACCCACATCTTCCTCTCAGGCTCACCACCCAGCTCATACAACTTGGTGATCTTCTCATTGGTTGTAGTAGAAGAACTGGATTTCTGGAAGGTTCAGGTC
	CHD184genes_v1_0123	ARID1A	0.541935	Pool 3	1	26767837	26767858	26768014	26768036	+	TGAGCTGGGTGGTGAGCCTGAG	GACACTTGACTGCCCCTGTGGTT	AGGAAGATGTGGGTGGACCGTTATCTGGCCTTCACTGAGGAGAAGGCCATGGGCATGACAAATCTGCCTGCTGTGGGTAGGAAACCTCTGGACCTCTATCGCCTCTATGTGTCTGTGAAGGAGATTGGTGGATTGACTCAGGTGAGTGGGCGCCT
	CHD184genes_v1_0124	ARID1A	0.451613	Pool 2	1	26771257	26771273	26771074	26771101	-	AAGATGTCTGGGGGAGG	AGGAGTCGAGGTATATCTCCCGCCTGGT	GTCTTCTCCCCGTTCAATCTTGCATTCAAAGGCATAGAGACACTGGATATACTGCTTTTTCAAGGAGCTGGCAGCACTGCTTGATGTGCCCACATTGAGGTTGGTTGCAAGTTCCCGCCATTTTTTGTTCTTGTTGACCTGTATAACCAAACCAA
	CHD184genes_v1_0125	ARID1A	0.519231	Pool 3	1	26771163	26771186	26771343	26771362	+	TGTGGGCACATCAAGCAGTGCTGC	CGGCCCCACCAAGGCTGAGA	CAGCTCCTTGAAAAAGCAGTATATCCAGTGTCTCTATGCCTTTGAATGCAAGATTGAACGGGGAGAAGACCCTCCCCCAGACATCTTTGCAGCTGCTGATTCCAAGAAGTCCCAGCCCAAGATCCAGCCTCCCTCTCCTGGTAAGGATGGGGTCAG
	CHD184genes_v1_0126	ARID1A	0.556962	Pool 3	1	26772464	26772479	26772638	26772663	+	CCAAGCAAACTACTCA	GCCAAGAGCAGGGGCAGATGGTTGGG	ACTTGTATCTCTGTCCACAGCGGGATCAGGATCTATGCAGGGGCCCCAGACTCCCCAGTCAACCAGCAGTTCCATGGCAGAAGGAGGAGACTTAAAGCCACCAACTCCAGCATCCACACCACACAGTCAGATCCCCCCATTGCCAGGCATGAGGTAAG
	CHD184genes_v1_0127	ARID1A	0.55625	Pool 3	1	26772704	26772722	26772523	26772543	-	AGAGGCAAGGACCACCTTG	GGTTGACTGGGGAGTCTGGGG	GGCTGCAAGGAGTTCCCATGCACTTATCTTCAGCCATCCTCCCAACCATCTGCCCCTGCTCTTGGCCTTACCTCATGCCTGGCAATGGGGGGATCTGACTGTGTGGTGTGGATGCTGGAGTTGGTGGCTTTAAGTCTCCTCCTTCTGCCATGGAACTGCT
	CHD184genes_v1_0128	ARID1A	0.49375	Pool 2	1	26772779	26772794	26772955	26772983	+	TTTGTGGTTTACTTGG	CAAATAAGGATCCTTATGGCAGCATGAGG	TTTTCCTCACTCTGGAGCAGGAGCAATTCAGTTGGGATCCAGGATGCCTTTAATGATGGAAGTGACTCCACATTCCAGAAGCGGAATTCCATGACTCCAAACCCTGGGTATCAGCCCAGTATGAATACCTCTGACATGATGGGGCGCATGTCCTATGAGC
	CHD184genes_v1_0129	ARID1A	0.465409	Pool 2	1	26772893	26772909	26773069	26773092	+	AAACCCTGGGTATCAGC	GGGTTCTTGTGGAGCCATCCTCTG	CCAGTATGAATACCTCTGACATGATGGGGCGCATGTCCTATGAGCCAAATAAGGATCCTTATGGCAGCATGAGGAAAGGTGACTGATCTGATTGCTATTTGAACTTGTGCTCGTAAAGACAGGGCCAGTGAAATGGGGGGAAATCTTGAGAATGGCTCA
	CHD184genes_v1_0130	ARID1A	0.606742	Pool 4	1	26773520	26773535	26773316	26773341	-	GGTGCTGGGGGAGTGG	GCGTAGAAAGGCAAGCGGTGAACAAA	ACAGGAGCTGGGGTCATGCTTACCTCACTCTGTCATAAGGACCTCCATAGGGATAGTGCTGTCGTGGTCCCATCGCCACATTTCCTAGCCCAGGGCCGGCAGCACGACTGTAGGGGTCACCCATCCCGCCGTTGGGGCCCTGCCCTGAGGACATGAAGGGATCACTCCCTGGAGCTGA
	CHD184genes_v1_0131	ARID1A	0.594444	Pool 3	1	26773301	26773326	26773507	26773525	+	TTGTCAACTTACCAGTTTGTTCACCG	CCCCAGCTCCTGTCCACTC	CTTGCCTTTCTACGCTCAGCTCCAGGGAGTGATCCCTTCATGTCCTCAGGGCAGGGCCCCAACGGCGGGATGGGTGACCCCTACAGTCGTGCTGCCGGCCCTGGGCTAGGAAATGTGGCGATGGGACCACGACAGCACTATCCCTATGGAGGTCCTTATGACAGAGTGAGGTAAGCATGA
	CHD184genes_v1_0132	ARID1A	0.563636	Pool 3	1	26773682	26773699	26773495	26773516	-	TGCTGCTGCGGGGGGTAG	GGAGCTGGGGTCATGCTTACCT	CGGCTAGGAGAATACATCCCCGAGTCTGGGTTGGAAGGCATGAGATTCGGCTGTGGGGCCCCAGTGCTCATGTTTCCCTCAGGCCCTATTCCAGGCTCCGTCCTAAACAAAATTGGAGAGGCAGATTGAGCCCACTATAGCTTCAGGGTGCTGGGGGAGTGGACA
	CHD184genes_v1_0133	ARID1A	0.554839	Pool 3	1	26773646	26773672	26773828	26773845	+	TTCCAACCCAGACTCGGGGATGTATTC	CCACCCAAGGCACCCCTT	TCCTAGCCGCTACCCCCCGCAGCAGCAGCAGCAGCAGCAGCAACGGTGAGTAAAGCCTGGTCTCGGTGCTGCTATGGATCAGGCTTCGCCACTGCCCACCCTAATCCTGTGTTTCTTTGCCTCCTATAGACATGATTCCTATGGCAATCAGTTCT
	CHD184genes_v1_0134	ARID1A	0.522293	Pool 3	1	26773931	26773949	26773750	26773773	-	AGTTTTCAAGGCGAACCTG	GGGTGGGCAGTGGCGAAGCCTGAT	CATGCCAGTCCATTCCCAGCTACCCTCCTCACCTGCTGTTGCTGTTGATACATTGTAGTCTGCTGGCTGGGGAAGGGGCTGCCAGAAGGGGTGCCTTGGGTGGAGAACTGATTGCCATAGGAATCATGTCTATAGGAGGCAAAGAAACACAGGATTA
	CHD184genes_v1_0135	ARID1A	0.629834	Pool 4	1	26774943	26774958	26774734	26774761	-	GCTTGGTGGGGGCTGG	GCCTGTTGGCATAATTATAGGTCATGTC	TAGTTAGATGGAGGGGGCCTTGTCATGGGGGGCACAGGGGCAGAGGGACCATATGGGGGCTGGCGTGTGCCATGGGAAGGCCACGAGCCTTCGTGGTTGGCCCTCTGATCTGTGTGCAGCATTTCATCTGTTCGGTTCACGCCATGATAGGCGGGGCCCTGGGGGGCAGAGCCCGTGCTCT
	CHD184genes_v1_0136	ARID1A	0.571429	Pool 3	1	26774891	26774916	26775078	26775095	+	ATGGTCCCTCTGCCCCTGTGCCCCCC	TCCCCCAGTACCTGCCTC	ATGACAAGGCCCCCTCCATCTAACTACCAGCCCCCACCAAGCATGCAGAATCACATTCCTCAGGTATCCAGCCCTGCTCCCCTGCCCCGGCCAATGGAGAACCGCACCTCTCCTAGCAAGTCTCCATTCCTGCACTCTGGGATGAAAATGCAGAAGGCAGG
	CHD184genes_v1_0137	ARID1A	0.562162	Pool 3	1	26775036	26775051	26775237	26775265	+	GTCTCCATTCCTGCAC	CATTCGGTTGCCTAATCTGCCCCTTTCCA	TCTGGGATGAAAATGCAGAAGGCAGGTCCCCCAGTACCTGCCTCGCACATAGCACCTGCCCCTGTGCAGCCCCCCATGATTCGGCGGGATATCACCTTCCCACCTGGCTCTGTTGAAGCCACACAGCCTGTGTTGAAGCAGAGGAGGCGGCTCACAATGAAAGACATTGGTAAGGAGATCTTCCT
	CHD184genes_v1_0138	ARID1A	0.579545	Pool 3	1	26774819	26774834	26774615	26774642	-	TCTGTGTGCAGCATTT	GCATTGGTGCCAGGGGGTGCAGAGACAC	CATCTGTTCGGTTCACGCCATGATAGGCGGGGCCCTGGGGGGCAGAGCCCGTGCTCTGCCTGTTGGCATAATTATAGGTCATGTCATTACGCCCCTGCCACATGGTGCCTTGCTGAGCAACCTCAGCTGATGCCTGTATGGGGCCGCCCATCATTTGTGGTGGCATGTTTTGCTGG
	CHD184genes_v1_0139	ARID1A	0.617834	Pool 4	1	26774464	26774479	26774280	26774306	-	CTTGTTGCTGGCTGGC	GGAAGTTAATACTCTGCACTCAGGGAC	AGGCTGGGGCTGGGCTGGGGGCAACTGCTGCTGCTGAGGCTGCCCCTGCCCAGTGCTGTATGGCACGCTGTACATCTCCCCTTCGTGCCGCTTGGCAGGAGGGCCATATGTGCCATCCATTGGCCGCTTGTAATTCTAAGGCAGAGACAAGCAGAGG
	CHD184genes_v1_0140	ARID1A	0.591195	Pool 3	1	26774438	26774458	26774618	26774637	+	AGTTGCCCCCAGCCCAGCCCC	TCTCTGCACCCCCTGGCACC	AGCCTGCCAGCCAGCAACAAGCTGCCCAGCCTTCCCCTCAGCAAGATGTATACAACCAGTATGGCAATGCCTATCCTGCCACTGCCACAGCTGCTACTGAGCGCCGACCAGCAGGCGGCCCCCAGAACCAATTTCCATTCCAGTTTGGCCGAGACCGTG
	CHD184genes_v1_0141	ARID1A	0.567901	Pool 3	1	26774777	26774798	26774594	26774614	-	TGATAGGCGGGGCCCTGGGGGG	GGTCTCGGCCAAACTGGAATG	CAGAGCCCGTGCTCTGCCTGTTGGCATAATTATAGGTCATGTCATTACGCCCCTGCCACATGGTGCCTTGCTGAGCAACCTCAGCTGATGCCTGTATGGGGCCGCCCATCATTTGTGGTGGCATGTTTTGCTGGGCATTGGTGCCAGGGGGTGCAGAGACAC
	CHD184genes_v1_0142	ARID1A	0.5	Pool 2	1	26775714	26775738	26775539	26775557	-	CTCTCAATCTTCCCCAGGCACTGAT	CGTCTATCCACCAAGCCCA	ACTCACCTGACTGAGGTTGAAGGTCATGATGCTGTTGTCATCATACAGCAGGATGTTGATGGTATCTAATGCCCATGTGCTCTCTGCCAGGAGACCAGACTTGAGGGACATCATTACCCGCCATGCCTCCGGGGTTCCTGAAATAAACCTCCATGT
	CHD184genes_v1_0143	ARID1A	0.455696	Pool 2	1	26775611	26775626	26775785	26775810	+	CAAGTCTGGTCTCCTG	GCCACCTTGGTCTTTCTCTTTCTCTC	GCAGAGAGCACATGGGCATTAGATACCATCAACATCCTGCTGTATGATGACAACAGCATCATGACCTTCAACCTCAGTCAGGTGAGTATCAGTGCCTGGGGAAGATTGAGAGGGTTTGGGATCTTCTTAGTGTAGACAATGGGAATGTCTCATCTTTA
	CHD184genes_v1_0144	ARID1A	0.475	Pool 2	1	26778991	26779006	26779167	26779195	+	CTTAATTTATTTCCTG	GCTCCCATGGAGGGTGGGGAAGAAGAAGA	TTCTTTCTCTTTTTAGCTCCCAGGGTTGCTAGAGCTCCTTGTAGAATATTTCCGACGATGCCTGATTGAGATCTTTGGCATTTTAAAGGAGTATGAGGTGGGTGACCCAGGACAGAGAACGCTACTGGATCCTGGGAGGTTCAGCAAGGTGTCTAGTCCA
	CHD184genes_v1_0145	ARID1A	0.445714	Pool 2	1	26779335	26779359	26779140	26779159	-	CATTCTTCTGTACGATCTTTACTGG	GACACCTTGCTGAACCTCCC	AAGCTTGTCAAACTTACTGATCAGCTTCTCCTCACTATTCTCTGAAGCTGGCTTGTCCTTGCCTGAAAAGGCTATCTCCTCATCATTTTCAACTACTTCCTCTTCTTCTTCCTCTTCTAGTTTAGGACCTAGAAGTTCTTCTTCTTCTTCCCCACCCTCCATGGGAGCTGGACTA
	CHD184genes_v1_0146	ARID1A	0.535484	Pool 3	1	26779482	26779497	26779298	26779326	-	GCAGCAGCTCTGTCTT	CAAACTTACTGATCAGCTTCTCCTCACTA	GCTCTCGAAGTGGGTCTGGATATGCTCAGTGGTGTCCCCCCCACCAATCCGCCAGTGCAGCAGGCCACTGTCAAACTCCTGCACACGCCCAAGCTTATCTGAGCAGTCCACCACAAATGGATCATTCTTCTGTACGATCTTTACTGGAAGCTTGT
	CHD184genes_v1_0147	ARID1A	0.608696	Pool 4	1	26779639	26779655	26779451	26779477	-	AGACCGAGTAGACAACA	TCGAAGTGGGTCTGGATATGCTCAGTG	TGTCATCCATAGTGGCTGTGATCCGTTTTTCTGGAGGTCCATCAGGTGGGGGCCCCTCCTGGTCTGTTGTCCCTGGTGTACCCTCTGCTGTTGTCACATGCTTCCGAGGGGCTGGTGGGCAGGGTGCGTGAGGCCGGGAAGGCAGCAGCTCTGTCTTGCTC
	CHD184genes_v1_0148	ARID1A	0.51875	Pool 3	1	26779791	26779806	26779602	26779630	-	GGGTACACAGTGGGGT	ATAGTGGCTGTGATCCGTTTTTCTGGAGG	CTCATCCTTACTGTGGGGTTCGTCCTCTAGGATCTTGATGTTCCGGTGGCTCTGTGCTGGGCTAATGCCAAATGGAAACTTGCTGCTCTCCTTGATGGCCTCTGAACTCTTAGCTCCATCCTCGGTCAAGGTGCTAGACCGAGTAGACAACATGTCATCC
	CHD184genes_v1_0149	ARID1A	0.546584	Pool 3	1	26779949	26779964	26779760	26779787	-	TGGGTGCTTGTGGTGC	ATCCTTACTGTGGGGTTCGTCCTCTAGG	AGCAGGATCAGCTTGCCCAGGATGAGCAGCAGCCCTGGGTGTTTGGACATCTCAAAGTCATTGCCTGGCACAAATGACAGGCTTCGAATGGTATTGGACACACAGACGCAGCGCTTGGCAAGAGAATCCTGCCAGTCCAGAAGGGTACACAGTGGGGTCTC
	CHD184genes_v1_0150	ARID1A	0.5375	Pool 3	1	26779918	26779938	26780099	26780122	+	TGCTGCTCATCCTGGGCAAGC	CTCGGGGCAGTTGGACCTATCTCC	TGATCCTGCTGCACCACAAGCACCCAGAACGGAAGCAGGCACCACTAACTTATGAAAAGGAGGAGGAACAGGACCAAGGGGTGAGCTGCAACAAAGTGGAGTGGTGGTGGGACTGCTTGGAGATGCTCCGGGAAAACACCTTGGTTACACTCGCCAACAT
	CHD184genes_v1_0151	ARID1A	0.593939	Pool 3	1	26780259	26780274	26780065	26780093	-	TGAGTTTGCTGAGGGT	GGCGAGTGTAACCAAGGTGTTTTCCCGGA	TTCCAAGACCAGTCTCTGCGGGGAAAGGACGGCATTGGGGCCCAGGGTGGAAAAGGGGTCCTGGGCTTCAGCTGAAGGGCAAACTGCCCAGTGTAGGAGTCCGTCCAGGACAGGCAGGCAAATGCTCTCGGGGTATGGAGATAGGTCCAACTGCCCCGAGATGTT
	CHD184genes_v1_0152	ARID1A	0.5625	Pool 3	1	26780410	26780425	26780221	26780249	-	TGAGCCAGGTTGGCCA	CAGTCTCTGCGGGGAAAGGACGGCATTGG	GCAGTACCACAGCCATCTCCCGGCACACCGGGTTCTTTCGGTCACTGAGGAAGCGCACCATAGTGCTATACAACTTCTCCAGGCGGCTGAAGGGGGGTGTGGCCAGAATCAGGTCCACATTGTTGTCCTGGATGCTGAGTTTGCTGAGGGTTTCCAAGAC
	CHD184genes_v1_0153	ARID1A	0.627329	Pool 4	1	26780568	26780593	26780389	26780406	-	CGCATCATGTCCACACTAGTTGGCTC	GTACCACAGCCATCTCCC	AAAGGGTGGGTTCTGCATGTGGAGGAGGCTGGCCTGGCTCTGCTGGAACTGTGTGGCGGCAAGGCTGTCCTCTAGGAAGCCCAGGAGGTTGCCGATACTGCCCTTCTGCACTGCAATGGCACGAGCTGCCAGGCTGTCCCCCTGAGCCAGGTTGGCCAGCA
	CHD184genes_v1_0154	ARID1A	0.53125	Pool 3	1	26780724	26780740	26780536	26780563	-	AAAAACAGTACATCACA	GGTGGGTTCTGCATGTGGAGGAGGCTGG	AATGACTTGTGAAACCAATGAGTTCATCAACGGTGATACCGAGATGTCCAACAGCCGTGATTCGTACAGAGTAAACTCTGAGTGGTTCTCGTCCACCTTGGCCAAGGCAAGCAGCGCGCGGGCAGCCCGCCGCATCATGTCCACACTAGTTGGCTCAAAG
	CHD184genes_v1_0155	ARID1A	0.503145	Pool 2	1	26780605	26780621	26780781	26780804	+	GCGCGCTGCTTGCCTTG	CGTGTGTGTGTGCGTGTGTGGAGA	GCCAAGGTGGACGAGAACCACTCAGAGTTTACTCTGTACGAATCACGGCTGTTGGACATCTCGGTATCACCGTTGATGAACTCATTGGTTTCACAAGTCATTTGTGATGTACTGTTTTTGATTGGCCAGTCATGACAGCCGTGGGACACCTCCCCCCCC
	CHD184genes_v1_0156	EYA3	0.490323	Pool 2	1	27974388	27974403	27974559	27974587	+	AGTTCTCAGTTGGTTC	GGGAATAGCTGGTTAATCCAACTTCTTCT	CAGTCTCCAGCTCCCTTCAGGAGTGAAAAGGAGCTCAAGGGGAAGGCTCCTCATTCCAGTTCTTAGAGAAAATCAAGCTCTAAAGCCTGGTGAAGGGATACTAGGTCTCCATGGTTTGTGATCCTCCAGAAAGGCATGTTGTGCTGGAAGAGAGT
	CHD184genes_v1_0157	EYA3	0.374194	Pool 1	1	27977235	27977251	27977407	27977434	+	AGTGACAAATGAAAACA	GGGATAGGGAGGGAAAGAACTTCTACAG	TGAGATAATAATGCCAACTGATTACCAATCTCATAGTTTATTATAGTTGCTAAGGTTTCCACTTAACTGGATGAAGAGTATCAGGGCAGTTGGTTCTAGCTGGCAACCCAATGCCTCCATGTCTAAGAAATAGAGTTGCTGGAAGAAAATAAATT
	CHD184genes_v1_0158	EYA3	0.301282	Pool 1	1	27978388	27978403	27978204	27978231	-	GGACGAGATGAAGAAA	GAGGGTCTTTTTTTTCTCCAGATGGAGT	TTGCAGCCAAACAGGTAACCATGGTAAAGAAAAATAGTCTATGTGGTTGTACATCGAGTAATGAGAAAAATGGGAAAAACTACAAAATCTTAGCAATCTATTATGCATTTATAATATTTTCTCTTTCTTCCTCTCCCATTTTTCTTTAAAGAAAAA
	CHD184genes_v1_0159	EYA3	0.375796	Pool 1	1	27978364	27978381	27978539	27978563	+	CCATGGTTACCTGTTTGG	GCTGCTGCTAGGTTCACCTGCCTGT	CTGCAATTTCTTCATCTCGTCCATCTCCAATCACTACATATGTGACTTTCTTTCCAAACCTTGACACAATTCTCTCAAAGCAGCTCTCCTTACCTGATGAGAAAAAGAAATTTCCTGTTAGAATACTCTTCTCTTCTTTTCAAAACCAAAGAAGAGG
	CHD184genes_v1_0160	EYA3	0.401274	Pool 1	1	27988500	27988515	27988673	27988699	+	AAGGCCAGTGACAAGA	GGGAAAAGAAAAGGTGAAACTAAACCA	AACAGCATAGAAACCATACCAATTTTGGTAGCACTATAGATGTTCTCAATAGGAAATATTTCTCCTAGTCCATATAGGAGAACCTTGGCCAGGGCTGGAACCAGCTGGGTGGTAGTGATCAGAACATTCACACAATTCTTTCTATAAGGGAGTAAAA
	CHD184genes_v1_0161	EYA3	0.412903	Pool 1	1	27989826	27989841	27989642	27989670	-	TGATAAATGTGTCTGC	ATCCTCTCAGCGACATATTCTTCTACTCC	TTTTATTCCTAAAGGTCTCCTCAGTCCCCAGAGGAAGGAAGCACTGCAGAGATTAAGAGCAGAAATTGAAGTTTTAACAGATTCCTGGTTAGGAACTGCATTAAAGTCCTTACTTCTCATCCAGTCCAGGTATGGAAATGGTTCTTTTAGGTCTC
	CHD184genes_v1_0162	EYA3	0.490323	Pool 2	1	27993540	27993555	27993356	27993384	-	ACAGTTTCTCAACAGA	AACCAGTCTGATTCTCTGTTTCTTCCTGG	TGGTTTCAGTGGCTCAGGAGGTAGTGGCAGCCATGGTTCATCTGTGGGTGTTCAGGGAGGTGTGGACTGGATGAGGAAACTAGCTTTCCGCTACCGGAAAGTGAGAGAAATCTATGATAAGCATAAAAGCAACGTGGGTGGTAAGTGTGGCATAT
	CHD184genes_v1_0163	EYA3	0.377358	Pool 1	1	27993653	27993668	27993469	27993493	-	AAAGCCATTGGCCTTA	GGTGTTCAGGGAGGTGTGGACTGGA	TTTATCAGATACCAAGAACCCAACCAAATAGCACTCAAACAAAAACTTTATGCTGTATAAATTTTAATTTTTATTATCTTCTCTCCTTGCAGCAACTACAGTTTCTCAACAGATGGTTTCAGTGGCTCAGGAGGTAGTGGCAGCCATGGTTCATCTGTG
	CHD184genes_v1_0164	EYA3	0.4	Pool 1	1	27997430	27997445	27997246	27997274	-	AGTATGTCATGATGGT	CAAGATCTGTCTGTCTAGGTTTGGAGGAA	AATATCACTTCTACTCCCTGGACTGAAGTAATATGTTTTGTCTTTTAACAGGAGTGTGACCAGGTACATGTGGAAGATGTGGCTTCTGATGACAATGGCCAAGACTTGAGGTGATAAACATAATGATTCTTGAACACCAGTACACCTGTTATGTG
	CHD184genes_v1_0165	EYA3	0.341935	Pool 1	1	27999912	27999927	28000083	28000111	+	TTGAATGAAGTGTCTC	GGTAGTCACAGTCCTGGTTCTAATCTTCA	AGTGAAGCACAGAAACAATTTAAAATGCTTACCTCTAAGTCATTGAAAAATAGATGAGTATCAGCCACTTCAAAAATCATTTCTTCCATTGTTAAACCTGAGCCAATCACTACTGTTGGGTCCTAGAAGACAATAAGAAAAAATCAGCTTGACTT
	CHD184genes_v1_0166	EYA3	0.354839	Pool 1	1	28004473	28004491	28004292	28004317	-	CTGTTATTGATTTCTGGTT	GTTGTAACTGTCCCTCTTCTGACTAT	TCATTCCATTGTAATTGGAAAATATACTCATTTTTTATATTTTCTTTCCTCAGCGGGTATTTCTGTGGGACTTGGATGAAACCATCATCATCTTCCACTCACTTCTTACTGGATCCTATGCCCAGAAATATGGAAAGGTAATTTGAGTCTTCTTT
	CHD184genes_v1_0167	EYA3	0.419355	Pool 1	1	28010907	28010925	28011081	28011106	+	AAAGAACAAAGTAGGTAAC	GGTCTCCTGGAAAGAAAAAGTGAAAC	TAAATCAGTTTCTTCTCATACTTCTAATTCACTGTCTTGGGAAGAAGTGGCATCAGCTTTCCTCTTGCCCCGGTTCTTGCTAGTCATGTTTTTCCTGGACTGATCATCAGTATCTTTACTTGGTGTAGTCTGGGACAAAGATGGACTTGTAGAAG
	CHD184genes_v1_0168	EYA3	0.442308	Pool 2	1	28010931	28010952	28011109	28011130	+	CAGTTTCTTCTCATACTTCTAA	ATGTTGTCAGGAGTCACAGGCT	TTCACTGTCTTGGGAAGAAGTGGCATCAGCTTTCCTCTTGCCCCGGTTCTTGCTAGTCATGTTTTTCCTGGACTGATCATCAGTATCTTTACTTGGTGTAGTCTGGGACAAAGATGGACTTGTAGAAGGGTCTCCTGGAAAGAAAAAGTGAAACAT
	CHD184genes_v1_0169	EYA3	0.554839	Pool 3	1	28013080	28013095	28013251	28013279	+	AAGCCAAAGTTTTCAG	GCCTGGTACTGATTCTGACCAAGAATAGT	AGCTGCGGTGCTTACCAGAGGAAAGTCTCTGTGCTGCAGGTGCAGGCGCCATGACACTAGGCTTCTCCGACTGGTATGTGGTTGCTGCTAATGTGGTGCTCTCTGCATCACTGTTAGTCTGACCTGTGACTCCAAAGCTGGAGCTGGGGTAGCAG
	CHD184genes_v1_0170	EYA3	0.5	Pool 2	1	28013314	28013329	28013125	28013153	-	AAGAGTCTTGTTTTCT	AGTGTCATGGCGCCTGCACCTGCAGCACA	TATTTCCTTTGGCCTGCAGGATTATCCCACCTATACTATTCTTGGTCAGAATCAGTACCAGGCCTGCTACCCCAGCTCCAGCTTTGGAGTCACAGGTCAGACTAACAGTGATGCAGAGAGCACCACATTAGCAGCAACCACATACCAGTCGGAGAAGCCT
	CHD184genes_v1_0171	EYA3	0.387097	Pool 1	1	28017115	28017130	28017286	28017314	+	GAACTCTATCAAACAG	GGTTAGAAGAAACTGAAAATAGATGTGTT	GATGAACAAAGGTAGCATCATACCTGGTTTGAGATGCTGGCTACTGCTGCTGCTGGAATATTGGCAATTGTAGAAGAAGTAGATATCAGGCTGGCATTTGTGCTTGAAGCTAGAGGATTGATGGGGTTAAAAGATATTAAAGATATTATGTAAAA
	CHD184genes_v1_0172	EYA3	0.445161	Pool 2	1	28027752	28027768	28027924	28027951	+	ATAATTTTAAAACACAC	CACCTGAATCAGATAAATTGGACCAATT	ACACAACCATGCCTATTTACCTTGAATGGGATAAGAATAATGTGCTGGGCTTGGCTGGCTTGTGGTTAACCCTGTAGTGCAGGTAAGAACACTGTGTTGACTTGGAGATGGAGTCTGAATTAAACCACTTTCAGGTTTCATACCTGGCCACAATG
	CHD184genes_v1_0173	EYA3	0.432258	Pool 2	1	28027982	28028008	28027809	28027826	-	CTACTGGCTGATATTTGAAAGCATAAC	CCAGCCAAGCCCAGCACA	CATGCTCCTCAGTCCCAGTGTATTGTTTGTAATTGGTCCAATTTATCTGATTCAGGTGCATTGTGGCCAGGTATGAAACCTGAAAGTGGTTTAATTCAGACTCCATCTCCAAGTCAACACAGTGTTCTTACCTGCACTACAGGGTTAACCACAAG
	CHD184genes_v1_0174	EYA3	0.393548	Pool 1	1	28035429	28035444	28035600	28035628	+	CATACCCAACCACATA	GTCTGCTGTAGTGTCTGGTATTGAGTCTG	TGTAACTAAGTGCTTTGTAAAGAATGATGCATGGCTGATCAAAGTTTCTGCGGAATAAAATCAACATTCTTAGAAATTGTTTACAATACAGTGCCTTACCAAAAGGAGGTAGTCCATACGTTTGGGTTGCCTGAGGGTAGACAGCATAGGGTTGA
	CHD184genes_v1_0175	EYA3	0.375796	Pool 1	1	28035566	28035581	28035739	28035765	+	TTGGGTTGCCTGAGGG	GGTAAAATAGCTACCACCACTAACAGC	TAGACAGCATAGGGTTGAGTCTGCTGTAGTGTCTGGTATTGAGTCTGTCCAGGGTAAGCAGTTTCCGAAACAGGAACTGAGAGAATATGTGCATAAGGTCTGGAAAATTTCATGAAAACAAAAACTTTTGTGTGATTTACTTTAGTAACGAAAAATA
	CHD184genes_v1_0176	EYA3	0.316129	Pool 1	1	28038784	28038799	28038955	28038983	+	TGCAATGAATCTACAG	ATGGAATGGGAAAACTGCACATCTCACTG	AAAAAGCATATGCATTTTGGAAATAATTATTCAACTTACTTTGCAGAATACATTTGTGAGGTATAATCATTGGATGAGCGAGGGATGTAATCGGTGCATGTCATAACTGAAAGAAAGATAATATCACCAGGTTAAAAAGTTAGAACATTTCGAAA
	CHD184genes_v1_0177	EYA3	0.412903	Pool 1	1	28042540	28042555	28042711	28042739	+	TGTTCAATCATGCACA	ATGAGTTCAAACCCATTTCCTCCTAGGCT	GAATATGGTACTTACTTTCCTCTGACATGGGAAGGTTTGAAGCAAGGCTTGATGTTTCAGGCTTCTGATCACTGACATCTGGATTGCTTACTTGACTGGGAGAACCAAAATGAATACATTAGCCCCTGATTGATTTGCTGCATTGCTAAAAAGTG
	CHD184genes_v1_0178	EYA3	0.272152	Pool 1	1	28048484	28048502	28048303	28048325	-	GCCTGTTGTTTGAGTAGCT	CACATGCTGATTAGCGTATGGGC	AAATGATTTAAAAAACAGATCAAGTACATTGATACCTTTGTATATTTATTTTTGCAGGTGAAAAAAGCCAAGATGCAGGAATCAGGAGAGCAAACTATAAGGTATGTAAAGTTTGCTTTCTTTTTAATGAACTACTCATAAGTTTTGTTTTTTTTTTT
	CHD184genes_v1_0179	EYA3	0.269231	Pool 1	1	28057876	28057891	28058048	28058075	+	CAAGGAATCTTTTCCT	ATACTTATGTGACTGGATTGCAAGTCTC	TATTTTTATTTCTAATTTGGAATCTATAACTGAATAATAATTAAAATCTCTTAAGATTAGCTCTTCTACAATCAACTTTAAACTGTTAAAGGAAATACTTACTGGTTGCTCTGGTAAATCTTGCTCTTCTTCCATGAGGACCAATATTTCTTTATT
	CHD184genes_v1_0180	SCMH1	0.60625	Pool 4	1	41028159	41028178	41028339	41028358	+	GCTGCCACTTGGTTGTCTAG	GCAGAAGTGGAAGGGAGGCA	GCTGCCTCTCCTGGTTCAGAACTTGCCCTGCTTCAGCCGGTCAATGTGGTAGGAGAGCTTGAGTGCAGGCCCCAGCTTCAGGCCCATGTACTTCATCATCATGTCACTGCGCAGCAGCAGCAGGGCCTTGCCATCGATCTCCTGGGGGGTGGGGAGGTGG
	CHD184genes_v1_0181	SCMH1	0.6	Pool 4	1	41028540	41028561	41028717	41028739	+	TCTCCACACAGGTTCCTACTGA	CGGTCCGACCCTGCAGGACAGGA	GAGGTCAGGCAGCAGCACCTACGTGTTTGCGAAACAGGTCAGCGTGGGGTCCAAGCTGAGGATCAGCTTCCCGGACAAACTGCATCACATCCTCGACTGTCCATGAGGAGGGGTCCCGGCCACTCAGTCGAGAGGCATCGCGGCTCTCCAGGTAT
	CHD184genes_v1_0182	SCMH1	0.589744	Pool 3	1	41028834	41028859	41028660	41028677	-	TCCAGTTCCTCAGCTCATCGTCTGGC	GGACCCCTCCTCATGGAC	ACTACTGTGAGCATCACCTAGAAGGCCACTGAGATGTGCCAAGGAGAGTGGTGGGGATTTACAAACCAGTCCCCGCCCTTTATGGTAGGTGCCCTCCTGTCCTGCAGGGTCGGACCGATACCTGGAGAGCCGCGATGCCTCTCGACTGAGTGGCCG
	CHD184genes_v1_0183	SCMH1	0.405063	Pool 1	1	41034072	41034090	41033891	41033913	-	GTGCAAACTGGAGATGGTG	GGCTGCCCTCCTGGCACTGGCCT	ACACCAACCTGGTCTTTCCACAGGAGTGTTAAAAGGATCAAATGAAAGAAGGGATATGGAATCATTTTGGAAACTAAATCGTTCCCCAGGTATGAGGGGAGTTACTGTTATTTTTATCTTCCCCAAGGCCCTGTTTCTGAGAAGAGTACTTTGTGATA
	CHD184genes_v1_0184	SCMH1	0.575	Pool 3	1	41037322	41037343	41037504	41037521	+	GTGAGGGAGGGAAGGAGGGCCA	GGAGCGGGCCAGACTATT	GGACTCTGGTAAGCTTACCCCTGGAGCATAGCCTGCGCACAGCTGAGGCAGTGCTTGGTGGGAGGCCACAGGATGAAAGCAAGGGCCGGTGCCTTTGGGAGGTGCTGACAAGGTTGGTGGGATTTGAGGCAGAGTCCATTGAGTCTGAGTGTGGTTCCAA
	CHD184genes_v1_0185	SCMH1	0.522293	Pool 3	1	41037566	41037588	41037389	41037408	-	CTCTGGCAGTCCTTCTAAGCTCT	CCTCCCACCAAGCACTGCCT	AACTCTGGTTTTACTGTTTTTCAGGTGAAACCTTTGTCCTGGGGAATAGTCTGGCCCGCTCCTTGGAACCACACTCAGACTCAATGGACTCTGCCTCAAATCCCACCAACCTTGTCAGCACCTCCCAAAGGCACCGGCCCTTGCTTTCATCCTGTGG
	CHD184genes_v1_0186	SCMH1	0.54717	Pool 3	1	41046545	41046561	41046362	41046385	-	AGCAGTCAACAGCATCA	GGGCTGAGAGTGGGGGACAGGGCT	CCTACGTCCTCCGCTTCCTGGAGAAACTCTGCCACAACCTTCGTAGTGACAATCTGTTTGGCAACCAGCCCTTTACACAGACTCACTTGTCACTCACTGCCATAGAGTACAGCCACAGCCACGACAGGTACCTACCAGGTAGGAGCTGGGATGGGGCCT
	CHD184genes_v1_0187	SCMH1	0.532051	Pool 3	1	41046447	41046462	41046619	41046646	+	AGTGAGTGACAAGTGA	GCCAAGCATGTCAGCCTGGCAGTGGAGT	GTCTGTGTAAAGGGCTGGTTGCCAAACAGATTGTCACTACGAAGGTTGTGGCAGAGTTTCTCCAGGAAGCGGAGGACGTAGGTGATGCTGTTGACTGCTGGGAGGTTGAGGGTATGCTGTTCCCGGTCAAACACGGCTGTGGAGTGAGTAAACAGG
	CHD184genes_v1_0188	SCMH1	0.532051	Pool 3	1	41048825	41048843	41048644	41048668	-	AAGAAGAAGGTCCAGCAAC	TTGCCTCCCAGCCAGAAGGACCCAC	TCCCTGACCATTTTGGACCAGCCCGTGCCTCTGTGGTGTTGCAGCAGGCTGTCCAGGCCTGTATCGACTGTGCTTATCACCAGAAAACCGTCTTCAGCTTCCTCAAGCAAGGCCATGGTGGTGAGGTTATCTCAGGTAAGCACACTTTGGCTCATA
	CHD184genes_v1_0189	SCMH1	0.494118	Pool 2	1	41048940	41048955	41048741	41048769	-	TGCTGTTCTCTGACTT	GGCCTGTATCGACTGTGCTTATCACCAGA	CTCTATCCCAGAGACTCTTGAAGCTTCTTTGATTCTTTGTCTCCCATAGTTTGTATCTACTTGAACAAGAATGGCAGCACAGGCCCCCACTTAGATAAGAAGAAGGTCCAGCAACTCCCTGACCATTTTGGACCAGCCCGTGCCTCTGTGGTGTTGCAGCAGGCTGTCCA
	CHD184genes_v1_0190	SCMH1	0.557692	Pool 3	1	41070563	41070579	41070736	41070762	+	TGTGCGCAGGTAGTCCT	GGGAAAAAAATTGCTACCCATGACAGG	GTCATCTGCTCTTACCTGTTGGGGCCTGCATGGCTGAGCTGGGGATGGTGGCAGCATCCTGGGGTACAGTGCTGGTATCCGGTTCAGGAGTGCTGGTTGTTGGTGAGGCAGGTGGTGGGTTCAGCAAAGTCCGAGGTTTCCTCTGTCAAAATGAAT
	CHD184genes_v1_0191	SCMH1	0.522222	Pool 3	1	41075188	41075203	41075384	41075412	+	TTCCTTTCTGGGAAAC	GCTGCTGTGGATGCTGGGCTTCTCAGTAT	CCACATTTTACCTACCTTGCTGCCAGGTTTGGGACCTCTCTTCTTTGGGAATTTCAAAGGTTCAGCTGTCTTGGATGGGGCAGAGATGGGATGGGAAATTAGGGTCTTGGGTGTCCGGCCCCGCTTCTTTCCTGGTTTACGCCCCCTCTGCCCTGGTTGATGTTCCAAGACAGTTTTGGT
	CHD184genes_v1_0192	SCMH1	0.483871	Pool 2	1	41075302	41075326	41075482	41075501	+	TTAGGGTCTTGGGTGTCCGGCCCCG	CCCTCCCCCCTGCATTCTCA	CTTCTTTCCTGGTTTACGCCCCCTCTGCCCTGGTTGATGTTCCAAGACAGTTTTGGTGCTGCTGTGGATGCTGGGCTTCTCAGTATTCACATCGGAGGCAGGATAGGGATTCTTTGGAATCACAACTGCAAGAAAAAGACTCATTCTATCACCCT
	CHD184genes_v1_0193	SCMH1	0.580645	Pool 3	1	41113243	41113264	41113420	41113442	+	TCTGGGTCCTGATTTCAAGAGC	CGAACCTCCCCAATAGTGGCTGG	ACGTAGATGGGCCTTTACCTTTGGTGCCAGGAGGCTGCAGGTTGTCTCCAGTCAAGGAACACCAGCCCACAGGGAAGATGTCTCGGGAGTCGAAGCGGCACCAGTAGTCAAAGGCCCCTCGCCACCCATCAAAAGTGACAAGCACCTCTGAGCCC
	CHD184genes_v1_0194	SCMH1	0.49697	Pool 2	1	41113549	41113564	41113355	41113383	-	TTTGTGTCTAGGTGTG	AGGGGCCTTTGACTACTGGTGCCGCTTCG	TATGTTTCTGTTTCTCATCTAGGAGCCACCATCGCCTTCCCACAACTTCTTCAAAATGGGAATGAAGCTAGAAGCTGTGGACAGGAAGAACCCTCATTTCATTTGCCCAGCCACTATTGGGGAGGTTCGGGGCTCAGAGGTGCTTGTCACTTTTGATGGGTGGCG
	CHD184genes_v1_0195	SCMH1	0.436709	Pool 2	1	41116885	41116903	41117062	41117084	+	GCAGCCTGGAGCTGGTGAT	GGTGATGTGGGTGGCAAGCCACC	ATCTGAGGGATAGCCTACCTTGTGGAAAATCCTGATGGGAGCCATCTCTGCTCCATTTAGCGTCTTCAAAAGGAACATGGGCCAAGAAGACGCATTCAGCCGAAATCCTGCAGCAAGCATAATGGGCAACAGATTAAAAGTATGTTTCAAAAATGAAT
	CHD184genes_v1_0196	SCMH1	0.52	Pool 3	1	41142847	41142862	41143038	41143066	+	GGCTAGAAAGAGTTTG	GGATGTGGTGTTCCTGGGGTCCTGTGCTT	GGTTTACTTACTCACCAAGAGGTGGCTGTAGCATACCCCCATTCTTTTCACAGTTCCCAATAGGCTGGATTTCAGCTGAGTCAACCAGCCGCCAGAAGTCATTTTTGTTGTCGCTCCCATCAAGGCGCAGGCGAAGGCGGGCACCTGTCAGTCCAACTACTGTGGCAATACAGGT
	CHD184genes_v1_0197	SCMH1	0.506024	Pool 2	1	41143147	41143162	41142953	41142980	-	TTGGGGTTTTACTCTT	GGGAGCGACAACAAAAATGACTTCTGGC	AATCTGTCTATACCTCATGCCTTGTTTTTCCCAGTCCTACACACCTCCAAGCAACGAGTTCAAGATCAGTATGAAATTGGAAGCACAGGACCCCAGGAACACCACATCCACCTGTATTGCCACAGTAGTTGGACTGACAGGTGCCCGCCTTCGCCTGCGCCTTGAT
	CHD184genes_v1_0198	SCMH1	0.348387	Pool 1	1	41151708	41151723	41151524	41151552	-	GGAAGTTGACTGTGAT	CAATCAAAACAGGAGGTGGAAGCCCTTGG	ATAGATTTCTATTTCCTTTACAGGTCATTTTACCTGGGACAAATACCTAAAAGAAACATGTTCAGTCCCAGCGCCTGTCCATTGCTTCAAGCAGGTAATTGATTTTCAACATCTTTAGTAGGTGGAAGATAAGTCATTTTTTTATGGTTTTTAGA
	CHD184genes_v1_0199	SCMH1	0.420382	Pool 2	1	41152694	41152713	41152514	41152536	-	GGGCTCTGTGCTGCTCCACT	AGTGATCCAATGAGGTCTGTATC	ACAGAGGAAACTTCAAGAAATGCTGGTTTGCTACAGTGTTTTAGCTTGTGAGATTCTCTGGGACCTTCCCTGCTCCATCATGGGGTCACCTCTAGGTGGGTATTAGGGGGAGACTGGTAATTGGTTTAACCTTTAAATAAAGAACTTGATAATCTTT
	CHD184genes_v1_0200	SCMH1	0.316129	Pool 1	1	41159768	41159783	41159584	41159612	-	TTGAAGTGAAGCATTC	CAGACAATTTGAACCAAGGTTCAAATTCC	TATGAATGTGAGCTGAAGAAATGAATGAAATGAAATAATGCAGGTAAAGGTGCCTGGCACTTGATAAATGATAGTTATTTTTTATTATTCTTTAAAACTTTCCTCAAGCTTTTTAAGGTACTGATGTGTGGTAGAAAAAACATGGACATAGGAGT
	CHD184genes_v1_0201	SCMH1	0.367742	Pool 1	1	41160914	41160931	41160732	41160758	-	TGACTTATGCTCCAACAT	CAGTGAATCCTGTGCTCTTGTCTGCCT	TTTTTTCTTTACTAGAAGCTGCTGACATCCTGGATCTAGGTAAGCTATTTTTCTTGTGTTTCTGTTAAATAAGGGGAATTGGTAAACCAGGGATTAGATTATAACCAGTTTTAACCAACGAGGAAAAGAATTCCACGTGTCTCTGTCTCAGAAAC
	CHD184genes_v1_0202	SCMH1	0.367742	Pool 1	1	41161396	41161411	41161212	41161240	-	GAAAACACAAATATGG	GCAGTTTACAGAGGTATTGGTCATAAGCA	TCACCTATCAGAGTCTGCATCCCAATATCAAGGTAAGGGGGAAAAAACTCCGTTTGGTGTGGAAAAATTTTACTCGGCATCTTTTCCCATAAAACCTTCGTTGTTAGAGGTCTGAGTTTACAAATAACTCAATTGTTATATCAGAAGCAAATATT
	CHD184genes_v1_0203	SCMH1	0.333333	Pool 1	1	41161524	41161539	41161340	41161364	-	CGGAAGTGGATTACTT	GGTAAGGGGGAAAAAACTCCGTTTG	TATTAAAAACTGTTAATACATACTGCCAAATTGGAAAAGTATTTAATCTTATACTTTCTTTCCACATGACTATTTTTCTCTCCCTCTGCAGTGATAGACTGGAGTGATGTTAGAAAACACAAATATGGTCACCTATCAGAGTCTGCATCCCAATATCAA
	CHD184genes_v1_0204	SCMH1	0.387097	Pool 1	1	41185981	41185996	41186152	41186180	+	GCCAATGACAAAAATG	CGGTCTAGGGGTTAAGAAGTTTGGGATTT	ACATCATGGCTATAAAGAAAAGGATAACGAGTAGTCTAATTATTCGTGAGGAATTCCTTAAAGCCAGTCCTTGCTAGGTCTCTTAATCCCTCTTACCTCCACGATAGGGTAAAAAGATACTTACCATTAGGCTGCATAGTCAATGGACTAAAAAC
	CHD184genes_v1_0205	PRKAA2	0.66875	Pool 4	1	56645351	56645366	56645527	56645550	+	AGCGGCAGGCGGTGGA	GGGAGGCCGAGGGGAGAGGCGGGA	GCGAGGCCGCGCGCGCCGAAGATGGCTGAGAAGCAGAAGCACGACGGGCGGGTGAAGATCGGACACTACGTGCTGGGCGACACGCTGGGCGTCGGCACCTTCGGCAAAGTGAAGAGTTGAGTACGCGCTCCGGACCGCTGTGCGGGGCTGCCTGACTTGC
	CHD184genes_v1_0206	PRKAA2	0.296774	Pool 1	1	56674520	56674535	56674336	56674364	-	CAAAAATACTTACAGT	GGAAAAAAAATGTGCTATCATATCAACAT	TTGATAATATGAGGATGACGAAAGAGTTTTAGATTTTGAATTTCTCGTTTTATTTTTCCAACAACATCTAAACTGCGAATCTTCTGTCTATTTAAGATTTTAACTGCCACTTTATGGCCTGTTAATTGATGTTCTCCAACTAAAGAAAAGAAAAA
	CHD184genes_v1_0207	PRKAA2	0.277419	Pool 1	1	56674366	56674392	56674548	56674565	+	TTTTCTTTTCTTTAGTTGGAGAACATC	CCAAAGAGACACCTATCT	AATTAACAGGCCATAAAGTGGCAGTTAAAATCTTAAATAGACAGAAGATTCGCAGTTTAGATGTTGTTGGAAAAATAAAACGAGAAATTCAAAATCTAAAACTCTTTCGTCATCCTCATATTATCAAACTGTAAGTATTTTTGTATCTAATAATA
	CHD184genes_v1_0208	PRKAA2	0.322581	Pool 1	1	56691500	56691515	56691316	56691344	-	TTAGTGTACCAGATAG	ATCAAACTGGTATATCTACTCTTGCTACA	TATGTTACTCACCCGTCCATGCTTACAGATGTAGTCAAATAATTCACCTCCAGACACATATTCCATTACCATAAAAAAATCTGTTGGAGTGCTGATCACCTGGTATCTTTTTTGTTAATTAAAAAAAGTTAACAAAGTATGTTACTTTAACCAAA
	CHD184genes_v1_0209	PRKAA2	0.470968	Pool 2	1	56692326	56692341	56692497	56692525	+	ATTCTTAATGCAGTTT	ATTTCGGTATGTAACTCCAGGGTTGTTCA	CTTTTGTGCTTGATAGGTTGAAGAGATGGAAGCCAGGCGGCTCTTTCAGCAGATTCTGTCTGCTGTGGATTACTGTCATAGGCATATGGTTGTTCATCGAGACCTGAAACCAGAGAATGTCCTGTTGGATGCACACATGAATGCCAAGATAGCCG
	CHD184genes_v1_0210	PRKAA2	0.470968	Pool 2	1	56692517	56692532	56692333	56692361	-	ACCTTTCTGAACAACC	CAACCTATCAAGCACAAAAGAAACTGCAT	CTGGAGTTACATACCGAAATCGGCTATCTTGGCATTCATGTGTGCATCCAACAGGACATTCTCTGGTTTCAGGTCTCGATGAACAACCATATGCCTATGACAGTAATCCACAGCAGACAGAATCTGCTGAAAGAGCCGCCTGGCTTCCATCTCTT
	CHD184genes_v1_0211	PRKAA2	0.335484	Pool 1	1	56693734	56693749	56693905	56693933	+	AGCACCAAGTAAACAT	CATTTAATTACAATATATTCTCTATGGAA	TACTTTTATTTTTAGGATTATCTAATATGATGTCAGATGGTGAATTTCTGAGAACTAGTTGCGGATCTCCAAATTATGCAGCACCTGAAGTCATCTCAGGCAGGTAATAATCAGTGAAGCATAAGCTTTTTGTAATCTTGTGTTCATTTTGATAA
	CHD184genes_v1_0212	PRKAA2	0.411429	Pool 1	1	56696095	56696110	56695891	56695919	-	GCATCAGGAGAGTGGC	ACAACACAAACCTGAAATGCAAGAATCAC	GACAGAACGATTGAGATATTCTGGGATATAAAAGACACCCCCTCGGATCTTCTTAAATAACGTAGGTACATGCTCATCATCAAATGGGAGGGTGCCACAAAGAAGAGCATACAAGATAACACCACAGCTCCAGATATCAACTTCAGGACCTGCATACAATCTAAGAAAAAAGATG
	CHD184genes_v1_0213	PRKAA2	0.356757	Pool 1	1	56696034	56696057	56696243	56696263	+	GTTATTTAAGAAGATCCGAGGGGG	TCCTGCCCTCACCACCTCACC	TGTCTTTTATATCCCAGAATATCTCAATCGTTCTGTCGCCACTCTCCTGATGCATATGCTGCAGGTTGACCCACTGAAACGAGCAACTATCAAAGACATAAGGTGATTTTTCTTTTTGTTTCTGTTCTGCATATTTTCTCATAGGAATAATAATGTTAATTAAATGATTCTCCCAAAGTCTCATT
	CHD184genes_v1_0214	PRKAA2	0.358824	Pool 1	1	56703927	56703952	56704123	56704141	+	GCCAAACCATGTCTTACAATAATGTA	GTGACCCTCAAGACCAGCT	TTGTGGTGTTTTTCCTAGAGAGCATGAATGGTTTAAACAAGATTTGCCCAGTTACTTATTTCCTGAAGACCCTTCCTATGATGCTAACGTCATTGATGATGAGGCTGTGAAAGAAGTGTGTGAAAAATTTGAATGTACAGAATCAGAAGTAATGAACAGTTTATATAGTG
	CHD184genes_v1_0215	PRKAA2	0.466667	Pool 2	1	56704282	56704297	56704088	56704116	-	GGTGGCATCCTTTCTG	ATAAACTGTTCATTACTTCTGATTCTGTA	GATGAGGTTTCAGGCCTGGGGGAATATGCATGGCACTATCATCCATAAAAGAACCAGATGGAGGACTAGAGGCGAGGTAGAACTCACTGGCTTGGTTCATTATTCTCCGATTGTCAATGATAAGATGATAAGCCACTGCAAGCTGGTCTTGAGGGTCACCACTAT
	CHD184genes_v1_0216	PRKAA2	0.451613	Pool 2	1	56704432	56704448	56704249	56704276	-	AGCTCGGTAAACTTCAG	GGTTTCAGGCCTGGGGGAATATGCATGG	CCATAATGTCATACGGTTTGCTCTGACTTCGGATTCCAAGATGCCACTTGGCTTTTTTCACAGCTAAAGATTTGGGCTTAGTCGTATTCAGTGCATCCAATGGACATCTTGCTTTGGGGCTGTCTGCTATAAGAGGTGGCATCCTTTCTGGATGA
	CHD184genes_v1_0217	PRKAA2	0.4	Pool 1	1	56704498	56704514	56704310	56704337	-	GGCTTCTACAAATGATC	ATCCAATGGACATCTTGCTTTGGGGCTG	TTATTACATTATAATTTCCTACCTTCCATTCAAAATCCAGCTGCTTCATAGCTCGGTAAACTTCAGCCATAATGTCATACGGTTTGCTCTGACTTCGGATTCCAAGATGCCACTTGGCTTTTTTCACAGCTAAAGATTTGGGCTTAGTCGTATTCAGTGC
	CHD184genes_v1_0218	PRKAA2	0.314103	Pool 1	1	56706037	56706053	56706210	56706236	+	GCATAAAAAGGTAGATA	GCATTGATGGTAAGGAAGCTATGCATG	TTTTGTAGTTTATTATTTTTATTGATTTTTCACTTTAGGTAGTGAATGCATACCATCTTCGTGTAAGAAGAAAAAATCCAGTGACTGGCAATTACGTGAAAATGAGCTTACAACTTTACCTGGTTGATAACAGGAGCTATCTTTTGGACTTTAAAA
	CHD184genes_v1_0219	PRKAA2	0.387097	Pool 1	1	56706082	56706097	56706253	56706281	+	TTCACTTTAGGTAGTG	ATAAAACTTGGCACTAGTTGACCAGATGT	AATGCATACCATCTTCGTGTAAGAAGAAAAAATCCAGTGACTGGCAATTACGTGAAAATGAGCTTACAACTTTACCTGGTTGATAACAGGAGCTATCTTTTGGACTTTAAAAGCATTGATGGTAAGGAAGCTATGCATGCATGAGCTCTGAGAAG
	CHD184genes_v1_0220	PRKAA2	0.484848	Pool 2	1	56707442	56707457	56707623	56707651	+	CCATATAAATTGCTCT	CACATTGTCTTCAGTTTCACCTCGCCTGG	TCTTTGGTCCATTTCAGATGAAGTAGTGGAGCAGAGATCTGGTTCCTCAACACCTCAGCGTTCCTGTTCTGCTGCTGGCTTACACAGACCAAGATCAAGTTTTGATTCCACAACTGCAGAGAGCCATTCACTTTCTGGCTCTCTCACTGGCTCTTTGACCGGAAG
	CHD184genes_v1_0221	PRKAA2	0.45	Pool 2	1	56707740	56707755	56707551	56707579	-	CTGATTTTCATAGTGC	TCTCTGCAGTTGTGGAATCAAAACTTGAT	AATAACAGAAAGAAACTAGAGACAGATCAACGGGCTAAAGTAGTAATCAGACTGGCACACATTTCAAAAAAATCCATGGTGTGACTGCCCAGGCGAGGTGAAACTGAAGACAATGTGCTTCCGGTCAAAGAGCCAGTGAGAGAGCCAGAAAGTGAATGGC
	CHD184genes_v1_0222	MTF2	0.532051	Pool 3	1	93079469	93079484	93079641	93079668	+	GGGGACGGATTGGTTG	GTGGGGGCTCCTGTATGTGGGTGCCTTT	TTTTTTCCTGTATGAAGCGGTTGGCACCACTGAAGTGACCGAATGAGGTGAGAGACCTTGGCCTGGGAACCGACTCTTCCGGAGGAGATGGGGGTTGGGGGAAGGAGGAAGAAAGGAAGCAAGTATAAAAGGGAAAGATGGAGGACCAAGGTGGGG
	CHD184genes_v1_0223	MTF2	0.435897	Pool 2	1	93110194	93110211	93110368	93110393	+	GTAAGTCTTATGTATGGT	GGGTCAGGATGTCCTAGCTAGATGGT	CTTTTATTCTCTAAACAGAGACTCTACAGGGGCAGGTAATTCACTGGTCCACAAGCGGTCTCCTTTACGTCGAAACCAAAAGACCCCAACATCCTTGACCAAGCTGTCTTTACAGGATGGACATAAAGCCAAAAAGCCAGCATGTAAATTTGAAGA
	CHD184genes_v1_0224	MTF2	0.316129	Pool 1	1	93110346	93110361	93110517	93110545	+	AGCCAGCATGTAAATT	CACCGTTAAGTATTTCTCTGTATTGCAGA	TGAAGAGGGTCAGGATGTCCTAGCTAGATGGTCAGATGGCTTGTTTTATCTTGGCACTATCAAAAAGGCAAGTTACTTTAATGTATCTTTTGCTGTTTTTGCAGTAAGCATTTAATAATCTTAAATTTAACTTCATGTTTTTAATTTTAAGAGAT
	CHD184genes_v1_0225	MTF2	0.331429	Pool 1	1	93110491	93110506	93110682	93110710	+	ACTTCATGTTTTTAAT	ACTTGTCATATTATGATGTTGTCTGTTGA	TTTAAGAGATCACCGTTAAGTATTTCTCTGTATTGCAGATAAACATATTGAAACAGAGCTGCTTCATCATATTTGAAGACAGTTCTAAATCCTGGGTTCTCTGGAAGGACATTCAAACAGGCAGGTGCTACTATTTCTCTTGAACATGATTTAAATTAAAATTTGATTTTCTTCA
	CHD184genes_v1_0226	MTF2	0.354839	Pool 1	1	93114650	93114665	93114821	93114849	+	TTATGACTCTCTTTTT	ATGACTATGTTGAAGATTAATGACTAAAA	TAATGTGTTTTAAATATTTTAGGAGCCACTGGAAGTGGGGAAATGGTCTGTACAATATGTCAAGAAGAGTATTCAGAAGCTCCCAATGAAATGGTTATATGTGACAAGTGTGGCCAAGGTAACCATTGATTTCTTTTAATCTTGTTACATACTGA
	CHD184genes_v1_0227	MTF2	0.333333	Pool 1	1	93114925	93114947	93115107	93115124	+	CTTGAAATTGTGTTGAAAGTATT	GGGCTAAAGCTCTGATGG	AATGAAACCGAATTTGCTTTATGCTTTTTTTGATATTAAGGATATCATCAGTTGTGTCACACACCTCATATTGATTCCAGTGTGATTGATTCAGATGAAAAATGGCTCTGTCGGCAGTGTGTTTTTGCAACAACAACAAAGGTATATTTTAAGTGTTTT
	CHD184genes_v1_0228	MTF2	0.432258	Pool 2	1	93115434	93115449	93115605	93115633	+	CCTTCACTCTTTCACA	GGAGGCCCTGGAGAGTAAGTAAATACAGT	TTTTTTTCCCTCTAATGTAGAGGGGTGGTGCACTTAAGAAAGGACCAAATGCCAAAGCATTGCAAGTCATGAAGCAGACATTACCCTATAGTGTGGCAGACCTTGAATGGGATGCAGGTCATAAAACCAATGTCCAGCAGTGTTACTGCTATTGT
	CHD184genes_v1_0229	MTF2	0.35625	Pool 1	1	93115510	93115526	93115687	93115709	+	TGCAAGTCATGAAGCAG	GGTGTGTGAGTGATGGTGAATTG	ACATTACCCTATAGTGTGGCAGACCTTGAATGGGATGCAGGTCATAAAACCAATGTCCAGCAGTGTTACTGCTATTGTGGAGGCCCTGGAGAGTAAGTAAATACAGTTATGTAATTCCCTTTAAGTAATTTTTATTTACTTATCTATTTTTCTTGATTAT
	CHD184genes_v1_0230	MTF2	0.380645	Pool 1	1	93118468	93118483	93118284	93118312	-	AAGTGACAAAAATCAG	ATTCCTGTCTTAAGGGAAAGGTTCATTTC	CCAGTAAAGTTCAAATGCCCTTCTCACCTGTCTCCAAATAGCATTGGCTTTTGAAGGCATTGCACACAAGCCTCATGAAACCACTGCTTACATTTGCAGCACTGTAGCATCTTCAAATACCAGCTATTAAAAAAAACAAAAAAGTTAACACTAAA
	CHD184genes_v1_0231	MTF2	0.322581	Pool 1	1	93119423	93119440	93119241	93119267	-	ATGGCTTTTCTTTCTTTT	CTAATATTCACCAAGTGAATAACCTAC	AACAGAAAGGTCCACACTTACCACTGTAATGGTAGACGTTTGAGGTATTCTGGTCCAGAACTGCAGACAGAGCATATAAACGTATAAAATCTAAGAAAAAAAAAAAAAAGAAAAAGTTTTATACTGAGTCATCAGAGATAAACTAACAATTATAG
	CHD184genes_v1_0232	MTF2	0.374194	Pool 1	1	93120683	93120698	93120499	93120527	-	CTGAAGTTAGTTCTCA	ATACACAAAACAATGTTTTTGGTTACTGT	GACCACCTACCTCTCCAGGGTGCAATCTATCCCAGTTTTCATTAATGTATGTCATAAGCTCAAGTTCAGAATCAAAGTATTTCTTCTTATGAATAACACTTAGGTTGTAAAGGCATAGGTGTGCTATATCTACCCTGGAATCCGAAAATAATCAA
	CHD184genes_v1_0233	MTF2	0.341772	Pool 1	1	93120558	93120577	93120736	93120757	+	AGCACACCTATGCCTTTACA	CAAAAAACAACTGAGACACATG	ACCTAAGTGTTATTCATAAGAAGAAATACTTTGATTCTGAACTTGAGCTTATGACATACATTAATGAAAACTGGGATAGATTGCACCCTGGAGAGGTAGGTGGTCTGAGAACTAACTTCAGTAGCTACTTGATGTCTTTTTTGTTTTGTTTTGTTTTT
	CHD184genes_v1_0234	MTF2	0.341772	Pool 1	1	93127138	93127158	93127317	93127337	+	CTTTTCCTCTGCATCACATTG	ATGTATCCCTATGAGGGAGAC	CCTCTATCTAGCACCTGTATATTACTAATTGATGAAATTGTAGTGCGTTAAATTGTTTCTTGATACTTCACAGCTGGCAGACACACCAAAATCTGAAAGATATGAGCATGTTCTGGAGGCATTAAATGATTACAAGACCATGTAAGTTGATTTATTTT
	CHD184genes_v1_0235	MTF2	0.335484	Pool 1	1	93129234	93129258	93129414	93129433	+	GTGTTCAGTTTTTAAAATTTTAGTT	GGCAGAAAGGCATCCAAACC	AATTTTTTTAAAAATTTAGGTTTATGTCTGGGAAAGAAATAAAGAAGAAGAAGCATTTGTTTGGGTTGCGAATTCGTGTTCCTCCTGTGCCACCAAATGTGGCTTTCAAAGCAGAGAAAGAACCTGAAGGAACATCTCATGAATTTAAAATTAAA
	CHD184genes_v1_0236	MTF2	0.294872	Pool 1	1	93129539	93129558	93129359	93129382	-	TCAGAGTAACTGCCACTTGT	GGTTCTTTCTCTGCTTTGAAAGCC	ACTTTCAAATATACTAAGGAGACTAAATAACATACATTTTTAGTTACAAATAAGCTAAAGAGAAAAACTAAGCCACAGATCAACTTTTACCTTGAATCAGATATAGGTTTGGATGCCTTTCTGCCTTTAATTTTAAATTCATGAGATGTTCCTTCA
	CHD184genes_v1_0237	MTF2	0.369697	Pool 1	1	93133686	93133701	93133867	93133895	+	ATGGTTTTCCATTTCA	GCTAGTATTTTTTTCAGCTTACTTTAGAG	GGGAAGTAAGCAATGGCATAGAAAAAAAAGGAAAGAAAAAATCTGTAGGTCGTCCACCTGGCCCATATACAAGAAAAATGATTCAAAAAACTGCTGAGCCACTTTTGGTAAGAGGATATGTTGGTATATGTTCTCAAGAAGAAGGATGCATGAAATAACTGAGAA
	CHD184genes_v1_0238	MTF2	0.367742	Pool 1	1	93133836	93133851	93133652	93133680	-	TGCATCCTTCTTCTTG	ATTTAATCTCTGCATAAAGAAAACAAAGA	AGAACATATACCAACATATCCTCTTACCAAAAGTGGCTCAGCAGTTTTTTGAATCATTTTTCTTGTATATGGGCCAGGTGGACGACCTACAGATTTTTTCTTTCCTTTTTTTTCTATGCCATTGCTTACTTCCCTGAAATGGAAAACCATTATGC
	CHD184genes_v1_0239	MTF2	0.296774	Pool 1	1	93133830	93133856	93134012	93134029	+	TGTTCTCAAGAAGAAGGATGCATGAAA	GTTTTGTCTTTTGAGTAG	TAACTGAGAAGCTAGTATTTTTTTCAGCTTACTTTAGAGACATGCTTTAAGTATATATTTTTATTTTCCAGGATAAGGAATCAATTTCAGAGAATCCTACTTTGGATTTACCTTGTTCTATAGGGTAAATAGAAAGTTATTTTCTCCCTTTCTAG
	CHD184genes_v1_0240	MTF2	0.34375	Pool 1	1	93133988	93134003	93134164	93134192	+	GAAAGTTATTTTCTCC	ACTACCTCGTCTAGCATTTCCAGGCATTA	CTTTCTAGGTTTTGTCTTTTGAGTAGATATTAATATTTGTTTGTTATATAATATAGTCGTTACACAATTTAAATTCTTTTGTCTCAGGAGAACTGAGGGAACTGCACATTCATCCAATACCTCAGATGTGGATTTCACGGGTGCTTCCAGTGCAAAAGAA
	CHD184genes_v1_0241	MTF2	0.335165	Pool 1	1	93134082	93134097	93134280	93134306	+	TTGTCTCAGGAGAACT	GCAATTGAAAGTGATGTAAGTTGTGTC	GAGGGAACTGCACATTCATCCAATACCTCAGATGTGGATTTCACGGGTGCTTCCAGTGCAAAAGAAACTACCTCGTCTAGCATTTCCAGGCATTATGGGTAGATATTTTACATTCTTATTTTTTTTACTTTTTTTACTCTAGATTTCTTTTCTTTGTAAAGTGTTGATTGAATAATTTTTTA
	CHD184genes_v1_0242	MTF2	0.394595	Pool 1	1	93137146	93137161	93136932	93136960	-	TATCATCCCCTTTTTT	GCCAAAACTCGGTATTTTTCGCCACATGC	GAATTTTTTTGACTTTTTTTTTTTTTTAAGAAAGATAGTAAAAGCCAGACTCCTTTAGGGCTTTGAACTGTACCTACAGAAAATCAGAGTGCAGTGAACATAATGTTCAGTCCTACAGTCAGGATGCAGTTGCTCCTTCCCATTCCACAAGATACTGCACCTTTCCATCAAGTGTCACCCGACGT
	CHD184genes_v1_0243	MTF2	0.411429	Pool 1	1	93136830	93136845	93136626	93136654	-	TCTCTGTGTTGAGTTC	GGCCAGAATTGTCTACTGAGCTTTTTTAG	ATCAAACTGATAATCTTCTTTGCCTTCATCATCTTTTACAATTTCTGAGTTCTGAGTCTGGAGTGCTCTTCTTGGAAGACGACCTCTTCTTCTCCGCAAATGTGGTATTGCAGCAGGCCAAGATCTTCCTGTACGCGTTCTTTTTCTGGAGTCAGATAATCTATGTAACAGAGAA
	CHD184genes_v1_0244	MTF2	0.40625	Pool 1	1	93136803	93136824	93136985	93137007	+	GAAGGCAAAGAAGATTATCAGT	GGTGCAGTATCTTGTGGAATGGG	TTGATGAACTCAACACAGAGATTCTGAATAACTTAGCAGATCAGGAGTTACAACTCAATCATCTAAAGAACTCCATTACCAGTTATTTTGGTGCTGCAGGTAGAATAGCATGTGGCGAAAAATACCGAGTTTTGGCACGTCGGGTGACACTTGATGGAAA
	CHD184genes_v1_0245	SV2A	0.608974	Pool 4	1	149905151	149905166	149904967	149904994	-	TGTAAGCTGGCAGCTG	GGATTGGCAGGCACACTGTGAGACCAAC	TGCTGGGGATCAGCATCTTCACATCCTTCGTGGGAATCACCAAGGCTGCACCCATCCTCTTTGCCTCAGCTGCCCTTGCCCTTGGCAGCTCTCTGGCCCTGAAGCTGCCTGAGACCCGGGGGCAGGTGCTGCAGTGAAGGGGTCTCTAGGGCTTTG
	CHD184genes_v1_0246	SV2A	0.58642	Pool 3	1	149905281	149905296	149905092	149905118	-	CTGCCTGCATCTTCCT	GGAATCACCAAGGCTGCACCCATCCTC	GGACTTCACTTCCCTGCCCTCCACTCTTCCTTTGCCTCCCTCCTGTACCTTGCGCCGTGCTGCACTGGGGGACTCCTGAGCAGGACCACAGCTTTTGGCTTCCTGAATGCCCTGTGTAAGCTGGCAGCTGTGCTGGGGATCAGCATCTTCACATCCTTCGTG
	CHD184genes_v1_0247	SV2A	0.528662	Pool 3	1	149906016	149906031	149905832	149905858	-	AGCGTGATGTCCTGTG	CAGGGCAGTGGATTCAGGGGAGGGGTG	TCTCCTGCTTCTTCCTGTCTTTTGGGAACAGTGAGTCGGCCATGATCGCTCTGCTCTGCCTTTTTGGCGGGGTCAGCATTGCATCCTGGAATGCGCTGGACGTGTTGACTGTTGAACTCTACCCCTCAGACAAGAGGTAGTTGGAATGTGTTGGAGG
	CHD184genes_v1_0248	SV2A	0.573248	Pool 3	1	149906076	149906096	149905897	149905918	-	TGTGGGTGGGTTTCACTGTGG	GGACGTGTTGACTGTTGAACTC	CCAGGCTCATGTTGCTCTCTCCTCTCCTGGCTCCAGCTGGCTCCAGCGTGATGTCCTGTGTCTCCTGCTTCTTCCTGTCTTTTGGGAACAGTGAGTCGGCCATGATCGCTCTGCTCTGCCTTTTTGGCGGGGTCAGCATTGCATCCTGGAATGCGCT
	CHD184genes_v1_0249	SV2A	0.580645	Pool 3	1	149906723	149906738	149906539	149906567	-	TGTGAGCTTCCTGGGG	GTGGAAGAGATTGGTCAGAGAGTTCCTCT	ACACTGGCAGTGCTTCCTGGGAATATCGTGTCTGCCCTGCTCATGGACAAGATCGGCAGGCTCAGAATGCTTGGTAAGGGGGAGAGGCTGAGTCAGATCTGATAGTAGGGGCCAGGGGCTGCGGGAGGCAGTCAACAGGCTTCTCACCTTGGGCT
	CHD184genes_v1_0250	SV2A	0.525	Pool 3	1	149906703	149906718	149906879	149906907	+	CCAGGAAGCACTGCCA	GCAGGCAGTCATAGCAGATGGGAGAGGGA	GTGTCCCCAGGAAGCTCACAAAGTATACCATGTAGGCACCTTCGCCCGTCCCTGTCACGTCTAGCGGGCAGCCCTCCTTGTTGTGCAGGAATGTACTGTTTATCAGACGGCTGTTCACAAACTTGTACTCGAACAGGTCTGTGGGCAAAGGCCAAGATAA
	CHD184genes_v1_0251	SV2A	0.440994	Pool 2	1	149907033	149907048	149906844	149906871	-	TGGTCATTTTCTGCTC	GGCCTTTGCCCACAGACCTGTTCGAGTA	TAAAGATCCCTAGTTCCCATGGTGATGTTATTTGATGTTTTGTGATTAGCACTGTGAATAATTTTGAGAGCCCCTCCTACTAACTTTCATACATGCAGAGCCCTGAGCCATAAGCCGTAACAGCCTCCCTCTCCCATCTGCTATGACTGCCTGCTTATCTT
	CHD184genes_v1_0252	SV2A	0.470968	Pool 2	1	149907839	149907860	149907661	149907683	-	GTGTCTTTCACCATCCTGGCCT	GGTGGGTGTCAGACCAAAGGGTT	TACAGGTTCATTGGGCTGCGGCTCAAGTCAGTGTCCTTTGAGGATTCCCTGTTTGAAGAGTGTTATTTTGAGGATGTCACATCCAGCAACACGTTTTTCCGCAACTGCACATTCATCAACACTGTGTTCTATAACACTGGTAAGGCGGGGTGGCT
	CHD184genes_v1_0253	SV2A	0.490323	Pool 2	1	149907698	149907723	149907879	149907897	+	ACCAGTGTTATAGAACACAGTGTTGA	CCCCCTCCAAGACTCACTC	TGAATGTGCAGTTGCGGAAAAACGTGTTGCTGGATGTGACATCCTCAAAATAACACTCTTCAAACAGGGAATCCTCAAAGGACACTGACTTGAGCCGCAGCCCAATGAACCTGTAAGGCCAGGATGGTGAAAGACACTCCCCCGTCATCCTCATG
	CHD184genes_v1_0254	SV2A	0.516129	Pool 3	1	149908175	149908190	149907991	149908019	-	GTCTGGTTTCCTGACA	CACTTCTTCCCTGTTCCTTCTACCTCGTC	TGATCCGCCATCTCCAGGCAGTGGACTACGCATCCCGCACCAAAGTGTTCCCCGGGGAGCGCGTAGAGCATGTAACTTTTAACTTCACGTTGGAGAATCAGATCCACCGAGGCGGGCAGTACTTCAATGACAAGTATGTGGGGACTTTTAAACTT
	CHD184genes_v1_0255	SV2A	0.483871	Pool 2	1	149908302	149908328	149908129	149908146	-	TTGACTCCATTTCTCCCTTGTTCTGAG	CGCATCCCGCACCAAAGT	ATGATACACATTTCCGTTTTCTCCTCTGCCTGATTCTAATCTCTGAGCCTTGTCTGAAGCCCTGTTGTCTGTTTCCATTGTCCTTGACTCTTCAGCTACTATGGCCTGACCGTCTGGTTTCCTGACATGATCCGCCATCTCCAGGCAGTGGACTA
	CHD184genes_v1_0256	SV2A	0.537975	Pool 3	1	149909296	149909312	149909113	149909137	-	GTCAAGGTCTGACTTTG	GGGAGAGAGGTGGGGAGAATGGAGA	TCTGGTCCCCTGTAGGTTTGGGGGAATTTTCTCTCCTGTTTTGGTCCCGAATATCGGCGCATCACTCTGATGATGATGGGTGTGTGGTTCACCATGTCATTCAGGTGAGGAGATGGGTGGGCTGGGTGATGTGTGGTGGTTGTGGTGGTGTGTGGGCT
	CHD184genes_v1_0257	SV2A	0.587097	Pool 3	1	149909601	149909616	149909417	149909445	-	GGAAACACAGAGTGTG	GTGGTAGATAGAAGGGAGTGGGGGAAGTG	TGACTGCCCACCCCTTCTCTTGACCCCAGGTAACCCACATTAAGACGATTCATCAGGAGGATGAATTGATTGAGATCCAGTCGGACACAGGGACCTGGTACCAGCGCTGGGGGGTCCGGGCCTTGAGCCTAGGGGGGCAGGTAATGGTGGACGGG
	CHD184genes_v1_0258	SV2A	0.535484	Pool 3	1	149909939	149909965	149909766	149909783	-	TGGGAGGGAGGGGGTCTATAACTCTGG	CGACTCAGACCTCCACGC	GTCAGGTAGGGGCTGACTTGGATGTGGGGATTGTGTCTTTGGCTCTAGAATGGAAAGCATGATGAGGCCTGGATGGTGCTGAAGCAGGTCCATGATACCAACATGCGAGCCAAAGGACATCCTGAGCGAGTGTTCTCAGTAAGCCACAGCCCTCC
	CHD184genes_v1_0259	SV2A	0.594595	Pool 3	1	149910620	149910635	149910406	149910434	-	TTTCCTTCTGTGTTTG	CACTCTCCAGGGGACTTTATCTTGCATTC	CCATTGGGGCTCTGACCACGCAGCCTGAGAGCCCCCGTTTCTTCCTAGAGGTGATGGGGCTGAGCTGCATGGGGTGGGGTGGGGTGCGGGCTGTGGAGTGTGGACGGCAGCAGGGGCTTCTGTGTTCAAACACCAACTGGAGTTTGATTTGATCCTGTTTGACTGCCTGCCTTCCTCACAGAGTC
	CHD184genes_v1_0260	SV2A	0.580645	Pool 3	1	149910938	149910953	149910754	149910782	-	CTTCTCCTATTTCTCC	CCTCTTCTTCTGTGCTCCCTGTGGTGGGT	GAGTTTCTGGCCCAGGAGAAACGAGGGGAGCATTTGAGCTGGCTCTGCATGTTTTGGATGATTGGTGGCGTGTACGCAGCTGCTATGGCCTGGGCCATCATCCCCCACTATGGTGAGCAGCCCCCGGAAATCCACCCCAGGTTATCTCCCTCCTC
	CHD184genes_v1_0261	SV2A	0.569697	Pool 3	1	149910601	149910616	149910782	149910810	+	GTGGTCAGAGCCCCAA	GGAGGAGGGAGATAACCTGGGGTGGATTT	TGGCAAACACAGAAGGAAAGGCGCAGACGAGGACGAAGACCCTCCAGCTGTGGAACTGGTAGGCAGAACCCATCTGAAAACTCCACCCTGGTAGGGAGAAAGTGACAGCATCAGCAGAGAGGCCAGAGGCTGGGGGAACCCACCACAGGGAGCACAGAAGAAGAG
	CHD184genes_v1_0262	SV2A	0.575	Pool 3	1	149910758	149910773	149910934	149910962	+	ACCACAGGGAGCACAG	ACTCGGAGAAATAGGAGAAGACAATGGGG	AAGAAGAGGGAGGAGGGAGATAACCTGGGGTGGATTTCCGGGGGCTGCTCACCATAGTGGGGGATGATGGCCCAGGCCATAGCAGCTGCGTACACGCCACCAATCATCCAAAACATGCAGAGCCAGCTCAAATGCTCCCCTCGTTTCTCCTGGGCCAGAA
	CHD184genes_v1_0263	SV2A	0.484277	Pool 2	1	149911034	149911052	149910853	149910874	-	GGGGTCCAGAGCAGTGGGG	GGTGGCGTGTACGCAGCTGCTA	CAGGGGATCAGGACTATGGCCATTTGCTAATGCTGAATTCTTGAAATGCACTTCAGGATTGGAGGGTCCATCCCCATTGTCTTCTCCTATTTCTCCGAGTTTCTGGCCCAGGAGAAACGAGGGGAGCATTTGAGCTGGCTCTGCATGTTTTGGATGATT
	CHD184genes_v1_0264	SV2A	0.554839	Pool 3	1	149911935	149911959	149911760	149911779	-	TGATGGTGGGAGCCTTCCTCTGGGG	TCCCTTGAGGGCAGGACTGT	AGGTCTGGCTGACCGGCTGGGTCGGAGGCAGTGTCTGCTCATCTCGCTCTCAGTCAACAGCGTCTTCGCCTTCTTCTCATCTTTTGTCCAGGGTTACGGCACTTTCCTCTTCTGCCGCCTACTTTCTGGGGTTGGGTGAGTGTACACTTCCTAAG
	CHD184genes_v1_0265	SV2A	0.540373	Pool 3	1	149912090	149912105	149911901	149911928	-	AATCTCTGGGTAGACT	GGCTGACCGGCTGGGTCGGAGGCAGTGT	TACCTTCTAGAAGTTTTTCAGATCCTTCAGCTCCCTCAGTGCTCATCTCCTGGGAGAATTAAGGTGTGTCTGCTCACACCCCCTCTGCCTGTTTTCCTCCTCCTTCCAGGCCTCATCGTCTACCTGGGCATGATGGTGGGAGCCTTCCTCTGGGGAGGTCT
	CHD184genes_v1_0266	SV2A	0.623529	Pool 4	1	149913608	149913623	149913409	149913437	-	ATGAGGAGGAAGGTGG	GCCGGGGGGAGGCACAACGACGGAAAGAA	TGCATCCAGTGATGCTACTGAGGGCCATGACGAGGATGATGAGATCTATGAAGGGGAATATCAGGGCATTCCCCGGGCAGAGTCTGGGGGCAAAGGCGAGCGGATGGCAGATGGGGCGCCCCTGGCTGGAGTAAGGGGGGGCTTGAGTGATGGGGAGGGTCCCCCTGGGG
	CHD184genes_v1_0267	SV2A	0.570513	Pool 3	1	149913180	149913197	149913354	149913379	+	GAGTTTGAGGGGATAAGG	GGCCGTGGCCACACTCCCGTAGGATG	CTGGAGCCCCCCATGTCTTACCTAGCATGCCTTTGTTGGAGTCGGACAGGCACATGTCTTTCTCAGCGCTGGGCAGCACGAAGCCCACCACAAAGACCTCCACACCGTCAGCCATCAGCGCCAGACCAAGCACAAAATACAGTGTCCACTGGAAGC
	CHD184genes_v1_0268	SV2A	0.658683	Pool 4	1	149913512	149913527	149913318	149913344	-	AGTCTGGGGGCAAAGG	GGACACTGTATTTTGTGCTTGGTCTGG	CGAGCGGATGGCAGATGGGGCGCCCCTGGCTGGAGTAAGGGGGGGCTTGAGTGATGGGGAGGGTCCCCCTGGGGGCCGGGGGGAGGCACAACGACGGAAAGAACGAGAAGAACTGGCCCAACAGTATGAAGCCATCCTACGGGAGTGTGGCCACGGCCGCTTCCAGT
	CHD184genes_v1_0269	SV2A	0.55625	Pool 3	1	149913765	149913780	149913576	149913604	-	GAAGTCAAAAAGCATG	ATCCAGTGATGCTACTGAGGGCCATGACG	CGGCCAAGAAGGTGGTGAAGGGCCTGGACAGAGTCCAGGACGAATATTCCCGAAGATCGTACTCCCGCTTTGAGGAGGAGGATGATGATGATGACTTCCCTGCTCCCAGTGATGGTTATTACCGAGGAGAAGGGACCCAGGATGAGGAGGAAGGTGGTGC
	CHD184genes_v1_0270	SV2A	0.521212	Pool 3	1	149913920	149913937	149913728	149913754	-	TGGGGAGGGGTCTTTTTG	GGTGGTGAAGGGCCTGGACAGAGTCCA	ACTCTACAAGTCCTTGAGCAAAAAGCTGAAAAAGAAGCAGGAGGTGGAGAAGACCCAGTGAAGTGCCCCAAGCCCCATCATGGAAGAGGGCTTCCGAGACCGGGCAGCTTTCATCCGTGGGGCCAAAGACATTGCTAAGGAAGTCAAAAAGCATGCGGCCAAGAA
	CHD184genes_v1_0271	SETDB1	0.496774	Pool 2	1	150927853	150927868	150927669	150927697	-	CCATCTTCTCCAGTTC	GGAACAGAAAACAAATTAAATTGGAGTCC	CTCATCGATGAAATGCCGAAGTTCCTCCATAGAGATACCCAGTTCCTCAACCACTGCCTGTTGCAGCTCTGCAATCTCTTCAGACTCCACTGTAGCTGTTGCTGCATCCAAACCAATGCACCCAGGAAGGGAAGACATGCTTTTGTCCTCTGCAT
	CHD184genes_v1_0272	SETDB1	0.444444	Pool 2	1	150927821	150927836	150927999	150928025	+	CTATGGAGGAACTTCG	GGAAATCTCTCCATTGGGAGATGTTTT	GCATTTCATCGATGAGGAACTGGAGAAGATGGATTGTGTACAGCAACGCAAGAAGCAGCTAGCAGAGTTAGAGACATGGGTAATACAGAAAGAATCTGAGGTGGCTCACGTTGACCAACTCTTTGATGATGCATCCAGGTGAGAACTCCATGGAAAATAGAA
	CHD184genes_v1_0273	SETDB1	0.448718	Pool 2	1	150929933	150929948	150930105	150930132	+	GCTTTGACCTTTTCTG	CAGTATTGATTCAGGTAAGGGATGAGCT	CATGTGTTCCAATATTAGGGCAGTGACTAATTGTGAGTCTTTGGTGAAGGACTTCTACTCCAAGCTGGGACTACAATACCGGGACAGTAGCTCTGAGGACGAATCTTCCCGGCCTACAGAAATAATTGAGATTCCTGATGAAGATGATGATGTCCT
	CHD184genes_v1_0274	SETDB1	0.443038	Pool 2	1	150929961	150929976	150930135	150930160	+	TATTAGGGCAGTGACT	GGATAGGAGAGTCTCAGGACTGAAGT	AATTGTGAGTCTTTGGTGAAGGACTTCTACTCCAAGCTGGGACTACAATACCGGGACAGTAGCTCTGAGGACGAATCTTCCCGGCCTACAGAAATAATTGAGATTCCTGATGAAGATGATGATGTCCTCAGTATTGATTCAGGTAAGGGATGAGCTTT
	CHD184genes_v1_0275	SETDB1	0.406452	Pool 1	1	150939894	150939909	150940065	150940093	+	CTCTGTGTAAGTCTCT	GTATCTAATCATTCACCCTGTGATCAGCC	GACACTCATTAGAGTTCTTCTCGTCCATAGGTGATGCTGGGAGCAGAACTCCAAAAGACCAGAAGGTAAGTTAGGATGGTAAGGGAAGGGTGAGAGATAAGAATATGAAAATAGGAGAATTTTTTGGCCTAACCATTTAATCAGTTTAGCTGTCA
	CHD184genes_v1_0276	SETDB1	0.354839	Pool 1	1	150941166	150941182	150941338	150941365	+	AAAAAAAGAGTAAGGGC	GCTATGGCTGCCTTAAGAAAGTCAGCTC	AGCTTTGCCAGATAAAGTAACCATAAGCTTCCAAACATAACTCACTCCATTTTGTTTTGTGAAATACAAGTTGTTTCTTATTCTGAAGTTATTTGTAACCCATGCTACTGTTTCAAAACTTGTTTTCCTCATCCCCTTTTCTACAGCTCCGTGAA
	CHD184genes_v1_0277	SETDB1	0.451613	Pool 2	1	150941306	150941321	150941477	150941505	+	TTTCCTCATCCCCTTT	GAGATTTTGTCTTAAGTCTTATGTCTGCT	TCTACAGCTCCGTGAAGCTATGGCTGCCTTAAGAAAGTCAGCTCAAGATGTTCAGAAGTTCATGGATGCTGTCAACAAGAAGAGCAGTTCCCAGGATCTGCATAAAGGTTAGGGTCAAGAAATACCTGGGTACAGATGGGAGGTGAATTCTTACA
	CHD184genes_v1_0278	SETDB1	0.442308	Pool 2	1	150942531	150942546	150942703	150942730	+	AACTCTTGAGAATAAC	GGAGGAACCACTCCTGAAAGGCAACCTG	TTTGCTTCTTCTATAGGAACCTTGAGTCAGATGTCTGGAGAACTAAGCAAAGATGGTGACCTGATAGTCAGCATGCGAATTCTGGGCAAGAAGAGAACTAAGACTTGGCACAAAGGCACCCTTATTGCCATCCAGACAGTTGGTATGTGCAAACTT
	CHD184genes_v1_0279	SETDB1	0.524324	Pool 3	1	150943136	150943151	150942922	150942950	-	AGAAGACAAAAGCTAA	GCTTGTCAGCAGGAGGGTGGTAATCATAG	TTGTGGTATCTGGTCTATGGCACGAACAGGGCAGGTGCTGTGCTCCCAGCCTCTACCCCTTTACAGTCCTCTGTCCAGGTACCTGAGCTTGTTTTTGACGTTTGGTGTCTCAGCTACAATGCCAGCATAGAGCCAGACCTGATTCCCATCTTTGTATTTGGCGACCACCCGACTGCCCACATACA
	CHD184genes_v1_0280	SETDB1	0.460606	Pool 2	1	150942811	150942831	150942997	150943020	+	CTGGCAGTGTTTAAAAAGATT	GGTCTGGCTCTATGCTGGCATTGT	TATCTTTCCCTTTTACTCAGGGCCAGGGAAGAAATACAAGGTGAAATTTGACAACAAAGGAAAGAGTCTACTGTCGGGGAACCATATTGCCTATGATTACCACCCTCCTGCTGACAAGCTGTATGTGGGCAGTCGGGTGGTCGCCAAATACAAAGATGGGAATCA
	CHD184genes_v1_0281	SETDB1	0.417722	Pool 1	1	150943879	150943895	150944054	150944078	+	CATAACCCCCAGATCTT	GGACATCCAGTTGAAAAGCCCTAGT	TCTGCTGTCACTCTTCTTTTATAGGTTTCTCATTTTCTTTGATGATGGCTATGCTTCCTATGTCACACAGTCGGAACTGTATCCCATTTGCCGGCCACGTGAGTGTTTCTCCCTTATTCCTTAGCTCAGTTTTCTCCTCTACCTTGTATTTCTTCTTA
	CHD184genes_v1_0282	SETDB1	0.524064	Pool 3	1	150945087	150945106	150944877	150944899	-	GGAAGAGGATCCTGACTAGG	AGAACTGAGAGGGCAGGTAGGGC	CTGCCATCCACCTCCTCAACTCGGGACTTCCACCACGTGCCTTCCCACTCAGTCTTGATAAGCTGGCCACTCTTGAGCAGTACCATGGGGCGGTTGGGGTAGGCAGTGACATACTCCTCTATGAAGTCACGGCAGGAGATGTCTTCTATGTCCTCCCAAGTCTTTTTCACTGTTTCAAGGAAGAAGT
	CHD184genes_v1_0283	SETDB1	0.475	Pool 2	1	150945224	150945244	150945040	150945063	-	ACCAAAAACAGTGAGAACACA	GGACTTCCACCACGTGCCTTCCCA	TACGAGGATAAGAAAGAGGAAGGCTATGGAATAGCTATAAAACCATCCTCATTACTGCTTCTTAAGTTCCCCCCCCACCAACCTCTGCCTCCAAAATTGTAGAGAAGAACAGTACCAGGAAGAGGATCCTGACTAGGCTGCCATCCACCTCCTCAACTCG
	CHD184genes_v1_0284	SETDB1	0.487179	Pool 2	1	150947048	150947063	150946864	150946891	-	TTTGCTGGTTGGCCTG	GTCATCCTGGGGAATTGAGAGAAAAGAA	TTTCTTCCTTCCTCCAGGAATCTTTCAGGACATACCCATATTTGGACGTGTCCTGAGCTGTCCTTGCTTCTTCTCCAGTGCAGAGGCTGAGGATGTTTTCATGCTGAACATGGGCTCCAGCCGTGTAGAGCCTCGATAGATCCACTCACATCTTTT
	CHD184genes_v1_0285	SETDB1	0.496774	Pool 2	1	150946853	150946868	150947024	150947052	+	ATTTCCCTTCATTCTT	AAGATTCCTGGAGGAAGGAAGAAACAGGC	TTCTCTCAATTCCCCAGGATGACAAAAGATGTGAGTGGATCTATCGAGGCTCTACACGGCTGGAGCCCATGTTCAGCATGAAAACATCCTCAGCCTCTGCACTGGAGAAGAAGCAAGGACAGCTCAGGACACGTCCAAATATGGGTATGTCCTGA
	CHD184genes_v1_0286	SETDB1	0.56875	Pool 3	1	150949090	150949105	150949266	150949294	+	CTTCTCAGTGCTCAAT	CAGGTGACAGTGAGTGAGTGTTATTCTTT	TTCCTTTTTCCTATAGGTGCTGTGAGGAGCAAAGGCCCTGTTGTCCAGTACACACAGGATCTGACCGGTACTGGAACCCAGTTCAAGCCAGTGGAACCCCCACAGCCTACAGCTCCACCTGCCCCACCTTTCCCACCTGCTCCACCTCTATCCCCCCAAG
	CHD184genes_v1_0287	SETDB1	0.442623	Pool 2	1	150949446	150949462	150949238	150949262	-	GGGGAGGAATGACCAGA	GGGGGGATAGAGGTGGAGCAGGTGG	GCCCACAGATCCTGGTCGAAAGGACGTGCTCTTTTTGGCTACCTGCTTCCGTGACTGGGCAAGCTGGCTTTCCAAGCTTCTAGGAGATTAGAGAAGAGGGCATATAGTAAGGGATGTGGAAAATATAATATGAAAGAAACTGAAGAAAAAGAAAGAATAACACTCACTCACTGTCACCTGCTT
	CHD184genes_v1_0288	SETDB1	0.503145	Pool 2	1	150949385	150949400	150949560	150949584	+	TGCCCAGTCACGGAAG	GCAATGAGTGGTCACTGTGTAGGGG	CAGGTAGCCAAAAAGAGCACGTCCTTTCGACCAGGATCTGTGGGCTCTGGTCATTCCTCCCCTACATCTCCTGCACTCAGTGAAAATGTCTCTGGTGGGAAACCTGGGATCAACCAGACATATAGGTGAGAAAATCTGAGGCTCTCTGTAGGCAGGATA
	CHD184genes_v1_0289	SETDB1	0.588889	Pool 3	1	150950416	150950438	150950619	150950640	+	TCCTGTTGCCTTCCGATCTGATC	CCTGTCTGTCTCGAGTCAGACC	ACTTGCATCTCATTTGCAGATCACCTTTAGGCTCCACAGCCTCTGCCCCAGCACCCTCAGCACTCCCGGCCCCTCCAGCACCCCCAGTCTTCCATGGCATGCTGGAGCGGGCCCCAGCAGAGCCCTCCTACCGTGCTCCCATGGAGAAGCTTTTCTACTTACCTCATGTCTGCAGCTATA
	CHD184genes_v1_0290	SETDB1	0.516129	Pool 3	1	150950588	150950613	150950769	150950787	+	CTTTTCTACTTACCTCATGTCTGCAG	GTGGTCTCTGCCTTCGGAC	CTATACCTGTCTGTCTCGAGTCAGACCTATGAGGAATGAGCAGTACCGGGGCAAGAACCCTCTGCTGGTCCCGTTACTATATGACTTCCGGCGGATGACAGCCCGGCGTCGAGTTAACCGCAAGATGGGCTTTCATGTTATCTATAAGACACCTT
	CHD184genes_v1_0291	SETDB1	0.443182	Pool 2	1	150950740	150950765	150950942	150950959	+	GGGCTTTCATGTTATCTATAAGACAC	GTTCCCCTATCCTGTGTC	CTTGTGGTCTCTGCCTTCGGACAATGCAGGAGATAGAACGCTACCTTTTCGAGACTGGCTGTGACTTCCTCTTCCTGGAGATGTTCTGTTTGGATCCATATGTTCTTGTGGACCGAAAGTTTCAGCCCTATAAGCCTTTTTACTATATTTTGGACATCACTTATGGGAAGGAAGAT
	CHD184genes_v1_0292	SETDB1	0.525316	Pool 3	1	150950917	150950936	150951095	150951116	+	GGACATCACTTATGGGAAGG	GTTGGTGGGGGGAATTGCTGCC	AAGATGTTCCCCTATCCTGTGTCAATGAGATTGACACAACCCCTCCACCCCAGGTGGCCTACAGCAAGGAACGTATCCCGGGCAAGGGTGTTTTCATTAACACAGGCCCTGAATTTCTGGTTGGCTGTGACTGCAAGGATGGGTGTCGGGACAAGTGA
	CHD184genes_v1_0293	SETDB1	0.5125	Pool 3	1	150951226	150951241	150951037	150951065	-	CTTTCATGGAGGCCTT	CACAGCCAACCAGAAATTCAGGGCCTGTG	ATAGCAGGAGTTCCAGGTGAGGGAGGAGGTAAAGGAAGATGGGGAAAGCAGTACAGATACAAGGCAAAGGAAGAGGTGAAACAGACACCATAACAAAGTTGGAAGCAGGGGCAGCAATTCCCCCCACCAACTCACTTGTCCCGACACCCATCCTTGCAGT
	CHD184genes_v1_0294	SETDB1	0.490446	Pool 2	1	150951501	150951519	150951320	150951343	-	GTCTCTCTGAGGTACTGTG	AGGAAAGGAGCGGGGGGATCAGAG	CCATTCCTTGACCACTTACCCTGTGGGTAGACACTCTTCTAGTCTCTTGTACTGGTAGCCAGAGTTAGGGTTGATTTGGCCTCCTGGGGTACAGGCTGTAGCCTGGATAGTTAGTTGATGGCAGGCACACTTGGACCTATATGACAGAGGGAAATAA
	CHD184genes_v1_0295	SETDB1	0.474359	Pool 2	1	150959313	150959328	150959129	150959156	-	AGAGCCTTTGGCAATG	ATCAATCACGGTATGATCACTAGAGCAC	TCATCCAAGCAGCGGATACCCCAGCCCTTGTTCTGTGTCTTGAATAGCTGTAGCCGAACTTGTAGTCCATGTTGCACCAACCGGTTTGTGCACATGTTTGGGTCACATTTGCAGCGTTTGTTACACTCATATACCCTGGGAGGAGGTTAGAATAAA
	CHD184genes_v1_0296	SETDB1	0.44375	Pool 2	1	150959189	150959205	150959366	150959388	+	GTAACAAACGCTGCAAA	GGGTTGTTTCCTGAGACTGGGAC	TGTGACCCAAACATGTGCACAAACCGGTTGGTGCAACATGGACTACAAGTTCGGCTACAGCTATTCAAGACACAGAACAAGGGCTGGGGTATCCGCTGCTTGGATGACATTGCCAAAGGCTCTTTTGTTTGTATTTATGCAGGTTGGTGATAAAATATAA
	CHD184genes_v1_0297	SETDB1	0.451429	Pool 2	1	150960717	150960732	150960513	150960541	-	ATCTTCCTGGTCCTTC	GGCCTTCTAGGGTTATGGGGACCTATTAG	AAGTCTACACCACTGCTGTCAGAGGAACAGGGGGCATCACTCTCATATCCTTCTTTGAAGTTCTCCACGCTCTCGATATGGTCCAGATTTGCAAAGTACTCATCACCCATTTCCAGACCCTCCTTGTCTGCAAAGTCATCTGTCAGGATTTTGCCTGAGAATGAAGAGAATTAAA
	CHD184genes_v1_0298	SETDB1	0.518919	Pool 3	1	150960893	150960912	150960683	150960707	-	TGGGGGGTGGGAGTCCTTGG	CCACTGCTGTCAGAGGAACAGGGGG	AAGTTGTCTCAGAGAGTCCGTTCTCTTTCTGGCCCCGGGTCTGCCTCCGGGTAGCATAGCTCCGCCACACTGAACTGGTGCTGAAGTCCTCATCCTTACAGAAGTTATCATCTGAGCTATCATCATTGGACTCTTCAGGGTCCTCTGTACCGCTGTTGCCATCTTCCTGGTCCTTCAAGTCTACA
	CHD184genes_v1_0299	SETDB1	0.54375	Pool 3	1	150961044	150961059	150960855	150960883	-	ATCAGAGTCAGCAAAA	CAGAGAGTCCGTTCTCTTTCTGGCCCCGG	CCACCTTCACTGACACTATTGCAGCTCAACCATGAGGCCACCTTGTTCTTGGGTGTCTCTTCGGAGGAAGGTGGATTGCAGCCACCTACAGGGATTGAGGGAGGAACAGGAATATGTGGGGGTCCAAGATCTGGGGGGTGGGAGTCCTTGGAAGTTGTCT
	CHD184genes_v1_0300	SETDB1	0.534161	Pool 3	1	150961014	150961034	150961196	150961218	+	GTTGAGCTGCAATAGTGTCAG	GCAGTGGCAGAACACTCTGAGAG	TGAAGGTGGTTTTGCTGACTCTGATAGCCATTCATCCTTCAAGACTAATGAAGGTGGGGAGGGCCGGGCTGGGGGAAGCCGAATGGAGGCTGAGAAGGCCTCCACCTCAGGACTAGGCATCAAGGATGAGGGAGACATCAAACAGGCCAAGAAAGAGGTAA
	CHD184genes_v1_0301	SETDB1	0.472527	Pool 2	1	150961089	150961110	150961293	150961313	+	TGGGGAGGGCCGGGCTGGGGGA	GGATATTTCTGTGGCCACCTC	AGCCGAATGGAGGCTGAGAAGGCCTCCACCTCAGGACTAGGCATCAAGGATGAGGGAGACATCAAACAGGCCAAGAAAGAGGTAAGCAGTGGCAGAACACTCTGAGAGCTATGGCTTTAACTTTGGTGCAGTAACAATGCAGTCTCACCATGAGTCTTTGCATGTAGATTATTCTACTTGAT
	CHD184genes_v1_0302	SETDB1	0.451613	Pool 2	1	150962244	150962262	150962063	150962088	-	TGGGAGGGGGAGGTTGCAA	CGGGTAACAAGTCCAATAATCAGACT	TGAGCTGAGATTACGCCACTGCACTCCAGCCTGGGTGACAAAGCAAGACTCTGTCTCAAAACAAAACAAAACAAAAGGCACTTACACTGACATCTTGTTTCGGTCGTCAGTGTCCTGGAAAAGAACAAGTGAAGGGTTAAATGCTTTCACAGCCT
	CHD184genes_v1_0303	SETDB1	0.483871	Pool 2	1	150962724	150962739	150962540	150962568	-	ATAAGCTTGAGGTGAC	ATGAAGCCAACAGGTTACTGGCTGTTTCT	TTACATCAGGGTTGGACTGAGCAGAAGCCATGAGTCTTCGGCTTTGATGCATACTAGTCTTACTAGGTGGGCGGCGAAGTCCTTCAGGCTTCACAGGAGAAGGATTGTAACCGTAATTTCGAGAGCTTTCAGTAACTCTAATGGGAGGGGAAGGA
	CHD184genes_v1_0304	SETDB1	0.3875	Pool 1	1	150962871	150962887	150962688	150962710	-	AGGGCGGTGGCAAGAGG	GGACTGAGCAGAAGCCATGAGTC	AAGATTAGATGCTGGATGAAAGAAAATAAGGCAGGAAGTCAAGGCTAAAGAAGTAGGAGAAGACCTAACAGTAATTATAGTGAAGGACTTGATGAGGTGACAATGGCCCATTTTCCTTTATTAGACTCTGAATAAGCTTGAGGTGACTTACATCAGGGTT
	CHD184genes_v1_0305	SETDB1	0.567742	Pool 3	1	150962939	150962954	150963110	150963138	+	TACTTCTCTTACTTCT	ATGACTTTGAGGACAAGAAGAACATGACT	TACCCTCCTGCTTCCCCAGGATGTCCTGACACTGTCCAGCAGCACAGAAAGTGAGGGGGAAAGTGGGACCAGCCGAAAGCCCACTGCTGGTCAGACTTCGGCTACAGCGGTTGACAGTGATGATATCCAGACCATATCCTCTGGCTCTGAAGGGG
	CHD184genes_v1_0306	SETDB1	0.503145	Pool 2	1	150962981	150962998	150963158	150963180	+	TGACACTGTCCAGCAGCA	GGGAATGGTGGGAAGAAATAGTA	CAGAAAGTGAGGGGGAAAGTGGGACCAGCCGAAAGCCCACTGCTGGTCAGACTTCGGCTACAGCGGTTGACAGTGATGATATCCAGACCATATCCTCTGGCTCTGAAGGGGATGACTTTGAGGACAAGAAGAACATGACTGGTAGCCTGGAAAAATTTT
	CHD184genes_v1_0307	SETDB1	0.497076	Pool 2	1	150963747	150963762	150963548	150963575	-	AGGTGGGGAGAGGGGT	GCAAAGCCTCGGGTTGATTTTACTGCCA	CTCACGTTGAGGTAGCGGCCCAGGTTGCCTTCAAGCTTGGCATCAATGATGTAGCAAGACTCCTCGCCATCATAGAATTGGCGTGTGTTCTTACGAACAGGTGCGCTCTCCCCCTTGTCCACAGAGGCCATGTTGGTTGATTTAATTGCAATCCCATGGGTTGATTTAAGA
	CHD184genes_v1_0308	SETDB1	0.4875	Pool 2	1	150963672	150963691	150963487	150963511	-	AAGACTCCTCGCCATCATAG	GGGGTCAGGACCCATCCCAACTCAT	AATTGGCGTGTGTTCTTACGAACAGGTGCGCTCTCCCCCTTGTCCACAGAGGCCATGTTGGTTGATTTAATTGCAATCCCATGGGTTGATTTAAGAGCAAAGCCTCGGGTTGATTTTACTGCCACTTGACGCTTCATTGGACCTGGACAGGAGGGAGAAT
	CHD184genes_v1_0309	SETDB1	0.4	Pool 1	1	150963917	150963937	150963723	150963741	-	GGGAGAGTGAGAGTTGGAAGA	GTTGAGGTAGCGGCCCAGG	AAAATGATGCCATCTGACCCTCCCCATTATAATAGATGCTTTGAAAGAAAGCTACCTCTTTAAGATCCTTTGAGATCAAGAGTTTATAACAAGAAAAGGGCTTATAGAGTATGTTAAAAGAAATCTGAGGACCATGGGATAATCCAGCATCTAGAGGTGGGGAGAGGGGTCTCAC
	CHD184genes_v1_0310	SETDB1	0.496855	Pool 2	1	150963923	150963941	150964101	150964122	+	AACTCTCACTCTCCCTGCA	GGGATGACTGGGGAGGGGCAAG	AAGCCAGGTTCAGTTTCCCTGGTTCTTATTTGATCCTGTCCTTAAACCTACAGCACAGTTGCAGCCCCAACCTGTTTGTCCAGAATGTCTTCGTGGATACCCATGATCTTCGCTTCCCCTGGGTGGCCTTCTTTGCCAGCAAGTAAGGAGTCAGGAAAG
	CHD184genes_v1_0311	SETDB1	0.516129	Pool 3	1	150964210	150964225	150964381	150964409	+	TGTCTTTGCCACACAC	CAACCCTTCTTGAACTGTCGTTTCCTCAG	CATCCTTTTCTTCCTCTTCAGAAGAATCCGGGCTGGGACAGAACTTACTTGGGACTACAACTACGAGGTGGGCAGTGTGGAAGGCAAGGAGCTACTCTGTTGCTGTGGGGCCATTGAATGCAGAGGACGTCTTCTTTAGAGGACAGCCTTCTTCC
	CHD184genes_v1_0312	POGZ	0.46875	Pool 2	1	151404947	151404965	151404766	151404786	-	TGAAGCTGAGTGGGGAACA	GGGGGTGTGGAGTGAGGGTGG	TTCTGAGTCTTCCACTCCACGACCCAGATCATCTCCTGAAGAGACAATTGAGCCTGAAAGTCTTCACCAGCTCTTTGAGGGTGAAAGTGAGACCGAGTCTTTCTATGGCTTTGAAGAAGCTGACCTAGATCTGATGGAGATTTGAGTGTTGGGGTCATGA
	CHD184genes_v1_0313	POGZ	0.52907	Pool 3	1	151405116	151405136	151404922	151404943	-	TGGTGCTTGTCTGGCTGGGTG	TGAGTCTTCCACTCCACGACCC	AAGTGCTAGGTGTCATTGGGGACTGTCCAGAGCTAGTTCAGCGCTCCTTCCTGGTGGCTAGTGTTCTGCCTGGCCCCGATGGCAACATTAACTCACCTACAAGAAATGCTGACATGCAGGAGGAGCTAATTGCCTCCCTAGAGGAGCAACTGAAGCTGAGTGGGGAACATTC
	CHD184genes_v1_0314	POGZ	0.455696	Pool 2	1	151405097	151405112	151405271	151405296	+	CCAATGACACCTAGCA	GCTGGGACCACTGCAGGCAAAGTGCT	CTTCACCCAGCCAGACAAGCACCAGCTGAAGCAGGACATCAGAATCACATGCAGTATCTGCCATTTCCCGAGCCTGTTCCTTCCATTTTTTATGCAGGAAGTTCTTGACAGTTCTTTTGATGCATACATCTAATGGCTGAATTTTGGAGCTACAGCCT
	CHD184genes_v1_0315	POGZ	0.54375	Pool 3	1	151405246	151405265	151405426	151405450	+	TGGCTGAATTTTGGAGCTAC	CTCGTCATCACTGTAGCCACTCTCC	AGCCTGCTGGGACCACTGCAGGCAAAGTGCTAGAGGCACTAAGCATAGCCAGTACCTCTTCTGACAAGTGAGTGCGATGACAGTCCATCACAAGCATGCCTTTGCTGCGCTGGCAAGCTGTGTGCTTCTGCCACACTCGAGTTGACCACAGCTCCATGAT
	CHD184genes_v1_0316	POGZ	0.51875	Pool 3	1	151405400	151405421	151405582	151405604	+	ACTCGAGTTGACCACAGCTCCA	GCCCACTGTCTGCAGGGCATTCT	TGATCTCGTCATCACTGTAGCCACTCTCCTTTGCCTCTAGCAATATGGAGTCTGGCATGTTAGCAGGCTGATCCATCTGCCCTCTGTAGAAAACCAGGGTGGGAAGGACAGTGCCATCTGCCAGAATGGCTAGGACTACATCACACCAAGGTTCCCCTGT
	CHD184genes_v1_0317	POGZ	0.46875	Pool 2	1	151405737	151405752	151405548	151405576	-	AAGGATGTAGCAGAGA	GGAACCTTGGTGTGATGTAGTCCTAGCCA	ATGCAGGACTCTTCATTGATTTTGTACAACGGCAGATTCACAACCAGGACTTACCCTTGTCTATGATTGTGGCTATTGATGAGATCTCTTTGTTCCTGGATACAGAGGTGCTGAGCAGTGATGATCGAAAGGAGAATGCCCTGCAGACAGTGGGCACAGG
	CHD184genes_v1_0318	POGZ	0.541176	Pool 3	1	151405902	151405917	151405703	151405731	-	GAACAACAGCTACCTG	GGACTCTTCATTGATTTTGTACAACGGCA	TAAATGAGGAGACCTTGTTCCAGAAGGCCACCAAAATAGGACGTTCTTTGGAAGGGGGGTTTAAGATCTCCTATGAGTGGGCTGTGCGTTTCATGCTGCGGCACCACCTGACTCCCCATGCCCGGCGAGCTGTGGCCCACACCCTACCTAAGGATGTAGCAGAGAATGCA
	CHD184genes_v1_0319	POGZ	0.541401	Pool 3	1	151405870	151405892	151406050	151406069	+	GGTGGCCTTCTGGAACAAGGTCT	GTGTTCAGCTGCCTGTTCTG	CCTCATTTACAGGTAGCTGTTGTTCGCGCTGGGTTAGCACCCACTCAGCCAGTTTCTCTTCTGCCTCAAAGCTCAGATATTTGCCCTCTAGATTCTCCCCCTGGGAGGCCTGGAAACGTCGAAGCCAACGGCGAATACGTCGCTGGGGATTTCGGAA
	CHD184genes_v1_0320	POGZ	0.48913	Pool 2	1	151406025	151406040	151406225	151406249	+	GAATACGTCGCTGGGG	GCTCCCTCTGTAGCCAGCGGTGGAA	ATTTCGGAAGTGTTCAGCTGCCTGTTCTGTATTGCAGCATAGAGCAAACAGTACTACTCGAAGCTTCTTCACAGACAGCTGCTCCTTTTTGCCAACTCCACCACTACCACCACCACCTGATGCTAGCTCAGGTTCTTGGGTGACTGGGCTCCCTTCATCCTGATCATCAACATTCAGACATTCG
	CHD184genes_v1_0321	POGZ	0.614907	Pool 4	1	151406204	151406219	151406381	151406408	+	TCATCAACATTCAGAC	GCAGCTTTGTTAGTGGGGAAGGAAGGAG	ATTCGGCTCCCTCTGTAGCCAGCGGTGGAAGGGCTAAAGCCTGCGGGTGAGTGGGGGTTGGTGGTGGGGTTGCAGTTGAGGCTGGTGATGGGAGTGCTGGGGCTAAGGGAGTTAGTAGCTCTTCAGGCTCAGCTGGGGTGGCCCCCGCAGATTTCACAGTG
	CHD184genes_v1_0322	POGZ	0.420765	Pool 2	1	151406353	151406368	151406552	151406577	+	TGGGGTGGCCCCCGCA	ACAGAGTAAACACACTGCAAACCAGA	GATTTCACAGTGGCAGCTTTGTTAGTGGGGAAGGAAGGAGGAGGGTACATATTCTTCACGTTCCGGTCATGCACTCGGTCACGAGTCTGGCCATGCCTAAAGGGGTGAGGAGCAAAGAGAAGAGGAGAAATCTCAGTTCAACTAGGAAATTGAAACAATAATATGATAATAATAATAATAATA
	CHD184genes_v1_0323	POGZ	0.290323	Pool 1	1	151406680	151406698	151406499	151406524	-	GGGCACTGTCTTTGGAGGG	GTTTCAATTTCCTAGTTGAACTGAGA	CTTATTTTTTCACTGAGCTAACTATTTTTGTTGTTTCATTTTCCATAGGACTCACTTGGATAGCTCACTCAAGGTAACAAAAACTCACCTCACAATTTAATTTCTGGTTTGCAGTGTGTTTACTCTGTTATTATTATTATTATTATCATATTATT
	CHD184genes_v1_0324	POGZ	0.474684	Pool 2	1	151407053	151407070	151406871	151406894	-	GTGTCACTGCTGTGTTTG	GGGATTAGTTGAGCAAGGGGAGGA	TCTTACATAGTCTCAATTCTCTTTTTTAGTGGAATCAAGCTGGCCTGCACTTCATGTACCTTTGTTACCTCTGTGGGCGATGCTATGGCCAAGCATTTGGTATTCAACCCCTCTCACAGATCCAGCAGCATCCTGCCACGGGGTAAGTAGGAGAGAAG
	CHD184genes_v1_0325	POGZ	0.387097	Pool 1	1	151407176	151407191	151407347	151407375	+	CCTGAAAATTAATGTA	ATCACCAGCCAGTGACAATGCCCCCAACA	AAAACCTGAAAAATTAAGATGCTGCCAATAAGTTTTTTCTTACCTCACAGAATTTTTAAACAAAGCCAAATACTTGGGGCTCTTCCGTGGAACATGATTGCTGAGAAAGACAAAGAAGTGGTATGAGTTACGGAGTTCTGCTGGCTAAGCTAGAG
	CHD184genes_v1_0326	POGZ	0.451613	Pool 2	1	151408035	151408057	151408213	151408234	+	GAAGAAGAAGAAGAAAAAAAGAA	CAGGCATGTCTGCCGGCCCATG	TCTGAACTCTCAAGCTAAAACACTGGTTAAAAACCAACTTACTTGATCATGTGGTTGGCATAAGCTCGAGAACAGCAGGTGCTATAGCGACACAGAGAGCAGTGTACGTAAGTAGGGAAATGATTAGGGAAGTCTGGGATCTCGAAGCTGCACTC
	CHD184genes_v1_0327	POGZ	0.451613	Pool 2	1	151408181	151408207	151408363	151408380	+	TTAGGGAAGTCTGGGATCTCGAAGCTG	GGCCACCCAGTCCCCACC	CACTCCAGGCATGTCTGCCGGCCCATGACACTCCTGTGGGGGAAAAAAAAAAAGAATTCTCATTACTGCCTCATGGGTCCCCAAAATGTAGGATTTTCAGACAACAAACCCTGCTAAAAAGCTACCAGATTGCACTGTGTATCAGGAATAATCCT
	CHD184genes_v1_0328	POGZ	0.555556	Pool 3	1	151408569	151408585	151408366	151408388	-	TCAGGTGACAATCCGGG	GCTGGGCGGGTGGGGACTGGGTG	CTTCCCGAGGGCAGCCACGAACTGTTCCTGTATCCTCTAATGATACACCTCCCAGCGCCTTGCAGGAGGCAGCACCGCTGACCTCCTCAATGGACCCTCTGCCTGTCTTCCTTTATCCCCCTGTCCAGCGCAGCATCCAGAAGAGAGCTGTTAGGAAAATGTCAGCGCCTTCTTCTAAGT
	CHD184genes_v1_0329	POGZ	0.461111	Pool 2	1	151408746	151408764	151408540	151408565	-	AACACAAGCTTCAACACCA	CCCGAGGGCAGCCACGAACTGTTCCT	TAAAACCTTCCGTAAACCCAAGCAGCTGGAGGGCTTGAAACCAGGCACCAAGGTAAAGAGTTTGCCAGTGTCTTTTATAGGCCCAGGGAGGGAGGAATAGAGATTTTCAGTATTCTGAAATTTAGTGTGGGTGATGTCTCATTGTTACTTCCCTTGGTTCTCAGGTGACAATCCGGGCTT
	CHD184genes_v1_0330	POGZ	0.375758	Pool 1	1	151408715	151408730	151408896	151408924	+	CTCCAGCTGCTTGGGT	GGAGAAAGCAGATCAATGTCAACCATATC	TTACGGAAGGTTTTATGGTGTTGAAGCTTGTGTTCAATTTTGTCCTTGGCAAAGAGAAACTGCAGCCGGCATTTGTTGCAGTGATAAACATTTCTCTTCTGAAGTGGGGGAGGGAAAAAAAGAGACAAAATCCCTTAAAGGTTCCTAATAAATTTTCTTTTTTGA
	CHD184genes_v1_0331	POGZ	0.480769	Pool 2	1	151411590	151411605	151411762	151411789	+	ACAAGAGAATATGGGA	ATTGACACACCTGAGTCACATAGGAGGG	ATTGCTTGGTGCCTAGTACCTGGTGCCTCATGTAATGCTGTTGGAATGCATTGCCATTTTTGAAGACCTTCAGGCAATAAGGGCAGAGCAGATGCCGGGTATCCTCATGGATCATCCGAAAATGGACATCTACCTCAGAGTAGAGTGAGGAGCGAT
	CHD184genes_v1_0332	POGZ	0.459119	Pool 2	1	151411623	151411638	151411798	151411822	+	ACCTGGTGCCTCATGT	GCTAAGAATGAAGTGAACAACTGAG	AATGCTGTTGGAATGCATTGCCATTTTTGAAGACCTTCAGGCAATAAGGGCAGAGCAGATGCCGGGTATCCTCATGGATCATCCGAAAATGGACATCTACCTCAGAGTAGAGTGAGGAGCGATATTGACACACCTGAGTCACATAGGAGGGAAAATAAG
	CHD184genes_v1_0333	POGZ	0.397436	Pool 1	1	151412436	151412451	151412252	151412279	-	GCAGGACTTTTGTCTT	CAGGGAGTTTTAGCAGTTTTGCCCTCAG	ATTTTCAAGTGGATTTATTGATTACTTTTCTTCTTACAGCCAAGTGCAAGATCTGTGAATGGGCGTTTGAAAGTGAGCCACTATTTCTCCAGCATATGAAGGATACTCATAAGCCTGGAGAGATGCCTTATGTTTGCCAGGTATTGCCTTTTTCTC
	CHD184genes_v1_0334	POGZ	0.464516	Pool 2	1	151423366	151423381	151423537	151423565	+	TCCCCTTGAGTTTAAG	ATATGGTTCATGAATCTGTAATAAAGCAC	AGTTTCCAAACTTACTAGTAGATTCATAGGGACTATGAACATTTTCCAAGTGGCACTGAAGCTGGAAGGGAGTGGAAAACTGGCGGTAACAGTGCTGGCAGATAGTGTGACCATCTACCTCACCGTTCTGCTGATCGAGTTCTACGTGGTGTTTC
	CHD184genes_v1_0335	POGZ	0.391026	Pool 1	1	151423613	151423638	151423439	151423456	-	TGTTTGTTCTGTGATTTTACCATTAT	CCACTCCCTTCCAGCTTC	ATTTCTAAAAGGCTACCAATTTTTTATGTTTTCTGTACTTTCTCTTTGTGCTTTATTACAGATTCATGAACCATATGAAACACCACGTAGAACTCGATCAGCAGAACGGTGAGGTAGATGGTCACACTATCTGCCAGCACTGTTACCGCCAGTTTT
	CHD184genes_v1_0336	POGZ	0.4375	Pool 2	1	151423904	151423930	151424091	151424108	+	GTCTTCTCTTGTTCAAGGTAACTTCCA	CGGCATCGCCCACGTTCT	AGGCTCTTAAACACTTACCGAATATTGTTTTTTAGCCTTTTGGTACAATGTGGGCATCGGAAAGATGTGGCGACCTTAGGGAAATTTGTGAGCTGGGCTACTTTGCCACCATCCCGTCCATAGTAGAAGTCATCTACAAGCATAATGAGTTTGGTCTGGA
	CHD184genes_v1_0337	POGZ	0.5375	Pool 3	1	151424064	151424080	151424241	151424268	+	CTACAAGCATAATGAGT	GGGACTTTCCTTTCTTCTGGTATTCAAC	TTGGTCTGGACGGCATCGCCCACGTTCTCATTTGGTTCTGGTACTTTGGTAGGCGGTGACAGAGCAGGAATAGGTGTAGAAGAGGGTGTGGAAGCAACAGGAGCTGTTTTCTCAGGGGATGGGGGCTTTGCTGCTGATGGGACACTGGGTTCTGAATCCA
	CHD184genes_v1_0338	POGZ	0.470588	Pool 2	1	151424128	151424143	151424314	151424337	+	GGTAGGCGGTGACAGA	GGTTATCCTGGGGGCTAGAATGTG	GCAGGAATAGGTGTAGAAGAGGGTGTGGAAGCAACAGGAGCTGTTTTCTCAGGGGATGGGGGCTTTGCTGCTGATGGGACACTGGGTTCTGAATCCAGGGACTTTCCTTTCTTCTGGTATTCAACCATTTCTGGGCAACAGTACTATAAAGAAAGACATCTGATCATTCT
	CHD184genes_v1_0339	POGZ	0.406452	Pool 1	1	151425095	151425110	151424911	151424939	-	TTTCCAGTGTCATTGT	TGTGATCCAGCTTAAGTGGCTTCTGCCAT	ATTAATCTTATCAATTCTTCTCACTTCTTTCAGTGACCTCTTCCATCCCAGTATTTGACCTCCAGGATGGTGGACGGAAAATATGTCCACGATGTAATGCTCAATTTCGTGTTACTGAAGCTTTGAGAGGTCACATGTGTGTAAGTGATATCACC
	CHD184genes_v1_0340	POGZ	0.49375	Pool 2	1	151427792	151427807	151427968	151427996	+	TGGCTGCTCAGAGTCT	GCCTGTAACACCAGGTCGCTTCACAGTGA	TTCAGGTTATTGTACCTTTCATTGAAGACTCAGGTCCGCTGGTTCTTTGAGAGCCATGAGCAGAGCTGTTGTTGGACACCACCACTGGCCCAGGACTCTGGCCCAGGGAAGGGATGGTGTTAAGGGTATTCACCAATTTGGCCACTTCATTGCTATTTTC
	CHD184genes_v1_0341	POGZ	0.546584	Pool 3	1	151427949	151427964	151428126	151428153	+	CCACTTCATTGCTATT	GCTTGGGATTCGTGGTCTGGTTTGACTG	TTCGCCTGTAACACCAGGTCGCTTCACAGTGACAAAGCTGGCAATGCTCACTGCAGGTGGAGAGGGGAAGGAGGGAGCTACGGTGACCAAGTGATAATCATCTGTTCTCCACCCACCATCCCAACCTGGCTCTGCCATCTCCTCTTCCGAAGCCTTACCTA
	CHD184genes_v1_0342	POGZ	0.566265	Pool 3	1	151428102	151428117	151428284	151428311	+	TCTCCTCTTCCGAAGC	GCCGGGATGACGGTGGTGAAGGTGTTGG	CTTACCTAGCTTGGGATTCGTGGTCTGGTTTGACTGGCCTGGAGACTGAACAGCTAGTTGCCCCAGTGAGGTTGGCTGTGTGGCAGTGGGAGTGGTAGAAGTGCTGGGAGTGGACTTGGTCTGCTGGGACTGGGACTGTGGGACGGTGCTTCGAATGGTAAGAGTG
	CHD184genes_v1_0343	POGZ	0.54321	Pool 3	1	151428254	151428272	151428435	151428458	+	TGTGGGACGGTGCTTCGAA	CCAGATCTTGGTCAGTGAGCTCAC	TGGTAAGAGTGGCCGGGATGACGGTGGTGAAGGTGTTGGTGGTGGGCCTCACAGGCATTGTGGAGCCTGGCCTCACAGGGGTCATCTGGGAGAACACTTGTGGAACTCCAACTGTCGGCTTAACAAACTGGGTACCTGGGGCTTTAAAAGAGAGACAAAGTA
	CHD184genes_v1_0344	POGZ	0.397436	Pool 1	1	151429743	151429758	151429559	151429586	-	GTGTTAATTGGTCTCC	ATCCATTTGGAATAAACTGGCATCCAGA	ATGTTAAAGATCATTTTGCTTTTTAATACAGGGATTTCCTGTAAGGAATGTCCGGCCTGTACAAAATGCAATGAATCAGGTTGGGATTGTGCTGAACGTACAGCAAGGCCAAACGGTTAGACCAATTACACTAGTTCCAGGTAAGGAAAAATGTCT
	CHD184genes_v1_0345	POGZ	0.503226	Pool 2	1	151430625	151430650	151430806	151430824	+	TTCTCTCCTCTAGCAACCTTGGAATT	GTGGCTGTCCACCTTGCTG	CAGAGTCCTACTCACCTGCGTAGTGATAAATATTGGTTGTGAGGCCACAGGGGAACTAGTCACATGATTGGCATTCTGCATGACCTGAACAGGCCTCAATACTGGTTGAGTAACCATTGTGCCCAGACCTGGGGCTGGATTCTGGGTCAGGATGA
	CHD184genes_v1_0346	POGZ	0.29697	Pool 1	1	151430768	151430785	151430951	151430972	+	TGTGCCCAGACCTGGGGC	TGATACAGGGTCTCACACTCTG	TGGATTCTGGGTCAGGATGAGTGGCTGTCCACCTTGCTGGACCAAAGGATTGCCAGCTAAAGGGTAAAGGAAGAAAAAAAAAAAGGAATGTTAGAAACAATGTTAAACCCACATTTTACTTTATTTTATTTTATTTTATTTTATTTTATTTTATTTTATTTTATT
	CHD184genes_v1_0347	POGZ	0.509677	Pool 2	1	151440881	151440905	151441061	151441080	+	TTCACCCCTCTAGCCCAGGATTATT	CGAGACTGGCTGCTGGCTCA	ATTTCCCAATAATCCCACTTACCATTGTTGTTGGCAATTAGTGTGACAAGAGTCTTCTTTGTACTGTCGCTGTTCTGTGCCCCGCTGCTACTAACGGTGGTGGATGTAGAGAGGTGCCCAGCAACAGAAGCATGGGCAGCGATGGGCACTGGAGC
	CHD184genes_v1_0348	POGZ	0.567742	Pool 3	1	151440928	151440943	151441099	151441127	+	CATTGTTGTTGGCAAT	GGAGGCATAGTCACTTGGAGACAGGGACA	TAGTGTGACAAGAGTCTTCTTTGTACTGTCGCTGTTCTGTGCCCCGCTGCTACTAACGGTGGTGGATGTAGAGAGGTGCCCAGCAACAGAAGCATGGGCAGCGATGGGCACTGGAGCCGAGACTGGCTGCTGGCTCACAGAAACTGTGGGGAAGG
	CHD184genes_v1_0349	POGZ	0.425806	Pool 2	1	151442048	151442063	151442219	151442247	+	TAAACCATCTAAGATC	ATTCAAATAAGATATGGGCCTAAGAATAG	AGAAGAGCTTTTGTTACCTGTGGTAGTTTTATCCACTGAATTATAATCTTCAACTACAGAGTCCTCAATGACATCACTGATTTTCTGCCATGGCTCCAACTCCTCCTCCTCACATTCCATGAACAGGTCGGTGTCCGCCATGCTATAAGAAAAAC
	CHD184genes_v1_0350	ASH1L	0.464516	Pool 2	1	155337764	155337788	155337589	155337608	-	TTGGTATTTTGATGAGCCTCCTTGG	TCCTGCCTCCTGCTCTCTGG	TTCTGTTTTCAGCCATTGATGTGACCTACTTGCTGGAGGAAGGATCAGGCAGGAAACTGCGAAGGCGTACTTTGTTTATCCCAGAAAACAGCTTTCGAAAGTGACCCTCAAAGAATGAGAACCTCAAGCATCTGGGATCCAGTGGAGCTAATCAG
	CHD184genes_v1_0351	ASH1L	0.441176	Pool 2	1	155338041	155338067	155338238	155338255	+	CATTTCGCATTTATCTTAAACCCTAGA	GTGGCCCCTTCCCGTTCT	TATGAACCTGATTCTTCTTACCATTTTTTCCAGGGATTTTTTCAAGGAGATTGAGCAAGATCTGGTTGAGTCGTTCCCGTTGGTTATGCCGTCGTTCCTCAGGGGTACAGGTTGACTGGGGTTCTTGACTACTTTCCTCTGTTTTTTTTTCACCCTCACTGACGTTAGCA
	CHD184genes_v1_0352	ASH1L	0.524862	Pool 3	1	155338217	155338233	155338415	155338441	+	TCACCCTCACTGACGTT	GTGTAAGACACTTGAGGAGGAAAAGGG	AGCAGTGGCCCCTTCCCGTTCTGGCTCCTCCAGGCTGGGTATCTCATTGGCTGCTTGCTCTTGACTGGCTAGAACCTCTTCAATCAAGGGTAGAGCATCATCCTCCTGGCCCAAGTCTTTTAGGGGTGGCTTTGAGCGCTCAGACTTCCAGGATGATCTGCCAGAAGGATATCTGAATTTA
	CHD184genes_v1_0353	ASH1L	0.443038	Pool 2	1	155339234	155339249	155339408	155339433	+	GAAGTGGAGCTGAGTG	GCTGGGAGAGCTAGCTCTTCTCTGGG	GGTAGTTGTTTGTTTTCTTGATCCATTCAAGCTCTTAGTCAATCCCTTAGGATCCTCATATCCCCCCATGGGACTTACCGTCCTCCATTCCTCTTGTAGTTGTCTGGGACGTAATGAGGCTGCAGAGAAGAAAAGGAAGAGGTAAGCATATTGTAGAA
	CHD184genes_v1_0354	ASH1L	0.458065	Pool 2	1	155341898	155341915	155342071	155342097	+	GTCCTAACATGTAGTGTT	CACATCTTGCTCCTTTACTCCTTTGGG	AAGAAAGGAAGGAGACTCACCGAGAAATCTTTTTTGGGAGTGAGCTTCTTGGGGAAGTGATCAAAAGCATAGGGTTTGGTGCAGACAGGATAGCGGTTCCGGTGGATCTTGTAAAACAGGTGTGCTGACTTGTCAAGCCGATAATCACAGATGTA
	CHD184genes_v1_0355	ASH1L	0.490323	Pool 2	1	155342162	155342186	155341987	155342006	-	TCCCATTGGTGTGTATGGGGTCTTT	ATCCTGTCTGCACCAAACCC	GGGCAGCTCAGGGGGAGAAATGGCTAAATAGGATTCCTTAACACTGGTTGGACCCATAGGGAGACCCAAAGGAGTAAAGGAGCAAGATGTGTACATCTGTGATTATCGGCTTGACAAGTCAGCACACCTGTTTTACAAGATCCACCGGAACCGCT
	CHD184genes_v1_0356	ASH1L	0.478788	Pool 2	1	155343463	155343478	155343269	155343297	-	GGTTTGCCTTTGGTCA	AGTTAAAAAATGACCTCGGCCAAGTGCAG	CCATTATTTCCGTCCCCACGAAACACACCACTCTCCATCCCGTCGGTTCTATCATAATGAACTATTTCGGGTGCCACTCTATGAGATCATTCCCTTGGAGGCTGTAGTGGGGACCTGCTGTGTGTTGGACCTTTATACGTATTGTAAAGGTAAGTGATCTGGGCT
	CHD184genes_v1_0357	ASH1L	0.45625	Pool 2	1	155343618	155343639	155343435	155343457	-	CATCTTTCGCATTGAGAAGCTT	ATTTCCGTCCCCACGAAACACAC	TGGAAGAATGAAAAGTACGTGCTGAGGTCCTGTCCTTTTCTTCCAGCCGTGCTGTACCAGTGGAGCTGAATGTTCACTAGGATCTTGCTAATCAGCTAAACCTCTCCCTTCTCACTTTTCCATTGTTTTAGAGAGGAACGGTTTGCCTTTGGTCACCATT
	CHD184genes_v1_0358	ASH1L	0.44385	Pool 2	1	155343792	155343810	155343581	155343604	-	AAACAGATGCCTAACAGAA	AGTACGTGCTGAGGTCCTGTCCTT	TTCATACAAGAATTGTTTTATGTTTCTTCTGTGTTCTGGGTCTTCCTAGGTGACTGTGTGTATCTGATGAGGGATAGTCGGCGCACCCCTGATGGCCACCCGGTCCGTCAGTCCTATCGACTGTTATCTCACATTAACCGAGATAAACTTGACATCTTTCGCATTGAGAAGCTTTGGAAGAATGAAA
	CHD184genes_v1_0359	ASH1L	0.496774	Pool 2	1	155344145	155344161	155344317	155344344	+	TCACCTCTGACAAGTAG	CATTCAGCCTACTTATTTCTCAACCTAG	GATTAGCTCCTGTATACATACCCTGACGAAGCAGCAAGTCATCTCGGAGCAAACAGATGAAGTAGACACAGCCAGGTTGGGCATAGTGGGGCCGAGGGATCATGGGAACCTCCTGATAGGAGCAGAAAGCCAATGTATAAGGGCTGGAATTACTA
	CHD184genes_v1_0360	ASH1L	0.470968	Pool 2	1	155346482	155346504	155346305	155346326	-	CCTCCATGTTCCCCAAACTGTAT	ATCTCACCTGTCCTGCTCCTGC	GTTTTTCTACAGGTATGGCAGCACTGTGATTGTATGGGAGTGAACTCAGATGTGGAGCACTACCTTTGTGAGCAGTGTGACCCAAGGCCTGTGGACAGGGTAAGCTGAACCTCTGATAAAACTCTGATCTATAAGTAGGAGAGGTAGCACATGGT
	CHD184genes_v1_0361	ASH1L	0.496774	Pool 2	1	155347796	155347811	155347612	155347640	-	GATGAGATTGTGGGAG	TGAAGCAGAAGCTTGGTCCTGATGAACAC	AGACAGCAAGTGAGGCAGACAGCAGTGAGACCTCAGTCTCTGAAAAGGAGAATGGGCATGAGAAGGACGACGATGTTATTCGCTGTATCTGTGGCCTCTACAAGGATGAAGGTCTCATGATCCAGTGTGACAAGTGCATGGTGAGGGTCAGGAAA
	CHD184genes_v1_0362	ASH1L	0.475	Pool 2	1	155347929	155347944	155347740	155347768	-	TGAGAGAACCAAACAT	AGACCTCAGTCTCTGAAAAGGAGAATGGG	GATTTCTTTATTTGCTTTCTTCAGAAGTACTATGGGCGTAAATCCCCAGTTGGGAGAGATGTTTGTCGTCTACGAAAGGCCTATTACAATGCCCGGCATGAGGCATCAGCCCAGATTGATGAGATTGTGGGAGAGACAGCAAGTGAGGCAGACAGCAGTG
	CHD184genes_v1_0363	ASH1L	0.40625	Pool 1	1	155349296	155349311	155349472	155349500	+	GTGAAATCTGTTTGAA	GCCAGGGTGTCAATCTGGCACACTTAGCA	GTCAGTGAAAAATACCTCAGCATTCCGAAAGACTTTGAGCATGTCAGCATCAAAAGCTTCCACTGTCTTATAGTAACCAGTGAGGATCTGCTTCTCTATGGTGATAAGATCTAGGGGATCAGAGATCTTCTCATAATAATCAGCATTCCTGGAACACAAA
	CHD184genes_v1_0364	ASH1L	0.42236	Pool 2	1	155349450	155349468	155349630	155349654	+	ATCAGCATTCCTGGAACAC	CCACCATACAAGGGAGGCAAGCATC	AAAGCCAGGGTGTCAATCTGGCACACTTAGCACTTTTTAAAAACTCAGATGATTCCCACAAATGTGAACCTACTTTTTCTTTGGGGGAAGGTTCAAAAGTGGAGCTGCCAGTGCTTGCCGGGAAGAATCTGCAAAAGAATGTGAGGTTTAGTAGAAAGATT
	CHD184genes_v1_0365	ASH1L	0.477419	Pool 2	1	155352663	155352688	155352844	155352862	+	AGAAAAAGAAAAAAAGAACGAATTTG	GGGTCATGAAGACATCTGG	AAGGTGGTTATAGTCACCTTTATAAGAGATGATACCATCACAAATTTCTTTGAAGATCTGGGCTAGGCGGGCTGCCCGAGCCACTTCAATATTTTCCTCTGCAGCTGCCAACCGTCTTGTTCGAACAGATCGAGCTGTCTGCAGGGCAGAGAACT
	CHD184genes_v1_0366	ASH1L	0.415094	Pool 1	1	155352791	155352807	155352967	155352990	+	AGCTGCCAACCGTCTTG	GGTAGATTAGTGGGCACAGAGTTC	TTCGAACAGATCGAGCTGTCTGCAGGGCAGAGAACTGGGTCATGAAGACATCTGGAAAAATAAAGTGAAAATTAAGTTACAGGAAACAAGGAGCTCTACATGTCTTTCTCTTTCCCAATGGATTCCTGCCATTTGCTCTATTTTCCCCTGAAGTGATTA
	CHD184genes_v1_0367	ASH1L	0.412903	Pool 1	1	155354613	155354628	155354429	155354457	-	ACTTTGTGTTAAAGCA	CATTTCTTTTTTTTGAGACAGAGTTTCAC	TCATGTATTCTTGGTCCGAAACTGGGAGAAGATTCGTCAAAAACAGGAGGAAGTAAAGCACACCAGTGATAATATTCACTCAGCATCATTATATACCCGTTGGAATGGGATCTGCCGAGATGATGGGAATATCAAGTCTGGTAAGGCATTTGAAA
	CHD184genes_v1_0368	ASH1L	0.333333	Pool 1	1	155354724	155354741	155354542	155354567	-	ACAACAGCTCAATTCACG	GGAGGAAGTAAAGCACACCAGTGATA	TATATCGTCTAACAATGGCTTCCATAGAGTAGACATGTAATACATGCTTATTTAATTAATGAATAAAGGAAGATTTTTTTTCCTTCCTTGCAGGAACTTTGTGTTAAAGCATCATGTATTCTTGGTCCGAAACTGGGAGAAGATTCGTCAAAAACA
	CHD184genes_v1_0369	ASH1L	0.380645	Pool 1	1	155357275	155357294	155357450	155357474	+	GTAACTTACAAAGAACATGG	ATCAGTCAGAAATAATCTCCAAGAA	ATAAGGATATTTCCTTTTTACCTTTCACGATTGGACATTGGCTTCATCTGTAATTGGGGGGTCAATCTAGTTGGGGTGTTGATATTTTCACTGGGTTCCTCAGAGAGATGGCCTCTCTGAAAAAGAGATGGATCAGATTAGAGATTTAAAAAAAT
	CHD184genes_v1_0370	ASH1L	0.451613	Pool 2	1	155357725	155357740	155357541	155357569	-	AAGTGTGGCTTTGAGA	ATGACTTTCCCCAAAAGCTGTTCATGAGA	AATGTCGAGGAATCATCGGAGGCAAGAGTCAGCGTGTGAATGGACTCACCAGCAGCAAAAACAGCCAGCCCATGGCCACACACAAAAAATCTGGACGGTCAAAAGAGAAGAGAAAGTCTAAGCACAAGCTGAAGAAAAGGGTGAATAATTATCTA
	CHD184genes_v1_0371	ASH1L	0.4	Pool 1	1	155357613	155357631	155357792	155357812	+	CTCTTCTCTTTTGACCGTC	GGCAGGGTCTTTCCTGTCACT	CAGATTTTTTGTGTGTGGCCATGGGCTGGCTGTTTTTGCTGCTGGTGAGTCCATTCACACGCTGACTCTTGCCTCCGATGATTCCTCGACATTTCTCAAAGCCACACTTACAAAGTTGCTTTGAAGGGAGAGAATAATTTTTTTATTTTTATTTTTTTAA
	CHD184genes_v1_0372	ASH1L	0.354839	Pool 1	1	155360267	155360282	155360438	155360466	+	AGTTCAATCTCCCTCT	GGCTGGAAATTTTTTTTTTTTTTTGAGAC	AGGATTTATTATTCTTACCTGTTTTTCCACATTGAAGGAATGAAAGTTATAATCATAAGTGAGTTCAGTCCCAGCTGGCATGTCTTTAAGAGCATAGAGTCCAATCCGGTATACTCCATTAACAGACCTGTAAAGAGAGAAAACAGAGTTATAAA
	CHD184genes_v1_0373	ASH1L	0.442308	Pool 2	1	155370463	155370487	155370644	155370662	+	TTCTGCTGGATTCTTGTCTTCACCT	CCTGTTCCTAAAGAGAAGA	TCTTTTGCTTCCTTACCATTTCTGCATTTCACAATTTGGGTCACAGCTATGGTTGATGAATCGGGCCTCATTTCCCATGCGGTAACTGTCAATCACCATCCCACTATCCAGGTTCAGGCAGTAGTGGTCACTGTGATTATGATACTGCTCAATCAT
	CHD184genes_v1_0374	ASH1L	0.320755	Pool 1	1	155370767	155370782	155370583	155370607	-	GTTCAGGTACGGTGGT	TGCCTGAACCTGGATAGTGGGATGG	AAATGATGATACTCTAATAAAATGCCAAGGTATAAGATTAGAATGGAGAATGGAAGATGTGAAATTTACTTTCAGCTACTCTTTAATTGTCTTTCAATCATTTATCTTCTCTTTAGGAACAGGATGATTGAGCAGTATCATAATCACAGTGACCACTAC
	CHD184genes_v1_0375	ASH1L	0.477778	Pool 2	1	155370737	155370760	155370941	155370961	+	CCTTGGCATTTTATTAGAGTATCA	GCCACATGGGCAAGTGTTGGG	TCATTTACCACCGTACCTGAACTCCTGTTCACTGACGACCTCCCCTAGGTATTCAATGATGAACTGCCCAGCTTTTAGGGGCTCTTTGGTTCTGATTCCCCAACCTTTTTCCTCAGCTCGAAATCGTTCTAGACATTGCACCCATTCATGCCTCTGTATCCTCTGGTTACAGCATTGCTC
	CHD184genes_v1_0376	ASH1L	0.42236	Pool 2	1	155371027	155371042	155370838	155370865	-	TGGATGCATCAAGGTA	GGTTGGGGAATCAGAACCAAAGAGCCCC	TGTATCATGTAAGTTGATGTACAGTTATTCCTTTTTTTTCTAGAATGATCTTTGCTGAGTGTTCCCCCAACACTTGCCCATGTGGCGAGCAATGCTGTAACCAGAGGATACAGAGGCATGAATGGGTGCAATGTCTAGAACGATTTCGAGCTGAGGAAAAA
	CHD184genes_v1_0377	ASH1L	0.425	Pool 2	1	155378249	155378264	155378425	155378453	+	TATGCTTTAGAGAAAT	CAGGATAATTTTTCAAGTGCTAGGCTCAG	CAAAGCATGACAGTACCTATTGAGGCAGTCATCAACACAGCCCTTCCTGGTGTCATCATCTGGCTTCTTACAGTTACAGGTGGTAGCTTCGTAACCAGAAAGGGGTTTGACATCAACGTAGACATCTTGAAAAGAAAGCAAAGAATAGTTTGTGAACATA
	CHD184genes_v1_0378	ASH1L	0.318919	Pool 1	1	155378387	155378407	155378593	155378616	+	CATCTTGAAAAGAAAGCAAAG	ATGCCAGACGGCAGCATCAATCAC	AATAGTTTGTGAACATACAGGATAATTTTTCAAGTGCTAGGCTCAGAAGAACATTAACGTATAGAGGCAGAAAAAATAGCTCCTAAGTTACTCACTTGAACGAATTTTCTTATATAGTGGGACATCTGGCTTTTTGTATAGCTAGAAGAAAAGAAGAAAAATCTTGATATAGCATTTAACTTCAA
	CHD184genes_v1_0379	ASH1L	0.33125	Pool 1	1	155380169	155380185	155379986	155380008	-	GCTGTTTGACACCTTTG	AAGTGGTAAAGGGGGAGGGGTGG	TATAAGCAAATATTAGAAAAGGTATTGAAATTAATAGTGTTTTTTGTTTCAGGAAAGTATCTAAGACAAAAGAGAATTGACTTCCAGCTTCCTTATGATATCCTTTGGCAGTGGAAACACAATCAGGTACAGAGAGCCTGTTTTACCAGGTTTCATTCTT
	CHD184genes_v1_0380	ASH1L	0.392405	Pool 1	1	155395396	155395413	155395572	155395595	+	TTCCCTCAAACCCAGGAA	GGGAAACAGTCAAGAGGCAAAGAA	ATACTGTTTCTTCTCAGCAATACATTGTGTGGACTCGGTACTTACCAACATGAATGGGCGCTGGAAATAATCCATATTCATGCTCTCCTGGAGTATACTCCAGCTTCTCTTTCTTTAATTGGATCAATCGACTCTTTGGGCTGTGATAAAAAAAGAAT
	CHD184genes_v1_0381	ASH1L	0.454545	Pool 2	1	155415703	155415725	155415891	155415912	+	GGAAGAAAAAGGGATGTTAGCTA	GGACTGGGAATCTCAACTGGTG	ATAGGTACTACTACTTACTCTGTAGTTTTGTAAACGTCAGAATACAGCCCTGCTTTCTGATACTTCTTCTTTGGGGGACGTGGGGGCTTCTTTTCCCTTGGGATGAGAGAAAGCACAGGCTGCAAGGTACTTTCAGGTTCAGAAGGTTTAGCTGGGGTTTCAGAA
	CHD184genes_v1_0382	ASH1L	0.283133	Pool 1	1	155415843	155415862	155416029	155416052	+	GGCTGCAAGGTACTTTCAGG	GGGGACTTCCTTATCTGGCCATGT	TTCAGAAGGTTTAGCTGGGGTTTCAGAAGGACTGGGAATCTCAACTGGTGCTTCATTAAAGCTAGAAAGAGAAGTTTAAAGATAATTTTATTATGAAAAAAAAGTTTTCCTACAAATAATTGTCTACTTAAAAAAAAAAAACCATAGCAATTAAAAAAAGAGATAT
	CHD184genes_v1_0383	ASH1L	0.383784	Pool 1	1	155438284	155438307	155438493	155438513	+	GCTAGTTTCCTCTACTCAGATAAT	GGTGCAGTGCTGCTCCTTCCT	ATGTTAAATGAGGAATTACCTTTTATTATTCTCTTGCTCTTCTTCCTCTGGTAATGGCTTCTGCTTTTTTCTGGTCTGTTCTTCCAATAGCCAACCTTTTCTCTTCAACCCCTTTTTATGTTCTGGGTTCAGATTTACACTCTGAACAACAGCCTCAATTACATCTGTAACTGTGTCAGGACTGA
	CHD184genes_v1_0384	ASH1L	0.525	Pool 3	1	155438643	155438658	155438454	155438482	-	AAAAAACTTCAAAGGC	CACAGTTACAGATGTAATTGAGGCTGTTG	AGGCCAGGACAGGGAATAACTTTGTGAAACGTAGGCCAGGTCGACCTCGGAAATGTCCCCTTCAGGCTGTCGTATCAATGCAAGCATTCCAGGCTGCTCAGTTTGTCAACCCAGAATTGAACAGAGACGAGGAAGGAGCAGCACTGCACCTCAGTCCTGA
	CHD184genes_v1_0385	ASH1L	0.412121	Pool 1	1	155438804	155438819	155438610	155438638	-	TCTCACTCCTATCTGA	CAGGACAGGGAATAACTTTGTGAAACGTA	AAAGTTGACAAGCAGCTGTTCCCCCCATCATATCAAGAGAAGTGTAGTGGAAGCTATGCAACGCCAAGCTCGGAAAATGTGCAATTACGACAAAATCTTGGCCACAAAGAAAAACCTAGACCATGTCAATAAAATCTTAAAAGCCAAAAAACTTCAAAGGCAGGC
	CHD184genes_v1_0386	ASH1L	0.490909	Pool 2	1	155438780	155438799	155438965	155438989	+	GGGGAACAGCTGCTTGTCAA	CATGGGCTCTTGGTCCTCATTTTGT	CTTTTCAGATAGGAGTGAGATGCTATTATTGCAAGAGTCACTTGTGACTGCAGGCACTAAAAGGCTGTCTGGTTTTCCCAGGGTTCGGTCCTTGCTGTGGCTACGGCCTGGACTGGAAGAAGGTGGTGCAGAGGCAGTTGCAATCACAGCATCAATACTTTTCTC
	CHD184genes_v1_0387	ASH1L	0.459627	Pool 2	1	155438908	155438925	155439087	155439112	+	TGGACTGGAAGAAGGTGG	CACACATAGACAAAATTGGACACGGC	TGCAGAGGCAGTTGCAATCACAGCATCAATACTTTTCTCCATGGGCTCTTGGTCCTCATTTTGTACCATCCGCTGCAGCAGACTATCCACAGAGTCATCCCCAGAAGCAACTAATCTTGGACTTCGAGAGGGAACTCCGTTTACTGAAAGAGACAATAAAT
	CHD184genes_v1_0388	ASH1L	0.451613	Pool 2	1	155459763	155459778	155459934	155459962	+	ATCTTGAAAATCTGGT	ATTCAACTTTAAAAATAATGTGAAACCAT	AAAACAAATAGCACTAGCCTGTTGAAGAAGTACTCTCAGATGAAGACCTTTTCCGGGTAGGGCTACAATTTGTGCTCTCTGATGGCCGCTGGGAGGGTTTATCAGAGGTTGGCTGGGAGCCTGGAGAAAGAGAAAAAGATAGAAATCATAGGAAA
	CHD184genes_v1_0389	ASH1L	0.46875	Pool 2	1	155477855	155477870	155478031	155478059	+	CAAATAACAGGTAACA	GCTGCCTATTGCACTTGTGAAAAGGTTTG	AAATAACCCTCTTACCTGCCAAAGTCTGTACTGCCCTTTCGTTAGAAGGCAGTGACTCCTTTCTGTGAAGCCGATTTAGTGAAGTGTCCTGTGCAGAAAAGAGTCCAGGGCTGTCAGTTAATTTCTTCCGGCCACTGGAGTTAGGGTTTGAAACTCTGCA
	CHD184genes_v1_0390	ASH1L	0.4625	Pool 2	1	155478005	155478027	155478188	155478209	+	CTGGAGTTAGGGTTTGAAACTCT	GGCTCTCGGTGGACCCACTGTT	GCAGCTGCCTATTGCACTTGTGAAAAGGTTTGTATGTTCATCACTGCTGGCTGGCTCAGAGTTGGGAGTGAATCCTCCAAGGGATAAGCTTGGAGAACTTTCTGAACAGTCAATCTGTAAAGGTGTCTGCAATCCCAAGGCCAATGGACTAGATTCTGAA
	CHD184genes_v1_0391	ASH1L	0.451613	Pool 2	1	155478164	155478183	155478339	155478363	+	AAGGCCAATGGACTAGATTC	GGACAGATCGGGAAGAGCCAGTGTC	TGAAGGCTCTCGGTGGACCCACTGTTCCTCTCTGTTTATTAAGCTTTTTGAAGGAGAGAGATGAGGGCAGGACATGTGACAACGGTGCTTTTCCTTATGCTTATATCGCTCTCCAACAGCATCCTTTCCAAATCTATAGCGCTTCAAAGATTCCA
	CHD184genes_v1_0392	ASH1L	0.519231	Pool 3	1	155478311	155478335	155478492	155478510	+	CCAAATCTATAGCGCTTCAAAGATT	GGGGAGTCCTGCTGGTTGT	CCAGGACAGATCGGGAAGAGCCAGTGTCCATAGAAACCTGGGGTTGTTCAGAAGAACGGTGTTCTCTGTGTTTGTGACGGTGCCTGTGTTTGTGCTCAACCATCCAACCATAGGCCATCTCAGGAGGAACACTGGGGTAGGTACTCATGGAAAGGA
	CHD184genes_v1_0393	ASH1L	0.474359	Pool 2	1	155478468	155478484	155478641	155478667	+	TGGGGTAGGTACTCATG	GGATAAAGAGTGGGAGGATACCTTCCA	GAAAGGAGGGGAGTCCTGCTGGTTGTAAGAAAGGCCTCCTGTCGAAGTAGCTTATGCTTTTTCTTATGGTATTTGGCAGGATTGAGAAGTAAATGACCAGCATGCATATAGGAAGGAGGTGGAAGTGGCGTGGTGAAAGAAGGAGATGGAGGAGGT
	CHD184genes_v1_0394	ASH1L	0.445161	Pool 2	1	155478787	155478803	155478604	155478631	-	TGAGGGAGGCAATGGCT	ATCTCCTTCTTTCACCACGCCACTTCCA	GAAATGCCTTTTATGCACAGCCTTAGTTTTCCTCTTTCTAGTACTGGATTCTATCCATCTTATGGTATGCCTTACTCTCCTTCACCCCTTACAGCTGCTCCCATAGGATTAGGTTACTATGGAAGGTATCCTCCCACTCTTTATCCACCTCCTCC
	CHD184genes_v1_0395	ASH1L	0.419355	Pool 1	1	155478763	155478778	155478934	155478962	+	AAGGCTGTGCATAAAA	GGGGATAAAATGATGACTTCGATGAGTGA	GGCATTTCAGCCATTGCCTCCCTCATCTTAGGGGGTCTCCCTCTTTTCTTTTTTAAGTCAGGTTTTCGAATGTAGTGCAAAGGGTCTAAGGGGAAAGAAGGATGTGTATAGAAACTATTAAAGTTGATTCGAAAGATAGTTGGCAGAAGATCTCG
	CHD184genes_v1_0396	ASH1L	0.408805	Pool 1	1	155478912	155478927	155479087	155479111	+	AGATAGTTGGCAGAAG	GCTGAGGTAATCATGATTCCTGCGC	ATCTCGGGGGATAAAATGATGACTTCGATGAGTGATCCGAATTTCACTTAGGCGACTTATTAGTTCCTCCAGCTCTGCAATAAAGTCTGGATCCTGTCTATTTCGAAGCTGGGGATATTTCTTTTTCCGTTTTCGTTTCTGCCTTTTCATCTTGTCATA
	CHD184genes_v1_0397	ASH1L	0.394286	Pool 1	1	155479059	155479083	155479259	155479278	+	TTCGTTTCTGCCTTTTCATCTTGTC	CCAATTCCACTATCACTGGG	ATAGCTGAGGTAATCATGATTCCTGCGCTTACATTTGTGTTTATGTTTTTCTTTAAGACTGCTTAGCACTGTAGAGGTTTCAGGGGGAATCAGAGAAACATGCTCAAAAGAATGCCTCCTCTTTTTTTGCCCACAAAATTTCTCTGCCCTGTCTGATGTGCTGTTATTATCTGTT
	CHD184genes_v1_0398	ASH1L	0.457143	Pool 2	1	155479229	155479251	155479427	155479448	+	GCCCTGTCTGATGTGCTGTTATT	GTCTGAATCATACTGCCCTGTC	ATCTGTTCCAATTCCACTATCACTGGGAATGGTCTCATCACTATGAGACTCACTGATTGGGGAAGGAGTAGCTTCTTTTAGAGATGTGAGTTCACTCAAGTGCGAAGGAGAATTTGGCAACAAAGTAGGAGGAGATAACCGCCTCCTCCCCTTTGAGGCCTTCTTCATTGCAAGA
	CHD184genes_v1_0399	ASH1L	0.454054	Pool 2	1	155479400	155479422	155479608	155479629	+	CCCTTTGAGGCCTTCTTCATTGC	TCTGTCCTAATGCTGACCCAGC	AAGAGTCTGAATCATACTGCCCTGTCTGGAGTGTAAATGCAAATATGGCACTGAACTGGGTTCAACAAAACCTGCATCACTACTTACAGGGCTCTGACCTCCACTAGTCCCAGAAGACTGAGAGCAAATAGGTGATGGAAGAATCTCAGAACTACTAGCAGATGAAGGCAGTAATGGGGGAAGAA
	CHD184genes_v1_0400	ASH1L	0.411429	Pool 1	1	155479778	155479799	155479580	155479602	-	GTCTTGCTGCCACATTTGGCTC	CCCCCATTACTGCCTTCATCTGC	TAAATTGGGCCAACAGATAAATGTCAGCAAGAAAGGAACCATTTATATAGGAAAGAGAAGAGGTCGCAAACCAAAAACTGTCTTAAATGGTATTCTTTCTGGTAGTCCTACTAGCCTTGCTGTTCTTGAGCAAACAGCTCAACAGGCAGCTGGGTCAGCATTAGGACAGATTCTT
	CHD184genes_v1_0401	ASH1L	0.311377	Pool 1	1	155479939	155479956	155479747	155479771	-	AAGAGAAACAATGGACAA	GGGCCAACAGATAAATGTCAGCAAG	TTAATGAAAACAATTATCCGCAAAATAAATAAAATGAAGACTTTAAAGAGAAAGAAACTGTTGAATCAGATTCTTTCAAGTTCTGTAGAATCAAGTAATAAAGGGAAAGTGCAATCCAAACTCCATAATACGGTATCAAGTCTTGCTGCCACATTTGGCTCTAAATT
	CHD184genes_v1_0402	ASH1L	0.388889	Pool 1	1	155479914	155479929	155480110	155480138	+	TTTTGCGGATAATTGT	GCTTGGACTTTCAGTGGCAACAAATGGAG	TTTCATTAATTGTCCATTGTTTCTCTTGGTAATTTTTTTATCTGGTTCCATCTCAAGGTCACTCATACTACAGACACTTGGCCTATGACTGTCATCTAGGTCATCTGGATCCTGAAGTTGATCCTCGCTCTCAAAGAAATCACTGCTACTTCTATGGTTGTCACTTTCAGATTCTAGCTT
	CHD184genes_v1_0403	ASH1L	0.4625	Pool 2	1	155480085	155480101	155480262	155480289	+	GGTTGTCACTTTCAGAT	GCTGTAAAATTGGGGGTTCTTGTTCTTC	TCTAGCTTGCTTGGACTTTCAGTGGCAACAAATGGAGCCACTGACAGTACAGGTGGCTTCATCTTGACTGGTGACCTCATTTGCCTCTTAGGCCTGCCTCTCTTTTTTGGAAAAGGAGACACAGACAGACCTTGTTTGAAGGAAGGGATTTCAATTTCTG
	CHD184genes_v1_0404	ASH1L	0.39375	Pool 1	1	155480416	155480431	155480227	155480255	-	GTGTGTCTCTAGTGAC	TTGAAATCCCTTCCTTCAAACAAGGTCTG	CTTTTGTCTGATATTTATAAGCCCAAAAGAGGAAGGCCTAAATCTAAGGAGATGCCTCAACTGGAAGGGCCACCTAAAAGGACTTTAAAAATCCCTGCTTCTAAAGTGTTTTCTTTACAGTCTAAGGAAGAACAAGAACCCCCAATTTTACAGCCAGAAA
	CHD184genes_v1_0405	ASH1L	0.412121	Pool 1	1	155480391	155480406	155480572	155480600	+	TGGGCTTATAAATATC	GGGTCCAATGTTTTTCATAAACTTGGCTG	AGACAAAAGGTCACTAGAGACACACATACTGGAGGATAGTTTGTGAGTAGCAAAAGACTTATGAGATGGTTTTTCACTATCAGCTAAGAGAGCAAGAGATGGAGCTGTGGATTTGCTCAACTTTGGCAATCGGCGTTTAAGGAAGTCATGATCTACAAATGAAGG
	CHD184genes_v1_0406	ASH1L	0.385027	Pool 1	1	155480547	155480564	155480752	155480776	+	GGAAGTCATGATCTACAA	GGACTGCAAACTAGTACTTAGGCTT	ATGAAGGGGGTCCAATGTTTTTCATAAACTTGGCTGGCTCAGAATTACTATTTGATAGTGAGCTACATGAAACGTTTTTAAAAAGCTCTGATCTTTCTAATTCTAGCCCTTTTGGAGACCGGCATGTGCTTCTTGCCACCACTTTAGTCCACCGAGGTTTTCTTCCTTTTCTTTTTTTTAATGGTTT
	CHD184genes_v1_0407	ASH1L	0.3625	Pool 1	1	155480726	155480748	155480909	155480930	+	CTTCCTTTTCTTTTTTTTAATGG	GGCTTTTTTCCAAGGGAAGAGC	TTTGGACTGCAAACTAGTACTTAGGCTTTCAGCAACTTGGCAGTGTTTGTCTGATGCAGATACTGCACCCAGTTTTAAAAAAGGCTTATTACTAAATAAACTAGTGAAGTTAACAACTGAAGGAGTAATAGTATGAATGCTGGATTCAGAAGTCAAACTT
	CHD184genes_v1_0408	ASH1L	0.34375	Pool 1	1	155480887	155480902	155481063	155481091	+	GCTGGATTCAGAAGTC	GGTTCTTTCCAACAGATTCAGAAATTTCT	AAACTTGGCTTTTTTCCAAGGGAAGAGCTTATTCTTGGAATATCTATATGGGTAGTTTTTGAATCATTTACCTCTTTATCAATCCCTTTACATTCAATACTTATACTATGACCAACTGACCTATGACCAACGTTCAAGTGGGTACTTTCAGAAGTAAACT
	CHD184genes_v1_0409	ASH1L	0.387097	Pool 1	1	155481040	155481055	155481211	155481239	+	GTGGGTACTTTCAGAA	GCTTTCTCCTACTGCACTGAATGGGGATT	GTAAACTGGTTCTTTCCAACAGATTCAGAAATTTCTTCGATTAGTTCTGTAGTAGAACTTAAAAGTAATGGATTAGGAGCCAACTGTGAAGAAGTTTCAGGGGGACTTCTGGTTAAAGGATTAACAGATACAGTAGGTGATGGGGAAGGGAGATT
	CHD184genes_v1_0410	ASH1L	0.432258	Pool 2	1	155481362	155481379	155481180	155481206	-	AGGAACATGCATTCAGCA	TCCCTTCCCCATCACCTACTGTATCTG	AGACAGTTTCTCATCCAGTGAAAAGGGATCTTATGAAACCTCAAAGCATGAAAAGCAGCCTCCTGTATATTGCACTTCTCCGGACTTTAAAATGGGAGGTGCTTCTGATGTATCTACCGCTAAATCCCCATTCAGTGCAGTAGGAGAAAGCAATC
	CHD184genes_v1_0411	ASH1L	0.341935	Pool 1	1	155481514	155481531	155481332	155481358	-	CAGGAAAGTCAGGAACTT	CAGTTTCTCATCCAGTGAAAAGGGATC	TCTGAATCCCTGAAAGATAGTGCCACCAGCAAAACTTTTGAAAAGAATGTTGTACGGCAGAATAAAGAAAGCATATTGGAAAAGTTCTCAGTACGAAAAGAAATCATTAATTTGGAGAAAGAAATGTTTAATGAAGGAACATGCATTCAGCAAGA
	CHD184genes_v1_0412	ASH1L	0.406061	Pool 1	1	155481484	155481506	155481672	155481693	+	GCTGGTGGCACTATCTTTCAGGG	CCAATCCCATTGCTGAACTTGC	ATTCAGAAAGTTCCTGACTTTCCTGATTATTGATGTTTGTACTACAAGAAGCCTTAAGCGGTTCCTGAGTGGGGAGCAGTGCTTCGGCTTTAAGGTTTATGGCATCTTTACTGATCAGACCTGCCAAAGGACAACTCATTAGTTTCTTTCCAATGTCCTTATTAA
	CHD184genes_v1_0413	ASH1L	0.425806	Pool 2	1	155481817	155481832	155481633	155481661	-	TGTTCCAGGTTTAGTG	CATTGGAAAGAAACTAATGAGTTGTCCTT	CATAAAGAGTCTGGCAAGAAGTTAGGACTTGGCACTGTGGTTGGACTGGTTAATAAAGATTTGGGAAAGAAATTGGGTTCTACTGTTGGCCTAGTGGCCAAGGACTGTGCAAAGAAGATTGTAGCAAGTTCAGCAATGGGATTGGTTAATAAGGA
	CHD184genes_v1_0414	ASH1L	0.39375	Pool 1	1	155481968	155481984	155481780	155481807	-	GCAGTAGGATTGGTCAA	TCTGGCAAGAAGTTAGGACTTGGCACTG	TAAGGACTCTGTGAAAAAACTGGGAACTGGCACTACAGCGGTATTCATTAATAAAAACTTAGGCAAAAAGCCAGGAACTATCACTACAGTAGGACTGCTAAGCAAAGATTCAGGAAAGAAGCTAGGAATTGGTATTGTTCCAGGTTTAGTGCATAAAGAG
	CHD184genes_v1_0415	ASH1L	0.4	Pool 1	1	155482120	155482135	155481936	155481964	-	AGCAGGATTGGTTAGC	GGACTCTGTGAAAAAACTGGGAACTGGCA	AAGGATTTGATCAGGAAAGCAGGTGTTGGCTCTGTAGCTGGAATAATACATAAGGACTTAATAAAAAAGCCAACCATCAGCACAGCAGTTGGATTGGTAACTAAAGATCCTGGGAAAAAGCCAGTGTTTAATGCAGCAGTAGGATTGGTCAATAA
	CHD184genes_v1_0416	ASH1L	0.445161	Pool 2	1	155482271	155482286	155482087	155482115	-	CTCTTCTTGGTAGCCG	ATTTGATCAGGAAAGCAGGTGTTGGCTCT	GGATCCTGATTTAAAGGACAGAGCATTACTTAATGGAGGAACTAGTGTAACAGAAAAGTTGGCACAGCTGATTGCTACCTGTCCTCCTTCCAAGTCTTCCAAGACAAAACCGAAGAAGTTAGGAACTGGCACTACAGCAGGATTGGTTAGCAAGG
	CHD184genes_v1_0417	ASH1L	0.445161	Pool 2	1	155482249	155482264	155482420	155482448	+	TCTGTCCTTTAAATCA	ATCTGCTTTCTTGTACAACTTTGAAGGGT	GGATCCCGGCTACCAAGAAGAGTAGATGGCGTTGCATTAATATAATCTGCCATTTCTGAGTGTACTGGAGACAGCTTCTTAGACAAAGGATTGTTTTCTCCCTGTGAATGAAGACGGATGACTTCTTCAGACTGGCATTCAATGGCTGCAACATC
	CHD184genes_v1_0418	ASH1L	0.388535	Pool 1	1	155482493	155482510	155482311	155482335	-	GCTAAGCTAAAGTGGTGT	TCTCCAGTACACTCAGAAATGGCAG	AAGGTTTACTCCCTCTTTAACTTTTTTCTTGTTCAAATTTTAGGACCCTTCAAAGTTGTACAAGAAAGCAGATGATGTTGCAGCCATTGAATGCCAGTCTGAAGAAGTCATCCGTCTTCATTCACAGGGAGAAAACAATCCTTTGTCTAAGAAGCTG
	CHD184genes_v1_0419	ASH1L	0.36875	Pool 1	1	155521239	155521254	155521050	155521078	-	TTGGCCTCCAGGCTAA	ATGTGGTTATTGACAATATTTTCATTTCC	GAGAACTAAAAAACCTCCAAAGAACTTGGAGAACTATGTATGTCGACCTGCCATAAAAACAACTATTAAGCACCCAAGGAAAGCACTTAAAAGTGGAAAGATGACGGATGAAAAGAATGAACACTGTCCTTCAAAACGAGTAAGTAGAATTCCTAACAAT
	CHD184genes_v1_0420	ASH1L	0.4	Pool 1	1	155521214	155521235	155521421	155521443	+	GTTCTTTGGAGGTTTTTTAGTT	ACTGACCAATGTGCCAGTACTGA	CTCTTAGCCTGGAGGCCAATTTTCAATTTTAAATTTCCCTCTGAAAAGTTTGTTTCTTTCACTGAAAACTGTTGCTGTGCATCAGTCAAACCATCATCTTTCCCAGCTTCGATGTTTCTTTCTCGATTCCGTTTGCGAAGGTCCTCTTCCTCCTTTGTGTTTTTTTCTAGCTCTACTTCTCTCTT
	CHD184genes_v1_0421	ASH1L	0.394444	Pool 1	1	155521561	155521576	155521352	155521380	-	TGGAACACAGTTCTGT	AGGACCTTCGCAAACGGAATCGAGAAAGA	AAAATTTTCATAAGATTCCTTGGCAATAACATACGCTTGTGATGGACCCTAGAAATACTGCTATGTTAGGATTGGGTTCTGATTCCGAAGGTTTTTCAAGAAAGAGTCCTTCTGCCATCAGTACTGGCACATTGGTCAGTAAGAGAGAAGTAGAGCTAGAAAAAAACACAAAGGAGGAAG
	CHD184genes_v1_0422	RABGAP1L	0.380645	Pool 1	1	174219297	174219320	174219121	174219141	-	CCATATGTAGAAAAGAAAAAAATA	TCTCTTCCCACAACCACCTGG	CCTTCAGTTGAGGTTTTTCTTCATGTTTTGTAGAATTATCATCTGCATACTGAGGAACCAAAACAAATTCTTCACTGTTCATTGTAGCCACAGAATCAGATGATCCACTAACCTTCTGTAATGAAGCTCTGACCTCCATTTCAGTTCTGCAAACT
	CHD184genes_v1_0423	RABGAP1L	0.316129	Pool 1	1	174219332	174219358	174219159	174219176	-	TCTCCTAAGTTTCAAATAGTTTTTAAT	ATGAAGCTCTGACCTCCA	TAAAAATTATACCATATGTAGAAAAGAAAAAAATACCTTCAGTTGAGGTTTTTCTTCATGTTTTGTAGAATTATCATCTGCATACTGAGGAACCAAAACAAATTCTTCACTGTTCATTGTAGCCACAGAATCAGATGATCCACTAACCTTCTGTA
	CHD184genes_v1_0424	RABGAP1L	0.393548	Pool 1	1	174221108	174221123	174220924	174220952	-	TTTGTTTGGCTGGCTG	ATTCTGTTTCAATTCTACCATAGTTCTGA	GAATATCTCCAAACGAATGGTCTGAAATCTCACTGGAACTTTGACAATCAACAAGAAGACTGCTTGGCCTTTTCTCGGAATCTCTCAAAATCTCTTCCATGGCTTTTTCCAATTGTTCATCACCATTAGAAACTATCTACAGACACAGCAAGACA
	CHD184genes_v1_0425	RABGAP1L	0.325967	Pool 1	1	174221246	174221264	174221040	174221064	-	GCTTGAGAAGAGCTAACAA	ACAATCAACAAGAAGACTGCTTGGC	TTTTTTCTGATTTTCATCTTAAAATTTTCACTATTACTTTATCCCATTTCTTTAATAGTTTCTAAGAATTCAATACAGTACCTGTGTTAGACGGATCCAAAATTAACTGAAGAGATGGCTTATTTGTTTGGCTGGCTGGAATATCTCCAAACGAATGGTCTGAAATCTCACTGGAACTTTG
	CHD184genes_v1_0426	RABGAP1L	0.4	Pool 1	1	174231221	174231237	174231393	174231420	+	CTTAGGATGTATGAAGG	GTCTTTTGGGTGGTGGTGAAGATGTTAT	TTTCTTCCCCACGTAATGAAGTAGAGGCTTTACGGGCAATGGCAACCATGAAATCTTCCAGTCAATACCCCTTTCCTGTTACCCTGTATGTACCAAATGTTCCAGAAGGTTCTGTGAGGTAAGCTCTAATTTGTTTTTCTTTAGACACATATTAA
	CHD184genes_v1_0427	RABGAP1L	0.380645	Pool 1	1	174231099	174231122	174231278	174231298	+	GGAGTTTTGCAATGACTTTTGAGT	GGCAACCATGAAATCTTCCAG	GTTTCTTTTTTTGTTTCTTCAGAAATTTCTACACCCAGACCATCTTCTCCAGGTGGACTACCTGAAGAAGATAGTGTTTTATTTAATAAACTGACCTACTTAGGATGTATGAAGGTTTCTTCCCCACGTAATGAAGTAGAGGCTTTACGGGCAAT
	CHD184genes_v1_0428	RABGAP1L	0.39375	Pool 1	1	174241452	174241467	174241628	174241656	+	TTTTATCTAACTTTTC	CATGTTTTCTCCTGTGAAATTAAAGAGGC	ATTACTGTTCTACAGAATTATAGACCAATCCAGCAATGTGGAGATAGCATCTTTTCCAATCTATAAGGTGTTATTCTGTGCACGTGGACATGACGGAACAACAGAGAGCAATTGCTTTGCATTTACAGAGAGTTCCCATGGTTCGGAAGAATTTCAGATA
	CHD184genes_v1_0429	RABGAP1L	0.341935	Pool 1	1	174241714	174241733	174241534	174241558	-	CAACAGTGAAATTAGAGCTC	ATGTCCACGTGCACAGAATAACACC	AAAAATATTACCCTAATTCATCTCTATAGCAAATTGCTATACTATATTATACTTACTGCCTCTTTAATTTCACAGGAGAAAACATGTATCTGAAATTCTTCCGAACCATGGGAACTCTCTGTAAATGCAAAGCAATTGCTCTCTGTTGTTCCGTC
	CHD184genes_v1_0430	RABGAP1L	0.382166	Pool 1	1	174250443	174250458	174250616	174250642	+	GCCTAATGGTATTTCC	GGAAAAGGAAACTTTAGGTGAGGCATT	TTTTTTATTCTTTTAGGTAAGCAGAATTTTGTACAGTTTCTGTACAGCATTCAAACGTTCTTCCAGACAAGTGTCTGATGTTAAAGACTCAGTTATTCCTACCCCCGACAGTGATGTGTTTACCTTCAGTGTCTCCTTGGAGGTAAAAGAAGACGAT
	CHD184genes_v1_0431	RABGAP1L	0.387097	Pool 1	1	174250694	174250709	174250510	174250538	-	AGTTTCTTGAAACTTT	CATCAGACACTTGTCTGGAAGAACGTTTG	ATATGCGCCTATATTATACTCCAGATACAATGCGAATTTTTAATCTTTCCAAATGCCTCACCTAAAGTTTCCTTTTCCATCGTCTTCTTTTACCTCCAAGGAGACACTGAAGGTAAACACATCACTGTCGGGGGTAGGAATAACTGAGTCTTTAA
	CHD184genes_v1_0432	RABGAP1L	0.348387	Pool 1	1	174252448	174252463	174252619	174252647	+	TTGGTAATTCCTATTC	AAAACTTGTATTGACATTGTTACTGTCTC	CTTTTGAATATTTCAGCCCTGTGCCTAAGGATAGAGATAAATTTTATTTCAAATTAAAGCAAGGAATAGAGAAGAAGGTTGTGATTACAGTGCAGCAACTTTCTAACAAAGAATTAGCTATTGAAAGGTAAGCAGCTTGCTCCTAAATGCTACCA
	CHD184genes_v1_0433	RABGAP1L	0.354839	Pool 1	1	174272495	174272510	174272311	174272339	-	CTTGGTTAAGGTGCTT	TTTACAATAACTATACAATCTGAGCTCTG	AAGATTATCATTACCATATCCAGTAAATGCATGTCACTGTTCTTCACGTTTCGACCTGGGCTTAATAACATTCCAAAACATCTGAAAATATTGGGGGAAAAAAAGGAGAAATAAGGTATCAAGAATATATAGAAGCCCAGTGAGCATAAAGCCTT
	CHD184genes_v1_0434	RABGAP1L	0.406452	Pool 1	1	174275961	174275976	174275777	174275805	-	AATGTAAAGCAAACAA	ATAAAAGACATCAAAAAAATCACTACTTT	TAAGGGATCTTTTAAGAAAAGTCACCTTTTGGGGTTTCCTCGTTAAGTGCCAGAAATACTGGTGCATTGGGGTTCCACATGCCAGTGATGACATAAGCTCTCCCATCATAGCTCTTTCCCATGGATTCCTATAAAAATTCAAACAGTAATTACTG
	CHD184genes_v1_0435	RABGAP1L	0.445161	Pool 2	1	174278580	174278595	174278751	174278779	+	GCTCGCATAAAACCCA	CAGAGACTTTCTTCATGAGATTGAAACAG	GAAAATTTCTACTACAGATAAGCAAGTATACATGACTGTGGCAGTGGATATGGTAGTCACAGAGGTGGTGGAGCCTGTTCGCTTTCTCCTGGAGACAGTAGTCCGTGTGTACCCTGCAAATGAGCGATTTTGGTATTTCAGCAGAAAGACTTTCA
	CHD184genes_v1_0436	RABGAP1L	0.425806	Pool 2	1	174278637	174278657	174278813	174278836	+	CAGTGGATATGGTAGTCACAG	CAAACATTTTTCTTTCCACACTTC	AGGTGGTGGAGCCTGTTCGCTTTCTCCTGGAGACAGTAGTCCGTGTGTACCCTGCAAATGAGCGATTTTGGTATTTCAGCAGAAAGACTTTCACAGAGACTTTCTTCATGAGATTGAAACAGGTAGGACCTTTTTGTTCTCTTCATATATAGTAA
	CHD184genes_v1_0437	RABGAP1L	0.477419	Pool 2	1	174305120	174305135	174304936	174304964	-	CTTCTTACCCTCTTCT	ATTTAAGTATTAGAAATCTGAAGGAAACA	GCTTCATCATCCTGGGGTGACATTGGACCCCCTCCACTAGTAGGAGTGACTGGTTCCTCCTTGTCAGACTCTCGCTGTAGACTCACCACCTCATATATTGCATCTCCAGCATTGGTATGGCCTTTTCCCTCAGACTGAGAAAAATATAACAGTAT
	CHD184genes_v1_0438	RABGAP1L	0.459119	Pool 2	1	174305004	174305020	174305180	174305203	+	ACCAATGCTGGAGATGC	CAATCTTCAGAGGAGGTGTGTGTG	AATATATGAGGTGGTGAGTCTACAGCGAGAGTCTGACAAGGAGGAACCAGTCACTCCTACTAGTGGAGGGGGTCCAATGTCACCCCAGGATGATGAAGCAGAAGAGGGTAAGAAGTTGGACTTACTCAGTTTATTCTGTCTGTATAGCTGCTTTACTTA
	CHD184genes_v1_0439	RABGAP1L	0.36129	Pool 1	1	174370947	174370963	174371119	174371146	+	AATGTTTGTTGGTTTTT	ATGTTAATTTGTTGTATTAAAATCTGTG	GCGTTTCTTCTGCAGAGAGTGATAATGAACTCTCAAGTGGAACAGGTGATGTGTCTAAGGATTGTCCTGAGAAGATCCTGTATTCTTGGGGAGAGTTGCTAGGAAAATGGTAAAATTTTATTTTTCATACTGAAAATTCTATATTTACATAGTTG
	CHD184genes_v1_0440	RABGAP1L	0.503226	Pool 2	1	174394128	174394146	174393947	174393972	-	CCTTTGTGATAAGAATTCG	CATTCACACTTCCTTTACAACTCCTG	GTATCTATCCAGCATTGCCTGGTTGTCATGGCAGCCTGCCAATAACTGCCATACCTCTGCCCTCAATGCTTCAGGGACACCACTCTTCACCAGAGTAGACAGCCCTTTCGGTCGTGCACCAAGGTTACTGTGCCTGAGAAGACAAGAAAATAATC
	CHD184genes_v1_0441	RABGAP1L	0.391026	Pool 1	1	174394210	174394225	174394026	174394053	-	TGACTTATGGGAGCTA	GGACACCACTCTTCACCAGAGTAGACAG	TGAAAACTAGGATTTATTTAATAGGTCATCCAATGAAAATAATATGAAAAGAACTTCTTCCTACCTTTGTGATAAGAATTCGGTATCTATCCAGCATTGCCTGGTTGTCATGGCAGCCTGCCAATAACTGCCATACCTCTGCCCTCAATGCTTCAG
	CHD184genes_v1_0442	RABGAP1L	0.4	Pool 1	1	174637502	174637517	174637318	174637346	-	TTTAGAAAAAGTGAGG	ATTAAATTTTTTCCCAGTTATGAAATATA	AAGAGAGTCCTACCTTGCAGATCTTATAGAGCGATTCTTGACCATCTCCTCCAGTATCTTTAAAGTAATCATGTGCGGGAAATGTACGATGAATATCTCGAGTAATAACACTCTCCTGGGCTGAGTCCTAAAAAAGAAAGAAAATAGACCTGGTT
	CHD184genes_v1_0443	RABGAP1L	0.365385	Pool 1	1	174683622	174683637	174683438	174683465	-	TTGGCAGCACTGTGCT	ATGTTAGCTCATACCAGGCTCCTGCTTG	ATTTATCACACGGACCATTACTTACATGCAGCAGTAATACAGCAGCAAGAAAAGACTGCCCTTGACAGTACCCAATGTCTTCATCATACACAGAGTAGGCCTAGAGAAAAGATGAAAAGAAAGAAATATCGTAAATAGTCACAGATTTTAACTTAA
	CHD184genes_v1_0444	RABGAP1L	0.354839	Pool 1	1	174699485	174699509	174699665	174699684	+	GCCACTTATTTATATTGTATATGTA	GGAACTTTTATCACTCAGGG	TATATTTTTCTGTAGATGCCAGAGGAACAAGCATTCTGTGTTTTGGTGAAAATCATGTACGACTATGGTTTGAGAGACCTCTACAGAAACAACTTCGAAGATCTTCATTGCAAATTCTACCAGTTGGAGAGACTAATGCAGGTAAATAAAAATTA
	CHD184genes_v1_0445	RABGAP1L	0.445161	Pool 2	1	174702249	174702264	174702065	174702093	-	CACTCTACCTCACAAA	ATTTAGGAGCAATGAGAAGCTTGCAGCAG	GCAGTAAGTCAATGATGTGGAACACCATGCAGAGTGGGAACTTGGCAGTAAAAAGAGTGAGAAACCACTGGGATGCATACATATGAGCTTCCAGGTTCAGATCAGAAAAATGGCTATGCAGGTCCGGTAGCTGTTCCTAAAAGTCAAAGTGGAAA
	CHD184genes_v1_0446	RABGAP1L	0.393548	Pool 1	1	174702334	174702349	174702150	174702178	-	GTCACAGGCAAAAACA	GGATGCATACATATGAGCTTCCAGGTTCA	AAAGGAAGAAAACTGTAACCATTTTTAGTAGAAACTACTTTCTATTTTGGCTTAGTGAAAGATGGGAGTCACTCTACCTCACAAAGCAGTAAGTCAATGATGTGGAACACCATGCAGAGTGGGAACTTGGCAGTAAAAAGAGTGAGAAACCACTG
	CHD184genes_v1_0447	RABGAP1L	0.320513	Pool 1	1	174752438	174752463	174752264	174752281	-	GTGTGTCTGAGAAACTGAAATGAGTC	CTGCCACATGTATCACTA	AAAGACTGTAAATTGAATTATTCCAGTTCCAAGGGCAAAGAGGTAAGAGAATGTGGTAACTTAAGATTAAAAAAAAGACTTACCTTTAGGAGAGCCAAAGCTACATGAAAGATTATGTTCAAACCCTGAAATAGAAAAAGAAAGTGAAGATTAGTA
	CHD184genes_v1_0448	RABGAP1L	0.567742	Pool 3	1	174800301	174800316	174800472	174800500	+	TCTTTCTCATTCTGGA	ATCGTCTGTTTGTGCCTCGGCTTCTGGCG	TACCTACTTAGTGCTCATGGAAGAAGGGGTGCCCTGCCCAGCCCCAGCTGCTAAGCTCACACCTCCTGTCAAAAAGTCCCAGGACATGCACGACGAGAGGAGCAAGCTGGTGAATGAGTATGCGTGTCGAGTGCTGGAACTTCTGGGGATGGGGC
	CHD184genes_v1_0449	RABGAP1L	0.538462	Pool 3	1	174800517	174800535	174800336	174800360	-	CCCTACAAATGAAGTTCAA	GGGCTGGGCAGGGCACCCCTTCTTC	TGAAAAACAATCTCACCGCCAGAAGCCGAGGCACAAACAGACGATGCCCCATCCCCAGAAGTTCCAGCACTCGACACGCATACTCATTCACCAGCTTGCTCCTCTCGTCGTGCATGTCCTGGGACTTTTTGACAGGAGGTGTGAGCTTAGCAGCTG
	CHD184genes_v1_0450	RABGAP1L	0.4	Pool 1	1	174811967	174811982	174811783	174811811	-	ATATAAAAACTCATGT	ATCGTCATTACATTTCAGCCTGCTTTGAG	TCTTACTTTAATATTGCAAGCCTGCTCCATCAGTCTTCTTGCATTTTCCTCTGCCCTGTATCTCTTTGGAAGCTGAACTCTAAAGAACTTTAAAGCACCTTCAAAATCAGCCTGCAGAAGGTCTTCCTTTGAGGTCTGCAAAATAATCATCAAGA
	CHD184genes_v1_0451	RABGAP1L	0.25	Pool 1	1	174811914	174811937	174812094	174812113	+	CAGAGGAAAATGCAAGAAGACTGA	CCCAGATGTGTTTGTCAGGC	TGGAGCAGGCTTGCAATATTAAAGTAAGAACATGAGTTTTTATATAATAAAGGTAAAATATGAGTGCAGAATAATATGACAAATTATGTAAAAATTTTTTTATATGTTGCAAGGTTTGATTATGTTTAAGATTAGATTGTGTATGAACTGATTTCT
	CHD184genes_v1_0452	RABGAP1L	0.532051	Pool 3	1	174877619	174877640	174877441	174877462	-	TACAGAACCAGAGTAGTGTGCA	CTGTCCCAGCTCCAGACCAGAC	AGGCACCACCTACCATAGACCTGGGCTTGCTGATGGCCACCAGACTAGTGAGGAAGTCTTCATCGTGCAGCTGGCTGAAAACATGGGCGTCATAGGCTACCATAATGGAGATTTCTTCCATCATCTTGCCAGCTGGCCTTTCCACAGCAGCAGCTG
	CHD184genes_v1_0453	RABGAP1L	0.393548	Pool 1	1	174957592	174957616	174957417	174957436	-	GGCAAGACTCAGTCTCATTTAAAAC	CCATGTTAGACAAGGACACC	AAAAAAGAAGGTACTTTGATAGGTGCAACATATTTCTCATACCTTGTATCTATCCATTGGGTCTTCCTGTTGCAGCTGACTCTCTCGCATTGTCTGATATTCTTTCTCATATTTCTTCAGCTTCTTGGTTGGTACCTGCAGGGATTTGAGGAAAA
	CHD184genes_v1_0454	RABGAP1L	0.358974	Pool 1	1	174957929	174957952	174957753	174957772	-	CAGCTTCTTATGAAGATTCCCAGT	GAACTTGCCACAACTGCTGC	ATAAATGCAACAGCTGGAGTTACCTACAAATATACAAACTGAAAGAAAAGAAATATTATGGTTGGCTATTTGGGAGTCTCCTGAAATGAAAACATACCTGGACAGTTAGCATGATCAGAGAGCATCTAAATCAATCAAGGAAGAACAGAGGGAATT
	CHD184genes_v1_0455	RABGAP1L	0.261146	Pool 1	1	174964847	174964865	174965023	174965046	+	GCATTAAGAAGTGTCTGTT	CAGTGTCTGTCTCTTTGAAAAATG	TTTGTTATTGCCATTTCATAAATATTTTAGTAGGTGTTCAATTTCATTGGATATTCTTTTTTTTTAATTGTCTTTGTACCTATGATTGAAAACAGTAGTTGGTCTATGACTTTTGAGGAGGTAAGTTTTTTTTTTAATCTATGTATGTCTGTAACAT
	CHD184genes_v1_0456	RABGAP1L	0.455128	Pool 2	1	174969228	174969244	174969401	174969427	+	CTGTATGTCCAGACACT	ATGAGACTGTGATGACTTCCTCAGGGC	AATGCCCACCTCTGGCTATTGTTCTTCTGCAGAGGGAGAACCGAAGATTACAGGAGGCCAGCATGAGGTTGGAACAAGAGAATGATGACCTTGCCCATGAACTAGTAACAAGCAAAATTGCTCTACGGAATGACTTGGATCAGGTAATCCTTAGAA
	CHD184genes_v1_0457	RABGAP1L	0.43949	Pool 2	1	174976042	174976060	174976218	174976241	+	CTGTGATGTATGACTGTGA	GGTATGTTGGTAGGGAATTAACAC	TGCACCATGATTTGCAGGCAGAAGACAAGGCAGATGTGTTGAATAAAGAGCTCCTTTTGACCAAACAGAGGCTGGTGGAGACTGAAGAGGAGAAGAGGAAGCAAGAGGAAGAGACTGCCCAGGTAAAAGGAATAATATGTAGGCTTTTCTTTACAAA
	CHD184genes_v1_0458	RABGAP1L	0.322581	Pool 1	1	174978903	174978918	174978719	174978747	-	AGCTCTATGTGCCACA	ATCTATATTCAAGTCTGTCTGATTCATAG	GAAGTACATTACCTGTTTATACTCAGCAATGATAGCTGTAGTCTTCTTTATTTCATATTCTGCCTTCTCTAGCTGTTTCCTGAAGACTTCTTTTAGCTAGAAAGAATAGAATGAGAAATATCAGGATTTAGCCAAAATCTTAAATTTTCACAAAC
	CHD184genes_v1_0459	RABGAP1L	0.43871	Pool 2	1	174982767	174982782	174982938	174982966	+	GTAGTTATGTGTACAT	ATTTCAAAGTCACACAGGCTTGTAAGTAC	GCTGCAAGAGTTGTTCTGTTTTCTAGTAAAAGACTCTTTTCTCATCCTTAGATCTGTTCGCAGTTGAGTACCAGGCTGGAGAAACAGCAAGCAGCCAGCAAGGAGGAGCTGGAAGTGGTAAAGGTAAGGAGTGAAATCGTGCTGTGATAAAATTT
	CHD184genes_v1_0460	RABGAP1L	0.477419	Pool 2	1	174988640	174988655	174988811	174988839	+	GGGTAAGATGATGGCA	GTTGGTGGAGGCCAAGTGTAAAATTCAGG	TGCAAACACTGCAGTGACATTTTCAGCAAGGAGGGTGCTTTGAAACTAGCAGCCACAGGCAGAGAGGACCAGGGAATTGAAACAGATGATGAGAAGGACTCACTTAAGAAGCAGCTGAGAGAGATGGAACTGGAACTGGCACAAACCAAACTGCA
	CHD184genes_v1_0461	RABGAP1L	0.451613	Pool 2	1	174988607	174988625	174988781	174988806	+	GTTTGATGTTGGTTATCTC	GGAACTGGAACTGGCACAAACCAAAC	TTTTGGATACTTTAGGGTAAGATGATGGCATGCAAACACTGCAGTGACATTTTCAGCAAGGAGGGTGCTTTGAAACTAGCAGCCACAGGCAGAGAGGACCAGGGAATTGAAACAGATGATGAGAAGGACTCACTTAAGAAGCAGCTGAGAGAGAT
	CHD184genes_v1_0462	RABGAP1L	0.464516	Pool 2	1	174988853	174988870	174988671	174988697	-	CTTTCTTCTTGTTCTTTT	CAAAGCACCCTCCTTGCTGAAAATGTC	ATCAAATCACCAACCTGAATTTTACACTTGGCCTCCACCAACTGCAGTTTGGTTTGTGCCAGTTCCAGTTCCATCTCTCTCAGCTGCTTCTTAAGTGAGTCCTTCTCATCATCTGTTTCAATTCCCTGGTCCTCTCTGCCTGTGGCTGCTAGTTT
	CHD184genes_v1_0463	RABGAP1L	0.490323	Pool 2	1	174989987	174990002	174989803	174989831	-	ACTATGTGCTCTCCTT	ATCATCTGAGTTAAATAAATGTTTTCTCT	GGGTGGCTGGGTGACCGGTGCTGGCTGCAATGGCTGGGTGCCCGTGGCCGTTTTGATAGAGTTCAGGGTTTTGCTAAACCAAGAGTTTTTCGCAGCTTGGATTTCATTCATAAGGGCTCCTCTCTGATGTTCAAGTTCCTAATTAAAGCAAGAAA
	CHD184genes_v1_0464	RABGAP1L	0.522581	Pool 3	1	174990024	174990047	174989848	174989868	-	TCCATTGGTTTGAACATTGTGCTC	CCTCTCTGATGTTCAAGTTCC	TTGTGCTTGGGTAAGGCTGGAACTATGTGCTCTCCTTGGGTGGCTGGGTGACCGGTGCTGGCTGCAATGGCTGGGTGCCCGTGGCCGTTTTGATAGAGTTCAGGGTTTTGCTAAACCAAGAGTTTTTCGCAGCTTGGATTTCATTCATAAGGGCT
	CHD184genes_v1_0465	KDM5B	0.490446	Pool 2	1	202729003	202729018	202729176	202729202	+	ACATTAAGTAGGGGGG	GGTTACAAAGAGCAGGAAGATGGGGTT	TATCTGTTTTTGTGTTTTTACTTTCGGCTTGGTGCGTCCTTCACAGTACAGCGCACACAGATGTAGTCTTCTTTCTCTGCCATCTCTGGGGAGACACCAACACAGACCTGATGAAACCACTGATTGCAGCTGCCATCACACTGGACCCAGTCCACCT
	CHD184genes_v1_0466	KDM5B	0.496855	Pool 2	1	202729041	202729056	202729216	202729240	+	TTCGGCTTGGTGCGTC	ATGGATTCAAAATTGGGCAGGCCAG	CTTCACAGTACAGCGCACACAGATGTAGTCTTCTTTCTCTGCCATCTCTGGGGAGACACCAACACAGACCTGATGAAACCACTGATTGCAGCTGCCATCACACTGGACCCAGTCCACCTGGTTACAAAGAGCAGGAAGATGGGGTTTTCAGAGGAAAAA
	CHD184genes_v1_0467	KDM5B	0.488764	Pool 2	1	202729671	202729690	202729869	202729890	+	GGAAAGCACGTCCTCTATGG	GTCCTTGGGGTGGCTCAGTTTG	CCCAAACCTCACTGACCTCATCTCCTTCTGGCTGCAGGCAGCTCACAGCTGGGCAGATGGCATCTTCATCCTCAGAGTCTTCCTGTTCGGAATAGGATGTGTCTGAGGGCAGGGAATGAGTTTCAGCAGAACGAACTAATTCATAGCTACGCTCTCTCTCTAACTTGAAATTGTTCAT
	CHD184genes_v1_0468	KDM5B	0.487179	Pool 2	1	202729844	202729859	202730016	202730043	+	CTCTCTCTAACTTGAA	GCAACAGTCATTCTGGGTGGAAGATAGG	ATTGTTCATGTCCTTGGGGTGGCTCAGTTTGATTTTCTTCTTTTTGGGGGTCCGCATTTTCTTAACTCGTTCCCACCGCTCACTGGAGAGGCCCTCTCTTTCCAGGCGTCTCTTCAGTTTTCTCTCAAGACTGTTAATTCCATCTCGCTTCCCTCG
	CHD184genes_v1_0469	KDM5B	0.397516	Pool 1	1	202729939	202729956	202730118	202730143	+	TCACTGGAGAGGCCCTCT	CAGATGATCCCCCAATCTACACGGGA	CTTTCCAGGCGTCTCTTCAGTTTTCTCTCAAGACTGTTAATTCCATCTCGCTTCCCTCGGCAACAGTCATTCTGGGTGGAAGATAGGAAAGTTCAATTTTCGCCTATGGGTCACCTATTACTAAAACTAATGAAGCTAAAGAGAACATGTAAATTAGAAAT
	CHD184genes_v1_0470	KDM5B	0.50641	Pool 2	1	202731050	202731065	202730866	202730893	-	AGGTGTTAGTCCAGAA	GCTTCTGGGGCAAGGCACAGTCTGGGGT	GTGAATGAACTATTGATGGAAGCCCAGCTGCTCCAGGTATCCCTTCCTGAAATTCAGGAACTTTACCAGACTTTACTTGCAAAGCCAAGCCCTGCTCAGCAGACTGACCGAAGCTCACCAGTGAGACCCAGCAGTGAGAAGGTGAGTGTCTGAGAG
	CHD184genes_v1_0471	KDM5B	0.471338	Pool 2	1	202730912	202730927	202731085	202731111	+	CTCACTGCTGGGTCTC	CAAAATGATAACAACAAAGGGTGTTTC	ACTGGTGAGCTTCGGTCAGTCTGCTGAGCAGGGCTTGGCTTTGCAAGTAAAGTCTGGTAAAGTTCCTGAATTTCAGGAAGGGATACCTGGAGCAGCTGGGCTTCCATCAATAGTTCATTCACTTCTGGACTAACACCTGTAAAAGACCAGACCAAAT
	CHD184genes_v1_0472	KDM5B	0.419355	Pool 1	1	202731795	202731810	202731966	202731994	+	ATCCAGCCCTCAACGT	AAAATCTCTTCAGGATTAAAAATACTCCC	AATAACAAAATACAAACCATGGAGGGGGATACAACTTCGTCCAGTTGAGAAGGGGGAGTGCAAATATGAGGTTCTGTTGTCCCAGTCATCAGGCAAAGAAAATGATGTTGTGCCAGGAGGTTGAGATACCTAATGGAGGGAAAACGTTTTATAAT
	CHD184genes_v1_0473	KDM5B	0.468571	Pool 2	1	202733554	202733569	202733350	202733378	-	TGAGGGAGATGCACTT	GGGTTATTGGAATTTGCAAAGCTCTGTAC	CGATATATGATTGAAAGAACCGTGAACTGGCAGCACAGAGCCCAGCAACTGCTTTCGTCAGGGAATCTTAAATTTGTGCAAGATCGAGTGGGCTCAGGACTGTTATATAGCAGATGGCAAGCCTCAGCAGGACAGGTGTCAGACACAAACAAGGTGAATCTGGACTTTCCTTGTT
	CHD184genes_v1_0474	KDM5B	0.53125	Pool 3	1	202733522	202733544	202733705	202733726	+	TGCCAGTTCACGGTTCTTTCAAT	CTGGTGTGGAAAGCATCCCTGC	CATATATCGAAGTGCATCTCCCTCAGGAAGGCGAACTCGGATACGCTGAAGGGAGGCGAGCAGGGGCAGAATTTTCTCTAATGGAGGTTTCTCTGACCTCCGACAATGGGGACAAAGCCAGATTCGCAGGCCCTGTGAAATACTGGGTACCGCCACACAA
	CHD184genes_v1_0475	KDM5B	0.484076	Pool 2	1	202733856	202733875	202733676	202733698	-	TGGGGAAGCTCGCCTAAGGG	GGCGGTACCCAGTATTTCACAGG	AAATGGAAGCCTTGCAGTCTCTCAGACTCGCCAATGAAGGGAAATTGCTGTCGCCTCTCCAAGATGTGGATATAAAAATCTGCCTATGTCAGAAGGCCCCAGCTGCCCCTATGATTCAATGTGAACTCTGCAGGGATGCTTTCCACACCAGTTGTGT
	CHD184genes_v1_0476	KDM5B	0.48125	Pool 2	1	202733728	202733748	202733909	202733932	+	GAGTTCACATTGAATCATAGG	GGATGATGTCCGAGATGGCTTGGC	GGCAGCTGGGGCCTTCTGACATAGGCAGATTTTTATATCCACATCTTGGAGAGGCGACAGCAATTTCCCTTCATTGGCGAGTCTGAGAGACTGCAAGGCTTCCATTTCCCTTAGGCGAGCTTCCCCAAGAGTTGCCATCTGAAAAAGAGTTAACAATCAA
	CHD184genes_v1_0477	KDM5B	0.407643	Pool 1	1	202735396	202735411	202735569	202735595	+	ACATAGAAAGGAGAAG	CACATCGAGGACACAGCACCTAATGTG	AAAAAAACCCTACATACAGCTGAAGCAGTCTCCTTGCTTTCAGTTAAAGCTCTCTCCAGGTCACTCAGACTCTCTAATTTGGTGCTTTTTTTCTTTCCATTTGGCAAGGGCTCCTTTAACTTTCTCTGCTTCCTTTTCAATCCCAAAAGGCCAATAT
	CHD184genes_v1_0478	KDM5B	0.432258	Pool 2	1	202735600	202735615	202735416	202735444	-	CCATTGGTTGTGCCTT	GGAGACTGCTTCAGCTGTATGTAGGGTTT	GTCCCACATTAGGTGCTGTGTCCTCGATGTGATATTGGCCTTTTGGGATTGAAAAGGAAGCAGAGAAAGTTAAAGGAGCCCTTGCCAAATGGAAAGAAAAAAAGCACCAAATTAGAGAGTCTGAGTGACCTGGAGAGAGCTTTAACTGAAAGCAA
	CHD184genes_v1_0479	KDM5B	0.424242	Pool 2	1	202736361	202736381	202736172	202736195	-	TGTGCCAGTGTTAGACACACT	TCATCTGCAAGACCTTAGATCTCC	CATAGAACTTGTTACACGAGGCCGATCTATCCCCGTACATCTGAATTCTTTGCCAAGACTGGAAACCCTAGTAGCTGAGGTTCAGGCTTGGAAAGAATGTGCTGTTAATACATTCTTGACTGAGAATTCTCCATATTCTCTCTTAGAGGTAAGTTTACAACCAGC
	CHD184genes_v1_0480	KDM5B	0.427711	Pool 2	1	202736443	202736458	202736249	202736276	-	GCTTTTCCTGTTTTTC	GGCTTGGAAAGAATGTGCTGTTAATACA	ATAGAAGTGTTCTTTTCTCTAAACTGCTGTAATTTTTCTTGACTTATTAGGCTGGAGGACGTGTGCCAGTGTTAGACACACTCATAGAACTTGTTACACGAGGCCGATCTATCCCCGTACATCTGAATTCTTTGCCAAGACTGGAAACCCTAGTAGCTGAGGTTCA
	CHD184genes_v1_0481	KDM5B	0.5	Pool 2	1	202740760	202740776	202740577	202740603	-	AAAGGAAATCGAAGAGA	GAGGGAGGTGGGGGGGTCAGCCCCCGA	TCCCTGCATATCTGCCCAATGGTGCGGCTCTGAAAGACTCAGTGCAGAGAGCCAGAGACTGGCTTCAGGATGTAGAGGGCCTGCAGGTTGGTTTTAAAAAGTATATACAGAATGTGTAAGTGCATCCATAAAGAGCAATATTGGCGCCCCGTCCGG
	CHD184genes_v1_0482	KDM5B	0.445161	Pool 2	1	202740854	202740869	202740670	202740698	-	ATAAGAAAAATGAACC	GCTTCAGGATGTAGAGGGCCTGCAGGTTG	ATCATATAAAATGCTAAGAAGTCTTTGTTTGCATTTTGTAGGCCACGACATTCATTGAATAGCCTTGCTACGGCAGTAAAGGAAATCGAAGAGATCCCTGCATATCTGCCCAATGGTGCGGCTCTGAAAGACTCAGTGCAGAGAGCCAGAGACTG
	CHD184genes_v1_0483	KDM5B	0.540373	Pool 3	1	202741507	202741522	202741318	202741345	-	CAGCTCCCTTACTTTA	TCTTTGGGAAGGTTGGACAGTTATCTCC	GATGATATGAGACGTCTCATAGACCTAGGGGTAGGGCTGGCCCCGTATTCAGCAGTGGAGAAAGCTATGGCCCGGCTGCAGGAACTGCTCACAGTGTCAGAGCACTGGGACGACAAAGCCAAGAGTCTCCTCAAGGCCAGGTGAAAAAGCAGACTTCTCTT
	CHD184genes_v1_0484	KDM5B	0.49375	Pool 2	1	202741479	202741497	202741658	202741683	+	CTAGGTCTATGAGACGTCT	GGCGTTTCCTCAGAGAGTAGTTTCTG	CATATCATCTAAAGTAAGGGAGCTGGGGTCTAGGCAAGCTTGCTGCACCTCTTCTAGCCAACGGGCTTGTTCCAAACGGATACGCATCTCAGCAAGCTGTGGAAGTTCAACATCAAATTCAAAGCTGACATCTAGCAAGTCCTGCAGCTCCGCAGCACTA
	CHD184genes_v1_0485	KDM5B	0.3875	Pool 1	1	202741771	202741786	202741582	202741610	-	GTTTGAAAGAAGCCAA	ATGTTGAACTTCCACAGCTTGCTGAGATG	TTACTGAAATTACTGTTTTAATGCAACAACCTGTGTATTTTTTTTTAGGATCTCTTGAATCGTGTAGAAGATTTTCAACAGCATAGTCAGAAACTACTCTCTGAGGAAACGCCTAGTGCTGCGGAGCTGCAGGACTTGCTAGATGTCAGCTTTGAATTTG
	CHD184genes_v1_0486	KDM5B	0.442308	Pool 2	1	202742347	202742362	202742519	202742546	+	ACAGGATTACCAAAGT	GGCCCAAGGAAGCCATATAAGAATACAT	ATTCTCCCACACATCCCTCTATGGTTACCTTTAGTAATGGTGTCTGACTGAGGACACATGGAAGAGCATACAGCTGTGTTACAAACTGCCGGAGCTCATTCACTGTCAACTGATTTTGGGATTTCCCTCCACCAGATCGATATCTGTAAAGACAAA
	CHD184genes_v1_0487	KDM5B	0.458065	Pool 2	1	202742789	202742804	202742605	202742633	-	CCTTGTCAGCTTCAAG	AGTTTGGATTCTTTGGCACCTATGTTTGG	GCTTTAATTGAAGAATCTGAAATGAAGAAATTCCCAGACAATGATCTTTTGCGACACCTTCGCCTAGTCACACAGGATGCAGAGAAGTGTGCCTCTGTTGCGCAGCAGTTGCTTAATGGCAAAAGGCAAACTAGGTATGCGCTTCTGACTGCGTG
	CHD184genes_v1_0488	KDM5B	0.363057	Pool 1	1	202742687	202742702	202742860	202742886	+	CGCAACAGAGGCACAC	GGTATGAAATTCAGAGGAGACTGGTTT	TTCTCTGCATCCTGTGTGACTAGGCGAAGGTGTCGCAAAAGATCATTGTCTGGGAATTTCTTCATTTCAGATTCTTCAATTAAAGCCTTGAAGCTGACAAGGCCTAGGAATGAAGAAAAAAGTCATATTTTCTGTAATCATTATGTTTATTACTACT
	CHD184genes_v1_0489	KDM5B	0.4	Pool 1	1	202745998	202746014	202745815	202745842	-	CTCAAAGCTAAGTGTGG	AGTGACTTGGTGATTGGCAAATTGGGGC	TGGTATTATTTCCAGGTATAGGTACACGCTGGATGATCTCTACCCTATGATGAATGCATTGAAGCTTCGAGCAGAATCTTACAACGAATGGGCCTTGAATGTGAATGAAGCTTTGGAGGCAAAGATCAACAAGAAGAAAAGTATGTGATACAGAA
	CHD184genes_v1_0490	KDM5B	0.4	Pool 1	1	202746281	202746296	202746097	202746125	-	TTTGAGCTGTTGCCAG	ATTTTTTTTCCTATGGAAAACAGTTGATC	ATGATGAACGTCAGTGTGTAAAATGCAAAACTACATGCTTCATGTCTGCCATCTCCTGTTCTTGTAAACCTGGCCTTCTTGTTTGCCTGCATCATGTAAAAGAATTGTGTTCCTGTCCTCCTTACAAATATAAATTGCGGTAAGTAGGAAGAACG
	CHD184genes_v1_0491	KDM5B	0.395062	Pool 1	1	202746343	202746360	202746156	202746180	-	TCCTTTGGAGGTCTCTCT	AGAATTGTGTTCCTGTCCTCCTTAC	AAAGTATACTTTATTCTAGGGAGTGATTGATTCGGAAAGAATGGATTTTGAGCTGTTGCCAGATGATGAACGTCAGTGTGTAAAATGCAAAACTACATGCTTCATGTCTGCCATCTCCTGTTCTTGTAAACCTGGCCTTCTTGTTTGCCTGCATCATGTAAA
	CHD184genes_v1_0492	KDM5B	0.4	Pool 1	1	202749098	202749120	202748906	202748927	-	GTGTGGAGCATTATCGCTTGCTT	CCAACTGCATGTTGTCATTGGG	CATCGATATTGTGTGTTTTCCCACGATGAGATGATCTGCAAGATGGCTTCCAAGGCTGATGTATTAGATGTTGTAGTGGCTTCAACTGTTCAGAAAGACATGGCCATTATGATTGAGGATGAGAAAGCTTTAAGAGAAACTGTCCGTAAATTGGTAAGGCTTATGGAAAT
	CHD184genes_v1_0493	KDM5B	0.404372	Pool 1	1	202749190	202749206	202748982	202749006	-	GGGTCAGAGGTGTTTGG	AGAAAGACATGGCCATTATGATTGA	AAATAGAAGAAAGATGAATGTTATTTTTTTCTTTCCGTGTTTTGATACAGCTGCCATTAGGCCGACAGTGTGTGGAGCATTATCGCTTGCTTCATCGATATTGTGTGTTTTCCCACGATGAGATGATCTGCAAGATGGCTTCCAAGGCTGATGTATTAGATGTTGTAGTGGCTTCAACTGTTC
	CHD184genes_v1_0494	KDM5B	0.393548	Pool 1	1	202750797	202750812	202750613	202750641	-	GAAACTCAAAAATCTT	AGTTAACCTTTTCAAATTTATTGTTTTTC	CAATTTCTGTCTCTTTAGGTTTACCGAACTAATCAGTGTGCTGGGGAGTTTGTGATTACATTTCCAAGAGCCTACCACAGTGGTTTTAACCAGGGTTTTAATTTTGCTGAGGCTGTTAACTTCTGCACTGTTGATTGGGTATGTAATTACAATGT
	CHD184genes_v1_0495	KDM5B	0.480769	Pool 2	1	202752873	202752888	202753045	202753072	+	TTGAGTGGCAGGAGGA	CATACCAGGTTTTTGGCTCACCCCTGGA	TTAACCCAGAACATACAGGCACTTCATGAGTCATCAGGGTATTGGGGTTCATGATGGTCACAAGCTGATGGAGGAGATCCGGCTGGGACACAAAGAGTTCTGGAGCTAGTTTCTTCATTACATTTTCTAGCTGCTCAGCAGCATACCCTGGGACTC
	CHD184genes_v1_0496	KDM5B	0.443038	Pool 2	1	202752916	202752934	202753093	202753115	+	GAGTCATCAGGGTATTGGG	CAATCTGCAACACCAACACAAAC	GTTCATGATGGTCACAAGCTGATGGAGGAGATCCGGCTGGGACACAAAGAGTTCTGGAGCTAGTTTCTTCATTACATTTTCTAGCTGCTCAGCAGCATACCCTGGGACTCCATACCAGGTTTTTGGCTCACCCCTGGAAATAGATTATAAAAATAAAT
	CHD184genes_v1_0497	KDM5B	0.412903	Pool 1	1	202755240	202755255	202755411	202755439	+	CTACTCATGGGTTCTT	CACTGGCATGTTGTTCAAATTCCAGCCAC	TTTGGAACTTCTCACCAGTGCAAGTAGTTAATTGAATAGCTCCAGTGGTCTTCAATGTGCCAACAGAATGAAGAAAAGCACATTCCCACATACAACCAAGGAAGTTTCATGCCACATATATCAGCAGTAATATGTGCAAGGACAGACTGCTCCAT
	CHD184genes_v1_0498	KDM5B	0.38125	Pool 1	1	202755502	202755519	202755315	202755341	-	GCTGGCCTTCTAAAACGT	GGAATGTGCTTTTCTTCATTCTGTTGG	TAGCATTGTATAGCTAAACCTTTATCCTCTTTTGTCTTCTTATTTTTAGGAGTATCTTGATAGTGGCTGGAATTTGAACAACATGCCAGTGATGGAGCAGTCTGTCCTTGCACATATTACTGCTGATATATGTGGCATGAAACTTCCTTGGTTGTATGTG
	CHD184genes_v1_0499	KDM5B	0.442308	Pool 2	1	202756323	202756338	202756495	202756522	+	AAATACCTCAATTTCC	CAACAAGCTCTGTGGGGACCATCTGGAA	AAGCCACTTATATGCCTACCTCTTCCTCAGGTGAGAGTTTGATTTTCCCATCTCGGACAGGAAAGCCACTGCCAAATTCCTTTGAGGCAATGTCAGCTCCATATTCCACTGTGACATCCTCCTCAATAGTGCTTACTAGTCTCCAAAATTCTTTCT
	CHD184genes_v1_0500	KDM5B	0.445161	Pool 2	1	202756361	202756376	202756532	202756560	+	TTCCTCAGGTGAGAGT	ATAGAAAAAATGAGTTTCCTCACAAACTG	TTGATTTTCCCATCTCGGACAGGAAAGCCACTGCCAAATTCCTTTGAGGCAATGTCAGCTCCATATTCCACTGTGACATCCTCCTCAATAGTGCTTACTAGTCTCCAAAATTCTTTCTCAACAAGCTCTGTGGGGACCATCTGGAAATACAAGGA
	CHD184genes_v1_0501	KDM5B	0.406452	Pool 1	1	202758355	202758370	202758526	202758554	+	TAAAATCCTAAATCAA	ATTACGTTCTAGGTGACACTGAAAACATC	AGCAGTATATATGTACATACATGGACTGGCATGTTGAAGTAATCAGATTTGAACGCATCTGCCATTTCCCCAAAAGTACGGAGGGTATAGTCCCTGGCTGCTTGTTCAAAGCCAAATGCTTCTTGTGGCTTACTACATTCCTGAAAATAAAGAAA
	CHD184genes_v1_0502	KDM5B	0.451613	Pool 2	1	202760382	202760398	202760554	202760581	+	TTTTCTAGTGTTACCTC	AGACAGACATACAGGTCCACCTGTAGCA	TACTATTAATTATTACCTGAGCCAAACACTTAGGACACCTCCAGTCTCCCTTGGGAACATCATGGAGAGGTGGGATCAAGCAAAAGGTATGGTAACTGTCATCACAGCCATCACACAACAGTAGCCGGTCTTCATCATTGCCACTGCCACATAAA
	CHD184genes_v1_0503	KDM5B	0.470968	Pool 2	1	202760588	202760612	202760413	202760432	-	TCATGTTCCTTTGTTCTGTACCCAC	CCTAAGTGTTTGGCTCAGGT	TTTTATTGCTACAGGTGGACCTGTATGTCTGTCTTTTATGTGGCAGTGGCAATGATGAAGACCGGCTACTGTTGTGTGATGGCTGTGATGACAGTTACCATACCTTTTGCTTGATCCCACCTCTCCATGATGTTCCCAAGGGAGACTGGAGGTGT
	CHD184genes_v1_0504	KDM5B	0.388535	Pool 1	1	202762662	202762681	202762839	202762861	+	ACAGGAAAGAAAAAGGAGAA	ATGATGCTTTTCTCCACTTCCTC	AGGGAGATGTCACTCACAGCATTGGTGGCTTTTTTAGATCGACTCTTGGGCTTTTCCTTCTCATTTTCTACAATATAATCTTTCCTCTCAATAGGTTCTTGCTTGATGCTACTCTTCATTTCTTTCTCTGTAGGAGGCAATCCAAAATTAGCTCTTT
	CHD184genes_v1_0505	KDM5B	0.348387	Pool 1	1	202764018	202764033	202764189	202764217	+	TTCTTTCCTATTCATT	AATAATCTTTAAAAATCCAACTGGAATCT	GACAAATTTTCTTACCATTTTCACATTTTGGAGTTGGACAACCCATTCGACGTCTCAGATTATGAGTTCTGGCTTCCGTTGTCTCCTCGGGTTCTATTTTAATATTCATGGCCTTAAAAAAATTGTCATATACATGAATATTTCCTTTAAGAAGA
	CHD184genes_v1_0506	KDM5B	0.567742	Pool 3	1	202766517	202766533	202766334	202766361	-	TTTTCTCAGACTTCTTT	GCTAATTTGGTTTGTATTTTTAGTAGAG	TTTTTTTTTTAGAGACAGAGTCTCGCTGTGTTGCCCAGGCTGGAGTGCAGTGGCGCGATCTTGGCTCACTGCAACCTCCGCCTCCTAGATTCCAGCAATTCTTCTGCCTCAGCCTCCCAAGTAGGTGGGACTACAGGCGTGTGCCACCACGCCCG
	CHD184genes_v1_0507	KDM5B	0.49359	Pool 2	1	202767088	202767105	202766906	202766931	-	GAAAAAAAAAAGGAGGGA	GCAGAGGTAAGAGCCTCATGAGGTTA	ATTTATCAGTACAGTTGTTATTTCTAGTGTTTGCAGAAGCCAAACCTGACCACAGACACTAAGGACAAGGAGTACAAACCCCATGATATTCCCCAGAGGCAGTCTGTGCAGCCTTCGGAAACGTGCCCCCCAGCCCGACGAGCAAAACGCATGAGA
	CHD184genes_v1_0508	KDM5B	0.529032	Pool 3	1	202766883	202766903	202767059	202767082	+	GGGCTTGAGAATTCCTTTTAA	CACTAGAAATAACAACTGTACTGA	ATTAACCTCATGAGGCTCTTACCTCTGCTCTCATGCGTTTTGCTCGTCGGGCTGGGGGGCACGTTTCCGAAGGCTGCACAGACTGCCTCTGGGGAATATCATGGGGTTTGTACTCCTTGTCCTTAGTGTCTGTGGTCAGGTTTGGCTTCTGCAAA
	CHD184genes_v1_0509	KDM5B	0.451613	Pool 2	1	202773269	202773285	202773086	202773113	-	GTTGCAGAAGAAGGTGG	GTTTGGGGGCTAGCCTTAACCTGTTTTA	ATTTGCAGTTGTTTGCAAGGATAGAAAATGGACCAAAATTGCTACCAAGATGGGGTTTGCTCCTGGCAAAGCAGTGGGCTCACATATCAGAGGGCATTATGAACGAATTCTCAACCCCTACAACTTATTCCTGTCCGGAGACAGCCTAAGGGTAA
	CHD184genes_v1_0510	KDM5B	0.470968	Pool 2	1	202773087	202773102	202773258	202773286	+	AAAACAGGTTAAGGCT	CAACTGCAAATCCACCTTCTTCTGCAACT	AGCCCCCAAACTTACCCTTAGGCTGTCTCCGGACAGGAATAAGTTGTAGGGGTTGAGAATTCGTTCATAATGCCCTCTGATATGTGAGCCCACTGCTTTGCCAGGAGCAAACCCCATCTTGGTAGCAATTTTGGTCCATTTTCTATCCTTGCAAA
	CHD184genes_v1_0511	KDM5B	0.367742	Pool 1	1	202773360	202773377	202773178	202773204	-	AGCCAAGAACATTTTCCC	GGCAAAGCAGTGGGCTCACATATCAGA	CTTGGAGTCATACTTAGATGTGATTAGAAGTGACTTCCATATAGTTGTTTCTAATTTTGCTATTTTAACAGTTAGTTGCAGAAGAAGGTGGATTTGCAGTTGTTTGCAAGGATAGAAAATGGACCAAAATTGCTACCAAGATGGGGTTTGCTCCT
	CHD184genes_v1_0512	KDM5B	0.365385	Pool 1	1	202774599	202774614	202774771	202774798	+	CATTAGCTCTTTACCT	GCTTATTTTAAAGCTCCTATTACCTGCC	TATTAAGCTGAAATAAGTCCAAGATCTTCCTCTCCACATGTGGAATTTTCAGAGTACTTCCCTGTAACTCCCAGTACTTTGCAATCTGGTCCAAGAAATTCAATTTTACACGAGTTTGGGCCTAAAAGACAAAGAATTGAGTTTTCATCTCATTTA
	CHD184genes_v1_0513	KDM5B	0.387097	Pool 1	1	202774751	202774766	202774567	202774595	-	TGAGATGAAAACTCAA	ATCTTACTTATTTTATAATCTTACTGACA	TTCTTTGTCTTTTAGGCCCAAACTCGTGTAAAATTGAATTTCTTGGACCAGATTGCAAAGTACTGGGAGTTACAGGGAAGTACTCTGAAAATTCCACATGTGGAGAGGAAGATCTTGGACTTATTTCAGCTTAATAAGGTAAAGAGCTAATGACC
	CHD184genes_v1_0514	KDM5B	0.380645	Pool 1	1	202777140	202777155	202776956	202776984	-	CAAATTTTTGAATGTC	ATTCCAGGGGGACCGTCTTTGAAATTATT	AAATGCTTATAAGTTATTCTAATAAGAGCCTTTGCTTTCTCCTAGGATTGGCAGCCACCATTTGCATGTGATGTTGATAAACTTCATTTTACGCCACGTATCCAGAGACTGAATGAATTGGAGGTAATGTCTTCACTATTGTTCTGTTTGCCTGT
	CHD184genes_v1_0515	KDM5B	0.72956	Pool 4	1	202808143	202808159	202808319	202808342	+	TGGGCCGGATCTTGTGG	GCAAGGGCGAGGCGAAGGTGGGCT	ATGAAAGCGAAGGGGTCCGCGAACTCTTCCCAGCTGGGTTCGAAGACCGGGCACTCGGGTGGAGGCAGGAACTCGCCCAGCGGGCCCGGGCCCCCGAGGGGCAGCGCCGGGCGCGGGCCTGGGTGCAGTGTGGTGGCCGCCTCCATCACCGCAGGCTGG
	CHD184genes_v1_0516	KDM5B	0.701087	Pool 4	1	202808071	202808087	202808272	202808295	+	GAGCTGGATCCGGGGTG	GCGGGCCTGGGTGCAGTGTGGTGG	CTGGCGTGACTCACCGGCGGCGGCCGCACCTTACAGATGCCAGTCTGCTCGGCTATGGGCCGGATCTTGTGGATGAAAGCGAAGGGGTCCGCGAACTCTTCCCAGCTGGGTTCGAAGACCGGGCACTCGGGTGGAGGCAGGAACTCGCCCAGCGGGCCCGGGCCCCCGAGGGGCAGCGCCGGGC
	CHD184genes_v1_0517	WDR26	0.378205	Pool 1	1	224389711	224389728	224389885	224389910	+	GGTTCTTTTTTCATGACG	ATGGGGGGCGGGCGGGGGAGGGAAGA	AGCATGTCTGTCCAGCTATCAATCATGTTTGTTTGCACCAAATCCCAAGCCATTAAAATACGACTAATTTTAAGTTAAACAGAAGTCGTCTGCTCCAAATTCACCATCAACTATCCATGCTACTGCATTCCTCTGAATGAAGACAAGATGAAATGT
	CHD184genes_v1_0518	WDR26	0.458065	Pool 2	1	224393792	224393807	224393963	224393991	+	TGGACAAAACATAGTA	GCTCCGCAATTGGCAGTTCACTACGTTTG	ACATTATACAAAGGTATTACCTTCAATATTCTGGTGGTCTATAAAAGGTGCTGGTCCCCATATTCTAACAGTGCCATCATCTGAGGCGCTGGCCATCATGGATGGAATCTGTGGGTTCCAGCTCACACAGTTTACTGTACGTGTGTGCCCTGTCA
	CHD184genes_v1_0519	WDR26	0.435294	Pool 2	1	224394053	224394068	224393854	224393882	-	TCAGTTAGTTGGTTTT	GGCACTGTTAGAATATGGGGACCAGCACC	ATTAATGTAAAACTTTTTTCTGAATTACTATATGTTCAGATCACAAGGTTTACATCTGGCACAAACGTAGTGAACTGCCAATTGCGGAGCTGACAGGGCACACACGTACAGTAAACTGTGTGAGCTGGAACCCACAGATTCCATCCATGATGGCCAGCGCCTCAGATGAT
	CHD184genes_v1_0520	WDR26	0.393548	Pool 1	1	224398234	224398249	224398050	224398078	-	TCTGTATTCTCCTTTG	AGTTTACATATGTTGATATTAAAGTCTGT	CCTGCAGGGAGTTCATTTATGGGACTTGCAAGACAGAGTTTTAGTAAGAAAGTATCAAGGTGTTACACAAGGGTTTTATACAATTCATTCATGTTTTGGAGGCCATAATGAAGACTTCATCGCTAGTGGCAGTGAAGGTAAATTGTGTCCTTATC
	CHD184genes_v1_0521	WDR26	0.322581	Pool 1	1	224398343	224398358	224398159	224398187	-	TTGTCAGAATGTTGGT	AGAAAGTATCAAGGTGTTACACAAGGGTT	ATTTTGCATAATAGAAAATGAAGATATTTCATCAGGCAAAGGGATATTTACAGATACTTTTTAAAATTTGTTTGAGTTGAGGCAGATTAAATATCTGTATTCTCCTTTGCCTGCAGGGAGTTCATTTATGGGACTTGCAAGACAGAGTTTTAGTA
	CHD184genes_v1_0522	WDR26	0.275641	Pool 1	1	224398443	224398459	224398616	224398642	+	CACTGAAAATAACAGTT	CAAAAACAACATATTAACAGTCAAGAC	AAAATAAAACTTGTACTAAGCCAAATTTTTCAGAAAATTATACTAATAAACATACCTGAGTTGCTACATTTAACAAAGCTAATCGGCCATTTTTTGAAATAGTAAAAGACATAATAGGATGATCTTCTTGTACTCTGGAACCAGAAAATAATTTGT
	CHD184genes_v1_0523	WDR26	0.445161	Pool 2	1	224399028	224399050	224398851	224398872	-	GTTTTTTCTTACTCAGGACTTAG	TCCATTAAACAACAATTACCTG	ATGGTAATCTCCTTGACTCCTGGGAAGGGGTAAGAGTGCAATGCCTTTGGTGCTTGAGTGATGGAAAGACTGTTCTGGCATCAGATACACACCAGCGAATTCGGGGCTATAACTTCGAGGACCTTACAGATAGGAACATGTAACTATTTTTTGTT
	CHD184genes_v1_0524	WDR26	0.458065	Pool 2	1	224398884	224398899	224399055	224399083	+	GTTACATGTTCCTATC	ATTAACTTCATTACTCAACAGCACTCAGA	TGTAAGGTCCTCGAAGTTATAGCCCCGAATTCGCTGGTGTGTATCTGATGCCAGAACAGTCTTTCCATCACTCAAGCACCAAAGGCATTGCACTCTTACCCCTTCCCAGGAGTCAAGGAGATTACCATCTAAGTCCTGAGTAAGAAAAAACTACT
	CHD184genes_v1_0525	WDR26	0.445161	Pool 2	1	224401090	224401112	224400913	224400934	-	GGGGTATCTTGAAGGTCTCATTT	CCCCTTCCCAGTATCTGTTGGT	ACAGTTTTATTTCCTTATAGACAGGAGAACTAAGGACAAAAATGAGCCAGTCTCATGAAGACAGTTTGACAAGTGTGGCTTGGAATCCAGATGGGAAGCGCTTTGTGACTGGAGGTCAGCGTGGGCAGTTCTATCAGTGTGTAAGTATTCAGTGC
	CHD184genes_v1_0526	WDR26	0.429487	Pool 2	1	224404396	224404411	224404568	224404595	+	CTTAAAAGCTCAACCA	ATCCTGGGAGGGAAAATAAACAATTCAG	AAGATGGAACTCGCTCACTTGTACATTCCAAAGCCAAAGCTCAGAGCAGTCATCTGGGCCACAAGCAACAAGATAGTTGTCATCTGGACTCCATGCAATATAAGAAACGCCATAAGCATGTCCTTCTAATGTTTTAAGCAGTTTTAGCAGGTGTGT
	CHD184genes_v1_0527	WDR26	0.393548	Pool 1	1	224404623	224404638	224404439	224404467	-	AGTTCTTACATTGGGA	CAGATGACTGCTCTGAGCTTTGGCTTTGG	AACAATGACTTTAGTGATAGGGGTTAACTGAATTGTTTATTTTCCCTCCCAGGATACACACCTGCTAAAACTGCTTAAAACATTAGAAGGACATGCTTATGGCGTTTCTTATATTGCATGGAGTCCAGATGACAACTATCTTGTTGCTTGTGGCC
	CHD184genes_v1_0528	WDR26	0.391026	Pool 1	1	224411389	224411404	224411561	224411588	+	CCCTTTTGTAATATAA	GCCTCCTAAAACAAAGAGGTCCACAAAT	ACACTCATATTGGGGTACATACCGGATCAACTTGCCATATGATAACTGTTGTATCTTTTGATCCTGTTGCTAGTTTAGTGCCATCATTAGAGAATTTACAGAACCACACTTCATTACAATGCTCCGTAAGTATCTGCTGCGTATAACATGGGAACT
	CHD184genes_v1_0529	WDR26	0.322581	Pool 1	1	224411642	224411662	224411463	224411486	-	GTGATCTTCAAAGAAGTTTTG	GGCACTAAACTAGCAACAGGATCA	TCAGTTATTTAACCTTTTTTATTATTATTACTCTAATCTGTTTTGAAAGAATAATTTGTGGACCTCTTTGTTTTAGGAGGCAGTTCCCATGTTATACGCAGCAGATACTTACGGAGCATTGTAATGAAGTGTGGTTCTGTAAATTCTCTAATGAT
	CHD184genes_v1_0530	WDR26	0.43871	Pool 2	1	224418221	224418237	224418393	224418420	+	TGTTAGGCTGTTTCAGA	GCATCACTGATGGTGGTAAATAGGCTTT	ATATAGGAAGTTTTCCTCTTACCTACTACAAACATGGTCTATAAGCAGAGACACAGAATCTAGATTATTATCAAGTTTGGTATTGTGATATAGGCACCGATCCCTTTGTAGTTCCACCGCCTGCCGCAGGAGAGTCTGTAAACGCCGTGGGGGAA
	CHD184genes_v1_0531	WDR26	0.312102	Pool 1	1	224418541	224418557	224418358	224418383	-	ATCGCATAACGCAGAAC	GGCGTTTACAGACTCTCCTGCGGCAG	TTCTCTATTTAAGGAATAGATACTATTGGGGTAGGAACAAGTACAGCAGAAGATGAGCAAATGTCTTAAATAAAAGTTTACAGTTTATTATTATTTCTCTTTTTTAAAATATCTTCTATTAAAGCCTATTTACCACCATCAGTGATGCTTCCCCCAC
	CHD184genes_v1_0532	WDR26	0.374194	Pool 1	1	224419628	224419643	224419444	224419472	-	TTGGTTGCTTTCTCTG	CAAATGGATACAGTGATCAATTAGGAAGA	TTGTATTTTTAGGTATCTGATGTGTAGCCATGCAGAAGACCTACGTGCAAAAGCAGAATGGGAAGGCAAAGGGACAGCTTCCCGATCTAAACTATTGGATAAACTTCAGAGTAAGAGTCTTAATTTTTTATGTTGCTGTGTTTTCTCTTAGATTA
	CHD184genes_v1_0533	WDR26	0.470968	Pool 2	1	224424658	224424676	224424477	224424502	-	CTGCTGCTTTCTGTCATGT	TCTTGAACTCAGGTTAATGGAGGGCC	CAGAGGATGAAGTTTTTGCTGCTGCAGCAGAAGTACCTAGAATACCTGGAGGATGGCAAGGTCCTGGAGGCACTTCAAGTTCTACGCTGTGAATTGACGCCGCTGAAATACAATACAGAGCGCATTCATGTTCTTAGTGGGTAAGGAAACTGAGT
	CHD184genes_v1_0534	WDR26	0.461538	Pool 2	1	224424498	224424513	224424670	224424697	+	CAAGAACTCAGTTTCC	GCAGCAGTCAGGGGAAAAAAGTTGATGG	TTACCCACTAAGAACATGAATGCGCTCTGTATTGTATTTCAGCGGCGTCAATTCACAGCGTAGAACTTGAAGTGCCTCCAGGACCTTGCCATCCTCCAGGTATTCTAGGTACTTCTGCTGCAGCAGCAAAAACTTCATCCTCTGACATGACAGAAA
	CHD184genes_v1_0535	WDR26	0.35	Pool 1	1	224431617	224431632	224431428	224431456	-	TGATGTGCATTTTGTG	AGTTTCACATTTATGCTTATTTTAGTAGG	ACATTTCTGTTTTTCTTTTATACCAATTTTTACAGGCAGAAAATGACCTGAATGAACTAAAGCCTTTAGTGCATTCTCCTCATGCTATTGTGGTAAGAGGCGCACTTGAAATCTCTCAAACGTTGTTGGGAATAATTGTGGTAAATACACTTTTGTTCTT
	CHD184genes_v1_0536	WDR26	0.406452	Pool 1	1	224431593	224431609	224431765	224431792	+	GGTATAAAAGAAAAACA	GGAGATCAACAGTCTGGCTGCAGGAAAG	GAAATGTCACAAAATGCACATCAAATCTGTAATTTTAGCAGCAGTCACACAGCTCTATATGCCCTACTTTACCTTATCCCAGTCTCCTTCCATGACATGATTTCGGAATTTGGTAGCAGAAGGATGTTCTAAACGACATCCTGACTCTTGCATGA
	CHD184genes_v1_0537	WDR26	0.405556	Pool 1	1	224431649	224431664	224431845	224431873	+	AGCAGTCACACAGCTC	ACTAATGTCCATGAAAACAGATGCAAAGT	TATATGCCCTACTTTACCTTATCCCAGTCTCCTTCCATGACATGATTTCGGAATTTGGTAGCAGAAGGATGTTCTAAACGACATCCTGACTCTTGCATGAGGAGATCAACAGTCTGGCTGCAGGAAAGATACAGTGTAAAACAGACCTGACCAATTTTAGGGTTTTAATCCTTCAAATAA
	CHD184genes_v1_0538	WDR26	0.702857	Pool 4	1	224433806	224433822	224433998	224434020	+	GGCGGTGGTGGCGGAGG	CGACAAGCAGGCGAGTTCCGGGG	CAGCTGCGACGGTGGCTGAGGATGCGGCGGCCGCCCCGCCGGGAACCCCGTTATTGACATTCAGGCTGTTGCTATTGTTGCTGGCGGCGGAGGGGGCGGAAGGCAGGAGCCCATTGGCGTGGGCCAGGTCCCCCGCGGACGACGACGACGAGGGGGACGACTCCCCGTTCTGGGC
	CHD184genes_v1_0539	WDR26	0.736842	Pool 4	1	224434188	224434204	224433975	224433997	-	GTGGTGGTAGTGGTGGG	GCCCAGAACGGGGAGTCGTCCCC	ACTTCCCCCGGCTGCTGCCCCTCCCGCCGCCGCTGCTGTCCCCCACCGAAGTAGCGGCCACAGCCTGGTCAGCGGCAGCATCATGCAGGCCAATGGGGCAGGAGGAGGAGGAGGAGGTGGCGGCGGCGGCGGTGGAGGAGGAGGGGGCGGCGGGGGCCAGGGACAGACCCCGGAACTCGCCTGCTTGTCG
	CHD184genes_v1_0540	WDR26	0.642857	Pool 4	1	224433703	224433718	224433887	224433912	+	AGTGCTGTCCTATTAG	GCTGTTGCTATTGTTGCTGGCGGCGG	CCTAATGACATCCTCATCTGACTGGGAGAGCCGCTTCTTCTTCTTGAGGCTGCTGCCCAGTTCTGGGGTGGCCAAGGAAGAGGAGGCGGCGGTGGTGGCGGAGGCAGCTGCGACGGTGGCTGAGGATGCGGCGGCCGCCCCGCCGGGAACCCCGTTATTGACATTCAG
	CHD184genes_v1_0541	WDR26	0.592814	Pool 3	1	224433752	224433767	224433558	224433584	-	CCTCAAGAAGAAGAAG	GCTCGGTCAAAGAGAATGAGTGCTGGG	CGGCTCTCCCAGTCAGATGAGGATGTCATTAGGCTAATAGGACAGCACTTGAATGGCTTAGGGCTCAAGTAAGTATCCCTTACCGCCAGCTGGTGATGGACAGACCGAGGGACGGAGGCTCCAGGGGGGTAGGGGAAGGGGCGGAGGGGGGAGGGGGGCTTGAAAGA
	CHD184genes_v1_0542	ARID4B	0.458065	Pool 2	1	235168664	235168679	235168480	235168508	-	TCTTGGTTTGGTCTCC	AGCACTTTGCACTTAATGGCTGTTGAGGG	CTTTTCCTTAGGTGCTGCTACATCCTCATCCTCCTCTTCACCTTCATCCAGTTCCATAACAGCTGCTGTTATGTTAACTTTAGCTGAACCGTCAATGTCCAGCGCATCACAAAATGGAATGTCAGTTGAGTGCAGGTGACAGCAGGACTTGCTAA
	CHD184genes_v1_0543	ARID4B	0.419355	Pool 1	1	235168523	235168539	235168695	235168722	+	TGTCACCTGCACTCAAC	ATGTCTAACAATAGACAGAAAATACTAG	TGACATTCCATTTTGTGATGCGCTGGACATTGACGGTTCAGCTAAAGTTAACATAACAGCAGCTGTTATGGAACTGGATGAAGGTGAAGAGGAGGATGAGGATGTAGCAGCACCTAAGGAAAAGGGAGACCAAACCAAGAGCTTAATAAAAATTT
	CHD184genes_v1_0544	ARID4B	0.406452	Pool 1	1	235175150	235175166	235175322	235175349	+	GTTTGTATGCTTGTCAA	CAGTGGAAACTGATTTGACTGGCTGACT	TTTAACATGTCACTTACACATCTGAAAACTCCATTTGTAAACTTTGGGTAATCGATTACTGGGTTCCTTGAGATCAGGATCCTTATCACCATTCTTTCCACATTTTCCTGGAGACTGCGTCCTTGCGGGAGATTTGGTACTATGAGACTTCATTC
	CHD184genes_v1_0545	ARID4B	0.33125	Pool 1	1	235175449	235175467	235175263	235175288	-	ACCTACTAAAATCTGTGAC	GGACGCAGTCTCCAGGAAAATGTGGA	AAATTTATTGTTACATTTTTGTTTATTAAATCTTTTCTTTCTCTTTCAGCAAATAGTAGTGATAGTGAAGAACTTTCAGCTGGTGAAAGTATAACTAAGAGTCAGCCAGTCAAATCAGTTTCCACTGGAATGAAGTCTCATAGTACCAAATCTCCCGCAA
	CHD184genes_v1_0546	ARID4B	0.374194	Pool 1	1	235177926	235177941	235177742	235177770	-	GTGTTACTTAATTCCT	ATAAAAATAATAGCTGATAATTTTACCCC	TTCCCTTCATAGCCTGTACAGGTCAGAAAAGAGTGAAAGATGCTCAGGGAGGAGGAAGTTCATCAAAAAAGCAGAAAAGAAGCCATAAAGCAACAGTGGTAAACAACAAAAAGAAGGGAAAAGGCAGTAAGTGTGAAATCTCTAATTTTTAAAAT
	CHD184genes_v1_0547	ARID4B	0.466667	Pool 2	1	235181549	235181565	235181746	235181773	+	CCTAAAATAAGTCAACA	ACCTCTTCTTGGTTTGGAGCCAGTGGTT	TACACATTTTCCTTCTCACCTTTTTCAGGATGTTCTGGTTCTGGCTGATTACTACTGCTTGAGCTCACACTGGCATCAAAACCTGCTGGCGAGCTATTCCCTTCAGACTGGAGGTCTTGGAGCTCCCCAGCAACACTATCCACCTCAATTGTGCTATCAGTTTCACTCTTGATACTTCGA
	CHD184genes_v1_0548	ARID4B	0.464516	Pool 2	1	235181722	235181737	235181893	235181921	+	TCAGTTTCACTCTTGA	GCTTTTCTGTCATTGACCTCTACTGTTTT	TACTTCGAACCTCTTCTTGGTTTGGAGCCAGTGGTTCTGATACTGTTACAGAAGACTGCTGCCGGCTGCCTTCTGTTACAGTGACTGATGAAGGCGATTCAGGTGTAGTAGGAGGGGTATTTAGCACTGAATTACTGCCACTACTTGGAAATTCT
	CHD184genes_v1_0549	ARID4B	0.478261	Pool 2	1	235181873	235181888	235182050	235182077	+	TGCCACTACTTGGAAA	GCGGTGGGGAAGCTGCAGCCTCAGTATC	TTCTGCTTTTCTGTCATTGACCTCTACTGTTTTTTCTTCAATGGGTTTACTATCGACATTGACTGGAGGTGGTTTTTCTAGTTCTACACTGGGTGAACAACTCTCCTCTTCAGCCACAGTCTGCAGTGACTCCTCTGCCACCCCCTCCTCTGGGGCAGGAT
	CHD184genes_v1_0550	ARID4B	0.435583	Pool 2	1	235182204	235182221	235182017	235182040	-	GAAGTGGCAGAAAAAAGG	CAGAGGAGGGGGTGGCAGAGGAGT	ATTAAACTTTTAAATAACTCTGATGAAAGACTTCAAAACAGCAGGGCCAAAGATCGAAAAGATGTCTGGTCAAGTATTCAGGGACAGTGGCCTAAAAAAACGCTGAAAGAGCTTTTTTCAGACTCTGATACTGAGGCTGCAGCTTCCCCACCGCATCCTGCCC
	CHD184genes_v1_0551	ARID4B	0.35625	Pool 1	1	235182184	235182199	235182360	235182388	+	GAGTTATTTAAAAGTT	GCAAAGTGATTCTTTGTTCTTGGCCTTCT	TAATCCTTTTTTCTGCCACTTCTGAAAATCCTGAATAGAAACCAGTTGTCCGTAGAGATTTTCTTTTTTCCTCCAAACCATTGTATTTCTTAGTTGGTGTCATCTTTGCTTTTGTTTCTTCTTCATCTTCATCTGAAGAGCTGTTGCTACTGTTTTCCAT
	CHD184genes_v1_0552	ARID4B	0.367742	Pool 1	1	235182507	235182522	235182323	235182351	-	AGTCACAAAAAAGAGA	CAGTAGCAACAGCTCTTCAGATGAAGATG	AAGGATGTCAAGAAGGACACAACAGATAAATCTTCAAAACCACAAATAAAACGTGGTAAAAGAAGGTATTGCAATACAGAAGAGTGTCTAAAAACTGGATCACCTGGCAAAAAGGAAGAGAAGGCCAAGAACAAAGAATCACTTTGCATGGAAAA
	CHD184genes_v1_0553	ARID4B	0.322581	Pool 1	1	235182654	235182670	235182471	235182498	-	CAAAGGAGGAACAGAAC	CAAGAAGGACACAACAGATAAATCTTCA	AGTTCATCTTTGCTAGAAGAAAACAAAGTTCATGCAGATTTGGTAATATCCAAACCAGTGTCAAAATCTCCAGAAAGATTAAGGAAAGATATAGAAGTATTATCCGAAGATACTGATTATGAAGAAGATGAAGTCACAAAAAAGAGAAAGGATGT
	CHD184genes_v1_0554	ARID4B	0.356757	Pool 1	1	235182633	235182648	235182834	235182862	+	TTCTTCTAGCAAAGAT	ACACTAGCAATGTCTTCTATGTGCCAGGG	GAACTGTTCTGTTCCTCCTTTGAAATAAGATCATTTCTGTTGTTGGTCAAATGATCAATCTTAGATTCCTCTTTGCCATTATTATCCATGTCTTGAGCACCTCTCTCATCTTCCTGCTCACTGTCTTCAGCAGAACTTTCAGAAGCTAGAAAATAACAGAAAAAAAAATGATGAGTATGATAAGA
	CHD184genes_v1_0555	ARID4B	0.376471	Pool 1	1	235193982	235193997	235194168	235194196	+	ACTTGCACAACAGAAC	GGAGAGTATTTTTCATCTTTGTCTTTTTC	GATTGTTATGTTTACCTTGAAGTCCATTAAGGATCGAAGTAATTTCTATGGACTTAATATGAGCAGTATCAGAGTTTTTGGCATCAGTGAGATCCAGTTTGGATACCATTTCAGGAGATGGATTTGTCTGAAATGGTGGTTTGGACAAGCGCCGAAGTTTACAGTTTTTT
	CHD184genes_v1_0556	ARID4B	0.243243	Pool 1	1	235194336	235194361	235194132	235194150	-	CTGGCTGTTTTGAGGGGCTTCTTATG	GGCGCTTGTCCAAACCACC	TTCTTTCTTTTTATGTTAAATATTTAACAACATATTCTGTAATAGTGAGTTAAAAGTGGACATTAACATTGTTTCTGATAAATGCCTTATGATAAATTACGACATACTTTTTTTCTTAACCTAGAATAAATTAGACAAAGAAAAAGACAAAGATGAAAAATACTCTCCAAAAAACTGTAAACTTC
	CHD184genes_v1_0557	ARID4B	0.258065	Pool 1	1	235196156	235196176	235195977	235196000	-	GGCATAGGTTATTTCCGTGGT	GCTCTTAAAAAGAAGTTTTCCTCC	ATATATTGTACATATTTATATTAATTTCCTTTAATTTTAGATACGATGAATGGATTAAAGCAGATAAAATAGTAAGACCTGCTGATAAAAATGTGCCAAAGATAAAACATCGGAAGAAAATAAAGGTAAGTGCTTGTTTTTACTACACACTATTA
	CHD184genes_v1_0558	ARID4B	0.425806	Pool 2	1	235213736	235213751	235213907	235213935	+	TAGGTAATAATCACTA	CACTCAAACTCCTCTTCCTCATTGTTGTC	GCTAAAACTCAAGTTACCTCACATTCCATCCGCAGTAATGCACCAAGTAAAGGACCTCTCCACCTTCGACATCAGAATCTTTAATACTAGCTTCATACATTTTTTGATTTTTCCCTCGTCCATACCGCACTTGGACTTTCATGCCTGGTGGATAG
	CHD184genes_v1_0559	ARID4B	0.389189	Pool 1	1	235214069	235214086	235213857	235213883	-	GGAACTGAAAAACTTATG	AAGTGCGGTATGGACGAGGGAAAAATC	AAGTGTCTTTTATTAACTCTGCAATTTTTTAAACCTTTCAAGAGATGAAACGAATAAAGAAGAAGATGAAGATGATGAAGAAGCAGAAGAGGAGGAGGAGGAGGAAGAAGAAGAAGAGGATGAAGATGATGATGACAACAATGAGGAAGAGGAGTTTGAGTGCTATCCACCAGGCATGAAAGTCC
	CHD184genes_v1_0560	ARID4B	0.335484	Pool 1	1	235219931	235219947	235219748	235219775	-	GAATCTATACCTACACA	GGTTACGATGCATTTCAGCTTGATGGAT	TTCTGATCAGGAAAAAGAAGTTAACATTAAAAAACCAGAAGACAATGAAAATCTGGATGACAAAGATGATGACACAACTAGGGTAGATGAATCCCTCAACATAAAGGTAGAAGCTGAGGAAGAAAAAGCAAAATCTGGGTAAGAAAATTGTTTTT
	CHD184genes_v1_0561	ARID4B	0.2875	Pool 1	1	235219848	235219864	235220025	235220052	+	CCCTAGTTGTGTCATCA	CATGGTTTATCTCTTAGCAACAGGAGGT	TCTTTGTCATCCAGATTTTCATTGTCTTCTGGTTTTTTAATGTTAACTTCTTTTTCCTGATCAGAATGTGTAGGTATAGATTCTAATAAATTCTTTTTACTTCCCTAGAAAAAGATCAGAGGAAAGAAACCAACAAAAGTAAAAATTTTCAACCTATATC
	CHD184genes_v1_0562	ARID4B	0.302198	Pool 1	1	235220262	235220280	235220463	235220486	+	ACCAAAGAAAGCAAAAGAC	GCTTGTTAACAACTTTCTCTGGCA	AATTAACAATATCTGATTTACCAGAGAGGGCTTAATATTTTCTTTTCTTTCAATTTCATCCTCAATAGGCTTTTCTTCTCTTGGTATTATATTCCTCTCCTCCTCCATCTTTATTTCTTTGATCTCTGTTTCATTTTCCTCCTTAACTTTTATTTCTTTTACATTTTCACACTCCTTACATT
	CHD184genes_v1_0563	ARID4B	0.327273	Pool 1	1	235220574	235220589	235220380	235220408	-	TTTGAAATGTTTTCAC	CAGAGATCAAAGAAATAAAGATGGAGGAG	CAAATGTAATTTCTCTTCATGTTTCCAGATACTTATATGGTTTTGAGGAGTACTGTAGATCAGCCAACATTGAATTTCAGATGGCATTGCCAGAGAAAGTTGTTAACAAGCAATGTAAGGAGTGTGAAAATGTAAAAGAAATAAAAGTTAAGGAGGAAAATGAAA
	CHD184genes_v1_0564	ARID4B	0.322581	Pool 1	1	235221676	235221691	235221492	235221520	-	GAGAGTTTTTGTTTCA	AGAAAGCAGGATGAAATTTACCTTATAAC	CTTTGTCCATTAGATTGAAAGTGGAGCTGTTTGGAAACAAGTCTACCAAGATCTTGGAATCCCTGTCTTAAATTCAGCTGCAGGATACAATGTTAAATGTGCTTATAAAAAGTAAGTTAGTATAATTGATATGATTATCTTCAGTATTTTTACCT
	CHD184genes_v1_0565	ARID4B	0.322581	Pool 1	1	235223287	235223302	235223103	235223131	-	AATGTAGTGTGGATCT	ATGTAACATGTTTTCTCAGGTATCTGCCA	AATATAGTTTGTGTTTTCTGTAACAGGTACACCTATTAACAAACGACCTGTACTTGGATATCGAAATTTGAATCTCTTTAAGTTATTCAGACTTGTACACAAACTTGGAGGATTTGATAATGTGAGTGTTGTAGTCAAACTGAAACATCTTTTTC
	CHD184genes_v1_0566	ARID4B	0.251613	Pool 1	1	235224833	235224858	235224659	235224677	-	GTCTTTGCTATTGGTAAGAAATCTGC	CGTGGTAAGTTTTGGACAG	TTGTTTTATTAAAATGCTTAATTGAAGAAAATAATATTCTTCTGTGATTAAAATTAGGAAGAAATAGAACCATTTCCAGAAGAAAGGGAGAACTTTCTTCAGCAATTGTACAAATTTATGGAAGATAGAGGTGAGTATTTTTTATTTATCATTAA
	CHD184genes_v1_0567	ARID4B	0.375796	Pool 1	1	235229200	235229215	235229373	235229399	+	ATTTTAAAAGGTATCA	GCCTGTTCAAAGGCTGGAAACAGACCA	ACTGTTTTCACTTACTTCTTCTTCACTGCTATTATCCTCCTTTTCTTTTTCATCATCTTCCTCCTCCTCTTCTTCCTCTGCTTCACTGCTAGAGCTATCTTCTTTCAATTCAGTCTTCCAGTTAGCAGGAATAGTTCTACTTTTGTGAAATTCAAGT
	CHD184genes_v1_0568	ARID4B	0.406452	Pool 1	1	235229398	235229413	235229214	235229242	-	GTTCATGTACCTTGTG	AGTGAAGAAGAAGTAAGTGAAAACAGTTG	GTCTGTTTCCAGCCTTTGAACAGGCACTTGAATTTCACAAAAGTAGAACTATTCCTGCTAACTGGAAGACTGAATTGAAAGAAGATAGCTCTAGCAGTGAAGCAGAGGAAGAAGAGGAGGAGGAAGATGATGAAAAAGAAAAGGAGGATAATAGC
	CHD184genes_v1_0569	ARID4B	0.296774	Pool 1	1	235231064	235231079	235231235	235231263	+	CTTTAGCAGTTTTTAC	ATGACTGAGATTAATTAAGAATCCAGATG	AGTACTTGTAATTTATTCCAAGATTATCCTTACCTTGCTTTAAAACAGCATCAGGCTTTGGTGCAGTGTCACTAGTAATTTCATGGACATCTTTTCTTGGAACTGAAGTACTATATATTTTTTTTAATTATAAGAGAAGAAAAAAAACCCAAAAT
	CHD184genes_v1_0570	ARID4B	0.309677	Pool 1	1	235234381	235234396	235234552	235234580	+	CTGGTTTTTCAAACCA	CACCATTTAAATCCTTTTAAAAAGTGTAA	AGTAAATTATACTTACAATTTTCCATCTTTGAAAGATCGAACAAGAATATTGTCCTTTTTTACAGCAATCTCATCACTACAATCAGGACAAACCACCTTTTAAGAAAAAGGGTGAAGCTATTATAACTAAAAGAACTCATAGATAGGTAAGTACC
	CHD184genes_v1_0571	ARID4B	0.393548	Pool 1	1	235240450	235240465	235240266	235240294	-	TTTTCTCTCCCTAGAC	CAAGAGTTTAATTTCAAACTTTATAAGTT	CAGAGGAAGAGTCTTCATCATCCTCCAGTGATGAAGATGAGGATGATAGGAAACAGATTGATGAGCTACTAGGCAAAGTTGTATGTGTAGATTACATTAGTTTGGATAAAAAGAAAGCACTGTGGTTTCCTGCATTGGTGAGTAGCTTCAGTATA
	CHD184genes_v1_0572	ARID4B	0.348101	Pool 1	1	235240487	235240509	235240310	235240328	-	TGGCATGCTTATTCTTTGTGAGG	GTGGTTTCCTGCATTGGTG	ATAAATGGAAATATTTTATTTTTTTCTCTCCCTAGACCAGAGGAAGAGTCTTCATCATCCTCCAGTGATGAAGATGAGGATGATAGGAAACAGATTGATGAGCTACTAGGCAAAGTTGTATGTGTAGATTACATTAGTTTGGATAAAAAGAAAGCACT
	CHD184genes_v1_0573	ARID4B	0.380645	Pool 1	1	235246370	235246391	235246547	235246569	+	GAAGGAGAAATGAATTCAGGTT	CACTTTGCAAGTGCCTTCTTTGT	CAACTAACAGTCATGAAAATGGACTTACATATGATTAGATCTTCTTCCTCTATTTGTTTTCTTTCCTATGACTGGAGTGCCAAAATGCTCAGGGTTGGTGAGTGGGAGCTGGTCTAATGTCTGTGGGTAAGAACATAAACCCATCAAAAAATTAA
	CHD184genes_v1_0574	ARID4B	0.393548	Pool 1	1	235252699	235252714	235252870	235252898	+	AGACATGTTCATTTGT	CATGTATTACAATTTTCTGAGTGCAAACA	TAAATGATGACTTACTTCACTTTCAGCAAAATGCCTCTCTCCTTTCAGGCACAGTGAAGATCGTCTCAGTGTCTTCTCATCTCCGTCATCAAAAACTATGAGAGGGGGTAAAAATGGAAGCTACTGAAGGATTTTTTCAAAGATCAAAGAGATGA
	CHD184genes_v1_0575	ARID4B	0.296774	Pool 1	1	235255616	235255633	235255789	235255815	+	GTGTAACTAAAAACACAT	GGTAAATTAACAAACCAAAACCTGGGT	TTTTAAAAGAAAATTTATTTTCTTACCTACAGTGTACCAACTCGCATCTGTTAGTTTATTGATAACAGCTTCCTGATATGCACCATCAAGATTCTTCACTTCCACAATAGCTCCTACCTAAAGTATTTTTAAACATGTTAGAAAAACTTTTAAAA
	CHD184genes_v1_0576	ARID4B	0.329032	Pool 1	1	235257266	235257282	235257083	235257110	-	GATGAGCTTGTGTTGCT	ATCATACTTGGTATTAATTCATTGGCTC	TGGTTTATTTTTGGTGGCTAATTAAACTTATAATCTCTAGGTGACATTTAGACATGATTCTTCAACAGTGGAAGTTCAGGATGACCACATAAAGGGCCCACTAAAGGTAATTCATGTATTCATTGTTAATTCTAATGGTTGTTTGGGAAAAAATA
	CHD184genes_v1_0577	ARID4B	0.387097	Pool 1	1	235260603	235260618	235260774	235260802	+	TGCTGAACATACAATT	ATTAGATTTAAACTCTCTAATTCTTTCCC	TATGAAATCTATAAATACTGTACCTTGACTTTGACAAGTCTTTTTGCTGTCTTGATCTTGGCTTCACAAAAGGCTCCTCTGTATTTAGCACTCACATCAGTGCCCACTGTCAAATAGGGAGGCTCATCAAGGGCCTAAAAATGCAAAGAAATATA
	CHD184genes_v1_0578	ARID4B	0.490446	Pool 2	1	235326960	235326983	235326784	235326802	-	TTGTTTCCCCTCCAGGTGCAGCTG	GGTGACTTGGTGACCGAGC	AACCTGGTGTTTTAGAGGATACCTTGGTCCCAGAGTCATCATGAAGGTAAGATTGCCTGCGGAAAACGAATCTCTGGGGTTATCGAATTCAGGAAGTAGGAGGTTTCGACGAGGTCGTCGTGTGGGGCTTCCGAGTTTTGCAGAGGAAGGTGTGTTT
	CHD184genes_v1_0579	ZMYND11	0.387097	Pool 1	10	179991	180008	180164	180190	+	CAGCTAAAGAAGTAAACA	GTCGTAGAAGACTTTGGGGGAAAGGCC	GGTCATGGCACGTTTAACAAAAAGACGACAGGCGGATACAAAAGCTATCCAGCATCTTTGGGCAGCCATTGAGATTATACGGAACCAGAAGCAGATTGCCAACATTGACCGTATTACAAAGTAAGTAAATTTAAACACAAATATCTCTGTAAAAT
	CHD184genes_v1_0580	ZMYND11	0.406452	Pool 1	10	180141	180156	179957	179985	-	AGAGATATTTGTGTTT	ATAAACAAAAACATAAGGGAAAAAAACAG	AAATTTACTTACTTTGTAATACGGTCAATGTTGGCAATCTGCTTCTGGTTCCGTATAATCTCAATGGCTGCCCAAAGATGCTGGATAGCTTTTGTATCCGCCTGTCGTCTTTTTGTTAAACGTGCCATGACCTGTTTACTTCTTTAGCTGCAGTA
	CHD184genes_v1_0581	ZMYND11	0.44586	Pool 2	10	209851	209871	210029	210050	+	CTGAAAGATTTTTAAATTTGT	GGTTGCCAGGAGATGAGATTGT	TTTTCCTCTGTGTTCAGGTATATGTCTCGAGTCCACGGTATGCACCCTAAAGAGACCACCCGTCAGCTGAGCTTAGCTGTGAAAGATGGTCTTATTGTCGAAACTCTAACAGTGGGCTGCAAAGGTTCAAAAGCTGGTATTGAACAAGAAGGATATT
	CHD184genes_v1_0582	ZMYND11	0.419355	Pool 1	10	210069	210084	209885	209913	-	TCACATCTCTATGTTT	CATACCGTGGACTCGAGACATATACCTGA	ATCAAATAAAATGTACTTACAATCTCATCTCCTGGCAACCAATATCCTTCTTGTTCAATACCAGCTTTTGAACCTTTGCAGCCCACTGTTAGAGTTTCGACAATAAGACCATCTTTCACAGCTAAGCTCAGCTGACGGGTGGTCTCTTTAGGGTG
	CHD184genes_v1_0583	ZMYND11	0.417722	Pool 1	10	221163	221179	221338	221362	+	GTCATACAAAACTATTT	GCAGTGCCCAGTTTGCAGGGTGAGT	TGTACTTTTTTGTAGGACTGGGAAACAGAAAATCATGACTGGTATTGTTTTGAATGCCATTTGCCTGGAGAGGTGTTGATATGTGACCTGTGTTTTCGTGTGTATCATTCCAAGTGTTTGTCTGATGAGTTCAGGCTTAGAGACAGCAGTAGTCCCTG
	CHD184genes_v1_0584	ZMYND11	0.461538	Pool 2	10	221194	221214	221371	221393	+	GGACTGGGAAACAGAAAATCA	GCTTTCCTGTGCTGGTTAGAGGG	TGACTGGTATTGTTTTGAATGCCATTTGCCTGGAGAGGTGTTGATATGTGACCTGTGTTTTCGTGTGTATCATTCCAAGTGTTTGTCTGATGAGTTCAGGCTTAGAGACAGCAGTAGTCCCTGGCAGTGCCCAGTTTGCAGGGTGAGTACCTATGA
	CHD184genes_v1_0585	ZMYND11	0.367742	Pool 1	10	236795	236810	236966	236994	+	TGATCAGATTTTGTAC	ATGGTTCATTCTTTCAAAGTTGAATGATC	CTTTTTTTATTCTTTTTTTTTCAATAGAGCATTAAGAAGAAGAATACAAACAAACAGGAGATGGGCACATACCTCAGATTCATTGTCTCCCGCATGAAGGAGAGGGTGAGTCCTGCTCAGGGAATCTTTCAAAATATCCCAAAACACATTTTACT
	CHD184genes_v1_0586	ZMYND11	0.393548	Pool 1	10	237788	237803	237604	237632	-	GAAGTGGAAAAAAGTA	GTACATCGGGTGTTTATTGTCCTTCCCCT	CACTTTCAAGGAAAGAAGAGCAACCAAAATCTGCTTAACTGCTACATTATTCTTTAACTTGTTAGTTAAGAAAATGTACTTGAAGTGGAAATAAAAGAAACCGACTTTACCTCTTGAATGGTGGGAACGTCCACAGCTGAGTGCACCAGCCTCCT
	CHD184genes_v1_0587	ZMYND11	0.406452	Pool 1	10	237701	237718	237519	237545	-	GAAAATGTACTTGAAGTG	GGAAGGCAGGTAAGACATCAATTCCTA	GAAATAAAAGAAACCGACTTTACCTCTTGAATGGTGGGAACGTCCACAGCTGAGTGCACCAGCCTCCTGTACATCGGGTGTTTATTGTCCTTCCCCTTTTTATTAAGATCTATAGCCTAAGAGGGTGTTAGTACATCAATTTAAATGTGGTTAAA
	CHD184genes_v1_0588	ZMYND11	0.367742	Pool 1	10	239541	239557	239358	239385	-	AAATGCATACAAAAAAA	GTCTGGACTAAGTTCACAGGACAAGCAG	ACAAAAATATTCAACCTCCATAGAAAATCACGGTATTGTGGAGAAGCAATTGGGCATCAGCTTTGAACTCTTCATAACTTCGGTATTTCCCTTCATTCACTTTCTGCAGAGGGCAAAAAACAGAATGACGAAAAGAGTTACCAGTAAAAATACTT
	CHD184genes_v1_0589	ZMYND11	0.329032	Pool 1	10	240186	240201	240002	240030	-	GGCACAACTAAAATGT	ATAAGCAATAGTCTGCAAATACAAGACTC	AGATAAGAGTGGAATCCTGAAATAAATTAATTTCAGTTATAGAAAGAGTATAACTATTGGGCAATGAATAGTACCTCATGACATGTGTCTTTATATAGCATCCTCGCAATGTCAGCTTGCTCACTGTCTGCTGTAATTAAAAATAGATATTACCT
	CHD184genes_v1_0590	ZMYND11	0.322581	Pool 1	10	240985	241001	240802	240829	-	GTTACACACTTGAGGTA	ATGTATCCATGTAAATTAACATTCACGT	AAAATTTCACATACACAAGGATAACAGAACCAGTTGTCAGGACGAGCATTTGACAAGTAAAAGCAATTCTTGCAAAGCTGCAGTTCATCCAGCTGAAAAAGAAAAGAAACTACTTTAGCCTACATAAAATATACATACACATTAAACTATATAAA
	CHD184genes_v1_0591	ZMYND11	0.251613	Pool 1	10	241887	241902	242058	242086	+	CTCGTATGTGTTTAGG	GTTTTGGGTTTTGGCCAGCCAAAGTCATG	AGTTATGAAAGAAATATTTTAGAAATAATGGATTATATGTGACTAGTTTAATATTAATGGTACACTTGCATTTAATACTTTAAAAGTAATATAACAAGGTAAAACATTTAATTTCCAGATACCTAATCATGAGCTGGTTTGGGCTAAAATGAAAG
	CHD184genes_v1_0592	ZMYND11	0.448718	Pool 2	10	242030	242054	242211	242229	+	CATGAGCTGGTTTGGGCTAAAATGA	CCATCAGAGATGCATGAAG	AAGGTTTTGGGTTTTGGCCAGCCAAAGTCATGCAGAAAGAAGACAATCAAGTCGACGTTCGCTTCTTTGGCCACCACCACCAGAGGTAATTTGTGATCCCATGTTCAGCGGTCACAGCTGTGCTTATGAAGTCCTTAAGAAAGTTTGATGATTTCT
	CHD184genes_v1_0593	ZMYND11	0.447059	Pool 2	10	246728	246748	246919	246942	+	GGGATGTTTCTAACTATACCT	GGACCGAGGTGAGGAAGAGGCAGA	TTATGTGTTTTTCCTAGGGCCTGGATTCCTTCTGAAAACATTCAAGATATCACAGTCAACATTCATCGGCTGCACGTGAAGCGCAGTATGGGTTGGAAAAAGGCCTGTGATGAGCTGGAGCTGCATCAGCGTTTCCTACGAGAAGGGAGATTTTGGAAATCTAAGAATGA
	CHD184genes_v1_0594	ZMYND11	0.460317	Pool 2	10	246817	246832	247022	247046	+	GCTGCACGTGAAGCGC	GCAGAAATCTTAGTGCACACTCCTC	AGTATGGGTTGGAAAAAGGCCTGTGATGAGCTGGAGCTGCATCAGCGTTTCCTACGAGAAGGGAGATTTTGGAAATCTAAGAATGAGGACCGAGGTGAGGAAGAGGCAGAATCCAGTATCTCCTCCACCAGTAATGAGCAGGTGAGTGTGTCTCCGGAAGGAAGTGCCTATTCATTATTACTTTTAAAT
	CHD184genes_v1_0595	ZMYND11	0.393548	Pool 1	10	247300	247324	247480	247499	+	TGTATTCACTTCTCACCTGTGGGTC	CTCGCAGTATCCAGGTGGCA	CACTATGAGTGTTTTCAGCAGAGAAGTATTTTCTAGTGTCTGGAATAATATATTACTTTTATAATGCCCACAGCTAAAGGTCACTCAAGAACCAAGAGCAAAGAAAGGACGACGTAATCAAAGTGTGGAGCCCAAAAAGGAAGTAAGTTGCCCAC
	CHD184genes_v1_0596	ZMYND11	0.483871	Pool 2	10	248476	248491	248292	248320	-	GCCGTCGTTTGTGGTC	AGAGTTTAGACGCCAAACGAAGCCACATA	TGGGTGCTCCGATGCAGCATTCTTGGTGAAGAGGCACTTAACTTCTTTGTCTGAGTTGACACGGAGACTTTTTCGATGGGCTGAGGCATCGTGGGTATTTCCTGGCTAGAACTTACTGCTTCTGTTTCAGGCTCTGGTTCCTAAAAGGTGAGACA
	CHD184genes_v1_0597	ZMYND11	0.522581	Pool 3	10	248453	248472	248628	248652	+	AGAATGCTGCATCGGAGCAC	TGGGTGCCCTGCTGCAGCCGGCACT	CCAGACCACAAACGACGGCGTGTGTCAGAGCATGTGCCATGACAAATACACCAAGATCTTCAATGACTTCAAAGACCGGATGAAGTCGGACCACAAGCGGGAGACAGAGCGTGTTGTCCGAGAAGCTCTGGAGAAGGTAATGCTTGTCGCCACTG
	CHD184genes_v1_0598	ZMYND11	0.391026	Pool 1	10	248863	248887	249044	249062	+	GTTGTGTGCTGACGCACTGTGGGTT	ACACAGCACAAGCAACTGA	GTCTTTTCATTCCAGCTGCGTTCTGAAATGGAAGAAGAAAAGAGACAAGCTGTAAATAAAGCTGTAGCCAACATGCAGGGTGAGATGGACAGAAAATGTAAGCAAGTAAAGGAAAAGTGTAAGGAAGAATTTGTAGAAGAAATCAAGAAGCTGGCA
	CHD184genes_v1_0599	ZMYND11	0.380645	Pool 1	10	249122	249147	248948	248966	-	GGGCATCATACCTGTGGTACATTTTC	CCTGCATGTTGGCTACAGC	AGAAATAAGGGTCTAAAAAAGACTGGTATTTACCCACTGCTTCTTCTTGGTCTGAGAAATCAGTTGCTTGTGCTGTGTTGCCAGCTTCTTGATTTCTTCTACAAATTCTTCCTTACACTTTTCCTTTACTTGCTTACATTTTCTGTCCATCTCAC
	CHD184genes_v1_0600	ZMYND11	0.582278	Pool 3	10	252490	252506	252307	252331	-	GAGTAATCATCGGGGTG	GGGGCAGTCTTTAGACTTGGGTGTG	ACTCCGGGAAGGGCCAGCTTCATCTTTTCCGGCGGCAGGTGCGCTTGTGCTCCGCGTGCCAGTGCTCCTGCTGGCACTTGATGGAGCAGTAGGATGTGTTCCAGCAGCAGTGGTACATGGCCTCCTCCTCACAGTTGTAGCACTGCAGGTAAGAAATC
	CHD184genes_v1_0601	WAC	0.60625	Pool 4	10	28533549	28533567	28533728	28533748	+	TCCCCGACACACACTCACA	GATCCGGATCGGGTTGGGGAG	GGCCGGGCATTGATGGTAATGTATGCGAGGAAACAGCAGAGACTCAGTGATGGGTAAATTGTCTTTTCGTTTCGGGCCGGGCGGCGGCGGGGGGCGGCGGCGGGGGGGCTGTTCCTCCTTATCTGGAGCTGGCCGGGCCGCCATTTTTGTTGTTAACCCT
	CHD184genes_v1_0602	WAC	0.670968	Pool 4	10	28533926	28533941	28534097	28534125	+	CCCGTTTTCTTCCTCC	ACTCGAGCGCAGGCCTCAGAAGTCGATAC	CCGGCCCCCCACCCGCGCCGTGTCTTATGTCGCTGCCTTCTCTTCCTGTTTTTCAGCTGTCACGACCGGAGGGGGGACTCGCAGCCTTACCAGGTACCAGCCGAGGCCGGGGTGGAGGGATTGGAAGGGGCCGGAGGGGGAAGGGAGGGACTGCT
	CHD184genes_v1_0603	WAC	0.458065	Pool 2	10	28535521	28535540	28535696	28535720	+	CAATTCTTTCTCTCTTTTTT	CAGCACAGGTCACAGTAAGGCCAAA	TGGGGGGGTGATGTTTTACAGGCACTTAAGTATTCATCGAAGAGTCACCCCAGTAGCGGTGATCACAGACATGAAAAGATGCGAGACGCCGGAGATCCTTCACCACCAAATAAAATGTTGCGGAGATCTGATAGTCCTGAAAACAAATACAGTGA
	CHD184genes_v1_0604	WAC	0.445161	Pool 2	10	28535770	28535786	28535587	28535614	-	GTCAAAGTTTCAACAAG	TCATGTCTGTGATCACCGCTACTGGGGT	AAAGATACTCACCACCATCCCTCTCTCTAACTCTGTGAGTATGCACATTTTTGGCCTTACTGTGACCTGTGCTGTCACTGTATTTGTTTTCAGGACTATCAGATCTCCGCAACATTTTATTTGGTGGTGAAGGATCTCCGGCGTCTCGCATCTTT
	CHD184genes_v1_0605	WAC	0.335484	Pool 1	10	28583537	28583552	28583353	28583381	-	GCAAAAAATTCCAAAG	CAAAGTGAATTACAAGTAAACTGTATTTC	AAACCATATTGGACATGTTTATAATACTTACTGCATCTGAAGTTTTGCTTGGGTTATTGCTTGGATTAGAAGAATGTGAATTTGAACTATGAAGAGCACTGTGGTTGTGTGAATTTTCTTGTGGAGAGTAACTGGTCCCTTAAAAAAATAAAGAA
	CHD184genes_v1_0606	WAC	0.329032	Pool 1	10	28589703	28589718	28589874	28589902	+	ACATTTTCTAATTGTA	AAACATTATTTCTCTAGCTTGGTTCTACT	AAAAATATATTTTTAAGCCTTATGATTCTGCAGATGACTGGTCTGAGCATATTAGCTCTTCTGGGAAAAAGTACTACTACAATTGTCGAACAGAAGTTTCACAATGGGAAAAACCAAAAGAGTGGCTTGAAAGGTAATTAGCTTTTAATCTAATT
	CHD184genes_v1_0607	WAC	0.367742	Pool 1	10	28590857	28590872	28590673	28590701	-	AGTCAAACATACATTT	ATAAACATATAAAAATTACATTAAGGGCA	CAAAGAAAAAAAATTAATACTTACTTCCACTGGCAAACCCACTAGTGGCTGTTGCTTGCATCACCTCTCTTCTGTAATCCCTATCTTTTGGGAAGCTGTTGACTGCCATCTTGTTTGCTTCTTTTTGTCTCTGTTCTCTAAAAATAAAAAAAAAG
	CHD184genes_v1_0608	WAC	0.458065	Pool 2	10	28595700	28595716	28595872	28595899	+	CCAACATCTGTTTTTTC	CAAACCAGTGGTTCATCCAACTGCTACC	GAACTGTGAACTAAAGTGGAAGACAAGCATTCCAGTGATGCCAGTAGTTTGCTCCCACAGAATATTTTGTCTCAAACAAGCAGACACAATGACAGAGACTACAGACTGCCAAGAGCAGAGACTCACAGTAGTTCTACGCCAGTACAGCACCCCAT
	CHD184genes_v1_0609	WAC	0.451613	Pool 2	10	28596024	28596041	28595842	28595868	-	CTTTTCTTTCTGTTTTCT	GGGTGCTGTACTGGCGTAGAACTACTG	GTGCAGGGACAGAAGATGTGGGTGTAGGCAGTTTTGATAAAGTAGATGCTCCATTAGCATCAAATGATTTCTTTGGCTGGTGATCAGACTGTAGCGTAAATGGACTAGAAGGAACAGTGCTTGGGGTAGCAGTTGGATGAACCACTGGTTTGATG
	CHD184genes_v1_0610	WAC	0.411111	Pool 1	10	28596080	28596096	28595872	28595899	-	AGAAGAAACTTAGAAAC	GGTAGCAGTTGGATGAACCACTGGTTTG	TATAGTTCAACGTGCAGCATCTAGTAATAATGGCATACCTTTTCTTTCTGTTTTCTGTGCAGGGACAGAAGATGTGGGTGTAGGCAGTTTTGATAAAGTAGATGCTCCATTAGCATCAAATGATTTCTTTGGCTGGTGATCAGACTGTAGCGTAAATGGACTAGAAGGAACAGTGCTTGG
	CHD184genes_v1_0611	WAC	0.467949	Pool 2	10	28608325	28608340	28608141	28608168	-	CTGAAGTAAGGGAGGT	CAGCCTGAAAAATTACCTGAATAGAGAA	ATTGGCGACTGTGGAACAGGAGAAACAGGGACCGCTGAAGCAGATGTTGGAGGTGCAGATGTGGGGTTCAGTCCAGAGGCAGAAGACGTGGAAGGAGTTGTGCAAGAATGTGATACGGGTTTGTCTCCTGATGTAGATTCTAAATAAAAAGATAAT
	CHD184genes_v1_0612	WAC	0.358824	Pool 1	10	28608467	28608484	28608270	28608296	-	CATAACTTTGCACAATGC	GGACCGCTGAAGCAGATGTTGGAGGTG	AAATAAATTTTTAAAAAACTGTTATGAAGATTTACCTTCATTTATTTTAGATATGTCCACATTAGAATTATTAAGCTGCAGCGTGGCTTGCAAAGCAGGAAGCAATTGTCTAAGAAGATTTGGGTCCTGAAGTAAGGGAGGTATTGGCGACTGTGGAACAGGAGAAACAG
	CHD184genes_v1_0613	WAC	0.387097	Pool 1	10	28610663	28610678	28610834	28610862	+	GTTTTTATATGAATGT	ATCTTAGATATCTCTAGAATGGCATCTTG	ATGAAATAATATGTTTTTAGTTCTTACAGCAGCTGTGACACAAGCCTCACTGCAGTCTATAATTCATAAGTTTCTTACTGCTGGACCATCTGCTTTCAACATAACGTCTCTGATTTCTCAAGCTGCTCAGCTCTCTACACAAGGTATTCTTACTC
	CHD184genes_v1_0614	WAC	0.423077	Pool 2	10	28611908	28611923	28611724	28611751	-	CCTTTGGCTGTGATGA	ATTTTAAAGAAAAACAAAACAAAACAAA	AACAGGAGGAGTACTGATCAAAGGTTTGATAGGGACTGTGTTAGTTTGAGGTGTGCTTATTCTTGGAGAAACATATGATCTTGGGGATGACGCATCAGATGTTAAAGACATCGGAGACTGATTAGATGGCTGGGCTGTAAAAGAGGGAAGCAATTA
	CHD184genes_v1_0615	WAC	0.412903	Pool 1	10	28611936	28611952	28611753	28611780	-	TTTTCCGAATGTCCCTC	GGCTGGGCTGTAAAAGAGGGAAGCAATT	AAAGGTGACATACCTTTGGCTGTGATGAAACAGGAGGAGTACTGATCAAAGGTTTGATAGGGACTGTGTTAGTTTGAGGTGTGCTTATTCTTGGAGAAACATATGATCTTGGGGATGACGCATCAGATGTTAAAGACATCGGAGACTGATTAGAT
	CHD184genes_v1_0616	WAC	0.458065	Pool 2	10	28614705	28614720	28614521	28614549	-	AAACAATGTGGTCTCA	GGTGAGATGGTCTCCAAATCTAATCCACA	ATATACAATATCAACCTACCTTGAGCGCTGAAGACTTCGAGGAGAGACAGGTTCATGACCTTGCTGCTTGTCAGCAGTTACAGGCTGCTGTGTGGCTGACTGTGACACTGGTCCTTGCTTAACTACTGGAGTACTAACCTGAAATGTCAAAATCT
	CHD184genes_v1_0617	WAC	0.412121	Pool 1	10	28616142	28616157	28616323	28616351	+	AACATACTACACATTC	ACACGTTCAAGGATGGCCTGCAGATCATG	AATTCTGTTTTCTAGTAGCCAGAGAAGTCCATCACCTGGTCCCAATCATACTTCTAATAGTAGTAATGCATCAAATGCAACAGTTGTACCACAGAATTCTTCTGCCCGATCCACGTGTTCATTAACGCCTGCACTAGCAGCACACTTCAGTGAAAATCTCATAAA
	CHD184genes_v1_0618	WAC	0.41875	Pool 1	10	28616244	28616259	28616420	28616448	+	TACCACAGAATTCTTC	CAACTTCTAGAGAATCTAATGTGACCACT	TGCCCGATCCACGTGTTCATTAACGCCTGCACTAGCAGCACACTTCAGTGAAAATCTCATAAAACACGTTCAAGGATGGCCTGCAGATCATGCAGAGAAGCAGGTATGTTATGTACAGCCTAGATTTTACCTTTGGATGATTAGCAAAACAGAATTTAAT
	CHD184genes_v1_0619	WAC	0.348387	Pool 1	10	28617790	28617805	28617606	28617634	-	ATATTTCAGTGAAAGA	AACATAAAATATAAACATTAACATACACA	CTTACCTTTGCTCTCGCAAAGTTGCTTGAATTTCACATACTCGGACTAAAGATCTTAAATTTTTTAATTCAGTACAAATTTCGGACATGTGAATAGTTCCCATGTTATGCGCTTCTTCGCGTAATCTTGATGCCTGTAATTAAAGAAATGAAGAA
	CHD184genes_v1_0620	WAC	0.262821	Pool 1	10	28617762	28617778	28617935	28617961	+	CAAGCAACTTTGCGAGA	ATTTCTCGTGAAGGATAAAGCCTGTCG	GCAAAGGTAAGTCTTTCACTGAAATATATTTTTATGTTTCTCAGGATTATGATTCTTAAATCGAACTAAAGAATGTAAATCACATTTTATTTATGAAATGTAAAGTTCTCTTCGATACATTGATCACATTCTATCACTGCATTTTCATAAGTTAAT
	CHD184genes_v1_0621	WAC	0.314103	Pool 1	10	28619505	28619521	28619678	28619704	+	CACAGGTTCTAATGTCT	GCTGCATTTAAGTAGACTTTGGACCGT	GCTTTTTTTTTTCAGGATACTATTTTTGAGACAACAAATTAAGGAACTTGAAAAGCTAAAAAATCAGAATTCCTTCATGGTGTGAAGATGTGAATAATTGCACATGGTTTTGAGAACAGGAACTGTAAATCTGTTGCCCAATCTTAACATTTTTGA
	CHD184genes_v1_0622	EPC1	0.380645	Pool 1	10	32269199	32269214	32269015	32269043	-	CTTTTTGTTGGGAAGA	CAGCCTGGGGACTTGATTAGGTGCTATGC	TAATGTTCATTTGCTGAATATTTATGTTGTAGATAAGTAATTGATTGAACTTTATTTCAACAGGGAAAATCATGAATCAGAAAAGCCAGCACTGAACAACATAGCAGACAACACAGTAGCGATGGAGGTGACGTAGCTTCCTCCGAGTGGAACTG
	CHD184genes_v1_0623	EPC1	0.425	Pool 2	10	32271698	32271713	32271509	32271537	-	CTTCATCAGTTGCCAC	GCCTAACATACCTGGAATAAGAGATCTAA	TGTAAACTCTATTGCCCCAATAAATGCACGACATATACCTAGGACTTTAAGTGCTGTTCCATCATCTGCCTTAAAGCTGGCCGCTGCAGCAAACTGTCAAGTTTCCAAGGTCCCATCTTCATCCTCTGTAGATTCAGTTCCAAGGTGAGTAGTTATTTTT
	CHD184genes_v1_0624	EPC1	0.422222	Pool 2	10	32271873	32271888	32271664	32271692	-	ACTACACCAACAGCAC	ACTCTATTGCCCCAATAAATGCACGACAT	TTGTACATACAAGTCCATCAACGGCAGGTTCAGCTTTGTTACAGCCTTCAAATATTACACAGACTTCAAGTTCCCACAGTGCACTGAGTCATCAAGTAACTGCTGCCAATTCTGCAACAACTCAGGTTCTGATTGGGAACAACATTCGATTAACTGTACCTTCATCAGTTGCCACTGTAA
	CHD184genes_v1_0625	EPC1	0.29375	Pool 1	10	32271847	32271863	32272024	32272051	+	TGCCGTTGATGGACTTG	ACCTGAGGCTGGAAGGACGCCATTCACC	TATGTACAAGTGCTGTTGGTGTAGTACTACTGAGGTGTAAGCCCTTGTATACTCCTAGAGAGAAAAAGAAAGAAACATCTAAACAATGTACAACTTTGCTGTTTATATTATAGATATATGTTATAAATATAACCCAAACAATTTAAATGTCTTTATTCTT
	CHD184genes_v1_0626	EPC1	0.430303	Pool 2	10	32272001	32272016	32272182	32272210	+	ACAATTTAAATGTCTT	CAAAAGAAATCTAATCAGTATCACTTAGT	TATTCTTACCTGAGGCTGGAAGGACGCCATTCACCCCGATTCCAAGCACCACATCATCCTTCATCTTGAATCCCATCAGTTGTTCTGATGTCACCAAAGCAGAAGCAGCAAACTGTGCACTAGCAGAATCCAAAGTCTTAGAAACAAAACCCTAAAAAGAAAATA
	CHD184genes_v1_0627	EPC1	0.409938	Pool 1	10	32272978	32272998	32273160	32273182	+	AAAATAGGGAGCAGAGGCAAC	CACCTGTGATGTGTTGGTGGAGG	AGCTTCCATACTCACCTGTAGTGTTCTTTCTAAACCCTGTATATTCAGGCGAAAGCCACTTTTCTGCTGGTTAGATGCAAGGTTCTATGACAACAGTTGGTAATTAGAGATGAACTCTGGTGGGAAACAATGAGGGATAATCATAAGACAGACAAATCCCT
	CHD184genes_v1_0628	EPC1	0.389831	Pool 1	10	32273117	32273138	32273316	32273336	+	GGTGGGAAACAATGAGGGATAA	GCCCAGCTGTCATGTATGTCT	TCATAAGACAGACAAATCCCTCACCTGTGATGTGTTGGTGGAGGAATTACTATTTGCTTGCTGTTGCTGAATTTGTGCAAGCTGCTGTTTCTGCATGAGTGCCAGTTGCTGTTGATGTTGCTGGTATTGTTCGGCTGTAAATGCTGAACATAAAATAAAGAAACACTTTATAAAAAT
	CHD184genes_v1_0629	EPC1	0.416667	Pool 1	10	32284664	32284679	32284836	32284863	+	CTATAGAAACGTACAT	GGGATGGTGTCCGAGGCCTAAAATGCCG	CATTAACAGTCAACATACCAAAGTGTGCTGAACCACTGCTACTTTTACTTTGCGTAGAGGTACTGCATGTCTGGGTCCCAGGTTGTGCTGTTCCTGTTCGGTTTATACTCCTATATAATTTTCTACAGGAGAGTTCATCATTGTCACTGTCATGTA
	CHD184genes_v1_0630	EPC1	0.418182	Pool 1	10	32284998	32285013	32284804	32284832	-	GTGTTTCACCATCTGG	ATGACAGTGACAATGATGAACTCTCCTGT	ATTTGGAAATGCTTTCCTCACCACAACATTCTCCAGTCAATCAGTTTGCCAATACCTCAGAAACAAATACCTCGGACAAATCTTTCTCTAAAGACCTCAGTCAGATACTAGTCAATATCAAATCATGTAGATGGCGGCATTTTAGGCCTCGGACACCATCCCTAC
	CHD184genes_v1_0631	EPC1	0.335135	Pool 1	10	32284920	32284942	32285128	32285149	+	TGTCCGAGGTATTTGTTTCTGAG	CCCCAACTGCCAAAAGGCCAAC	GTATTGGCAAACTGATTGACTGGAGAATGTTGTGGTGAGGAAAGCATTTCCAAATCCAGATGGTGAAACACACTGTCATAGTCTGAATGAGCTCTGTCCAGTAAGACCCTATTAAAAAATCAGACAAGAAACAGTTATTTAAAATAGCTATTCAAAGATTATATATTAAAGCTTTTTCTTTTTAC
	CHD184genes_v1_0632	EPC1	0.483871	Pool 2	10	32286828	32286843	32286644	32286672	-	GCCTCACTTAGACCAA	AGCAGAAGGATATTTTAGGCATTAGGGTG	ACTGGCAACTGGCCTTGGACTAGTCCTAAAGATGGAGGATTAGGGGATGTGCGATATAGATACTGCTTAACTACTCTCACCGTACCCCAAAGGTGTATTGGATTTGCACGAAGACGGGTTGGGCGCGGTGGAAGGTAAGGTATTTCTGTATTCCT
	CHD184genes_v1_0633	EPC1	0.343023	Pool 1	10	32286997	32287016	32286802	32286824	-	GGTTTTGTCTGGCTCTTCGG	GGCAACTGGCCTTGGACTAGTCC	AAGCTGAGGAAGACAATGATCCTGATGGTCCTTTTGCTTTCCGTAGGAAAGCAGGCTGTCAGTACTATGCTGTAAGTTTCAGAGTGTCTTTGTAAATAACAAACTATTTACCTTTAACTGACAAAATTAAATAATTTGGATTTTTTTTTTTAAGCCTCACTTAGACCAAACT
	CHD184genes_v1_0634	EPC1	0.406061	Pool 1	10	32287159	32287176	32286967	32286993	-	TGCTGCACTGCCAGTCTT	CTGAGGAAGACAATGATCCTGATGGTC	CAATGCTAAAGATCTGAATCAGTATGACTTTCCCAGCTCAGACGAAGAACCTCTCTCCCAGGTACAAATACAATTCTCTATGAACATTGAGGAGGGATGTAGGAAGTCACGTATCTGACCTACTTTCTTTATTTCATTTAAAGGTTTTGTCTGGCTCTTCGGAAG
	CHD184genes_v1_0635	EPC1	0.442424	Pool 2	10	32287301	32287316	32287107	32287135	-	ACATGGTTTCTGGTGT	ATGACTTTCCCAGCTCAGACGAAGAACCT	ATAATTAATTCATGTCTTTGTTGCAGCAAGATAAAGCCGATCTTATCCGACCGAAACGGAAATATGAAAAGAAGCCCAAAGTCTTACCATCGTCTGCCGCTGCTACTCCCCAACAGACGAGTCCTGCTGCACTGCCAGTCTTCAATGCTAAAGATCTGAATCAGT
	CHD184genes_v1_0636	EPC1	0.393548	Pool 1	10	32291300	32291315	32291116	32291144	-	TTGGGCGACTACAATG	ATAATAGTATCTAATAATGGGATGGTATT	GAGAGATCATGTCTGAGGTTATGGCACAGAGACAGCCAATGAAACCTACTTATGCCATCCCCATCATCCCTATTACTAATAGCAGTCAATTTAAACACCAGGAAGCAATGGATGTGAAGGAGTTCAAAGTTAATAAGGTGATTAATGTTTTTGTG
	CHD184genes_v1_0637	EPC1	0.254777	Pool 1	10	32291441	32291462	32291263	32291283	-	CACAAGGTAATTATGTGAGGTG	GGTTATGGCACAGAGACAGCC	ATGGATATGTTAATTAGCTTGATTGTGGTAATTATTTCACAGTATAAATGTATATCAAAACATCACATTGTATTCCTTAAATATATATAATTTTAAACTTTCATTTGTATAATTTTAGGTATAATTTGGGCGACTACAATGGAGAGATCATGTCTGA
	CHD184genes_v1_0638	EPC1	0.329032	Pool 1	10	32292633	32292648	32292449	32292477	-	GCAGAATCGCAAAAAT	ATGTTAGAGGAAGTATAGTGCCATTAACA	GATGAAGCCTCTTACGAAAAAATGCTTAAGCTGCGACGAGATCTAAGTCGAGCTGTTACTATTCTAGAGATGATAAAAAGAAGAGAAAAAAGTAAAAGAGAGCTATTGCACTTAACACTGGAAATTATGGAAAAGAGGTAATGTATATTTTAATA
	CHD184genes_v1_0639	EPC1	0.290323	Pool 1	10	32292752	32292777	32292578	32292596	-	GGTGATCTGTGCTCCCTTTTATTGTC	CGAGATCTAAGTCGAGCTG	TTTAAATTCTAATTTAACCCTTCAAATATATAAATTTTATGGGTCAATAACTATACCACTAGTTAGAAATACTTACTAACATTAAACAAGCAACTTCACATTTGCAGAATCGCAAAAATGATGAAGCCTCTTACGAAAAAATGCTTAAGCTGCGA
	CHD184genes_v1_0640	EPC1	0.351351	Pool 1	10	32292956	32292972	32293158	32293185	+	AATTATCAAAAAAATTC	CTTTTAGCAGTAGTTTGGCTTCCTGCAG	TTCAAATTCACTTACTTTTCGAGTCTGCATTTTTTCAGTACGCCTTCTAAAAGCCACATAAGGATCATTTGTGCTGGAACCATCTCGCTTCTCTTGTTTTACTGATGGAATAAGAGATGGCCCTCGACAGTTTTTTCTCTTTTTAATCCAATATTCATAAACTTCTCTAATTAGTTCATCATCTT
	CHD184genes_v1_0641	EPC1	0.347059	Pool 1	10	32293224	32293239	32293025	32293053	-	TTGTATGTGTATTGTA	GGTTCCAGCACAAATGATCCTTATGTGGC	TGAAAATGACATAATGGTTTTACATTTAGCCAGTCAGTCTGCAGGAAGCCAAACTACTGCTAAAAGAAGATGATGAACTAATTAGAGAAGTTTATGAATATTGGATTAAAAAGAGAAAAAACTGTCGAGGGCCATCTCTTATTCCATCAGTAAAACAAGAGAAGCGAGAT
	CHD184genes_v1_0642	EPC1	0.387097	Pool 1	10	32293729	32293744	32293545	32293573	-	CTGTCAGCTTTTAGTT	ATAACAAGTATATACATATTCTATGTAAA	TGGATGCTGAACAGCCTGATTATGATTTGGATTCTGAAGATGAAGTATTTGTGAATAAACTGAAAAAGAAAATGGACATCTGCCCATTGCAATTTGAGGAGATGATTGACCGCCTAGAAAAAGGCAGTGGTCAGCAGGTACAACTTCATTTGTAT
	CHD184genes_v1_0643	EPC1	0.382166	Pool 1	10	32293584	32293599	32293757	32293783	+	AGTTGTACCTGCTGAC	GCAATCATTTACTGTGTGAATTCACCG	CACTGCCTTTTTCTAGGCGGTCAATCATCTCCTCAAATTGCAATGGGCAGATGTCCATTTTCTTTTTCAGTTTATTCACAAATACTTCATCTTCAGAATCCAAATCATAATCAGGCTGTTCAGCATCCAAACTAAAAGCTGACAGAAGGAACCATAT
	CHD184genes_v1_0644	EPC1	0.406452	Pool 1	10	32305741	32305756	32305912	32305940	+	AAATACAATCATTAAG	GCCCGCTGAAGATGATGTTCCTAAAAAGA	AGAATCATTACTTACGCTGTATGTGAATGAGCTGCTTTGGCATCTTAAATTCCCCAGGATATATAGACTCATAGTAAGCAATATTACTTTCTGCCTCTGGGACCGGTATAACCATATTATCCCTCTTCTCGCCATACACCTGCTGTGCTGAAATA
	CHD184genes_v1_0645	EPC1	0.299363	Pool 1	10	32306059	32306074	32305875	32305901	-	CGTGTTAACAACATGC	CAGCAGGTGTATGGCGAGAAGAGGGAT	TTTTAAGATCTACTACTAGAATCTCTCTATTTTAAAAACAAATGAGCCAAAAAAACCTTTTTGGCTATATGATCTGTTTACTGCTTTTTAAAAATACATGAACTTACCTGTTTTTTCTTCTTTTTAGGAACATCATCTTCAGCGGGCTATTTCAGCA
	CHD184genes_v1_0646	EPC1	0.624204	Pool 4	10	32346766	32346782	32346940	32346965	+	CTCCTCTTCCTTCTCCA	GCTCTGGGGAAACGGCCCCGGCCAGC	TTCCGGTGGGCATCTGCGGCACGGCCCTGTTTATCGAGGCGTATTCGTGCAGGTCGGGCAGATCCTCACAGCGGAAAACCGGCAGCGGCTTCGAGGCGTCTAGCGCCCGCGCCCGAAACGACAGTTTACTCATCTCAGGCGCAGCAGATACCTCTCC
	CHD184genes_v1_0647	EPC1	0.647799	Pool 4	10	32346678	32346693	32346853	32346877	+	TGTGTGGGTTTGCTGC	GCGGAAAACCGGCAGCGGCTTCGAG	TCCGCCGCCGCCGCAGGCAGCAGAGGGAGCGGGCCTGACGGTGGGTCGGACAGGGGAGTTAACACGTACCGACTCCTCTTCCTTCTCCATTCCGGTGGGCATCTGCGGCACGGCCCTGTTTATCGAGGCGTATTCGTGCAGGTCGGGCAGATCCTCACA
	CHD184genes_v1_0648	EPC1	0.318471	Pool 1	10	32378367	32378387	32378545	32378566	+	GTGCAGAGATCAAAGCTAAAG	GGCTGGATACTTGTGTCCCTAG	AAAAATACAAAGATTGGTTTTGTTAGAAGAAACACAATGAAAATCCTTTTTAGCCGGTGGCTCTTTCAAAGACTGACATAAATGGTGAAAATTACAAACTTACCATTAGTGCAGGCAAAGAAGACGGCAGTTCTTGAAAAAAAATTGTAACAATATA
	CHD184genes_v1_0649	JMJD1C	0.329032	Pool 1	10	63168163	63168178	63167979	63168007	-	TTCTGTCGAACTGAAG	GGATTACTTAACCTTGAATGATGATATGT	TGATTAGAAATATCAACATCTCTTTCAGGTTAAAAATATTTTGTATCATGCAGTCAAAGAAATGGTGAGAGCCTTGAAGATACACGAGGATGAAGTAGAGGATATGGAAGAAAATTAAGTGTGATCCAGTTTGATATTTTTAGGTTGTTGAACTG
	CHD184genes_v1_0650	JMJD1C	0.367742	Pool 1	10	63168575	63168598	63168399	63168419	-	CTTGTATTTCACGGTTTTTCTTTT	TCTAGGTCCTGTTCTTCAGGC	GGGGATAGGTTCAGAATTTTCACAGCTGTATTCAGGTAACTGAAGATTTTGTGTCTCCAGAACATCTTGTAGAGTCATTTCATTTAACACAGGAACTGAGACTTTTGAAGGAAGAAATCAATTATGATGATAAACTACAGGTAAGAGTTGGGTGT
	CHD184genes_v1_0651	JMJD1C	0.341935	Pool 1	10	63168604	63168620	63168421	63168448	-	TTCTTTGCTCCACCTCC	ATGATAAACTACAGGTAAGAGTTGGGTG	TAAAACTTGTATTTCACGGTTTTTCTTTTGGGGATAGGTTCAGAATTTTCACAGCTGTATTCAGGTAACTGAAGATTTTGTGTCTCCAGAACATCTTGTAGAGTCATTTCATTTAACACAGGAACTGAGACTTTTGAAGGAAGAAATCAATTATG
	CHD184genes_v1_0652	JMJD1C	0.4	Pool 1	10	63176259	63176274	63176430	63176458	+	GTCAGTAAAAAATATG	GGATCATGTTCTGGTAGAACTTCAAGGCC	TTAGAAATAAGTTTGTATATACCTGATGAAGTGCTCCCGCTGGCAAAACAATAGCATCACCAAGGAACTGAATAAGAGTACAGGTTCTGACTCCATATTCTTCAAGCAGCCTTTGACGGAGCTTTTTGTTCACATACCAACTTTGGTCACGTATT
	CHD184genes_v1_0653	JMJD1C	0.391026	Pool 1	10	63176488	63176503	63176304	63176331	-	TTGGAGTGTCTATTTT	ATGCTATTGTTTTGCCAGCGGGAGCACT	AATTCATATTTCAGATTTCAAAAGAACAAGGCCTTGAAGTTCTACCAGAACATGATCCAATACGTGACCAAAGTTGGTATGTGAACAAAAAGCTCCGTCAAAGGCTGCTTGAAGAATATGGAGTCAGAACCTGTACTCTTATTCAGTTCCTTGGTG
	CHD184genes_v1_0654	JMJD1C	0.348387	Pool 1	10	63177857	63177872	63177673	63177701	-	TGTTCCTTTGTTTCAG	CAAATAATATCTCTTCCCCTCAAGCAAGG	GAATTCTCAAGAAATTTGAGGAAGAAGATTTGGATGACATTTTAAGGAAAAGATTGAAGGACTCAAGTGAAATACCTGGTGCTCTGTGGCATATTTATGCTGGGAAAGATGTTGACAAGATAAGGGAATTTCTTCAAAAGGTATAAGTTAGTTTG
	CHD184genes_v1_0655	JMJD1C	0.367742	Pool 1	10	63177737	63177752	63177908	63177936	+	TCTTGTCAACATCTTT	CAAGTCTCCTAAAGTTGATCTATCAGAGC	CCCAGCATAAATATGCCACAGAGCACCAGGTATTTCACTTGAGTCCTTCAATCTTTTCCTTAAAATGTCATCCAAATCTTCTTCCTCAAATTTCTTGAGAATTCCTGAAACAAAGGAACATAATTTCAAATTGTCGGCAAAGAATACCAGAAAGC
	CHD184genes_v1_0656	JMJD1C	0.309677	Pool 1	10	63183582	63183597	63183398	63183426	-	GTCAAGTAAAATTTTG	AGTCTTTGAAATAAGAGTTGAATAATCAC	TTTTATATACAGGTGTAGTTGCTGCTAAAGATCATGATATAGGAACAACAAATCTCCATATTGAAGTTTCTGATGTTGTAAATATACTAGTTTATGTTGGCATAGCAAAAGGAAATGGCATTCTCTCAAAAGCAGGTAAACTTAAAAGAATAAGT
	CHD184genes_v1_0657	JMJD1C	0.387097	Pool 1	10	63184748	63184763	63184564	63184592	-	AGAAGGCAATGTTGTT	CATTTCTCCCATGTAGGAATTATATTGGA	TTTCTTCAGATACGAAGATCTTTTAAAAAGTCTGCCATTGCCAGAATATTGTAATCCAGAAGGAAAATTCAATTTGGCCTCTCATTTGCCAGGATTTTTTGTACGTCCTGATCTAGGACCCAGGTTGTGCAGTGCCTATGGTAGGTATATATTCA
	CHD184genes_v1_0658	JMJD1C	0.303226	Pool 1	10	63184867	63184883	63184684	63184711	-	GTCAGTATCACTTGAGT	ATTGCCAGAATATTGTAATCCAGAAGGA	CAAGGAAAATTGTTACCTGTCTTATGGAAAGGTAGTCTGCTGTTTTGAACAACTTGAAAATTATATATGTGAAAATACTTAGCAATGCAAATCTTTATTTATAAGAAGGCAATGTTGTTTTTCTTCAGATACGAAGATCTTTTAAAAAGTCTGCC
	CHD184genes_v1_0659	JMJD1C	0.374194	Pool 1	10	63185501	63185516	63185672	63185700	+	TCTCTGGGGACAGTCT	ATTACTAAAAGGGTAATTTCTGCCTTTTT	TAGCTCGATCTCAAAAAGTCAAGAGTCAAAATGAAAAGTTTCAAACCTTGCTGGCATCATAGTCTTGAAGTCTTCTCCTGAAGGCCAGTCTTTCAATTTTAAAACAACTGTTTCTCCACTCTTGTTTTTCTGCCGTTCTATAAGGAATGCAGTTA
	CHD184genes_v1_0660	JMJD1C	0.367742	Pool 1	10	63186180	63186195	63186351	63186379	+	TGATGGAGAAAATAGT	CATTTTCTTATGCACACCAGAAACCACTG	AAAATAAAAACCAACATACTTGAAACTTCTTCAAAACCATCCCAGAATTCCTTAACATTGGCATTTGAAATGATGCTATCTTTGCAGTTCAGGAGATCAGCTTGGTGGTCTCCAAAATCAAGACTAATTGATTCCGCCTTCCATAGGCTAATGTT
	CHD184genes_v1_0661	JMJD1C	0.316129	Pool 1	10	63186453	63186478	63186279	63186297	-	TAAGAGAGCAAGACTCTGTCTCAAAC	AGCTGATCTCCTGAACTGC	AAACAAACAAACAAACAAAAAAGAAAGTCTATATATCTTTTAACTGTTATTTATTTATCTATTTATAAGCCTGCAGTGGTTTCTGGTGTGCATAAGAAAATGAACATTAGCCTATGGAAGGCGGAATCAATTAGTCTTGATTTTGGAGACCACCA
	CHD184genes_v1_0662	JMJD1C	0.325	Pool 1	10	63189311	63189327	63189123	63189150	-	AGAGCCTGAAGAAAGCA	ATAAAGAACACTCTTGGTGGAACTGAAG	TAATATCTGCAGTGGATGAAAATAATAAATTATACAGTGATATACCACATTCTTGGATCTGTGAGAAGCATATTTTATGGCTTAAGGATTATAAGAATAGCAGTAATTGGAAGCTTTTCAAAGAATGTTGGAAACAAGGACAGGTGTGTATTTTAGGCTG
	CHD184genes_v1_0663	JMJD1C	0.331429	Pool 1	10	63189476	63189491	63189272	63189300	-	TTCTCTCAAAAACAGG	AGTGGATGAAAATAATAAATTATACAGTG	TTTTTTTTGTTTTGTTTTTTCCTTAATAGAGTAGCAAAAGTGGACGGACTATGCCTAACATTCTTGATGACATAATTGCTTCAGTTGTTGAAAACAAAATTCCACCAAGTAAAACCTCCAAGATAAATGTAAAACCAGAGCTTAAAGAAGAGCCTGAAGAAAGCATAATATCTGC
	CHD184genes_v1_0664	JMJD1C	0.49359	Pool 2	10	63190863	63190878	63191035	63191062	+	ACATTAAAACCAAAAA	GCCATTTGGAGATTCAGAGTTGTCTTGT	TCTGGCATCACTCACTGGGGCTCCCATTGAATATACTGGGGCAAAGGCAATGCCAGCATCTGTAGACCCCACACGTAGCTTTCCAGCTGTTGTAGTCAGCAAATCCCGTAAGGTTGAGCCTTGTTCATTATTCTGGGACACAAGAGGTGATGTTCT
	CHD184genes_v1_0665	JMJD1C	0.413978	Pool 1	10	63191016	63191031	63191218	63191245	+	ACACAAGAGGTGATGT	GCCTCCCAGGTTCAAGTGGTTCTCCTGT	TCTGCCATTTGGAGATTCAGAGTTGTCTTGTTCTCTTTCTTCTTTAATTTGGTTTTCAAGGGTAAGTTCTTTGTTTTCTGAAATAGAAAATTTCACAGATTTTGTTTTGTTTTGTTTTGAGACGGAGTCTCATTCTGTCGCCCAGGCTGGAGTGCAGTGGCGTGACCTCGGCTCACTGCAACCTCT
	CHD184genes_v1_0666	JMJD1C	0.434286	Pool 2	10	63192900	63192915	63193091	63193119	+	CTCCTCTCACACATGC	GCTGAGACTCAGGCATGCACAGAGAAATT	CTAGATAATCAATTATGTTTACCTTTTTTTTCCTCTCTGGCTTTTTGCTCTGCAAGATCTGCTAACCAGTGCAGTGGTGACTGGGATTCTGGAGGAGTTAACTTGTTATCTGTGCCTACATCACTCTCTGGGCTGCTGCCACCATTTTTCTCAGACTTCGGAGGAGTATTTTGCT
	CHD184genes_v1_0667	JMJD1C	0.33871	Pool 1	10	63193227	63193246	63193017	63193040	-	GGTTTGCTGTGTTTCTGTGT	AGTGATGTAGGCACAGATAACAAG	AAATTTTTTGTATCTATACTACTAATTGAATTATTGAAGAAAGTGTTTAAAAATGTAATTGTTCTACCTTTGTAGGTTTTACAGAATGTTCTTAATCACAGTAATAAAATTTCTCTGTGCATGCCTGAGTCTCAGCAGCAAAATACTCCTCCGAAGTCTGAGAAAAATGGTGGCAGCAGCCCAGAG
	CHD184genes_v1_0668	JMJD1C	0.316129	Pool 1	10	63193314	63193329	63193485	63193513	+	TTTATTTGAATAACCA	ATGGTAGTTAATAAAAAGATTACCACTAG	GAGATTTTTACTCACTTGAGATACACCATTCATTGTAGGAAAATTTCCAACTTGTAAATTCTGTTTGTTAGTACAATGACAATGGGATTTAATACCATATTTTTCCCTAAGAGTGTGCATGGCATCTAGAAGATCTGTCAAAACTACAAAATAAA
	CHD184genes_v1_0669	JMJD1C	0.348387	Pool 1	10	63194217	63194243	63194399	63194416	+	CTCCTTTAAGTGTTTCCTTAATCTGGA	ATCACACTCATGGTTTCA	GCAACCAAGAGCAGTTATATTACATGAAGAAGATATACTTACCAGAACCAGGTATAATTTGGGTTGGCATTAAATGTTTGTGATCATGAGGCTGTCCCTTCACACACTTCATCCAAGCATATAGTTCTTTATCTGTAAGATAATAAAACTTGTAT
	CHD184genes_v1_0670	JMJD1C	0.419355	Pool 1	10	63197548	63197563	63197364	63197392	-	CCAAAATTGCCTGGAA	ATAAATTGAAGTTTTTTATAATTTTTCTT	AAGAGCAGTGAGAGGAGTCCGGGAGATGTGTGATGCATGTGAAGCAACATTGTTTAACATTCACTGGGTCTGCCAAAAATGTGGATTTGTGGTCTGCTTAGATTGTTACAAGGCAAAGGAAAGGAAGAGTTCTAGAGGTTGGTGTATAAGTTTAT
	CHD184genes_v1_0671	JMJD1C	0.374194	Pool 1	10	63197645	63197663	63197464	63197489	-	TGGTTTGCCTTTACATTTT	ATTCACTGGGTCTGCCAAAAATGTGG	TATTTCTTCTGTATTTCAGCCAAAATTGCCTTGGAAAAGAGCATGTTTGCCTTTAAAATTTTTGTTTTTTCTGTATTTCAGCCAAAATTGCCTGGAAAAGAGCAGTGAGAGGAGTCCGGGAGATGTGTGATGCATGTGAAGCAACATTGTTTAAC
	CHD184genes_v1_0672	JMJD1C	0.309677	Pool 1	10	63198481	63198496	63198652	63198680	+	TGTGCAGTTCATGTTA	CATAGCTTCATCATCATATTGGTCAGGAG	TATTTAACTTCCTTACCATCCTTTTTCACCCAGGACAAAGCTGTTTTTTCAGATGTTACTAATTGACAGAACTTATCACCTATTATATCCAAGATATATTTAGAAGTCTCTATATCTAGTTCATCATCTTCAAAATTTTCATGTGTCCACAAACT
	CHD184genes_v1_0673	JMJD1C	0.278788	Pool 1	10	63198810	63198826	63198617	63198644	-	ATAATGCAATGTAAACA	GGACACATGAAAATTTTGAAGATGATGA	TAATTATAAATTTACAATTTTAAAGACTGGACTTATGTTTTAATATGTGGGTACCTAATACTTTTATGTTTTAATATTTCAGGTTGTCATTTAGTAAAAACGGAGTAGTTAGAATAGATGGTTTCTCTTCTCCTGACCAATATGATGATGAAGCTATGAGTTTGT
	CHD184genes_v1_0674	JMJD1C	0.374194	Pool 1	10	63200445	63200460	63200616	63200644	+	ACTTTTTTCCCAATCT	CCCAGTTTGCTTCAGCTTCTTGACTTTAC	CATATTTTCACTTACCGTCTAAAGTAGTAAAATCTACAAAATACTGGTGAGTGAGCTGGTTCTTCTCCTTTTTTACTGCGAATAAGTCTACATTCTCGACACTTTTGTAAATTAGGCCCTATCTCACAGCAGGAGTCATCCTGTAAAAAGGATTC
	CHD184genes_v1_0675	JMJD1C	0.3875	Pool 1	10	63200728	63200743	63200539	63200567	-	TCATCTCAAGGAGTTT	CAAAAGTGTCGAGAATGTAGACTTATTCG	AACTTTTTACAAAGCATAATCTTGCTAAAACTTTCCTACTGATTTTACAGCTGGCATTCCTCGTTCAGTATTGAAAGATTGGCGTAAAGTCAAGAAGCTGAAGCAAACTGGGGAATCCTTTTTACAGGATGACTCCTGCTGTGAGATAGGGCCTAATTTA
	CHD184genes_v1_0676	JMJD1C	0.341176	Pool 1	10	63206552	63206573	63206744	63206766	+	TTCAGCCCATTTTACCTGAGAT	GTCCTTTGCTCTGACTTGCTTTC	AAAACAAAGTAACTGACTTACTATTACTGTTGCTTTGCAACTTCAGTTTACTTCTTTCTTTGGCACTCCTGCTGAGAACTCCATTGGGTTTCAAATCTTCTTCTATTTCACCTTTTCTCTTTTGCAAATCATTTTGCTTCTTTTTGTAAGTTGGCTTAGGTTGTCTTTTA
	CHD184genes_v1_0677	JMJD1C	0.329032	Pool 1	10	63206892	63206907	63206708	63206736	-	GCCTCTACATCTAGTG	CAACCTAAGCCAACTTACAAAAAGAAGCA	ATATACAAAATAGTGTAGATAGTAAGATCATAGTTGATAAATATGTAAAAGATGATAAAGTCAACAGGAGAAAAGCCAAAAGAACTTATGAATCTGGCTCTGAAAGTGGAGACTCAGATGAAAGTGAAAGCAAGTCAGAGCAAAGGACTAAAAGA
	CHD184genes_v1_0678	JMJD1C	0.329032	Pool 1	10	63206863	63206882	63207038	63207062	+	GATCTTACTATCTACACTAT	GGTTGACTTGTCTGGGAAGCTTGCC	TTTGTATATCACTAGATGTAGAGGCTATTAAGTTGACAGAACATGGCTTAATAATTTCTGATACAGAATTCCCTGAATTTTCCATTTTATTAGTATTTTTATCTTCTTCTGAGTGTCTGGTGAGCCAGGCCTTTTTCAGTTTAGTATGGTAGTTT
	CHD184genes_v1_0679	JMJD1C	0.4	Pool 1	10	63207190	63207205	63207001	63207029	-	ATTGGCTGCAGCTCAG	ATACTAAACTGAAAAAGGCCTGGCTCACC	TATAAAAGTAGTAATGCCAGTGAGACTGAACCTAATGCTATAAAAAATCAGACACTTTCAGCCTCCCTTCCTCTGGATAGCACTGTAATCTGTAGTACAATTAACAAAGCAAACTCTGTAGGAAATGGGCAAGCTTCCCAGACAAGTCAACCAAACTACC
	CHD184genes_v1_0680	JMJD1C	0.43871	Pool 2	10	63207161	63207186	63207342	63207360	+	TCAGTCTCACTGGCATTACTACTTTT	CCACTGGCTGACTGACACT	ATACTGAGCTGCAGCCAATGCTGCCTTGTGCTTTTTTAAATGGATAAAATCAGTTGTGCCTGAGAACCCAGAACTGGGTTGAACAACACTTCCTGTCTTACTACTGGCTAATGTAACTGGTGCTGTGGTGCTGACCTTGCATTCTTGTTTTTGAG
	CHD184genes_v1_0681	JMJD1C	0.405882	Pool 1	10	63207507	63207522	63207308	63207336	-	TCAGTCATGTCTGCTG	AAACAAGAATGCAAGGTCAGCACCACAGC	TAAATACGATGTGTAATACCAAAACGGATGTAATCACATCTGCTGCCGATACTACCAGTGTTTCCAGCTGGGGTGGTTCAGAAGTAATTTCCTCTTTATCAAATACCATTTTGGCCTCTACATCATCAGAATGTGTATCTTCAAAAAGTGTCAGTCAGCCAGTGGCTCAA
	CHD184genes_v1_0682	JMJD1C	0.4125	Pool 1	10	63207659	63207674	63207470	63207498	-	GATCTTCAGCTGGGGC	ATGTGTAATACCAAAACGGATGTAATCAC	ACATAAAACAGATTGCCTCAAACTAGCAGAAGCCGGAGAAACTGGAAGAATCATTTTGCCAAATGTGAATTCAGACAGTGTTCACACAAAATCTGAAAAAAACTTTCAGGCTGTCTCACAGGGCAGTGTTCCCAGTTCAGTCATGTCTGCTGTAAATACG
	CHD184genes_v1_0683	JMJD1C	0.422222	Pool 2	10	63207629	63207655	63207836	63207853	+	TCTGCTAGTTTGAGGCAATCTGTTTTA	GGTCTCCACATCTCCGTC	TGTGCCCCAGCTGAAGATCTTTCACTAACACGATCTTTAGAAGCTAACTGCATTGCTGGCATACTATCAGTTTTTGTACTAGAAGATGGACGCACAATGACAGATGCCATAGCAGCCTGTAACTTTCCGCTGCTTTTCTCCACATGCCATTCAGTTTTCTCTTTGCTGAGGTTATTATTA
	CHD184genes_v1_0684	JMJD1C	0.421053	Pool 2	10	63207807	63207828	63208000	63208021	+	CAGTTTTCTCTTTGCTGAGGTT	GCTGCCTTCCTTTCTTTCCAGG	ATTATTAGGTCTCCACATCTCCGTCAAACTCTGTTCTGAAGAACTCTTAAAATTTGCCTGGGAGTCTTTTGGTTCGGGTATTAGAGTTGGAGGCTTCTGTGATTCTTGAACTTTACCACCAGCATTTACTGGCATCACCGGAGTTAAAGTTGGAGGGGAAAGACTACTATA
	CHD184genes_v1_0685	JMJD1C	0.428571	Pool 2	10	63207976	63207992	63208154	63208180	+	AGTTGGAGGGGAAAGAC	GCAATCTGATGTGGAAGATGTTCTGGT	TACTATAGCTGCCTTCCTTTCTTTCCAGGCTGTGATGGATTGGTGGGTGAAATACTGGTGCTCTATGTAATGCAGGCATACTGCGGAGTGTATTTGTAGAAGAAACTGTCAAATGGGTAGGACTCCTACAATCATTTCTGAAGGTTGTTACTGAGTGAGAT
	CHD184genes_v1_0686	JMJD1C	0.394595	Pool 1	10	63208134	63208150	63208336	63208363	+	AGGTTGTTACTGAGTGA	GGATGGGTATGATCTTGGTGGTTCATTG	GATGCAATCTGATGTGGAAGATGTTCTGGTATCTTGCCTACTAAACCTTCACTTTCTGGTTGGTGTTTAATCAAAGGTGGAGGCTTTGAAAGAGATGTTATAAATGAAGTCAGAGTTTGAGGATTAGCTGCTGCCGCTGCAAGGGCATTACTCTGTTTATCACCGTAAATATTTGAAACTTCTTT
	CHD184genes_v1_0687	JMJD1C	0.375758	Pool 1	10	63208311	63208332	63208498	63208520	+	CACCGTAAATATTTGAAACTTC	GGAAGATGATGATGCCACTCTGG	TTTGGATGGGTATGATCTTGGTGGTTCATTGACCACACTATTAGACAATGTAGTGAAATAGTTACTTTGGGGTAAACTCTGAGGCACTGAGTGCTTCATTTTATAAAGATCTGATACTGAGCGTTCTACATCCATATCTTGTTTGATGATATGGCTTTTAGGACT
	CHD184genes_v1_0688	JMJD1C	0.403846	Pool 1	10	63208470	63208487	63208644	63208669	+	CTTGTTTGATGATATGGC	GGGGTGGCCTCTGTAACTGATTTAAT	TTTTAGGACTGGAAGATGATGATGCCACTCTGGAATAATTCTCTCTCTCACCCTCAAGTCCCTTGATTTTAGTTGTAAAGGGAGCAACATCAATACTTTCTTGAAGAATTCGACGGTGTTCCTCTTTGTATTTGTTTAACCTCTCTCCAGTCTCCT
	CHD184genes_v1_0689	JMJD1C	0.378378	Pool 1	10	63208826	63208843	63208614	63208640	-	GGAAAAAGTGGTTACAGA	AGACTGGAGAGAGGTTAAACAAATACA	AATATTTGTGTATTTTCTTTACAGAGAATTAGAAAGAAAAGCTTTTATGGAACCATTACGGTCTGTTGCATCCACATCAGCCAAAAATGACCTGGATCTAAATAGGTCACAGACTGGAAAAGATTGTCACTTACATAGGCATTTTGTGGATCCAGTATTAAATCAGTTACAGAGGCCACCCCAGG
	CHD184genes_v1_0690	JMJD1C	0.4375	Pool 2	10	63209023	63209042	63209203	63209227	+	GAACAAGGTATTTATAATTT	GGTGGGCTGATGTAGCCAAGGACTG	TTAAGCACTGGTGAACTTACTCCTTATGATGATCTACTAAAGTTTTTGTCAATGGTGGACTGGAATGGGCTGTAATTTTAAGAGGCCGATGAGGCTCTGCACTGGAAGGTCTGACAGGAATGTGACTAAGTAATCCAATACCATCTGCTGAGGTCACAGG
	CHD184genes_v1_0691	JMJD1C	0.42236	Pool 2	10	63209291	63209306	63209102	63209129	-	CTGTGACACGGTGTTT	GGCCTCTTAAAATTACAGCCCATTCCAG	AGCTTTTTCTAGTAACTGAAATCTAGGTGTTTTTTTTGTTTTGTTTTGTTAATAGAATTCTCCCAGTCCTTGGCTACATCAGCCCACCCCTGTGACCTCAGCAGATGGTATTGGATTACTTAGTCACATTCCTGTCAGACCTTCCAGTGCAGAGCCTCATC
	CHD184genes_v1_0692	JMJD1C	0.393548	Pool 1	10	63213441	63213456	63213612	63213640	+	ACTGCTATGTGGCAAA	GCAGAAGGATGGGCTTGTCCAAGAAGATG	CTACAGTGTAACTTACCCTCCTTAATGAAGCTTCAGCATTAACTGCATTTTCTGGGTGAACCCACTTAGAAGAAGGCAAACCAAGTCCTGAGTATGCATGTGTTCCATTTGGATACTGCCAAATAATTGGATAAAGTCCAAGCTGATTATATGAA
	CHD184genes_v1_0693	JMJD1C	0.522222	Pool 3	10	63213589	63213608	63213789	63213813	+	AAAGTCCAAGCTGATTATAT	GGGTGATGAACAGCATGGTGTGGAC	GAAGCAGAAGGATGGGCTTGTCCAAGAAGATGAGGTGACTGGTGCTGTAACAACTGTTGTTGTTGCTGGTGTGCTAGCGCTAAGTGGCTCAAGCTGCTGGCATGAGCACTCTCTAGTCGTGGGTGGCCACCAAGTAAGGAGGCAGTAGGCACTCCAGGTAACACAGTGGGAAGTAAATGA
	CHD184genes_v1_0694	JMJD1C	0.458065	Pool 2	10	63213768	63213785	63213941	63213967	+	AACACAGTGGGAAGTAAA	GGAGTGAAGAGGAAAAGGATGCTGGCT	TGAGGGTGATGAACAGCATGGTGTGGACCACTAGTCAGAGGATGAGTGTTAATGGTAGGTAATGGAGTTTGACTAGATGATCCGGCTAGTAAATGGGGTGCAGGAGTTAAGGCAGGATGATGGGTACCTGGATTTAAACAGGTTCTATGAGATGA
	CHD184genes_v1_0695	JMJD1C	0.377778	Pool 1	10	63213912	63213934	63214115	63214136	+	CCTGGATTTAAACAGGTTCTATG	GCATCTTGATAGCTCATGTTCT	AGATGAGGAGTGAAGAGGAAAAGGATGCTGGCTTAGGAAAGGTGAAATATGATTAGCTCCTGTTTCTGACCCAATAAGTGCAGGATCTCTGTAAACTGTAAAATGCTCATTTTTATCAATGATAAGAGGACTCTTTGTAGTTTCTAATGTACTGCTTCGAGTAGGAATTGGATGAAAACT
	CHD184genes_v1_0696	JMJD1C	0.380645	Pool 1	10	63214264	63214282	63214083	63214108	-	ACTTCAGTAGATACTCACA	CATCCAATTCCTACTCGAAGCAGTAC	AGATAAAATCCAGCCCATCACCTGAAGTTGTTAAACCCAAAATAACTCATTCTCCTGATTCTGTAAAGTCTAAGGCCACTTATGTGAACAGCCAAGCTACTGGTGAAAGAAGATTGGCAAATAAGATAGAACATGAGCTATCAAGATGCAGTTTT
	CHD184genes_v1_0697	JMJD1C	0.35625	Pool 1	10	63214417	63214443	63214239	63214256	-	CCCAATCAAGTGTTACAAATGCTTCTT	ATCCAGCCCATCACCTGA	CAGGAAATGATCACTTGAACATGGAAAAAGAGAAGTATGTCTCTTACATTTCTCCTTTAAGTGCAGTTTCTGTCATGGAAGATAAGCTGCATAAGCGAAGTCCACCTCCAGAGACTATAAAATCTAAACTTAATACTTCAGTAGATACTCACAAGATAAA
	CHD184genes_v1_0698	JMJD1C	0.371429	Pool 1	10	63214390	63214407	63214583	63214609	+	TTTCCATGTTCAAGTGAT	GGTACTTGAGTTTTCCTGAGCCACCTT	CATTTCCTGAAGAAGCATTTGTAACACTTGATTGGGTTAGATCCACTTTAACTACATCACTGACCCAGCTCTGGTCAGAATCTTTTTTTGCTGTTTCCAAGAATTTTGCATTTGCAATAGAGTGTTTTGAATCACTAACATTAGGATCCATTTTCTGAAGTGTCTGAAGGCCAAA
	CHD184genes_v1_0699	JMJD1C	0.347059	Pool 1	10	63214750	63214765	63214551	63214579	-	TCCACAGTTTCTGATC	GGCCTTCAGACACTTCAGAAAATGGATCC	ATAATTCTAATGATTTACTTCCTCAGGAATGCAATATGGATAAAACACATACCATGGAATTGCTACCAAAGGAGAAGTTTGTATCCAGACCACCCACACCAAAATGTGTTATTGATATTACAAATGACACTAATTTAGAAAAGGTGGCTCAGGAAAACTCAAGTACCTTT
	CHD184genes_v1_0700	JMJD1C	0.393548	Pool 1	10	63214896	63214911	63214712	63214740	-	ATGAGAAGGCAGGAGA	ATGATTTACTTCCTCAGGAATGCAATATG	AGAGACCCTAAAAAATAGCCAGCCTCCCTGGGATCAAATACAGGAAGATAAAAAACATGAAGAAGCAGAGAAGCGGAAGTCTGTTGACACTCAGCTTCAAGAAGATATGATTATTCATTCGTCAGAACAGTCCACAGTTTCTGATCATAATTCTA
	CHD184genes_v1_0701	JMJD1C	0.33125	Pool 1	10	63215047	63215065	63214861	63214886	-	CGAACTGACAATGTTTCAG	AAAAAATAGCCAGCCTCCCTGGGATC	ACTTTTCTGAGAGCAGTGACTCAGAAAATTCAAATAAGAGAATAATAGATAATTCCTCAGAACAGAAGCCAGAGAATGAATTGAAAAATAAAAATACTTCAAAAATAAATGGAGAAGAAGGAAAACCCCATAATAATGAGAAGGCAGGAGAAGAGACCCT
	CHD184genes_v1_0702	JMJD1C	0.277778	Pool 1	10	63215218	63215239	63215015	63215037	-	GGGAATGAAAACAAATAAAACA	AGAGCAGTGACTCAGAAAATTCA	AAAATACATTTTAAAATATGCTTATTTAGTATGAAAAATAAGACTCTTCTTTCTTTAATCCTACAGAAAATCCTAAAGGTAAAAACAAACACTTGATGAATAAAAGAAGGAAACCTGAGGAGGATGAAAAGAAACTAAATATGAAAAGACTTCGAACTGACAATGTTTCAGACTTTTCTG
	CHD184genes_v1_0703	JMJD1C	0.367568	Pool 1	10	63215196	63215214	63215400	63215425	+	AGCATATTTTAAAATGTAT	GCTTGGGAGTTCATTGCTGGTCTGGG	TTTTGTTTTATTTGTTTTCATTCCCTTAAAAAAAAAAGTGGGTCCTACCTCCTCGTGATATATAATCATATTTTTCCTCCTTCATCTTCTCTTCATCTGGTATACTGCTATCTGAGCCCTTCCTCTTATTTGGACGGATACTTCTTTGTTGCTGTTGCTGGTGTGTATTCTGTTTTGGTACAGCA
	CHD184genes_v1_0704	JMJD1C	0.375691	Pool 1	10	63215371	63215396	63215578	63215595	+	GCTGGTGTGTATTCTGTTTTGGTACA	GCACGAGACCTGCGTCGT	GCAGCTTGGGAGTTCATTGCTGGTCTGGGACTATTTGCTTGGGCACGTGTATAATGGCTCTAAAAATAACCAATTAACAGTAATTGTTTACTACCTGGTTTCTACTAGCCTAAGGAAAAATATTTTACAGAAATTCATCCCTAATAACATACATACGTGAACAGCGTTGACGTTTTGATTG
	CHD184genes_v1_0705	JMJD1C	0.35625	Pool 1	10	63215733	63215748	63215544	63215572	-	TTGATTAGCTCATTCT	AAAACGTCAACGCTGTTCACGTATGTATG	ATTTAATTTTTGTTTTTGTTTTGTATCATGGATTAGGTACTAGAACCACAGAATGTCGATCCTTCTATGGTTCAAATGACCTTTCTAGATGATGTTGTTCACTCTTTGTTAAAAGGTGAAAATATTGGCATTACATCACGACGCAGGTCTCGTGCCAATC
	CHD184genes_v1_0706	JMJD1C	0.374194	Pool 1	10	63217172	63217187	63217343	63217371	+	AAAATCTCTATAAAAA	CACAAGAAACAGAAACATCTTAAATGGAG	TATTAGTGGAACTATTTACCTGATCATTCATAACGATCATGGTGCGGGTGAAGAGATCATGATGAGTAATTATGCCAGTAAACCACTGGGTGGCAGAGTCTTGTCTATATACTCTCACTCTGTATCCATTTAAGGAATAAGGACCTTAAAAAAAA
	CHD184genes_v1_0707	JMJD1C	0.348387	Pool 1	10	63217397	63217419	63217220	63217241	-	TACACTAGCTCATGTTTCTTCTA	TCTTCACCCGCACCATGATCGT	AAAGGCAGTTATTAAATGAAGATGTCTCCATTTAAGATGTTTCTGTTTCTTGTGTTTTTTTTAAGGTCCTTATTCCTTAAATGGATACAGAGTGAGAGTATATAGACAAGACTCTGCCACCCAGTGGTTTACTGGCATAATTACTCATCATGATC
	CHD184genes_v1_0708	JMJD1C	0.387097	Pool 1	10	63219825	63219840	63219996	63220024	+	TGATAAGTTGCCTAGA	ATTAAAAGAAAGGTCCATGTTACGCTCTC	TCCAAAAAAATTTAATGCATAACTTCAAAATAGTTACCTTGCATAAAAATCTCCTGAACCTTTTGTTCCTTTACCCAGACTTTCACTTCCTCATGAAGCTGCGGGTTGTCCCTGAGAACTGGGTTTAGGCTGTCTATGTCGTCCTAGAATTATAG
	CHD184genes_v1_0709	JMJD1C	0.348387	Pool 1	10	63264616	63264633	63264789	63264815	+	CCTTTAATTTTAAAAAGT	ATGATAATTTTCTGGGTAGTATCCTGA	AATCTAAAATTTCTTACCTGGTAGGGCTGAAAGGCACTATCTTCAGTTAAAAAATCCAGTTGCTTATCTACAAGGAATTCTACTGCAGTGACTGAACTGGGTATATTTCTTTCAACCAGAGGTTTGAAAGTCTGCCAAGAAAAAAAAAATTTCTA
	CHD184genes_v1_0710	JMJD1C	0.419355	Pool 1	10	63380284	63380299	63380455	63380483	+	TGAAAATGCTTAATGA	ATTCAAGATCATCAAATTCCACATACACC	AACAGGAATAGATCTTACCAATGCAGGCCACTGAATCTGTTTGCTCTTTGATCCCTGAGTCTGGCTAGGGTCATTCCTTTTGGCCCAGATTAAGTGGTATTCCACCAAGAAAGTTGAAAAATCTTCATAAACTTTAACCCACTCTCGTTTATCCC
	CHD184genes_v1_0711	JMJD1C	0.356688	Pool 1	10	63380512	63380529	63380330	63380354	-	CCACTCTTCTATTTTGCT	GGGATCAAAGAGCAAACAGATTCAG	AATTGAATTTTGTGTTTTTGTTTTCATAGGTGTATGTGGAATTTGATGATCTTGAATGGGATAAACGAGAGTGGGTTAAAGTTTATGAAGATTTTTCAACTTTCTTGGTGGAATACCACTTAATCTGGGCCAAAAGGAATGACCCTAGCCAGACTCA
	CHD184genes_v1_0712	JMJD1C	0.694268	Pool 4	10	63465633	63465657	63465458	63465475	-	GGTAGAGACGCGGGCAGAGCTGGTG	CCTTTTCCCCTGCCGCGC	GGTAAGCGGTTCCTGTGTGTGGCGGTCGGCGACGAGGCACGTTCGGAGCGCTGGGAGAGCGGACGCGGCTGGCGAAGCTGGCGAGCGGGGGTCATCCGAGCCGTGTCACACAGGGACAGCCGCAATCCGGACCTGGCGGTAAGAGAGTCAGCGCCCC
	CHD184genes_v1_0713	JMJD1C	0.707006	Pool 4	10	63465689	63465712	63465513	63465531	-	TCGGTTCCCTCGCACTGGAGGAGG	CGTGTCACACAGGGACAGC	CAGCGGCCGCTTCGGCAGCGACAGCTATGGCGGTAGAGACGCGGGCAGAGCTGGTGGGTAAGCGGTTCCTGTGTGTGGCGGTCGGCGACGAGGCACGTTCGGAGCGCTGGGAGAGCGGACGCGGCTGGCGAAGCTGGCGAGCGGGGGTCATCCGAGC
	CHD184genes_v1_0714	KAT6B	0.412121	Pool 1	10	74842822	74842842	74843008	74843031	+	GGGTAACTTTTGTGTTGAAGA	CTGGAACTCAGTGTTCAGGATGGC	AGTCATTTGTCAACCATGGTAAAACTTGCAAACCCACTTTATACAGAGTGGATTCTTGAAGCTATACAGAAAATAAAAAAGCAAAAGCAAAGGCCCTCTGAAGAGAGAATCTGCCATGCGGTCAGTACTTCCCATGGGTTGGATAAGAAGACAGTCTCTGAACAG
	CHD184genes_v1_0715	KAT6B	0.49375	Pool 2	10	74842989	74843004	74843165	74843193	+	GAAGACAGTCTCTGAA	GCAATGTGGATTGGAATAAACTTTTAAGG	CAGCTGGAACTCAGTGTTCAGGATGGCTCAGTTCTCAAAGTCACCAACAAAGGCCTTGCCTCCTATAAGGACCCAGACAACCCTGGGCGCTTTTCATCAGTTAAACCAGGCACTTTTCCTAAGTCAGCCAAGGGGTCTAGAGGATCATGTAATGATCTCC
	CHD184genes_v1_0716	KAT6B	0.475	Pool 2	10	74843136	74843158	74843319	74843340	+	GGGGTCTAGAGGATCATGTAATG	GGGGGCCAAACGCGCTGTGAAT	ATCTCCGCAATGTGGATTGGAATAAACTTTTAAGGAGAGCAATTGAAGGACTTGAGGAGCCGAATGGCTCCTCCCTGAAGAACATAGAGAAGTATCTCAGAAGTCAAAGTGATCTCACAAGCACCACCAACAACCCAGCCTTTCAGCAGCGGCTGCGACT
	CHD184genes_v1_0717	KAT6B	0.567742	Pool 3	10	74843464	74843479	74843280	74843308	-	CCTGGTCTTTCTCATG	GCTGCTGAAAGGCTGGGTTGTTGGTGGTG	GGGTAGAAGGCTGACAGGTGGGAGCGAGGATGGGAATGCACTGGGATACTGAGGTGCCCCTTTGCCATCTAAGCTCCCATAATTGACCCTGTACTGCGGTCCGTCTTTCAGTAACCTCCCATTATTCACAGCGCGTTTGGCCCCCAGTCGCAGCC
	CHD184genes_v1_0718	KAT6B	0.4	Pool 1	10	74843593	74843611	74843407	74843432	-	AAGCCTGCTCTAAGGCAAA	GGGAATGCACTGGGATACTGAGGTGC	ACATTCAATTTTATCAAACTTTATTCAGAACTTTTGTCCACATAAAACTTAAGTGAAACCGTAAAAGACAAAAGGACAGTAGTGAGAATGCACGAACATTACTCCTTCGCTTACCTGGTCTTTCTCATGGGGTAGAAGGCTGACAGGTGGGAGCGAGGAT
	CHD184genes_v1_0719	KAT6B	0.354839	Pool 1	10	74959899	74959914	74960070	74960098	+	GCTTTTGATTTTAATG	GCAGTAGTGGTAAGTTGTGTTTTTCCTAT	TTTTTACTTTTGAAATGGAAAAGTGACAGTATTTTTTATTTTAATTTTGTCATAGCCCCGTGCTGATCCCATTCCAATATGTAGCTTCTGTTTGGGGACTAAAGAATCAAATCGTGAAAAGAAACCAGAAGAACTCCTCTCTTGTGCAGATTGTG
	CHD184genes_v1_0720	KAT6B	0.380645	Pool 1	10	74960140	74960159	74959960	74959984	-	CAGTTTTAATAGAGAGACAA	GGGATCAGCACGGGGCTATGACAAA	ATAGCATGAAGCTATGATAATGGGAAGTCATTGTACAACACATAGGAAAAACACAACTTACCACTACTGCCACAATCTGCACAAGAGAGGAGTTCTTCTGGTTTCTTTTCACGATTTGATTCTTTAGTCCCCAAACAGAAGCTACATATTGGAAT
	CHD184genes_v1_0721	KAT6B	0.419355	Pool 1	10	74969796	74969812	74969613	74969640	-	GAGTTACCTGGAGGCGG	ATTGCTTGATGGGAATGGTGCCTTTGAC	ATTACGGGAGCCATACTTACAGCATTTCTGCCTTGGACTCTACAGGCACTGCATGTCTTGCATTCGATGCACTGCCACCTTAAGGCCTTTACATTTGTTGTTAATTCAGGACAAAATTTCAAACAGGATGGGTGTCCTATGAGAATAAAAAGCAA
	CHD184genes_v1_0722	KAT6B	0.312102	Pool 1	10	74969966	74969987	74970145	74970165	+	GGCCTTTTACAGTTGGTTTCAG	GGTTAGCTTTGTCCTGAGGTC	TCTCAATTAGTCTCTAATATGTTATATTACAGGATAATATGCTTTTTTGTGATTCCTGTGATAGAGGATTTCATATGGAATGCTGTGACCCACCACTTTCCAGAATGCCAAAAGGTGAACTTCTAAACTGTACTAAAAATGTATTTTATTACATATT
	CHD184genes_v1_0723	KAT6B	0.36129	Pool 1	10	74972646	74972661	74972462	74972490	-	TTTTGATAAGATCTCA	ATGAGAAAAATATTTTAATGTTTCATTTT	ACCTACAACAATCGTTGCTTTAATTTATTTTTCGGTCGTCCAATGGGTTTTGCATATCGTCGTTTTATTTGTGCAGCTTTCTCATGAAGTAGTTTTCTTCCCTTTTTCTTTGGTCTGCAGACTTGGCAAATCCACATCCCTGAATTAATATATAT
	CHD184genes_v1_0724	KAT6B	0.305732	Pool 1	10	74972692	74972709	74972510	74972534	-	GAGAGAATAACAATCACC	GGTCTGCAGACTTGGCAAATCCACA	TATATTTTAAAGCAAAACATAAATGATTTCTTTTGATAAGATCTCAACCTACAACAATCGTTGCTTTAATTTATTTTTCGGTCGTCCAATGGGTTTTGCATATCGTCGTTTTATTTGTGCAGCTTTCTCATGAAGTAGTTTTCTTCCCTTTTTCTTT
	CHD184genes_v1_0725	KAT6B	0.484848	Pool 2	10	74975368	74975383	74975549	74975577	+	TGCTGATACTATTCTC	CACTCGGCCTGGTGCCACCACCAAAATCA	TAAATTTCTGCCTAGGTCTGTAACCAGTGATGAAGGATCCATGAATGCATTCACAGGAAGGGGGTCACCTGGTAGGGGTCAAAAGACTAAAGTCTGTACCACACCTTCATCTGGTCATGCTGCATCTGGGAAGGACTCAAGCAGCAGATTGGCTGTTACAGACCC
	CHD184genes_v1_0726	KAT6B	0.443243	Pool 2	10	74975724	74975745	74975516	74975538	-	GAGAGACCTTTTTCCTTGGACG	CAGCCAATCTGCTGCTTGAGTCC	ATAGTGCTTTGAAAAGTCTATAATTTCACCTCGTGATCTGCGACCATCAGGTGATGGTGTAAAAAACTTAGTAAGGCCATCAATGAGCCCTTTGGTTTTCTTGTTAACTTTAAGTGTAGAGGCAGAAATGTAGGTGGAGGTGGTGGTGATTTTGGTGGTGGCACCAGGCCGAGTGGGGTCTGTAA
	CHD184genes_v1_0727	KAT6B	0.509677	Pool 2	10	74975705	74975720	74975876	74975904	+	AGACTTTTCAAAGCAC	CACTTCTTCTCCCTCTCCCCAGAGTTCTT	TATCGTCCAAGGAAAAAGGTCTCTCAGAAACAGTCATGCACTTCTCATGTGTTGGCTACAGGTACCACACAAAAGCTAAAACCTCCACCTTCTTCACTTCCACCCCCAACCCCCATCTCCGGTCAGAGCCCCAGTTCACAAAAGTCCAGCACGGC
	CHD184genes_v1_0728	KAT6B	0.540373	Pool 3	10	74976033	74976048	74975844	74975871	-	TACGTTTGGGTGGTGC	TGCTGGACTTTTGTGAACTGGGGCTCTG	ATAACTCGGGTGTCCCTTTTTGCGAGACTGTCCCTGAGTGGTATAGATATGAGAAAGCCCATCAAAGAGTGCCTTCAGCTGGCTGTTAGTGGTAAGGCTGCTCAGGGAGGGCACACTGCACTGGCTGGAAGAACTCTGGGGAGAGGGAGAAGAAGTGGCCG
	CHD184genes_v1_0729	KAT6B	0.417178	Pool 1	10	74976189	74976205	74976001	74976025	-	GTTCGCTTGAAGTGAGC	GGGTGTCCCTTTTTGCGAGACTGTC	AATTGCTTTAAAAATACTTCCTCTAGCCATCCCCCAGCTAGAGGAGGAGGAGTGAGAAATAAACCGACTTCTAATATCTCTTTTGCCAAAGAAGTGGGCTTTAGATTTTGCCGTGGAAGATAATTCAGTTTTACGACGCATACGTTTGGGTGGTGCATAACTC
	CHD184genes_v1_0730	KAT6B	0.452941	Pool 2	10	74976154	74976178	74976349	74976368	+	GGGGGATGGCTAGAGGAAGTATTTT	CTCCAACCAAACCTGCGTCC	TAAAGCAATTGCTCACTTCAAGCGAACAACTTTCCTTAAAAAGCACAGGATGCTAGGCAGATTAAAATATAAAGTGACCCCTCAGATGGGGACCCCCTCACCAGGGAAGGGGAGCTTGACAGACGGAAGGATTAAACCTGATCAGGATGATGGTAAGCAAAAGGTCAAAG
	CHD184genes_v1_0731	KAT6B	0.387097	Pool 1	10	74977454	74977469	74977270	74977298	-	CTTGCTACTACAATGT	CAGAAAGTGTATTCACTGACTTGAATCAT	GGGATCCTCGCCTTACCTCCCAAGAAAGTTCCTGGGCCTGCTTAAAAACATCCAAATCCTCTTCAGTAACGACATCCTTGTTTCCAATCACATTTACATCTGCACTTTCTTGTTTGATGTTTATTTTTATTTCAGTATCTGTCATTTAAAACCAG
	CHD184genes_v1_0732	KAT6B	0.406452	Pool 1	10	74979352	74979367	74979168	74979196	-	TATACACCTGCCAGAC	ATAATATATATACTTCACTTACATTTTGG	TTATTCCATTACCTTGCATATTCCTGTGGGTAAGGCGAGGAGTACCAGGTTTGGATTTCATATTTACCAAATTCAATCACAGAAGGGTACCGGCCACAGTCTTCCACCCCACTCTCACACTCTATTTTCTGTCAAATAGAAAGAAAAGGAAAATA
	CHD184genes_v1_0733	KAT6B	0.316129	Pool 1	10	74981924	74981940	74981741	74981768	-	ACACGCGCTTACCTCAA	CATAGAATCTATCAGATAGATTATACTG	ATACTGAAAGGTCTTTCCTTCGGTAAATTTCATTTGCTGGAGGATGAAACCATCCACACTTCTTGGAGTGTCTTAGCAAAATATTTTTACTTTTCATATATTTAAGACAGAATTCACACAGGTAAAGCTTTGGTAATCTGTTAAAGTTTAAAAAT
	CHD184genes_v1_0734	KAT6B	0.335484	Pool 1	10	74981856	74981873	74982029	74982055	+	CTCCAAGAAGTGTGGATG	ATTTTGGCACTGAAATTCAGACTGCCC	GTTTCATCCTCCAGCAAATGAAATTTACCGAAGGAAAGACCTTTCAGTATTTGAGGTAAGCGCGTGTAAATAAAAAAATTCAGCTTTTTGAAATCTAGTACTCCTAATTGTTGACTATGTGCTGATTTGTGTTTAGAAGGTACAAAGTATACTTA
	CHD184genes_v1_0735	KAT6B	0.374194	Pool 1	10	74985047	74985063	74985219	74985246	+	TGTTAAATAATGTTGTC	ATCTGGTTGGATACTTCTCTAAGGTAAA	TGTTTCTTTTTGCTAGGTTGATGGGAATATGAGCAAAATTTATTGCCAAAACCTTTGCTTGTTAGCCAAGCTCTTCCTGGACCACAAAACGTTGTATTATGATGTCGAGCCATTCCTTTTTTATGTCCTTACAAAAAATGATGAAAAGGGCTGTC
	CHD184genes_v1_0736	KAT6B	0.3625	Pool 1	10	74985115	74985130	74985291	74985314	+	CCTTTGCTTGTTAGCC	GGTAGAGCCCAATTCTTTGAACAG	AAGCTCTTCCTGGACCACAAAACGTTGTATTATGATGTCGAGCCATTCCTTTTTTATGTCCTTACAAAAAATGATGAAAAGGGCTGTCATCTGGTTGGATACTTCTCTAAGGTAAAACAAGAGCCAGCATGACCTTCATTTTCTTTTTCAAAATGTTTTT
	CHD184genes_v1_0737	KAT6B	0.417722	Pool 1	10	74988961	74988979	74989138	74989160	+	GGGAATTGCCCACTTCAGC	CATGATCCAGGAAGCTGATGGCC	AGGGCTCTGACATACTTGATCTGTTTCTCCTTCCCTCAGGAAAAGCTTTGCCAGCAGAAGTATAATGTCTCCTGCATAATGATCATGCCCCAGCACCAAAGGCAAGGATTTGGACGGTTTCTCATTGATTTCAGTAAGTGAAGTACTTTATTTACTTT
	CHD184genes_v1_0738	KAT6B	0.487179	Pool 2	10	75020718	75020738	75020539	75020561	-	CTGCTAATTGCCTTGATGCTG	GGGCATTCCTCACTGTGGCATTC	ATGTGCCTCTCATGGTGGTGGTAGAGATACTCCAAGATGACGCTCTTCCAATATGCCAGGTAGGAGAGACGGCCCAGATCGGAGAGAGGCTTTTCAGGAGACCCTGCTTGGCCTTCTCTTCTAGAAAGCAAATAGCCTAGGGCAGAAAAAATAAAT
	CHD184genes_v1_0739	KAT6B	0.557576	Pool 3	10	75020649	75020671	75020837	75020858	+	TCTCTCCTACCTGGCATATTGGA	CTCCGTGGCTCAGGCATCCCAC	AGAGCGTCATCTTGGAGTATCTCTACCACCACCATGAGAGGCACATCAGCATCAAGGCAATTAGCAGAGCGACGGGCATGTGCCCACATGACATTGCCACCACTCTGCAGCACCTCCACATGATCGACAAGAGAGATGGCAGGTGAGTCCTGGGACCCTGGGCAG
	CHD184genes_v1_0740	KAT6B	0.406452	Pool 1	10	75021266	75021281	75021082	75021110	-	TTCTCAGCTTCTCGCT	GCAGAACAAGATGTAATCACAAGCTGAAA	CTTCTTCAGACACTGCAGCATTAGAAATTAAAATTGGGGTCCACCTCAGACTGTCTGGATCAAGTTCATTGGCTCTGGAACAGGTTTTCAGCTTTTCCATGTGGCTCAATATCAACTTTTCCCGTCTAATGATGACAAATCTGTAATGTGATAAG
	CHD184genes_v1_0741	KAT6B	0.378205	Pool 1	10	75021362	75021380	75021181	75021205	-	ACCAAGCTTTTGACAACGA	CAAGTTCATTGGCTCTGGAACAGGT	TCTTAATGACTTTCTTAGCTTAAGAATGCTACAAGATTGAAGTTACACAACTTAGGATGATAAAGACAATCATTACCTCTTTCTCAGCTTCTCGCTCTTCTTCAGACACTGCAGCATTAGAAATTAAAATTGGGGTCCACCTCAGACTGTCTGGAT
	CHD184genes_v1_0742	KAT6B	0.461538	Pool 2	10	75022016	75022033	75021834	75021859	-	TCGCTCCCCTGTGACTGG	GGTGGCCAGTGAGAGGGCAGTTACAC	CCGGCTCTCCGGGGAATGCAAATATTTATTTTTCGATTGTACTTTTGCAGGTGATTGCCTACTGTTAGCTCTAGTTGACAGGATTTCTTGTTCCTCCTTCTCCCAGCAGCTAGCTTGTTCCATTAGCCGCTCAGCCTAAGTGGGGAGGGTAAAAAT
	CHD184genes_v1_0743	KAT6B	0.505882	Pool 2	10	75021992	75022012	75022183	75022206	+	TATTTGCATTCCCCGGAGAGC	CTCTCCCCCAAGATTGACGAAACC	CGGCCAGTCACAGGGGAGCGAGGGCAGCTGCTGGAGCTGTCTAAAGAGAGCAGTGAAGAAGAAGAGGAGGAGGAGGACGAGGAGGAGGAAGAAGAGGAGGAAGAAGAGGAAGAGGATGAAGAGGAGGAAGAAGAGGAAGAAGAAGAAGAAGAAGAAGAAAATATTCAAAG
	CHD184genes_v1_0744	KAT6B	0.4	Pool 1	10	75022285	75022308	75022089	75022109	-	CTAATAGACAGAATGTCTGCAATG	CCTCTTCTTCCTCCTCCTCGT	ACAAATAAGATTTGATTGAACGCGACTCACAGAAAATCTAAACAGACACCTACCTTTCTCTTTATGGCAACTGACTGTGGTTTCGTCAATCTTGGGGGAGAGCTTTGAATATTTTCTTCTTCTTCTTCTTCTTCTTCCTCTTCTTCCTCCTCTTCATCCTCTTCCTCTTCTTCCT
	CHD184genes_v1_0745	KAT6B	0.43125	Pool 2	10	75024922	75024937	75025098	75025126	+	TGAGCTCTTATGTGTT	GCTGGAGCCTACCTGTGAGATTGAAGTGG	ATGTTTGGAATTAATTTCAGAGGCCTTTTGTACTAAAGAAGAAAAGGGGTCGTAAACGCAGGAGGATCAACAGCAGTGTAACAACAGAGACCATTTCAGAGACGACAGAAGTACTGAATGAGCCCTTTGACAACTCAGATGAAGAGAGGCCAATGCCACA
	CHD184genes_v1_0746	KAT6B	0.475	Pool 2	10	75025249	75025264	75025060	75025088	-	CATTCCTCTACTTACT	GGCCTCTCTTCATCTGAGTTGTCAAAGGG	TCTACAAGGGTCAGCATTCTTGAAGCAATGATTGTCTTTTCCTTCCTCTTCCTCTGTTTGTCTTTTCTTCCCAGGCTGATGCTGGAATGCTTTTCTCAGGACTGGCTTCCTGCCATCTTCCTCCACTTCAATCTCACAGGTAGGCTCCAGCTGTGGCATT
	CHD184genes_v1_0747	KAT6B	0.426752	Pool 2	10	75025272	75025292	75025093	75025114	-	CAGACATTCTCAAGGGTAAGG	CACAGGTAGGCTCCAGCTGTGG	TTTTTATCATTCCTCTACTTACTTCTACAAGGGTCAGCATTCTTGAAGCAATGATTGTCTTTTCCTTCCTCTTCCTCTGTTTGTCTTTTCTTCCCAGGCTGATGCTGGAATGCTTTTCTCAGGACTGGCTTCCTGCCATCTTCCTCCACTTCAATCT
	CHD184genes_v1_0748	KAT6B	0.394444	Pool 1	10	75028648	75028664	75028440	75028467	-	GGGTGTTTCTGGCGGGG	GGAAGGAAAAAAAACAGTCTTAGAAAGC	TGTACAAATTCAGTTTAAATCCGGTCTTCCTCTCTTTGTTTTGCCTCCACTTAGATAGACCGCGCTTTGTTCCTTTTGGCCACACTTGTTTGCACTTTAGAGGTTCGGGATTGTCTTTACTGCCTTCTTTCAAGTTACTTGAATCATCATTCATATTGTCTTAGTGAAGAGACAAAAACG
	CHD184genes_v1_0749	KAT6B	0.529032	Pool 3	10	75028796	75028811	75028612	75028640	-	TGTTTCTTCCCTTCTG	ATTCAGTTTAAATCCGGTCTTCCTCTCTT	TTTTCCTCTTGAGGCAACAGGGCTTCCCCAGTTTCCTTGACCTCCTCCTCAATCCTGATGGGACTGGGGCTGGTTTTTCCTTCTGAAGTCTCCTTCTGTTCTTCCACTGTTACCTGCTCGTCAGGCTCCATGGGTGTTTCTGGCGGGGTGTACAA
	CHD184genes_v1_0750	KAT6B	0.455556	Pool 2	10	75028766	75028786	75028967	75028990	+	TGGGGAAGCCCTGTTGCCTCA	TCCAGATGGTGCTAAAAGCCAAGA	AGAGGAAAACAGAAGGGAAGAAACATGTGCCCCTGTAAGTCCAAACACATCACCAGGTGAAAAACCAGAAGATGATCTCATCAAACCTGAGGAAGAGGAAGAGGAGGAGGAGGAGGAAGAGGAAGAAGAGGAAGAAGAGGAAGGGGAAGAAGAAGAAGGAGGAGGAAATGTAGAAAAAGA
	CHD184genes_v1_0751	KAT6B	0.47205	Pool 2	10	75028940	75028957	75029119	75029144	+	AGAAGGAGGAGGAAATGT	GCCACATGGAGTCTGCCGAAGTGGAG	AGAAAAAGATCCAGATGGTGCTAAAAGCCAAGAAAAAGAGGAACCAGAAATCTCCACGGAAAAAGAAGACTCTGCACGTTTGGATGATCACGAAGAGGAGGAGGAAGAGGATGAAGAGCCATCCCACAACGAGGACCATGATGCCGATGACGAGGATGACA
	CHD184genes_v1_0752	KAT6B	0.49697	Pool 2	10	75029281	75029298	75029089	75029115	-	GCTCCTTGGGCTCACTGT	CATCCTCGTCATCGGCATCATGGTCCT	TACAAGAAGCTGTCAGGTCGACGCCACAGTCCATTAAGACCTCTGGGTTCGAGTGACCAGGCTGCACATTAAGGTCTAAAAAAGTCTCCTGGTTTTCCAGTACTTCTTTGAAGCTTTCTCTGGGCAGCTCTTCCTTCTCCACTTCGGCAGACTCCATGTGGCTGT
	CHD184genes_v1_0753	KAT6B	0.538462	Pool 3	10	75029257	75029277	75029434	75029456	+	GCGTCGACCTGACAGCTTCTT	TCGACTCTGAGACTGTCCAGGCC	GTAACAGTGAGCCCAAGGAGCTTGCTGGGGACCCTGAAGCTGTACCCGAATCTGACGAGGAGCCACCCCCAGGAGAACAGGCACAGAAGCAGGACCAAAAGAACAGCAAGGAAGTCGATACAGAGTTCAAAGAGGGAAACCCAGCAACCATGGAAA
	CHD184genes_v1_0754	KAT6B	0.54491	Pool 3	10	75029597	75029614	75029405	75029429	-	CTGTGGTCCGACTGTTGG	CATGGTTGCTGGGTTTCCCTCTTTG	CAATCGTCGAGCGTGGTGGCAATCTGTGGACTTTGGTCTGCACGGGTGTAGTTCTGTAGGCTTCTACAGGCCTCTTGAGTCTCGGCACAATCCTGAAAGGTGTCGTCCTGTTCGCTGCTCTCCTGGGTCAAAGACTGAACGGCCTGGACAGTCTCAGAGTCGATTTC
	CHD184genes_v1_0755	KAT6B	0.540541	Pool 3	10	75029779	75029796	75029567	75029593	-	GATCTGAAACTGATGGGA	TCGTCGAGCGTGGTGGCAATCTGTGGA	CATCCATCATGGGACTGGTTTCCATGTTCTGCAGAGATGGCACTGAGATGGCACTTTGATCTGGGCTGATTTGGGCGTAGCTGTTTTCCAGAGCAGGGACACTTGGGCTGTTGACAGAACGTACGGACTGGCCAGGATGGGAGTGGACGGATGAAACTGGGCTACTGTGGTCCGACTGTTGGCAA
	CHD184genes_v1_0756	KAT6B	0.477273	Pool 2	10	75029945	75029961	75029742	75029768	-	TGCTGGAGGTGAGGTTG	GGGACTGGTTTCCATGTTCTGCAGAGA	CTATAGGAGCAGCTGTTCTGTGAAGAGCCGTTTCCACAGATGCTGCCTCCCATAGTAGAATCGTAGCTGCTTGGGTTTTCGTAGTTCTCAGTTGTGCTCTCGATACTGCCCAGGTCACTAAATCCACTGTCTACGACTTGCTGTGAATGATCTGAAACTGATGGGACATCCATCAT
	CHD184genes_v1_0757	KAT6B	0.592357	Pool 3	10	75029919	75029941	75030099	75030118	+	TCTTCACAGAACAGCTGCTCCTA	CCTCCGAGCAGCAGCCAGCA	TAGCAACCTCACCTCCAGCAGTCTGACACAGAGCAGCTGTGCTGTCACCCAGCAGATGTCCAACATCAGCGGGAGCTGCAGCATGCTGCAGCAAACCAGCATCAGCTCCCCTCCGACCTGCAGCGTCAAGTCTCCTCAAGGCTGTGTGGTGGAGAGG
	CHD184genes_v1_0758	KAT6B	0.596386	Pool 4	10	75030262	75030282	75030073	75030095	-	GTTTGGCAAGGCTGAAGGTGG	CTCCACCACACAGCCTTGAGGAG	CTGACGGCTGCGGGTAATGCCCAGCCCCAAAATCACTCTGACCCATTCGCTCGTATAAGCCAATGTTGGCGTTGCTCGTCTCGGGGATTTCAGCCAGCTGCATGGGTGGGGTGAAGTTAGCAGCCATGCTGCACTGAGCCAGCTGCTGGCTGCTGCTCGGAGGCCT
	CHD184genes_v1_0759	KAT6B	0.452229	Pool 2	10	75030414	75030430	75030231	75030256	-	GGGACGGAGTGTGGAGA	GGCTGCGGGTAATGCCCAGCCCCAAA	CTGAGAAAGTTGAACAAGCCCTGTGTTACTTAATGGTGTGGACAAAGAGGCACTGTTTGCATAGGAAGTCACAGCAGCGGAATGGCTGTAAGGCAATGAATGATCAATAAGTGTATTAGTTAACTGCTGCAGTTTGGCAAGGCTGAAGGTGGCTGAC
	CHD184genes_v1_0760	KAT6B	0.55625	Pool 3	10	75030388	75030403	75030564	75030592	+	ACACAGGGCTTGTTCA	CAAACCCAGATTGCCAGCAAGGGCCACAT	ACTTTCTCAGTCTCCACACTCCGTCCCTGGGGGACCCCAAGCACAAGCTACCATGACCCCACCCCCCAACCTGACTCCTCCTCCAATGAATCTGCCGCCGCCTCTTTTGCAACGGAACATGGCTGCATCAAATATTGGCATCTCTCACAGCCAAAGACTG
	CHD184genes_v1_0761	KAT6B	0.55	Pool 3	10	75030538	75030554	75030715	75030742	+	TTGGCATCTCTCACAGC	GCATGAACATGAGTGTGAACCTGATGCC	CAAAGACTGCAAACCCAGATTGCCAGCAAGGGCCACATCTCCATGAGAACCAAGTCAGCGTCTCTGTCACCAGCCGCTGCCACCCATCAGTCACAAATCTATGGGCGCTCCCAGACTGTAGCCATGCAGGGTCCTGCACGGACTTTAACGATGCAAAGAG
	CHD184genes_v1_0762	KAT6B	0.475	Pool 2	10	75030867	75030883	75030679	75030706	-	GGGTATTGGGGCGTTTG	ATCGTTAAAGTCCGTGCAGGACCCTGCA	ATTCATATAGCCATGATTGCTGTGGTAGCCACTGTTCATCATTGGCTGGGACATGCTGTACCCATTCATGGCGTTGAGAGTGTTCATGTTCATGTTCACAGAGTTGACATTGTAGGCTGGCGCTGGCATCAGGTTCACACTCATGTTCATGCCTCTTTGC
	CHD184genes_v1_0763	KAT6B	0.537634	Pool 3	10	75031045	75031066	75030837	75030858	-	TTGTGGACTGCCCACGTTGTCT	AGCCATGATTGCTGTGGTAGCC	ACCTTCTCATGTAGGAGCCATTGAGAGACTGTTTGGACATGCCTGTGTTCATGTAGCCGTGATGTCCGGGGGCCGTGTACATCATGTTACCGTGGGGTGGGGTCTGCATTGGCTGCTGGGCATATGGCTGGGTGCCCATCATGCCCATCTGCATCTGCATAGGGTATTGGGGCGTTTGATTCATAT
	CHD184genes_v1_0764	KAT6B	0.50625	Pool 2	10	75031107	75031126	75030922	75030946	-	GAAATCGTACTCTTCAAAGG	GGGGTCTGCATTGGCTGCTGGGCAT	TATTTGTGCAGATCAATCCAATAGTGATGCCCCGTAGGTTTTGTGGACTGCCCACGTTGTCTACCTTCTCATGTAGGAGCCATTGAGAGACTGTTTGGACATGCCTGTGTTCATGTAGCCGTGATGTCCGGGGGCCGTGTACATCATGTTACCGTGGGGT
	CHD184genes_v1_0765	PTEN	0.76	Pool 4	10	87863857	87863873	87864049	87864076	+	TCTTCCTCGGCTTCTCC	GCCGGAGAGTTGGTCTCTCCCCTTCTAC	TGAAAGGGAAGGTGGAAGCCGTGGGCTCGGGCGGGAGCCGGCTGAGGCGCGGCGGCGGCGGCGGCACCTCCCGCTCCTGGAGCGGGGGGGAGAAGCGGCGGCGGCGGCGGCCGCGGCGGCTGCAGCTCCAGGGAGGGGGTCTGAGTCGCCTGTCACCATTTCCAGGGCTGGGAAC
	CHD184genes_v1_0766	PTEN	0.72	Pool 4	10	87864217	87864232	87864013	87864041	-	GGAATGGGGAGAAGAC	GCCCTGGAAATGGTGACAGGCGACTCAGA	GAATAATCCTCCGAACGGCTGCCTCCGCCGGCGGCCTCCGGAGCCCGGGCCACGGGGGGTGCGGCGGCGGCGCACGGGAGGTTTAAAACCGGCCCGGGTCCCTGGATGTGCCAGCCGCCGCCGCCGCCGTGTTGGAGGCAGTAGAAGGGGAGAGACCAACTCTCCGGCGTTCCCA
	CHD184genes_v1_0767	PTEN	0.666667	Pool 4	10	87864193	87864217	87864398	87864417	+	AGGCAGCCGTTCGGAGGATTATTCG	CAGAAGAAGCCCCGCCACCA	TCTTCTCCCCATTCCGCTGCCGCCGCTGCCAGGCCTCTGGCTGCTGAGGAGAAGCAGGCCCAGTCGCTGCAACCATCCAGCAGCCGCCGCAGCAGCCATTACCCGGCTGCGGTCCAGAGCCAAGCGGCGGCAGAGCGAGGGGCATCAGCTACCGCCAAGTCCAGAGCCATTTCCATCCTG
	CHD184genes_v1_0768	PTEN	0.67052	Pool 4	10	87864390	87864405	87864191	87864216	-	TTCTTCTGCAGGATGG	GAATAATCCTCCGAACGGCTGCCTCC	AAATGGCTCTGGACTTGGCGGTAGCTGATGCCCCTCGCTCTGCCGCCGCTTGGCTCTGGACCGCAGCCGGGTAATGGCTGCTGCGGCGGCTGCTGGATGGTTGCAGCGACTGGGCCTGCTTCTCCTCAGCAGCCAGAGGCCTGGCAGCGGCGGCAGCGGAATGGGGAGAAGAC
	CHD184genes_v1_0769	PTEN	0.487952	Pool 2	10	87864382	87864397	87864564	87864591	+	AGCCATTTCCATCCTG	GCTGCTCCTCTTTACCTTTCTGTCACTC	CAGAAGAAGCCCCGCCACCAGCAGCTTCTGCCATCTCTCTCCTCCTTTTTCTTCAGCCACAGGCTCCCAGACATGACAGCCATCATCAAAGAGATCGTTAGCAGAAACAAAAGGAGATATCAAGAGGATGGATTCGACTTAGACTTGACCTGTATCCATTTCTGCG
	CHD184genes_v1_0770	PTEN	0.296774	Pool 1	10	87894153	87894168	87893969	87893997	-	GAAAACACAACATGAA	ATCTGAAATATGCAGCAATCAAACTAAAA	TATAAACATCAATATTTGAAATAGAAAATCAAAGCATTCTTACCTTACTACATCATCAATATTGTTCCTGTATACGCCTTCAAGTCTTTCTGCAGGAAATCCCATAGCAATAATGTTTGGATAAATATCTGAGTACTTTAGTTAAGGAAAGAAAT
	CHD184genes_v1_0771	PTEN	0.258065	Pool 1	10	87925420	87925436	87925592	87925619	+	GTCTTTTGGTTTTTCTT	ATCTTCTAAAACAACTATTAAGTGAAAG	GATAGTATTAATGTAATTTCAAATGTTAGCTCATTTTTGTTAATGGTGGCTTTTTGTTTGTTTGTTTTGTTTTAAGGTTTTTGGATTCAAAGCATAAAAACCATTACAAGATATACAATCTGTAAGTATGTTTTCTTATTTGTATGCTTGCAAAT
	CHD184genes_v1_0772	PTEN	0.303226	Pool 1	10	87930961	87930977	87931133	87931160	+	CAGGCAATGTTTGTTAG	ATAGACTGTATCTTACTGTCATAACAAT	TATTAGTACTTTTTTTTCTTCCTAAGTGCAAAAGATAACTTTATATCACTTTTAAACTTTTCTTTTAGTTGTGCTGAAAGACATTATGACACCGCCAAATTTAATTGCAGAGGTAGGTATGAATGTACTGTACTATGTTGTATAACTTAAACCCG
	CHD184genes_v1_0773	PTEN	0.383333	Pool 1	10	87933177	87933192	87932968	87932996	-	ATTTGCCCCGATGTAA	ACCTCAGAATAAGAAAAAAAAACTCTTGA	TAAATATGCACATATCATTACACCAGTTCGTCCCTTTCCAGCTTTACAGTGAATTGCTGCAACATGATTGTCATCTTCACTTAGCCATTGGTCAAGATCTTCACAAAAGGGTTTGATAAGTTCTAGCTGTGGTGGGTTATGGTCTTCAAAAGGATATTGTGCAACTGTGGTAAAAAGATA
	CHD184genes_v1_0774	PTEN	0.387097	Pool 1	10	87933096	87933111	87933267	87933295	+	AGTGAAGATGACAATC	ATGTTTTTCCTTTCCTCTTCCTGGATCTG	ATGTTGCAGCAATTCACTGTAAAGCTGGAAAGGGACGAACTGGTGTAATGATATGTGCATATTTATTACATCGGGGCAAATTTTTAAAGGCACAAGAGGCCCTAGATTTCTATGGGGAAGTAAGGACCAGAGACAAAAAGGTAAGTTATTTTTTG
	CHD184genes_v1_0775	PTEN	0.397436	Pool 1	10	87952085	87952100	87952257	87952284	+	CAATTTGGCTTCTCTT	GCAGTAAGTGCTTGAAATTCTCATCCTT	TTTTTTCTGTCCACCAGGGAGTAACTATTCCCAGTCAGAGGCGCTATGTGTATTATTATAGCTACCTGTTAAAGAATCATCTGGATTATAGACCAGTGGCACTGTTGTTTCACAAGATGATGTTTGAAACTATTCCAATGTTCAGTGGCGGAACTT
	CHD184genes_v1_0776	PTEN	0.397436	Pool 1	10	87952288	87952306	87952107	87952131	-	AGAAAACTGTTCCAATACA	GGAATAGTTACTCCCTGGTGGACAG	TGGAAGGATGAGAATTTCAAGCACTTACTGCAAGTTCCGCCACTGAACATTGGAATAGTTTCAAACATCATCTTGTGAAACAACAGTGCCACTGGTCTATAATCCAGATGATTCTTTAACAGGTAGCTATAATAATACACATAGCGCCTCTGACTG
	CHD184genes_v1_0777	PTEN	0.445161	Pool 2	10	87957993	87958008	87957809	87957837	-	TCTTGTTCTGTTTGTG	CATACCAGTATTATTTCACAGGAAATGCC	GAAGAACTCTACTTTGATATCACCACACACAGGTAACGGCTGAGGGAACTCAAAGTACATGAACTTGTCTTCCCGTCGTGTGGGTCCTGAATTGGAGGAATATATCTTCACCTTTAGCTGGCAGACCACAAACTGAGGATCTGCATGGTTAAATA
	CHD184genes_v1_0778	PTEN	0.406452	Pool 1	10	87958032	87958047	87957848	87957876	-	TTTCTCCCAATGAAAG	GCTGGCAGACCACAAACTGAGGATCTGCA	TAAAGTACAAACCTTTTTTAGCATCTTGTTCTGTTTGTGGAAGAACTCTACTTTGATATCACCACACACAGGTAACGGCTGAGGGAACTCAAAGTACATGAACTTGTCTTCCCGTCGTGTGGGTCCTGAATTGGAGGAATATATCTTCACCTTTA
	CHD184genes_v1_0779	PTEN	0.275641	Pool 1	10	87960824	87960840	87960997	87961023	+	AAAAAAATAAAACATCA	GCATTTGCAGTATAGAGCGTGCAGATA	TTAATTAAATATGTCATTTCATTTCTTTTTCTTTTCTTTTTTTTTTTTTTTAGGACAAAATGTTTCACTTTTGGGTAAATACATTCTTCATACCAGGACCAGAGGAAACCTCAGAAAAAGTAGAAAATGGAAGTCTATGTGATCAAGAAATCGATA
	CHD184genes_v1_0780	PTEN	0.307229	Pool 1	10	87960958	87960975	87961142	87961167	+	AAGTAGAAAATGGAAGTC	GGGGGTTGTTGACTTGTATGTATGTG	TATGTGATCAAGAAATCGATAGCATTTGCAGTATAGAGCGTGCAGATAATGACAAGGAATATCTAGTACTTACTTTAACAAAAAATGATCTTGACAAAGCAAATAAAGACAAAGCCAACCGATACTTTTCTCCAAATTTTAAGGTCAGTTAAATTAAACATTTTGT
	CHD184genes_v1_0781	PTEN	0.388235	Pool 1	10	87965436	87965455	87965241	87965265	-	GTGTATGCTGATCTTCATCA	TGAAAACCCACAAATATGACTCATC	AAAGGTTCATTCTCTGGATCAGAGTCAGTGGTGTCAGAATATCTATAATGATCAGGTTCATTGTCACTAACATCTGGTGTTACAGAAGTTGAACTGCTAGCCTCTGGATTTGACGGCTCCTCTACTGTTTTTGTGAAGTACAGCTTCACCTAGAGAAAGAAAATTTAAAA
	CHD184genes_v1_0782	PTEN	0.316129	Pool 1	10	87965522	87965537	87965338	87965366	-	AGGTCCATTTTCAGTT	ACATCTGGTGTTACAGAAGTTGAACTGCT	TATTCAAGTTTATTTTCATGGTGTTTTATCCCTCTTGATAAAAAAAAATTCAGACTTTTGTAATTTGTGTATGCTGATCTTCATCAAAAGGTTCATTCTCTGGATCAGAGTCAGTGGTGTCAGAATATCTATAATGATCAGGTTCATTGTCACTA
	CHD184genes_v1_0783	APBB1	0.61875	Pool 4	11	6395405	6395420	6395581	6395609	+	GTAGCTACTGGGGAGG	GCGACTGAACACCCCTGCGGACAGTCCAC	GGCATATTTGGGAGGCCTGAGGCCTAGGAATAGCCTCTAGACCCCTCCCTGACCCACACCCTTTAGTTCCCTGGGGCCCAACACAAGCAGGTGGAGGGAAGGTGGGGGCTTCTTCATGGGGTATGGGCCCCCAGCCGTTTGGGCTTCAGGGAGCCCCACA
	CHD184genes_v1_0784	APBB1	0.64881	Pool 4	11	6395512	6395527	6395696	6395721	+	TGGAGGGAAGGTGGGG	GCGAAGCTGCGGAGGCAAGCAGGGCA	GCTTCTTCATGGGGTATGGGCCCCCAGCCGTTTGGGCTTCAGGGAGCCCCACAGCGACTGAACACCCCTGCGGACAGTCCACCCTACACGCCGTGCCACAGACTCAGCAGGGGGTGCTGGGAGGCAGGAGGTGGAGGCCTGGGAACGGGCATCCAGACACTTCTGGTA
	CHD184genes_v1_0785	APBB1	0.632911	Pool 4	11	6395851	6395866	6395667	6395692	-	CCAGCCTCCTTCTGCT	CAGAAGTGTCTGGATGCCCGTTCCCA	GCCACATGTTCTGGTGCGAGCCCAATGCTGCCAGCCTCTCAGAGGCTGTGCAGGCTGCGTGCATGGTAAGCTACTAGTAGGGTGGTGTGGTGGTGGCGTGGCCCCATGGGAGGTAGGCTGGGGAGTGACTGCCCTGCTTGCCTCCGCAGCTTCGCTAC
	CHD184genes_v1_0786	APBB1	0.58642	Pool 3	11	6395991	6396006	6395802	6395828	-	GTGTGGGGTTGGTGTT	CAATGCTGCCAGCCTCTCAGAGGCTGT	CCTTTTTAACTGAGTTCCCTCCATGCAGACAGAGGCAGTGCTGGGAGAGTGTCGGGTGCGTTTCCTCTCCTTCCTGGCCGTGGGCAGAGATGTCCACACGTTTGCATTCATCATGGCTGCCGGCCCAGCCTCCTTCTGCTGCCACATGTTCTGGTGCGAGCC
	CHD184genes_v1_0787	APBB1	0.541935	Pool 3	11	6396234	6396259	6396060	6396078	-	TCCTCTGTCTACCCTCAGTGGTATCT	CGTGGCTGCGCCTTGCCAT	TGTGTCCATATGTTCTAGGGGTAGATGTGATTAATGGGGCCCTCGAGTCAGTCCTGTCCTCCAGCAGCCGTGAACAATGGACCCCAAGTCATGTCAGTGTGGCCCCTGCTACCCTCACCATCTTGCACCAGCAGGTAAAGAGCTGGGGTAGAAGT
	CHD184genes_v1_0788	APBB1	0.464516	Pool 2	11	6400926	6400945	6401101	6401125	+	GAGGGTAGGGGCAGAGTTTT	GGTGGCAGACCTTGCTCACCCGCAG	AGGATCAAGGTAGCAGCCCCTGGGTATAGAAGGACACACATACCAACAGGTTTAGCAACAGGTACATTCCCCAGGTAATAGACTTGGAACTTCTGGACCAACTCATTCTTAGGCGCTGGGAATTCCACTATGGGAAAGAAGAGAAGGTTGATCAT
	CHD184genes_v1_0789	APBB1	0.541935	Pool 3	11	6401428	6401443	6401244	6401272	-	CCTTCCTTCCTCAGAT	GCTCCTGGACAGCGCTGATAGAAAAATGA	CATGGCCGAACGGCGTAATGCCCGCTGCTTGGTAAATGGACTCTCCCTGGACCACTCTAAACTTGTGGATGTCCCTTTCCAAGGTCAGTGTCAAAACCCCTCCAGGTCCAGCTCAGCTTTGTTGGCAAAGGTGGGTGACCCAAGGAAAGGCATGA
	CHD184genes_v1_0790	APBB1	0.567742	Pool 3	11	6401511	6401526	6401327	6401355	-	AGGGTGTGGGTGGGGT	CCCTTTCCAAGGTCAGTGTCAAAACCCCT	CACTGAGTGCTGTAGGGGGGCCCCAGGGCAATGAGGCTCTAATAGATTCTCCCTGGCTCCTCGCCTCCCTTCCTTCCTCAGATCATGGCCGAACGGCGTAATGCCCGCTGCTTGGTAAATGGACTCTCCCTGGACCACTCTAAACTTGTGGATGT
	CHD184genes_v1_0791	APBB1	0.585987	Pool 3	11	6401750	6401767	6401568	6401592	-	GGGAGGACGTGGGTGGGG	GCATGAGATCTGCTCTAAGGCACGG	TGGGGACCAGGCTCAGCACTGGATGGTACTGGGAGACACTGAGGTGCCCCTTCCCCAACAGGGACTTTGCCTACGTAGCTCGTGATAAGCTGACCCAGATGCTCAAGTGCCACGTGTTTCGCTGTGAGGCACCTGCCAAGAACATCGCCACCAGCCT
	CHD184genes_v1_0792	APBB1	0.6	Pool 4	11	6401424	6401439	6401595	6401623	+	CATGATCTGAGGAAGG	GCTGGTGGCGATGTTCTTGGCAGGTGCCT	AAGGGAGGCGAGGAGCCAGGGAGAATCTATTAGAGCCTCATTGCCCTGGGGCCCCCCTACAGCACTCAGTGACCCCACCCACACCCTTGTAGAGCAAAGGTGGCAACTAGTCCAGGGAGTGGAGGGGGCCGTGCCTTAGAGCAGATCTCATGCAG
	CHD184genes_v1_0793	APBB1	0.6	Pool 4	11	6402213	6402228	6402029	6402057	-	CCTGCTTCTGGTCCTG	GGGTGGGAGTTCATCCAGCATCAGAGTCC	CAGGGAAAGGATCTGCTACTGCAGCTGGAGGATGAGACACTAAAGCTAGTGGAGCCACAGAGCCAGGCACTGCTGCACGCCCAACCCATCATCAGCATCCGCGTGTGGGGCGTCGGGCGGGACAGTGGAAGGTGGGAATAGGGCTTGGGATTCGA
	CHD184genes_v1_0794	APBB1	0.591195	Pool 3	11	6402264	6402282	6402083	6402104	-	TGAGCTGCAGGGGTCAGAG	GGCGTCGGGCGGGACAGTGGAA	ATCAGCCACCATCCTGGCTGGAGTCCCACTGAGTGCCTGCTTCTGGTCCTGCAGGGAAAGGATCTGCTACTGCAGCTGGAGGATGAGACACTAAAGCTAGTGGAGCCACAGAGCCAGGCACTGCTGCACGCCCAACCCATCATCAGCATCCGCGTGTGG
	CHD184genes_v1_0795	APBB1	0.6	Pool 4	11	6402689	6402704	6402505	6402533	-	GGCTGGGTAGAGATGA	GTGAAGGGAATTATGAGAGATGGGAGGTC	CCGAGGAGGAGCTGGCCCCTGGACGCAGCAGTGTGGCAGTCAACAATTGCATCCGTCAGCTCTCTTACCACAAAAACAACCTGCATGACCCCATGTCTGGGGGCTGGGGGGAAGTAAGGACCTGAGCCGGGGGTAGGGGGTGGTACTGTGAGAGT
	CHD184genes_v1_0796	APBB1	0.576923	Pool 3	11	6402606	6402621	6402778	6402805	+	CAGGTTGTTTTTGTGG	GAGTTCCTGACTACAGAGTGTGGCAGGA	TAAGAGAGCTGACGGATGCAATTGTTGACTGCCACACTGCTGCGTCCAGGGGCCAGCTCCTCCTCGGTCATCTCTACCCAGCCTAGGGAGCGCACGGCGAAACACTGCCAGACACAGAAGAGGGGCAGGAGGTAGAGGATCTGAGTCAAAACTGGA
	CHD184genes_v1_0797	APBB1	0.606557	Pool 4	11	6403708	6403725	6403909	6403932	+	TGGGTGGTCCCTGTTGGG	GTTGAGAAGGGGTGGTGGAAGAGC	ATGTGCCAGTAATAGGTCCCTGAGGTGTCCTGGACCCTCATCCATCCAGCCGGCAGGTCGGAATCCGTCTCGAAGGCGTTGGGGTTCCAGAAGGAATCTGCCAGGTGGGAGGCTTGGTGAGGGTCAGCCTACCCAAAGAGCAGACAGCTGGTGCCTATGCCCGGTCCCCTCTGAGACCCCATG
	CHD184genes_v1_0798	APBB1	0.642424	Pool 4	11	6403549	6403564	6403730	6403758	+	GAGGAGGGATGGGAGT	GCCAGTAATAGGTCCCTGAGGTGTCCTGG	AGTGAGTGAGTGTCCTATCCTACTCCAGCAGCACACACTCCCTCCACCCCTGGCCCAAAATCAACAGGCCTGTGAGCCTCACCTGGGACTCCTCTTGGGGGCTGCTCCCCTGTGAGGGGGAGGCCCGGCCGGGGGGTTCCCACTGGGTGGTCCCTGTTGGGATGT
	CHD184genes_v1_0799	APBB1	0.596273	Pool 4	11	6403176	6403191	6403353	6403380	+	AGCTTCTCCTCCTCTT	CCTCAGGTTCCTTCAGTCCCAGCTCCAT	GGGGCAACGGCTCTGGGCTGAAGGCAGATGGTAATACTTGGCACAGGGCTCCCATAAATGGAGCTGTCCCAAGGCCCCTTCCAGACAGATCCATCCCACTGCCAGCTCACTGCATCTGGCAGCTCACCTGAGGCTCTGAGCTGGGAAGGTCAACGTCCCCT
	CHD184genes_v1_0800	APBB1	0.536145	Pool 3	11	6403176	6403191	6402982	6403009	-	AAGAGGAGGAGAAGCT	GCCCTGTGTCTGAGCTGGAGGCACTTCA	TCCCCCACGGAATACCAACCCAGGGATCAAGGTTTGTTCAAGACTGACACCCATTCTGAGTCTGGGGCCCTCTTATTTGTCAGACAGCCCCTAATGTTGTGCTCTGAGGGGTCTCAGCGCAGTTCCCCAGGTCCTGAGTTAGGAGTTCTTCCAGTCTCAGCACAGA
	CHD184genes_v1_0801	APBB1	0.555556	Pool 3	11	6403012	6403027	6403208	6403236	+	TGTGCTGAGACTGGAA	GCTGAAGGCAGATGGTAATACTTGGCACA	GAACTCCTAACTCAGGACCTGGGGAACTGCGCTGAGACCCCTCAGAGCACAACATTAGGGGCTGTCTGACAAATAAGAGGGCCCCAGACTCAGAATGGGTGTCAGTCTTGAACAAACCTTGATCCCTGGGTTGGTATTCCGTGGGGGAAGCTTCTCCTCCTCTTGGGGCAACGGCTCTGG
	CHD184genes_v1_0802	APBB1	0.56044	Pool 3	11	6403476	6403491	6403267	6403293	-	GAAGGTGGGTAAGGGG	GCAGTGGGATGGATCTGTCTGGAAGGG	ACCTGCTTTACCACGGGATAGCTGGAGGAGGGGCATCATTTTGATACTGATTCCTCAATCCCCTTCCCAAGGATGAACCCAGTGATGAGGCCCCAATGGAGCTGGGACTGAAGGAACCTGAGGAGGGGACGTTGACCTTCCCAGCTCAGAGCCTCAGGTGAGCTGCCAGATGCAGTGAGCTG
	CHD184genes_v1_0803	APBB1	0.518717	Pool 3	11	6403596	6403614	6403385	6403408	-	GGGGTGGAGGGAGTGTGTG	CAAGGATGAACCCAGTGATGAGGC	CTGCTGGAGTAGGATAGGACACTCACTCACTACTCCCATCCCTCCTCCTAGCTCACCTGGACAGGTTTTGCTCATGGAGAAGGCTTTGAGGATGGAGAATTTTGGAAGGTGGGTAAGGGGACCTGCTTTACCACGGGATAGCTGGAGGAGGGGCATCATTTTGATACTGATTCCTCAATCCCCTTCC
	CHD184genes_v1_0804	APBB1	0.583333	Pool 3	11	6404772	6404787	6404563	6404591	-	CAGGACTTTTTCCTGG	CATGACATGTTTGCTTGCATCTGTGTGCA	CCATTATCCTGCAGGACAGCAGCGCAGGTGAGGGGCAGCATGAGGTTGGGCCTCATGTGGGGTGGGGCTGACAGGGAGAGAAGAGTTAGAGGACGCATGAGCGGGTTACAGGGTTGGAGTGGTGTGGCTCTGCCGGCAGACAAGGGTGTATGACACAGATGCGAGGTATGTGTGTATGTG
	CHD184genes_v1_0805	APBB1	0.634146	Pool 4	11	6404903	6404920	6404716	6404738	-	TGGTGAGAAGGGGGCGGG	GGCAGCATGAGGTTGGGCCTCAT	ATGAGCTTTTCTCTGCAGCCCAGCACCAGGCTGTGAGCCCAGCTGGCTGGGCTGGAGGGGCTGTGAGGAGGGAGGGTGGAGGCAGGAGGGGCCGGGAATGAGCGCCATGTTCTCCCAGGACTTTTTCCTGGCCATTATCCTGCAGGACAGCAGCGCAGGTGAGG
	CHD184genes_v1_0806	APBB1	0.675159	Pool 4	11	6411151	6411166	6411324	6411350	+	TTGGCAGGGCCTGGCT	GCTCAGTGATGATGGAACAGACATGGC	CAGGCCCACCACCCTCCCCCATGGCGCTGCGCAGGTCCTTGGGTCCCACAGCTGTGGCCTGCAGCTTGGCGTTGAGCAGCTGGTTGTGGGCAGCGTGCAGAGGCAGGGGTAGGCTCAGTGCGGGGCCTCCGTGGCTGTTGGCATTAATGGCCGACTG
	CHD184genes_v1_0807	APBB1	0.6	Pool 4	11	6411301	6411316	6411477	6411505	+	CTGTTGGCATTAATGG	GCACCCATGGCTCTCTATCCTATGAGAAT	CCGACTGGCTCAGTGATGATGGAACAGACATGGCCTTGGCAGCTCCTGTGGGGTGCGGAGGGGAGATGCTGTTGAGCCTCTGGTCCAGAACAGCAGCATCACTGCTTCTGCCCCAGGGCTATGCCCTGTGCCTCCTCATCTCCCTGCACTAAGCAGGCTA
	CHD184genes_v1_0808	APBB1	0.656051	Pool 4	11	6411171	6411187	6410988	6411013	-	TGGGGGAGGGTGGTGGG	GCCTGATACACCTGTACTCTGAGCTG	CCTGAGCCAGGCCCTGCCAATGCCAAGTGGCTAAAAGAGGGCCAGAACCAGCTCCGGCGGGCCGCCACGGCCCACCGTGACCAGAATCGCAATGTGACCTTGACCTTGGCGGAGGAGGCCAGCCAGGAGCCTGAGATGGCACCCTTGGGCCCCAAAG
	CHD184genes_v1_0809	APBB1	0.644444	Pool 4	11	6410893	6410908	6410684	6410712	-	ATGAGGGAGAGGAGAA	GCGGAACAGTGCAGCCAGTGATGAGGACT	GGCGGCCGGGGAGGCCGAGGAGGAGGAGGAGGATGATGATGATGAAGAGGAGGAGGAGGACTTATCTTCTCCCCCAGGGCTGCCTGAGCCCCTGGAGAGTGTGGAGGCCCCTCCCAGGCCCCAAGCCCTTACAGATGGCCCCCGGGAACACAGCAAGAGTGCCAGCCTCCTGTTTGGCAT
	CHD184genes_v1_0810	APBB1	0.608939	Pool 4	11	6410785	6410800	6410581	6410605	-	TGGAGAGTGTGGAGGC	GGGCATGTGGGAGGGTGTGAGGGCA	CCCTCCCAGGCCCCAAGCCCTTACAGATGGCCCCCGGGAACACAGCAAGAGTGCCAGCCTCCTGTTTGGCATGCGGAACAGTGCAGCCAGTGATGAGGACTCAAGCTGGGCTACCTTATCCCAGGGCAGCCCCTCCTATGGCTCCCCAGAGGACACAGGTACCTTGTGGAGCTTGACAT
	CHD184genes_v1_0811	APBB1	0.621622	Pool 4	11	6410869	6410886	6411072	6411098	+	TCCTCCTCGGCCTCCCCG	GGTCACATTGCGATTCTGGTCACGGTG	GCCGCCTTCTCCTCTCCCTCATCTGGCCCCTGCTCTTGAGTGCTGATGATCAGGCCAGGTCCTCGTAGGCCTCGGTTGGCTGCGTTGTGAGCTGAGAGCTCCAGCTCAGAGTACAGGTGTATCAGGCCTTTGGGGCCCAAGGGTGCCATCTCAGGCTCCTGGCTGGCCTCCTCCGCCAAGGTCAA
	CHD184genes_v1_0812	CTR9	0.625	Pool 4	11	10751300	10751315	10751476	10751499	+	GCGGCAGTCAAGACCA	GGCGGGTGGGGGCCATGAACTTGT	GAGCCGGAGCCGTCACTCACCTCTGGATTAGCCTGAAGCGGAGACTACCGGCTGCGGAGCGGCGGGGCGAGACACTTGCTCGCCTTTTGACCCCATCATGTCGCGGGGCTCCATCGAGATTCCCCTCCGGGACACTGACGAGGTAAGTGTCGTGTATGGA
	CHD184genes_v1_0813	CTR9	0.380645	Pool 1	11	10752797	10752812	10752613	10752641	-	CCTAGTCAACAAATAA	ATTCCACTTTAAAATTCACATTTCATCTT	AAAATATTTGCTACATGAATACTGACCGCCAAAGCAATCCATATGTGCAGTTGTGTGTGTTCCTGTTTCAGAATACTGATAACTTCATCTCCCTCCGGTAACTGATCGAAGTCAAGTTCAATGACCTAAAATACAAAAGGTAGGTCTTAACTCTT
	CHD184genes_v1_0814	CTR9	0.375	Pool 1	11	10755102	10755117	10754913	10754941	-	TCTTTTCTTTCCGAGC	CAAATTAGAATCACTAAAGCATATGTCCA	CTGTTGTACATAATACGCTGCCAATGTATCCAAGCAAGTCATCTGGTCTTTTTCATGGTCTCTATAGTCCAAATTGCCATCTATACGTGCTGCTTCCAACAATTTTACAAACTCTTCTGTTTTTCCTTGCTTGTAGTATTCCAGCTATAAGGTAATGAAA
	CHD184genes_v1_0815	CTR9	0.327273	Pool 1	11	10755052	10755067	10755233	10755261	+	AAGACCAGATGACTTG	GGGAGAAAAGCACATGAAAGCAAAATGTG	CTTGGATACATTGGCAGCGTATTATGTACAACAGGCTCGGAAAGAAAAGAATAAGGACAATAAAAAGGATCTTATTACACAGGCCACCTTGTTGTATACAATGGCCGATAAAATTATTATGTATGATCAGGTAAAAATAAAGTCAAATTTCTTTCCATTTATGAA
	CHD184genes_v1_0816	CTR9	0.393548	Pool 1	11	10755809	10755826	10755627	10755653	-	GTTTCCTAACATGTTGCC	ATTTTACCCCTATATACCATGAACATG	AAAGACCACTTACCAAGAAGGGCTGGAATATTATTTGGAGACTGATTGAGTACAAAATGAAACTGTGCATCAGCTTGATCCATTTTGTCACCCTCAAGTAGGCAGAAGCAGGCTCTTCCCAACAAATGGTTCTATGAAGTAATGTATTATCTTAG
	CHD184genes_v1_0817	CTR9	0.329032	Pool 1	11	10756881	10756897	10756698	10756725	-	CTCAATGCTTTAAGCTG	CACAGTGTCTGATTAAAGGCTACAAGTC	GGTAATACACAGTTTAGACATAAAATAAAATTTTTCTCTTACCTGGACATCCTGGGTTAGTACGCAATGCTTTCTTATAGTAAGCAAGAGCTCCTCTGTAATCCTTCTTGTTGAAGGAAATGCAAGCTTTACCTGTAATGATTTTTAAAAATAAA
	CHD184genes_v1_0818	CTR9	0.43871	Pool 2	11	10760308	10760323	10760124	10760152	-	ACCTCTTTATTGTTGA	ATCTATCAAACTAGGGCATTTTTTAGAGT	GTTCTAGAACAGCCAGTCCAACCAATGCTCCCACGCATTTGGAATTGAGTTCCAGGGCTCTGCTGAATGCCAGACGAGCTTTTTCCAGTTTGTTAAGTTTCACAAAGCAATGACCCATTCCTAAACGAACTTCCGCTATAAAATGAAGTCATTCA
	CHD184genes_v1_0819	CTR9	0.412903	Pool 1	11	10760178	10760198	10760354	10760377	+	GTTCGTTTAGGAATGGGTCAT	CTGCTTTGTCAGGCCCACAGCCTC	TGCTTTGTGAAACTTAACAAACTGGAAAAAGCTCGTCTGGCATTCAGCAGAGCCCTGGAACTCAATTCCAAATGCGTGGGAGCATTGGTTGGACTGGCTGTTCTAGAACTCAACAATAAAGAGGTATGTAAATGAAAAAAGTATCTAGCTCCTAA
	CHD184genes_v1_0820	CTR9	0.329032	Pool 1	11	10762086	10762102	10761903	10761930	-	GCAGTACAGAAAAACAA	CAACAAGGTGGAGTGAAAACAATACTAA	AAATCAGAATTTAAAAATAAATGACTTCTACCTTTTTGAAGAAAAAGTGATTTGCCAAATGGTTCAATACCATAGGGTTGCTAGGATCAATAGTATAGGCTCTGGAAAGAAGCTGGACACCATTTTTAATGGAATCAGCCTAAAAGAAAACATTG
	CHD184genes_v1_0821	CTR9	0.371429	Pool 1	11	10763584	10763599	10763380	10763408	-	TGGAAAGACTTAAAAC	ACTGAGTGAATTCATAAGACTAGCTTGCA	ACTATAAGTAAAAAGATTAGACATTTAGAGAAGTTATAAAATTACCTGAACATGGAATGATCTAGCTAGCTGATAGCAGCTCTCTGCTTGCATAGCTTCCACTTCTGTATTATGGAATGCATGGAGGGCCAGATGCTGGACTTTACTATAATCCTGAACAAAGATCAGAAAGTCA
	CHD184genes_v1_0822	CTR9	0.318919	Pool 1	11	10763763	10763778	10763549	10763577	-	CAAAGCACTGAGATGC	AGTAAAAAGATTAGACATTTAGAGAAGTT	ATTTTCTTTGTCACCTCGATAAATATACATTTGTCCCAAACCAAAAAATGGGAGCACAAAAGAGGATGAGGCAAACTGTGTGGCTTGATAATAGTACTGAAAAGCTTGGTCATAATCTTCCTAAAGAATGAAAATTAAAAAAGACCAATATGTACAAAAGTATTGGAAAGACTTAAAACACTATA
	CHD184genes_v1_0823	CTR9	0.350318	Pool 1	11	10763743	10763759	10763917	10763942	+	ATCGAGGTGACAAAGAA	AGCTGTCCCAAAACTCCCATTTCTCA	AATGCATCTCAGTGCTTTGAGAAGGTTTTGAAAGCTTATCCTAATAATTACGAAACTATGAAAATTCTCGGCTCTCTCTATGCTGCCTCAGAAGATCAAGAAAAACGAGATATTGCCAAGGTACATCTTTTTTTTAAAGTCTTAGCTGTTTTCTGTT
	CHD184genes_v1_0824	CTR9	0.341772	Pool 1	11	10764073	10764091	10764250	10764272	+	AGATGGAATACTTCAGCTT	GCCTGGTGTAGTGTCTCTCTTCC	AACAATCTCTTTTATCCCAGGGCCATTTGAAGAAGGTCACAGAACAGTATCCCGATGATGTTGAAGCTTGGATTGAATTGGCACAAATCTTAGAACAGACTGATATACAGGTATTTTAGTAATGTTTTTTAATCTCTCATATGATGTGTTTTTTGTAA
	CHD184genes_v1_0825	CTR9	0.43871	Pool 2	11	10764224	10764239	10764395	10764423	+	TCTCTCATATGATGTG	GGTGCCCTCCATTTTAGACTTGGAAACCT	TTTTTTGTAAGCCTGGTGTAGTGTCTCTCTTCCACTTACACCTTTTTCTGTCAATCATGAAAATACAGGGTGCCCTTTCAGCCTATGGAACAGCAACACGAATCCTTCAGGAGAAAGTGCAGGCCGATGTTCCTCCAGAGATTCTCAATAATGTG
	CHD184genes_v1_0826	CTR9	0.327273	Pool 1	11	10764367	10764386	10764552	10764576	+	TGTTCCTCCAGAGATTCTCA	ATTTTTTGGCGTCATTGGACCGTGC	ATAATGTGGGTGCCCTCCATTTTAGACTTGGAAACCTAGGGGAGGCTAAGGTAGGAAAATAGAAATATTTCCTTCTTTTATACTGAATCAAGTTGCATGCACACCTTTTTAAAAAGTGTATAAACTAAATCTTTTAACAGTGTGATTTTTCTTTCTCATAGAAAT
	CHD184genes_v1_0827	CTR9	0.40625	Pool 1	11	10764706	10764721	10764517	10764545	-	ATTAGGATGTTCGCGT	ATGAGAAAGAAAAATCACACTGTTAAAAG	AAGATGTTTTTATACAGTTTTTCTGCTTCATGGAATTCACACATCGCCTCATATAGCCTGGCGAGATTATATGACGTGGTAACGGAAATGGCGTTATAGTAATGCTCATCGTGTTCCGCTTCTGCTTTTGCACGGTCCAATGACGCCAAAAAATATTTCT
	CHD184genes_v1_0828	CTR9	0.294444	Pool 1	11	10764640	10764665	10764846	10764864	+	TCTCGCCAGGCTATATGAGGCGATGT	GTCCCCATTTCTCCAGGGC	GTGAATTCCATGAAGCAGAAAAACTGTATAAAAACATCTTACGCGAACATCCTAATTATGTTGACTGTAAGGATTTTAAACTTCTTTATGTAATGAAATCCGTTCATTCCCACAAGAGCAGCAAAAATTTAGCCTGAAAAAAATTTAGAATTGATAGTAAAAATTGTTTAAGGTTCTAAT
	CHD184genes_v1_0829	CTR9	0.341935	Pool 1	11	10766505	10766520	10766321	10766349	-	TTCTCAAACCTAAGAG	ATAATTTTAAAGTCATACTTTTGAAACAA	TTAATATTACCAACCTGATTAATCTGAAGAGCTTCCTTAAACCAATCTGAAGCCTCATAAAAGTTTCCCTTATCTCTAGCCATGGCTCCTAGGCGCAAATAGCCTGAAAACATATTTAAAAGTTTTTATATCCCAAATATTAGCTATAAAGGATC
	CHD184genes_v1_0830	CTR9	0.425806	Pool 2	11	10767772	10767787	10767943	10767971	+	GCAGATTTTCCTTCTT	CAACGTGTGGCTCCAAACTTTACATCAGC	CATGTATGTATGTTTCAGGATCATCCAGATGCTTGGTCTTTGATTGGCAATCTTCATTTGGCAAAACAAGAATGGGGTCCTGGGCAGAAGAAGTTTGAGAGGATATTAAAACAGCCATCCACACAGAGTGATACCTATTCTATGCTAGCCCTTGG
	CHD184genes_v1_0831	CTR9	0.391026	Pool 1	11	10767911	10767935	10768092	10768110	+	CAGAGTGATACCTATTCTATGCTAG	CGTGCTCTGGCCATCTACA	CCCTTGGCAACGTGTGGCTCCAAACTTTACATCAGCCCACCCGAGATCGAGAAAAGGTAATCTCTTTTTGTCCTTTTAAACAAAACTGATACTCTACATTCTCGTTTGAATCTTTTTTAAGAGCACTTGTTTCTATAGGAAAAGCGTCATCAAGAT
	CHD184genes_v1_0832	CTR9	0.374194	Pool 1	11	10768035	10768050	10768206	10768234	+	TCTCGTTTGAATCTTT	ATACTTTCAGAGGAATGTTTGTAAATCAG	TTTAAGAGCACTTGTTTCTATAGGAAAAGCGTCATCAAGATCGTGCTCTGGCCATCTACAAACAAGTACTCAGAAATGATGCAAAGAATCTGTATGCTGCCAATGGCATAGGTGATTATAAGACTTGAGTACCCATAACAATTTGTTTCAAATGA
	CHD184genes_v1_0833	CTR9	0.406452	Pool 1	11	10768477	10768493	10768294	10768321	-	ACCATCTGAACGGCGCT	CACTTAACAATTTTCTAATTGGAGTCAG	GATGTACTGCTTTTGCTCCACATAGATGTGTGCTAAGTTCAGCCACACATCACTAATATCTGCTGTTGCTTCTCTTACTTGGGCAAATACATCACGAGCTTCACGAAAATATCCTTTGTGGGCCAAAACAGCTCCTAAAGATATAAAAAGGTTCA
	CHD184genes_v1_0834	CTR9	0.380645	Pool 1	11	10768369	10768384	10768540	10768568	+	TTTCGTGAAGCTCGTG	CAGATGTTTTCTTAGCCATTCTGGCCCTG	ATGTATTTGCCCAAGTAAGAGAAGCAACAGCAGATATTAGTGATGTGTGGCTGAACTTAGCACACATCTATGTGGAGCAAAAGCAGTACATCAGCGCCGTTCAGATGGTAATAGCTTCTCTTTCAAGATATTTTTATATCTTGTTCATTGTTAAG
	CHD184genes_v1_0835	CTR9	0.4	Pool 1	11	10770168	10770184	10770340	10770367	+	ATTCTTTGTTGTGTTTT	ATGTTATTCCCATCCATTTCTGTGCTAC	AATTAACTTTTTTCTTTTACTGTAGTATGAAAACTGCCTCCGAAAGTTCTATAAGCACCAAAACACTGAAGTTGTACTCTATTTGGCCCGGGCCCTCTTCAAGTGTGGCAAGTTACAGGAATGCAAACAGACTTTGCTGAAGGTAAAAAGGAGAG
	CHD184genes_v1_0836	CTR9	0.387097	Pool 1	11	10770623	10770638	10770439	10770467	-	CTTTACCTATGTGCAA	ATTTCATATGTTCAAATGACATGAAAAGG	GCTCCAGTTCTTTCACAGCATTAAGTACTTCCTTCAGATTACTTTTTTCATCTTTCAGGACAGAGGTAGCTAATCTTTGCAGGACCAAGGCCACATTAAACATAAGAACTGTATCACTGGGTGCCACATGTCTAGCCTGTGAATAAAAAATAAAT
	CHD184genes_v1_0837	CTR9	0.374194	Pool 1	11	10770659	10770680	10770481	10770503	-	CATAGACCAAATAAAGCATTTC	GGTGCCACATGTCTAGCCTGTGA	ATAGGTTGTTTCTACAAAATCTTTACCTATGTGCAAGCTCCAGTTCTTTCACAGCATTAAGTACTTCCTTCAGATTACTTTTTTCATCTTTCAGGACAGAGGTAGCTAATCTTTGCAGGACCAAGGCCACATTAAACATAAGAACTGTATCACTG
	CHD184genes_v1_0838	CTR9	0.2875	Pool 1	11	10771456	10771473	10771634	10771655	+	GACTTTGTAGCACAGATT	GGAAGGTGACTTTGGGTGAGGC	AAATTTTTTAAGAGCTTTATTTCATTAGAATCTCTTTTTTTAAAAGTGAAGTATTTTCTCGTTTCATTTAGATACTTCAGTTATTTGAGTAAAGTGGGAGATAAAATGAGATTTGATTTGGCCCTTGCTGCTACAGAAGCCAGGTAATGTTACTATTTAT
	CHD184genes_v1_0839	CTR9	0.5	Pool 2	11	10772483	10772498	10772655	10772682	+	GTTACATTCATGTTTC	GGTATCTTGTATTTTCCAGTTATACTGG	TCTAAACCTGAAATGTTCTAGGCAGTGTTCTGACTTACTGAGCCAGGCCCAGTACCATGTGGCCCGGGCACGCAAACAAGATGAAGAAGAGCGGGAGCTGCGGGCCAAGCAAGAGCAAGAAAAGGAGCTGTTAAGGCAGAAACTTCTTAAAGAACA
	CHD184genes_v1_0840	CTR9	0.425806	Pool 2	11	10772718	10772741	10772542	10772562	-	GGCAGAGGACTTTTTTTTTTAAAC	GGCCACATGGTACTGGGCCTG	ATACAAAGTGTATGCATGCACACAATTCATTAATTCCAGTATAACTGGAAAATACAAGATACCTGTTCTTTAAGAAGTTTCTGCCTTAACAGCTCCTTTTCTTGCTCTTGCTTGGCCCGCAGCTCCCGCTCTTCTTCATCTTGTTTGCGTGCCCG
	CHD184genes_v1_0841	CTR9	0.397436	Pool 1	11	10773090	10773105	10773262	10773289	+	TGCAGTGGGGTTTCTT	GGTGGTGGACGGGTAAGATATAATTCCT	TTCTACCATTTTTCCTCATAGGAAGAGAAACGTCTCAGAGAAAAGGAAGAGCAAAAGAAACTTTTGGAACAGCGGGCCCAGTATGTGGAGAAGACCAAAAATATTCTTATGTTTACTGGTGAGACTGAAGCAACAAAAGAGAAGAAAAGAGGTGGT
	CHD184genes_v1_0842	CTR9	0.419355	Pool 1	11	10773125	10773141	10773297	10773324	+	AGGAAGAGAAACGTCTC	CAAGTGACCTCATTCTCTGTCTTTTGGC	AGAGAAAAGGAAGAGCAAAAGAAACTTTTGGAACAGCGGGCCCAGTATGTGGAGAAGACCAAAAATATTCTTATGTTTACTGGTGAGACTGAAGCAACAAAAGAGAAGAAAAGAGGTGGTGGTGGTGGACGGGTAAGATATAATTCCTGCTAGCA
	CHD184genes_v1_0843	CTR9	0.406452	Pool 1	11	10774146	10774166	10773967	10773990	-	CTCCTCTTTTTCTTCTTTCTC	AGTCAGTTATTTCCTGGTTGGTGG	TCACCACCCTCCTCATCTTCACCTTCTTGTTCACTGCCACTACCCTTTCTTCTCTTCTTCTTTTTGGATATAGGTAGGTCATCATCAGTGTCATCATTGACAAATTCATCAAACTCTCCTCCCTTCTTAGAACGCTAAAATCCAAACAACACTAT
	CHD184genes_v1_0844	CTR9	0.397436	Pool 1	11	10774207	10774222	10774023	10774050	-	GGTCTTTCACCACTTT	ATTGACAAATTCATCAAACTCTCCTCCC	TATGAGGTTACTTAAAGCACATTAATGATGACATTACCTTCTCCTCTTTTTCTTCTTTCTCTCACCACCCTCCTCATCTTCACCTTCTTGTTCACTGCCACTACCCTTTCTTCTCTTCTTCTTTTTGGATATAGGTAGGTCATCATCAGTGTCATC
	CHD184genes_v1_0845	CTR9	0.393548	Pool 1	11	10775346	10775362	10775163	10775190	-	GTGTACTGCAATCTTTC	CAAGAGAGAGTTTGTCAAGAGCCTACCT	ACATCTACTAGGGGACAGAAAAACACAGTACTATAAACTTACAGCCTTTTTCTTCTCTGCTTTTGGTGGACGTCGTTTTTTTGGTTTGGGGCCATTTTCTGTTTCATCATCATCAGATCCTTCTTCTCCCTTTGGATGTCTTAAATAGTGAACAC
	CHD184genes_v1_0846	CTR9	0.36129	Pool 1	11	10775650	10775665	10775466	10775494	-	TGAGAAGAATTTACAA	AGTCAAGACTCTTACATTAGGCCATCTTG	AGAGAAAATATCCTACCCTTCATCAGCAATTTTAAGTTTATCCTCATCCGAAGAGTCATCACTTGATGAAATTATGGCTTTGGATTTTATTTTTCCCTTCATTGATGGAGGCAGACGTTCTGGCTTGGGCTAAAGAATGTCAAACATAATAGATT
	CHD184genes_v1_0847	CTR9	0.538462	Pool 3	11	10778648	10778663	10778820	10778847	+	TCAGCTTCTAACCAAT	GCGGTCAGATCAGGACTCAGACAGTGAC	GATCATCTTTGCCAGACATCCCAGGAACAGCAACAGCAACAGTGACTCAGACGAGGACGAACAACGAAAGAAATGTGCCTCATCAGAGAGTGATTCCGATGAGAACCAGAACAAGTCTGGCAGCGAGGCCGGCAGTCCCCGGAGGCCACGAAGACA
	CHD184genes_v1_0848	CTR9	0.524064	Pool 3	11	10778797	10778816	10779004	10779026	+	AGTCCCCGGAGGCCACGAAG	GAGGGTTCTGGCCAAGGCTCTGG	ACAGCGGTCAGATCAGGACTCAGACAGTGACCAGCCATCCAGAAAGAGAAGGCCCTCCGGTTCTGAGCAGTCTGACAATGAATCTGTGCAGTCAGGGAGAAGCCACTCAGGAGTTTCTGAGAACGACTCTCGCCCAGCTTCTCCAAGTGCCGAATCAGATCACGAATCGGAGAGAGGATCTGATAAT
	CHD184genes_v1_0849	CTR9	0.45	Pool 2	11	10779128	10779146	10778942	10778967	-	AAAGTTTCCTCCAGAGATG	GGCACTTGGAGAAGCTGGGCGAGAGT	AAGCTTATTGATGAAATAAAACCTAGTCACTATCATCTGACCCATGTTCTGAGCCTCTATCTGAGGCCTCATTGTTGGATCCCTCTGGTTCCGATTCATTTCCAGAGCCTTGGCCAGAACCCTCATTATCAGATCCTCTCTCCGATTCGTGATCTGATTC
	CHD184genes_v1_0850	PHF21A	0.616352	Pool 4	11	45934011	45934029	45934189	45934210	+	TGGGAGGAGGGGGAAGGGG	GCCGGGCCAGGATGGTGTTCTT	CCGGCGTGGAGGTGGCGGCATTGGCAGGGGGGGTGCAGTCCGGGCCATTGGAGATGGCCCCCACAGTGGCCTCAGAGTCTACAGGTTTGGAGAGGTCGATGCCGTGGATGAGGCGAATCAGCTGTTTTACCTTCTCCAGGGAGCTGTGCATCTCCTTCT
	CHD184genes_v1_0851	PHF21A	0.6375	Pool 4	11	45933936	45933952	45934113	45934135	+	GGGATCCCGTGGCTTCT	GGTTTGGAGAGGTCGATGCCGTG	CCTAGAGGGGCTCTGTTATTTAGTCTCTTCCCCCTGGTTACAGTTCGCTGTGCAGCTCTGGGAGGAGGGGGAAGGGGCCGGCGTGGAGGTGGCGGCATTGGCAGGGGGGGTGCAGTCCGGGCCATTGGAGATGGCCCCCACAGTGGCCTCAGAGTCTACA
	CHD184genes_v1_0852	PHF21A	0.564103	Pool 3	11	45934147	45934170	45934327	45934346	+	TCAGCTGTTTTACCTTCTCCAGGG	GCTCTGCTGGCTGCTGTGCA	AGCTGTGCATCTCCTTCTGCCGGGCCAGGATGGTGTTCTTCATTTCCATGCATTTCTGCAGCAAATGACAAGGGCAGTGGCACTGAGCCGCCTGGTTTCTAACAGGCCTGGCAGCCCCTAAGAGCAGAGCGCCTTCTCTCTGCCCAGGGAGAAGAA
	CHD184genes_v1_0853	PHF21A	0.346154	Pool 1	11	45935753	45935771	45935572	45935596	-	CCGTTCCTTTTTTTTTTTT	GCAGAGACCTAGGCCTTTCCAATAT	TTTTTTTTTTTAGCAAAAGAAGAAGAGAAACAGAAGTTACTTAAATGGAGTTCAGATTTAAAACAAGAACGAGAACAACTAGAGCAAAAGGTGAAACAGCTCAGCAATTCCATAAGTGTAAGTAAACCTCATGCCTTCAGCAGTCGATACATAGGT
	CHD184genes_v1_0854	PHF21A	0.36129	Pool 1	11	45936442	45936457	45936613	45936641	+	TTTTTCAAACAAGGGG	CACACATCCTCTATGTAACAGCTAGCAGT	AAGCTTACAAAAAAGTGGGTATGGATAACTCCTTACCTGCTTTGTAGGCAATATAGGAATGAACAATTGCTAAAGTTCCAGGCCATGGAATTGCTTCTTCCTTCTTCAGCATCTGAAAAGATTTTTAGAATTTTACCTTGAGAAGGAGGTTTAAA
	CHD184genes_v1_0855	PHF21A	0.49375	Pool 2	11	45938296	45938313	45938114	45938135	-	GGGTGATATTCATGAGGA	GGGGAGGGGCCGAGGAGGACAA	TTTTTGCAGCGTTTGCAGAAAAAGTGGCCAGTTACTGATGTGCGACACATGTTCCCGTGTATATCATTTGGACTGCTTAGACCCCCCTCTGAAAACAATTCCCAAGGGCATGTGGATCTGTCCCAGATGTCAGGACCAGGTACTGTGGGTGGGTCCAACA
	CHD184genes_v1_0856	PHF21A	0.341935	Pool 1	11	45938426	45938447	45938248	45938270	-	CCTGCTTCTCTTGAGTACTCCT	GGCCAGTTACTGATGTGCGACAC	GGAACGAGGCAGCTGATTGTCCTAAAACATTTATATGCATCTAGAATGTGCATGTTAACATTAAAATTTTACCTTTTTTGTCCTTTTTCTTACCTTTCCTCTCAACTTTATAGGGTGATATTCATGAGGATTTTTGCAGCGTTTGCAGAAAAAGT
	CHD184genes_v1_0857	PHF21A	0.523529	Pool 3	11	45945808	45945823	45945994	45946022	+	GAAAGACAGTGTGCTT	GGAGGACGACCTATATACCAAGAGAAGGG	TTCCCAAGTTACTTACGTCTGTGGAGGTGGGGCTGGGCAGGGACACAGGCTGAACAGGTGCAGGGAAAGTGAATGTGGTCTCTGTCTTTTCATTTTCAGGGGAGTCAGGATGACTGGATTGGGGGGATGTTGGGGTAAGGGCTCCAAACCCCAGCACTGCATTGTATTTT
	CHD184genes_v1_0858	PHF21A	0.44375	Pool 2	11	45945966	45945981	45946142	45946170	+	TCCAAACCCCAGCACT	CAACAGTCCCAAAGGAAGGAAGAGAAGCA	GCATTGTATTTTGGAGGACGACCTATATACCAAGAGAAGGGAACAAAAGGGAAAAACGGGGAGGGAAAGAGAGGGGGAAAATGATCTTACATACCTTTGGCCAGTGTTCCTCATTGGCTAGCATGGAAAAGGAAGTGAGGTAGCAGACAGAAGGTTAATT
	CHD184genes_v1_0859	PHF21A	0.461538	Pool 2	11	45948850	45948866	45949023	45949049	+	AACAGCAGCAAGGGAGA	GCATGGCATGACTGTCAACATGCCGAC	GATACAAAAAGGTCCTCACCTCTCTTCCGGGTCCCAGGGTGCATTGTGCTGTTTAGGTATGTCACTGCACTCTTCTTACGCTTTGAGGGTTGAAGGAGGAAAGGTGACTGTTGAGTAGTGTGGTTATTACTAATACTGGCACAAGCTAAAGACCAA
	CHD184genes_v1_0860	PHF21A	0.449367	Pool 2	11	45949322	45949338	45949497	45949521	+	GGTTTTCAGAGGGGAGG	GGTTTTCATTAGCAGAGAGGCATGG	CACTGAACAGCTCATAAATAAAACTGGAACATGAGGGAAGGGCCAGATGCTGGCCAGTAATACCTCTGGCTCAAAGACTGCTCCACTGTAGACCGGATTTGCTGTTGTTCTTCTTTTTCGCTCTTGCCTCTTGCTTTGGATTTCTTGAGAGAAGAAAA
	CHD184genes_v1_0861	PHF21A	0.406452	Pool 1	11	45950106	45950131	45950287	45950305	+	GTGTTCCAATTTTCTATTCCAGGAAT	CTTCAGTCTGGGTTCTCAC	TCAATCAAACATCATTTTCAGGAACAAAGCTGTGGGCCAGAAAAAAAGGCAGTGCCAAGAATATCTTCTCTTACCTTCTAGATGGTCATGTGTTACCAACCCTAGAGACACCATGAAGGCAAGTTTCTGTGCCAGAGAAACAAAAGAAGAATATG
	CHD184genes_v1_0862	PHF21A	0.288462	Pool 1	11	45953564	45953580	45953737	45953763	+	GGTGGGGTGATGGTGCG	GTGGAACATATTAATAAAAAGGTTAGT	GCTCTCTGTTTGTTTCTCATCTGTTTCTGTGTGAGATTTAACTGTCTAGGAGAGAAAAATTAAATAAAAATTCAGAATTCGTTTTTTATTAAAAGGATGAAGCAATCAGAAGTTTAATAGTAGTAGTCAAGAAGAAAGAAGACAACATATTCAAAT
	CHD184genes_v1_0863	PHF21A	0.423077	Pool 2	11	45953494	45953511	45953668	45953693	+	GACTGAGACCTGCCTTTG	ATTAAAAGGATGAAGCAATCAGAAGT	GAAACATAGGCCTACCTGAGGGTTCTCCTCCCGTTTTGGTTTGGGTGCAGCAGGTGGGGTGATGGTGCGGCTCTCTGTTTGTTTCTCATCTGTTTCTGTGTGAGATTTAACTGTCTAGGAGAGAAAAATTAAATAAAAATTCAGAATTCGTTTTTT
	CHD184genes_v1_0864	PHF21A	0.51875	Pool 3	11	45965281	45965297	45965458	45965485	+	TACTGCCCAGAGCAGGT	CGGGGTGGATGGAATTCTGGGATGTGGG	ACATACTCTGCCTGTACCTGTTTTTCAAGACTTGGCTTGCTAAGCTGTACAGTTTGAGGTCCAGCGAGTCTGGTCCCTGGAGTAGCTATCACAATGCTGGTGAGCTGGGCCATGGGGAACGTTTTGGCTATGGTTGCAGTCTGCCCATTGACGACACGGA
	CHD184genes_v1_0865	PHF21A	0.583333	Pool 3	11	45965428	45965447	45965604	45965627	+	TGGTTGCAGTCTGCCCATTG	CGAACCTATAGGGGAAAGAGAGAA	ACGACACGGACGGGGTGGATGGAATTCTGGGATGTGGGAAGGGTTGTGGGGGTGAACTTGGTCAGCATGACGGGCCTCTGGATAAGCTGAGGAGCTGCGAGCATGGGAGGTGGTGCTGGGGCAATAGGAATGTTATTCTGGGCCACAGGCTTGGGT
	CHD184genes_v1_0866	PHF21A	0.483871	Pool 2	11	45965488	45965511	45965667	45965687	+	GGGTTGTGGGGGTGAACTTGGTCA	GCAAATCTTCCACACTCTATG	GCATGACGGGCCTCTGGATAAGCTGAGGAGCTGCGAGCATGGGAGGTGGTGCTGGGGCAATAGGAATGTTATTCTGGGCCACAGGCTTGGGTCGAACCTATAGGGGAAAGAGAGAATAATTATTGTATTACTTAAGCTGCTCAAGTCCTATAAAA
	CHD184genes_v1_0867	PHF21A	0.445161	Pool 2	11	45969934	45969949	45969750	45969778	-	AGAGTAATTGTTCTCT	ATGGGACAGAAATCCTCATGGGCTCTTTC	CTGGTTTATTTATCTTCCTCATTTTTTAGCAGGTTCAGGCAACACCTCCTCAGCCCATCAAAGTACCACAGTTTATCCCCCCTCCTAGACTCACTCCACGTCCAAACTTTCTTCCACAGGTGAGTAAACCAATGACAAGCTCAATGATAGGTTAG
	CHD184genes_v1_0868	PHF21A	0.537143	Pool 3	11	45971276	45971291	45971072	45971100	-	CTGCCTCTGTGGTGGG	CTCCTCATGTGTGATCACATGAGAAGGTT	CCAGAGACCTACCATTGCTATGGTGACCGCCATCAACAGTCAGAAGGCTGTGCTCAGCACTGATGTGCAGAACACACCAGTCAACCTCCAGACGTCTAGTAAGGTCACTGGGCCTGGGGCAGAGGCTGTCCAAATTGTGGCAAAAAACACAGTCACTCTGGTAAGCCAGCAGCTG
	CHD184genes_v1_0869	PHF21A	0.509677	Pool 2	11	45971380	45971395	45971196	45971224	-	CCTAATATCTGTTTTC	GCTCAGCACTGATGTGCAGAACACACCAG	CCTGTCTCCTAGAAGACTGTAACTACAGCTTCTATGATTACCACAAAGACACTACCTCTCGTCTTGAAAGCAGCAACTGCGACCATGCCTGCCTCTGTGGTGGGCCAGAGACCTACCATTGCTATGGTGACCGCCATCAACAGTCAGAAGGCTGT
	CHD184genes_v1_0870	PHF21A	0.503226	Pool 2	11	45979723	45979738	45979894	45979922	+	CAATCTGCAGCCTGCA	GCTGTATTTGGAACTTGTCCGGTTGTTCT	ATGTTCCATCCACACATTTACCTGTGAAGCAGTCAGGTTGGGAGAGGCTGCAGCTGACTGCTGGGCGTGGTGGTGGTGGTACTGCTGCTGTTGTTGTAGTTGCTGTAGTGGTTGCTGCTGTGCTGTTTGTAGTTTGTTTTCAGATTGTGGCAATG
	CHD184genes_v1_0871	PHF21A	0.376344	Pool 1	11	45979798	45979823	45980010	45980027	+	GCTGGGCGTGGTGGTGGTGGTACTGC	GCTCTATCAGCTGCACAG	TGCTGTTGTTGTAGTTGCTGTAGTGGTTGCTGCTGTGCTGTTTGTAGTTTGTTTTCAGATTGTGGCAATGGCTGTATTTGGAACTTGTCCGGTTGTTCTTGCTTTACTATCAGGTTCTTCCGTAGCTGTTCAACTACTCTTTTCTACCAAATGAAGACAAAAAGAAATAAAAGATATTAGAATACT
	CHD184genes_v1_0872	PHF21A	0.380645	Pool 1	11	46076859	46076885	46076686	46076703	-	CTTCCTGCTACTATTCTGTTAACAAAT	ATGTCTGCTCGAGGCTTC	GAAATATCTTTCTCACAGATATTTTTTCTTTCCAATCAGAATGCTGACTTAAAGAAACAGCTTCATGAACTCCAAGCCAAAATCACAGCTTTGAGTGAGAAACAGGTAGGGGAAAAGGGGAGGGGGGCATATTTTTAACGTTGTGTTCTAAAGAT
	CHD184genes_v1_0873	PHF21A	0.341935	Pool 1	11	46079101	46079116	46079272	46079300	+	TAACAATTAAATGAAT	AGAGCAACACCACAATCAGAACAGACTAA	AACAATAGTAGTTTTACCTGTGGATCCTGCTTCATTTGAGCAACCAGTTTCTGGTAATAAAGAGAGAAAAAGAGCCATCAGTCTTACATATTAACTCCCTATGGCTAATCAGGTTTGGACCAAAAAATCTAGGATTTTAAGTTAACACAAAAAAA
	CHD184genes_v1_0874	PHF21A	0.394904	Pool 1	11	46084089	46084104	46084262	46084288	+	ACACCAGAGATGGACT	CAGCCTCTGTTTAAAGTAACAAACTCC	TGTTTACTAATCTTAGCCATTACTTAACAACAGTGTGGGAGAAGCCAATAATACAACTTACCTGGTGAACCTGAATTTCCACTTTAAGAGCCTCCTGTAGAGTCTGCAACTCCATCCTCTACCTTCTCCACTTTCTCTGCTAATTCTATAGTTTCTT
	CHD184genes_v1_0875	SSRP1	0.554839	Pool 3	11	57326566	57326581	57326382	57326410	-	GGTGCTGTAGTTGGGG	GTAGAAACGGAGGAAGGTTCTCTTTGCGC	GCGGTAGGGAATTGCGGGCCCTTCACTGAAGAGTGGGTGGGGCACCCAGGACTCCAGCTTTTCCCTTAAGACACCTTTGGTTTTCAGGACTCTGAAGAAGAAGAACTAGCCAGTACTCCCCCCAGCTCAGAGGACTCAGCGTCAGGATCCGATGA
	CHD184genes_v1_0876	SSRP1	0.522013	Pool 3	11	57326324	57326341	57326501	57326523	+	CATGAGGAGAAACTGGTA	GGGAAAAGCTGGAGTCCTGGGTG	CCAAAATATGGGTGGGGAGTCGGGGGGTGTGAGAAGGCAAGCGCAAAGAGAACCTTCCTCCGTTTCTACTCATCGGATCCTGACGCTGAGTCCTCTGAGCTGGGGGGAGTACTGGCTAGTTCTTCTTCTTCAGAGTCCTGAAAACCAAAGGTGTCTTAA
	CHD184genes_v1_0877	SSRP1	0.508571	Pool 2	11	57326861	57326881	57326662	57326685	-	CAAAGAAGAAGAAGAAAGTAA	GGCCTGTGGGCTGGGCAGGGTGAG	AGGTAAAGATGGAAAAGAAATCCACGCCCTCTAGGGGCTCATCATCCAAGTCGTCCTCAAGGCAGCTAAGCGAGAGCTTCAAGAGCAAAGAGTTTGTGTCTAGTGATGAGAGCTCTTCGGGAGAGAACAAGAGCAAAAAGAAGAGGAGGAGGAGCGAGGTGCGGCAGGAATGTGG
	CHD184genes_v1_0878	SSRP1	0.480769	Pool 2	11	57326749	57326769	57326926	57326948	+	CTCTCATCACTAGACACAAAC	GGTCCCCTGTCACCATGACCAAA	TCTTTGCTCTTGAAGCTCTCGCTTAGCTGCCTTGAGGACGACTTGGATGATGAGCCCCTAGAGGGCGTGGATTTCTTTTCCATCTTTACCTTTACTTTCTTCTTCTTCTTTGACTTGTCCCTGTATTGGCAAGAGGGAAGAGGAGCTGGGCCTTCA
	CHD184genes_v1_0879	SSRP1	0.490323	Pool 2	11	57327566	57327581	57327382	57327410	-	TGCATCAGGGGAGAGG	ATGGCCCAGTCACTGATTTTTGTGGCAGA	GGAGATGGGAGAGGTCTTATTCTTAACTGTTTTTTTCTGTGTGTGAGACAGGAGTGGGATCGCAAGGCTGAGGATGCCAGGAGGGACTATGAAAAAGCCATGAAAGAATATGAAGGGGGCCGAGGCGAGTCTTCTAAGAGGTGAGTGTCGAGAAC
	CHD184genes_v1_0880	SSRP1	0.518987	Pool 3	11	57327855	57327870	57327671	57327696	-	AAAGACCCCAATGCCC	GGAGGGGTGATGCCTCTCATGGGCTG	CCAAGAGGCCCATGTCTGCATACATGCTGTGGCTCAATGCCAGCCGAGAGAAGATCAAGTCAGACCATCCTGGCATCAGCATCACGGATCTTTCCAAGAAGGCAGGCGAGATCTGGAAGGGAATGTCCAAAGAGAAGAAAGAGGTGAGTAGCAGCAGA
	CHD184genes_v1_0881	SSRP1	0.5	Pool 2	11	57327915	57327930	57327731	57327754	-	GTATGGGTTCTGTGGG	GGCAGGCGAGATCTGGAAGGGAAT	AAATAGCTGAAGGCATTTGGGTTCTTATGTAGGTGAAGAAGGGCAAAGACCCCAATGCCCCCAAGAGGCCCATGTCTGCATACATGCTGTGGCTCAATGCCAGCCGAGAGAAGATCAAGTCAGACCATCCTGGCATCAGCATCACGGATCTTTCCAAGAA
	CHD184genes_v1_0882	SSRP1	0.6	Pool 4	11	57328341	57328356	57328157	57328185	-	AAACAGCTCAAAAAGG	GCTGTTTTTTATAGCCAGTGATTATAGCC	CCAAGATGGCCAAGGACCGCAAGAGCCGCAAGAAGCCTGTGGAGGTGCAGACTGTAGATGGGAGGGCCTGTGTGTGGTGCAGTGGGTGGGGGGCGTGGGAGGCATTCTCTTTACCTTCTCCTGTCCACCACCAGTAGGACCTGTTCTTCCTTGGG
	CHD184genes_v1_0883	SSRP1	0.55414	Pool 3	11	57328441	57328457	57328258	57328283	-	TCAAGTCTAAGCCTGGC	ATGGGAGGGCCTGTGTGTGGTGCAGT	TTGTTCTCTGGCAGGTTTGACAGCAACGCCTCTGCCAGCTCCTCCAGTAATGAGGGTGACAGTGACCGGGATGAGAAGAAGCGGAAACAGCTCAAAAAGGCCAAGATGGCCAAGGACCGCAAGAGCCGCAAGAAGCCTGTGGAGGTGCAGACTGTAG
	CHD184genes_v1_0884	SSRP1	0.496774	Pool 2	11	57330005	57330031	57330187	57330204	+	CTGGGACCTGAGAAATGTCCAGAAATC	CCCACCTCACCCAGGCAC	TTCTGGTCCCTTAAGCTTATGGGTCACCATCTTATCCCCACAAGGTACCACCAAAACTCACTCCTCTGCCACATCTTCCTCCTCTTCACCTGGGTTGAATGACTCATCTGAAAAAGGGCACAGGATGCATCAGCTTCTGCCCCAATGGAAATCCC
	CHD184genes_v1_0885	SSRP1	0.625806	Pool 4	11	57330350	57330365	57330166	57330194	-	AGAGGATGAAGGAGGA	GAGGTGGGGGGATTTCCATTGGGGCAGAA	AGGCAAGATCCGGGAGGAGAATGCCAATGACAGCAGCGATGACTCAGGAGAAGAAACCGGTGGGTTAGCCTCCGTGCTGAGCACGAGGATGGTCAGACGCTCCTCGCTGTGGCCCGGGCTGGACTCACCCTTGGGCCAGAGCTGGGTGCCTGGGT
	CHD184genes_v1_0886	SSRP1	0.518987	Pool 3	11	57330447	57330468	57330269	57330288	-	AGGGTGAGTTGGCCCCACCGTG	GGGTTAGCCTCCGTGCTGAG	AACTCTTCCCTGGCTAGGGCATGAACCCAAGCTACGATGAATATGCTGACTCTGATGAGGACCAGCATGATGCCTACTTGGAGAGGATGAAGGAGGAAGGCAAGATCCGGGAGGAGAATGCCAATGACAGCAGCGATGACTCAGGAGAAGAAACCGGT
	CHD184genes_v1_0887	SSRP1	0.451613	Pool 2	11	57330730	57330745	57330901	57330929	+	CACCTCTTTTTTCTAT	AAATCAAACAGTTTCCCGTACTCCTCCCT	AAGGGTAAGAAGAGAAGAAAGAGTGAAAAAGAAGCCGGAAAAAATCTCCACCCCTTTCTCCCCTATAGAAAGACCAGGAGAGGGTCTCATCCTCCCCACACAGAAGTACCTCTTTCAATCCTCGGTTTTTGATGTTGAGCTTTTTCGCGTTGACA
	CHD184genes_v1_0888	SSRP1	0.464968	Pool 2	11	57330834	57330852	57331010	57331033	+	ATCCTCCCCACACAGAAGT	GGGGTAGACTGTGGAGCCTGGAGC	ACCTCTTTCAATCCTCGGTTTTTGATGTTGAGCTTTTTCGCGTTGACAAAATCAAACAGTTTCCCGTACTCCTCCCTGTGAGGGGACATGCACCATGTTACCAGAGAGGTAGTGCCAACACAGGGGCACACTAAACAATGTTCTGATTCCATGAGCT
	CHD184genes_v1_0889	SSRP1	0.56	Pool 3	11	57331711	57331726	57331902	57331930	+	CAATTTCAAAGTCAAA	GCAGGGAGCCTGGTTAGTGCCAACCTCAG	GGAACGAGTAGTAGTGGTACCACGAGCAAAGTTGACAAAGGAGATCTCATCGAAGCGGATGTGCACAGGTGGCTTGTGGACGTAGATGAAGCCCCGCTCCAGCGGGTAGAGCAGTCCTGAGCTTGCCTTGTAGGAACAGGTAATGCACTGGGCCCCTGAGTGCCTGACAGAGGGT
	CHD184genes_v1_0890	SSRP1	0.490566	Pool 2	11	57331805	57331827	57331628	57331645	-	TGGAGCGGGGCTTCATCTACGTC	TCCTGGGCATCCTGGTCC	CACAAGCCACCTGTGCACATCCGCTTCGATGAGATCTCCTTTGTCAACTTTGCTCGTGGTACCACTACTACTCGTTCCTTTGACTTTGAAATTGAGACCAAGCAGGGCACTCAGTATACCTTCAGCAGCATTGAGAGGTGAGAACCTCCACCTGTCACT
	CHD184genes_v1_0891	SSRP1	0.541935	Pool 3	11	57332287	57332311	57332112	57332131	-	GTGTTGTGACCTCACCTTGCTTTCT	TCCTGCCCTGCCTGGGTATG	TTGTAGGGAAGAAGTGGAGAAGCGCTTTGAGGGTCGGCTCACCAAGAACATGTCAGGATCCCTCTATGAGATGGTCAGCCGGGTCATGAAAGCACTGGTAAACCGCAAGATCACAGTGCCAGGCAACTTCCAAGGGTGAGAGTGTGGGCCTGGGA
	CHD184genes_v1_0892	SSRP1	0.50303	Pool 2	11	57332267	57332282	57332448	57332476	+	TCTCCACTTCTTCCCT	GCGAGTTTGGCCTTGCTTGATTGGGGGAT	ACAAAGAAAGCAAGGTGAGGTCACAACACTACTGCCTTCTAATGGCACACCTGTCTCCTGCCTGGACAGTGGTAGGAAACGAGTCCAGGGAGACACTCACTCGTTCATGTTCAGAGTCAACGAAATGTCCTCGTCCTTGGAGAAGAGGAGGATCAGGAAGTGGTA
	CHD184genes_v1_0893	SSRP1	0.466667	Pool 2	11	57332334	57332354	57332535	57332558	+	TGTCTCCTGCCTGGACAGTGG	CCAACGTAGAATTCTGCACACCAG	TAGGAAACGAGTCCAGGGAGACACTCACTCGTTCATGTTCAGAGTCAACGAAATGTCCTCGTCCTTGGAGAAGAGGAGGATCAGGAAGTGGTAGCGAGTTTGGCCTTGCTTGATTGGGGGATCCAGGCTGATCTAGTAAGGAAGAGTACTAATTGACACTCTACAACAACTTGCAATTAA
	CHD184genes_v1_0894	SSRP1	0.503226	Pool 2	11	57332586	57332608	57332764	57332785	+	AAAAACCAGGATTATCCGGCCAT	GGAGTCAGACACTGCAGCTCCC	AGGGGTTTCTGCTTACCACAAAGAACATCTGGCGCTGGTCCTTGTGGGGTAACAAAAACAGACGCAGTACTGTGGTGTAGGGGATCTTGTAGTCAAAGGTCTTGCCATGCAGGTGCAGAAAGGTGGGGTAGATCCGAATGTCATAACGACCACGA
	CHD184genes_v1_0895	SSRP1	0.573099	Pool 3	11	57332931	57332946	57332732	57332759	-	CTGGTTGCCTTGGCAG	GGTCGTTATGACATTCGGATCTACCCCA	CAGATGGTGCTGAGCAGGCATTGGCTGGCCTGGGAGCAGGGCCTGCTGCTTGGCTACCAATATGTGCTTTTGCAGGCCTTTGCCCAGAATGTGTTGTCAAAGGCGGATGTAATCCAGGCCACGGGAGATGCCATCTGCATCTTCCGGGAGCTGCAGTGTCTGACTCCTCGT
	CHD184genes_v1_0896	SSRP1	0.572289	Pool 3	11	57333092	57333107	57332898	57332925	-	AGATACCCCTCAGCAA	GGTGCTGAGCAGGCATTGGCTGGCCTGG	TGTGTCCCAGTGCACCACAGGCAAGAATGAGGTGACACTGGAATTCCACCAAAACGATGACGCAGAGGTGTCTCTCATGGAGGTGCGCTTCTACGTCCCACCCACCCAGGAGGATGGTGTGGACCCTGTTGAGGTGAGGCTTCCCCTGGTTGCCTTGGCAGCAGAT
	CHD184genes_v1_0897	SSRP1	0.509677	Pool 2	11	57332988	57333013	57333169	57333187	+	TGGGTGGGACGTAGAAGCGCACCTCC	CCAGCCACAAGCTCCTCCC	ATGAGAGACACCTCTGCGTCATCGTTTTGGTGGAATTCCAGTGTCACCTCATTCTTGCCTGTGGTGCACTGGGACACATTGCTGAGGGGTATCTCAAAGACTGGCTGGTCACCAATGTCAAAGGAAAGCAGCTGCCCTGTGAGGAAAGGGCTTAT
	CHD184genes_v1_0898	SSRP1	0.493671	Pool 2	11	57333562	57333578	57333379	57333403	-	GGTTTACTGGGATTGTG	GGAAGATAGGGTGAAGGGTTTCAGC	CTTTCTTCCCTCCACCCACAGGAGTTTGAGAAACTCTCTGATTTCTTCAAAACTCACTATCGCCTTGAGCTAATGGAGAAGGACCTTTGTGTGAAGGGCTGGAACTGGGGGACAGTGAAATTTGGTGGTGAGTCCTGGGGAAGACTGAGGTTTGGGGA
	CHD184genes_v1_0899	SSRP1	0.493827	Pool 2	11	57334607	57334622	57334418	57334444	-	TCAGGGCATCATCTTC	ATAAGCCTCCTTTTTACTGCATCTTCT	AAGAATAGCAAGACAGGCAAAGTGGACAACATCCAGGCTGGGGAGTTAACAGAAGGTATCTGGCGCCGTGTTGCTCTGGGCCATGGACTTAAACTGCTTACAAAGAATGGCCATGTCTACAAGTATGATGGCTTCCGAGAATCGGTGAGATGTCCCATGGCT
	CHD184genes_v1_0900	SSRP1	0.490683	Pool 2	11	57334707	57334724	57334520	57334545	-	GTGTGTTAGGTAGAGCTG	GGCGCCGTGTTGCTCTGGGCCATGGA	TAGAACCCAGGACATGCTGTGTACTGTCTCCATGCATCTGGGCCTGCTTTTCTTACAGAATGATGGTCGACTGAGGTTGAGCCGTCAGGGCATCATCTTCAAGAATAGCAAGACAGGCAAAGTGGACAACATCCAGGCTGGGGAGTTAACAGAAGGTATCT
	CHD184genes_v1_0901	SSRP1	0.580645	Pool 3	11	57335028	57335043	57335199	57335227	+	CCTTCTCTCTACTTGT	CAACTCCTGAGTGGGTGTGCGGATGCTCA	ATCACCTGTCCAAGCCATTCTCACCATGGAACCTTTCACCTCCTGATAGACGTCGTTGAACTCCAGTGTCTCTGCCATGTCGACCCCTGCCTGTGGTGGCCTGGGCAGAGCCCCAGGCTGCACAAGGGAAACCAAGTAAACTGGGAGCTGGGCCC
	CHD184genes_v1_0902	DDB1	0.5875	Pool 3	11	61300060	61300076	61300237	61300259	+	CGATGGTGGAGAGGAGG	GCGGGGCTGTGAGGACCAAGAGG	GGGAGGGCAGCAGGGCAAAGCCTTTGGGGAGGGTCAGCAAAGGGGCCCCCTGCCCTTGGCTAATGGATCCGAGTTAGCTCCTCCACAACCTTGATGAGGTCGTCTGCAGTGGCCTCTCGCTTCATACCGCTGCCATCGTCATACTGCAATGAGAAGATGG
	CHD184genes_v1_0903	DDB1	0.56129	Pool 3	11	61300821	61300836	61300637	61300665	-	GATGCAGGAGGTGGTG	GTCTGAGGGAAAAGAGATGTTTGTAGTTG	GCAAACCTACAGGTGAGCTGTGTGGTGTTTAACCCTGGGCCAGACAAGTCCACTGCAGGTTGGGGCATGCCAGGAGACTGTCTCTGGGCACCTCTCCTCCTCAGTTCCAAGATGCGAGGGGACCTCTGTGTAATCCTTACCAGATGGAAGGTGGA
	CHD184genes_v1_0904	DDB1	0.529032	Pool 3	11	61300792	61300807	61300963	61300991	+	AACACCACACAGCTCA	ATCAGGAAACACCCTCCTCAGTCATCCCC	CCTGTAGGTTTGCCACCACCTCCTGCATCTTGGGGCGGCTAATATCCAGGAAACTCTCAATCAAGTCACCGTCGATGAAACCTGTGGCTGGTTCTGTCTTCCGCTCGGTGTGAAAGGATCTCCAGGTGGATGGGTGAGTTAAGGAACACGTGCTT
	CHD184genes_v1_0905	DDB1	0.515723	Pool 3	11	61302388	61302406	61302207	61302228	-	TGTGGGGTTGAGCTCTCTG	GGGAAGCACATCCCGGCATATG	CAGCTCACTGCCTCCTTCACTTCTTCAGGGCTGGTGACCTCACTGTCAGAGAGCTGGTACAACCTCCTGCTGGACATGCAGAATCGACTCAATAAAGTCATCAAAAGTGTGGGGAAGATCGAGCACTCCTTATATCCTTCCCAGAGCCATCCCCTTGCT
	CHD184genes_v1_0906	DDB1	0.559748	Pool 3	11	61302725	61302744	61302545	61302565	-	ACCACTGACGAGGAGCGGCA	GGGGCACACCCCCACACAGGC	GCACCTCCAGGAGGTTGGTCTTTTCCACCTGGGCGAGTTTGTCAATGTCTTTTGCCACGGCTCTCTGGTAATGCAGAATCTGGGTGAGACTTCCACCCCCACACAAGGCTCGGTGCTCTTCGGCACGGTCAACGGCATGATAGGTAAGGTCACCCCTGT
	CHD184genes_v1_0907	DDB1	0.538462	Pool 3	11	61302786	61302810	61302611	61302629	-	TCTCAGGGCCTGTGGTGGAAACAGG	CCCCCACACAAGGCTCGGT	AGGTTCAGAAAGTGACTTTCTTACCGCCTTTCAGCGCTGCCACCACTGACGAGGAGCGGCAGCACCTCCAGGAGGTTGGTCTTTTCCACCTGGGCGAGTTTGTCAATGTCTTTTGCCACGGCTCTCTGGTAATGCAGAATCTGGGTGAGACTTCCA
	CHD184genes_v1_0908	DDB1	0.445161	Pool 2	11	61303171	61303186	61302987	61303015	-	TGCTTTCTTCTTTCAC	GGAGGGCTGGGAGTTCCTTGGTCTCTGGT	CTTGTCTGTTTTAAGATTGCTCGAGACTTTAATCCCAACTGGATGAGTGCTGTGGAAATCTTGGATGATGACAATTTTCTGGGGGCTGAAAATGCCTTTAACTTGTTTGTGTGTCAAAAGGATAGGTGAGTAGTGGCCAGCTCTGGGAGTGGTGG
	CHD184genes_v1_0909	DDB1	0.554839	Pool 3	11	61303824	61303844	61304000	61304023	+	CTCAAGCAAGAAGTCTGCTCG	CAGCTCCTTCTCTGTTGTCCACTC	CATCCCCCCACCAGCATCACCTCTTCAAAGTTTCCTTCCATGGGCTTGTAGGCAAGCAGCAGCACTGAGCGCATAAGGTCGCCCACCAGGATGAAGTCGCCCTTGGTCTTCAGGTAGAGGGCCATGATGTTGTTGTAGTGGTTGCACTCAGTGCG
	CHD184genes_v1_0910	DDB1	0.550633	Pool 3	11	61303890	61303907	61304066	61304089	+	TTGTAGGCAAGCAGCAGC	GGGGCCAGAGCTCTCTCAGAATGA	ACTGAGCGCATAAGGTCGCCCACCAGGATGAAGTCGCCCTTGGTCTTCAGGTAGAGGGCCATGATGTTGTTGTAGTGGTTGCACTCAGTGCGCAGCTCCTTCTCTGTTGTCCACTCATAGAGCCGCACCTGGGAAGGGCATTGTCTCTCTCAGCCAAA
	CHD184genes_v1_0911	DDB1	0.462025	Pool 2	11	61309111	61309129	61308930	61308952	-	TGAGGTAAAGTGTGGGCTC	AGGCTGCCCATCATTGTCTGCAG	ATAGAGACTCAAACATATTTTTTCCACCCCCAGGAAAACTACAGACTGTGGCTGAAAAGGAAGTGAAAGGGGCCGTGTACTCTATGGTGGAATTTAACGGGAAGCTGTTAGCCAGCATCAATAGCACGGTGAGGCCTGGACCACTTGGTACTTACTTT
	CHD184genes_v1_0912	DDB1	0.522581	Pool 3	11	61309933	61309948	61309749	61309777	-	ACCAGTTTCTGCAGAA	CAGTTTCTGAGGGATGTGAAATGCTGAGA	TGAATATGCCCTCAGTCTGGTTTCCTGCAAGCTGGGCAAAGACCCCAACACTTACTTCATTGTGGGCACAGCAATGGTGTATCCTGAAGAGGCAGAGCCCAAGCAGGGTCGCATTGTGGTCTTTCAGTATTCGGATGGTAAGTGGGCGCAGTCTC
	CHD184genes_v1_0913	DDB1	0.496774	Pool 2	11	61310054	61310074	61309875	61309898	-	GCAGGTGGTACACGCTTTGTC	GGCAAAGACCCCAACACTTACTTC	ACTGCCTAAGCCACAGGCCTCAGAAATACGGGGTTATGTGTGCGTGCAGATATGGGTAACCTGTCATCACGTAGTCATCTCTCTACTCTCTAGTGCTTCATGCCCACCAGTTTCTGCAGAATGAATATGCCCTCAGTCTGGTTTCCTGCAAGCTG
	CHD184genes_v1_0914	DDB1	0.503226	Pool 2	11	61310428	61310443	61310244	61310272	-	TGATGTGCATTCTCTC	ATTTTTATCTACGCCCTCCCTAATCCAGG	TGTTTGCAGGCTCTGTCCAGCAGTGTAAGCTCCAGCAAGCTGTTCTCCAGCAGCACTGCTCCTCATGAGACCTCCTTTGGAGAAGAGGTGGAGGTGCACAACCTACTTATCATTGACCAACACACCTTTGAAGGTGCACATGAGCTCTTTCGATA
	CHD184genes_v1_0915	DDB1	0.503185	Pool 2	11	61310276	61310291	61310449	61310475	+	CGAAAGAGCTCATGTG	CTCAAACACAGAAGAAGTGCTGAGACA	CACCTTCAAAGGTGTGTTGGTCAATGATAAGTAGGTTGTGCACCTCCACCTCTTCTCCAAAGGAGGTCTCATGAGGAGCAGTGCTGCTGGAGAACAGCTTGCTGGAGCTTACACTGCTGGACAGAGCCTGCAAACAGAGAGAATGCACATCATCCTT
	CHD184genes_v1_0916	DDB1	0.544444	Pool 3	11	61311943	61311961	61311737	61311762	-	GTGGGGGTTGGTGTAGGGT	AGATGACCTTAGAGCAGGGGCCAGCA	GCTTCTGACTTTCTAAGTGACACTGTTGTTCTGTACTTGTTCTGCAGGAAGATCTGCTACCAGGAAGTGTCCCAGTGTTTCGGGGTCCTCTCCAGCCGCATTGAAGTCCAAGACACGAGTGGGGGCACGACAGCCTTGAGGCCCAGCGCTAGCACCCAGGTAAGGGCAGTGGACAAAGAA
	CHD184genes_v1_0917	DDB1	0.573248	Pool 3	11	61311918	61311937	61312095	61312117	+	CAGTGTCACTTAGAAAGTCA	GGGTCTGGGTTTAGACTGAGGAG	GAAGCACCCTACACCAACCCCCACTTCCCACTCTCCCACCCTGGGCCTCACCTTGGAGACTCATAGAGGGGAACTGTGCGAATGTGCAGCTTCTGGATCTCATCGATGGTGCCAATGGTGAGGGTGCTATTGTTGGCCAGCGCCAGGCTGGAAAGAA
	CHD184genes_v1_0918	DDB1	0.533333	Pool 3	11	61311965	61311980	61312146	61312174	+	CCACTCTCCCACCCTG	CAACTCCACAGAGGAAGAAAAACAAGGCA	GGCCTCACCTTGGAGACTCATAGAGGGGAACTGTGCGAATGTGCAGCTTCTGGATCTCATCGATGGTGCCAATGGTGAGGGTGCTATTGTTGGCCAGCGCCAGGCTGGAAAGAAGGGTCTGGGTTTAGACTGAGGAGACTCAAGGAAGGCAAAGATTCTATGAGG
	CHD184genes_v1_0919	DDB1	0.438596	Pool 2	11	61313455	61313477	61313649	61313669	+	CCCTCAATCAATAGCTCTCATTA	GTCCTCAATACGGTGGGCTGG	AATAAGGAAAAAGAGACTCACCTGTCAGGATAGCCATCTGAATTGAGGGGACACATGTAGTTCACTTCCTTGAGGTTGACATTTGAGAAGACCAATTTGTGGTTGCTGCTATAGATGACAGTGGGGCGGTCAGAACAAGCAAAGACGTTGGTGGTAGAAAGAGAACGAAAA
	CHD184genes_v1_0920	DDB1	0.475	Pool 2	11	61313569	61313586	61313747	61313773	+	CCAATTTGTGGTTGCTGC	CAGGACAAAAAGCTGGCCTGTGAAAGT	TATAGATGACAGTGGGGCGGTCAGAACAAGCAAAGACGTTGGTGGTAGAAAGAGAACGAAAAGTCCTCAATACGGTGGGCTGGGTGCCCAAAGTCACCTTCTTACGGTCGCTCAACAGACCTACAGAGAGAATGACATCAGGAGAAAGGAAGAAAGAAAA
	CHD184genes_v1_0921	DDB1	0.464516	Pool 2	11	61313831	61313846	61314002	61314030	+	AAGAGTCCCTCACTCA	CACATTTTGACTCTGTCCCAACCCAGGTC	AAATACTACTCTCACCTGTCTCAATGTTGAGCCCAAAGTAGAAAAGCGCTCCATCTCCCAAGGCACAAAGGAGGTAATGGCTACTCTCAAAGGTGGTCATCAGGATGGAGCGAGGAATGATCTCTGTGAGAAAGGGGGACATTATGTTCTTGTTC
	CHD184genes_v1_0922	DDB1	0.511111	Pool 2	11	61314177	61314192	61313968	61313996	-	TGAAGTGGCTTGCTTG	AGAACATAATGTCCCCCTTTCTCACAGAG	GACATCACCCCATTAGGAGACAGCAATGGACTGTCCCCTCTTTGTGCCATTGGCCTCTGGACGGACATCTCGGCTCGTATCTTGAAGTTGCCCTCTTTTGAACTACTGCACAAGGAGATGCTGGGTGGAGGTATGTGTCATTTAGGGACCTGGGTTGGGACAGAGTCAAAATGTGGAACA
	CHD184genes_v1_0923	DDB1	0.486486	Pool 2	11	61314146	61314168	61314354	61314375	+	GTCCATTGCTGTCTCCTAATGGG	CCCTGCCTACAGCCACCACCAC	GTGATGTCCAAGCAAGCCACTTCATGTTCCATCTCTGTGTGGCTGAACAAAGAAGAATATGGCAGAGGAAGGAATCCAAGGCTCAAAGAAGTCCTAGAGAAAAGAGGAGGAAAGCGAGCAGACAGAAAAACACACACACCTGATCTGCCGGAGCTCCTGAGGATGGATCTGCAGATAGTAGAGGG
	CHD184genes_v1_0924	DDB1	0.5375	Pool 3	11	61314505	61314520	61314316	61314344	-	CTTGGAGACATTTGTT	ATCTGCAGATCCATCCTCAGGAGCTCCGG	CATCTGCTGTTTATCTAGATCACTTCAGCATCGGTGAGGTTGGTCTCTCAAGAACCCAAAGCTCTGGTCAGTGAATGGAAGGAGCCTCAGGCCAAGAACATCAGTGTGGCCTCCTGCAATAGCAGCCAGGTGGTGGTGGCTGTAGGCAGGGCCCTCTACT
	CHD184genes_v1_0925	DDB1	0.50625	Pool 2	11	61316244	61316265	61316426	61316448	+	TTCAAGTATATGGTAACACCTG	GGACCAGCTTCCCCACCTCACAA	CCCCTTTCTCAGTTATCACCTGGATAAGCTGCTGATGAGCCACGTTGCCACAGAAGAAAGTCTGCTGATCATCCACGAAACCCATCAGTTCGGTTTCTTCTACCTCCTCTCCATTTAACATGAGAACTCTGCAGCAGAATGGAGGGCCTGGGTCAGCCTG
	CHD184genes_v1_0926	DDB1	0.554839	Pool 3	11	61316571	61316586	61316387	61316415	-	TCCTTGGTCCTTGTTC	CAGGCCCTCCATTCTGCTGCAGAGTTCTC	CAGGATTATGGCCACTGCGGTCTGACCCTAATCGTGAGACTGATGACACTTTGGTGCTCTCTTTTGTGGGCCAGACAAGGTAAGGATGGGTCTAGTGCCAGCTGTAGGTGCTGGTGAGAAGGTTGTGAGGTGGGGAAGCTGGTCCCAGGCTGACC
	CHD184genes_v1_0927	DDB1	0.51875	Pool 3	11	61316598	61316622	61316418	61316437	-	TGCATGCTAAGTGTTGGTCTGTCCT	GGAAGCTGGTCCCAGGCTGA	ATGCATCTGAATCCTTGGTCCTTGTTCCAGGATTATGGCCACTGCGGTCTGACCCTAATCGTGAGACTGATGACACTTTGGTGCTCTCTTTTGTGGGCCAGACAAGGTAAGGATGGGTCTAGTGCCAGCTGTAGGTGCTGGTGAGAAGGTTGTGAGGTGG
	CHD184genes_v1_0928	DDB1	0.483871	Pool 2	11	61321721	61321737	61321538	61321565	-	TCTTGAGGGGGTTCTTT	ATCTTACATGAGGGACTTTGGCCTTGTT	AGAAACGTTTTCTCTGCTTGCAGCTGGTCACTTGCTCTGGGGCTTTCAAGGAAGGTTCTTTGCGGATCATCCGGAATGGAATTGGAATCCACGAGCATGCCAGCATTGACTTACCAGGCATCAAAGGTAGCTTTTTTGGTGGGCATAGGATGTAG
	CHD184genes_v1_0929	DDB1	0.490323	Pool 2	11	61322427	61322442	61322243	61322271	-	GACTAACATAACATTG	AGTTGGTATATGCCCACTCAAACTGTGTC	TTCTTTCTTATTAGCTCAACGTTGACAGTAATGAACAAGGCTCCTATGTAGTGGCCATGGAAACCTTTACCAACTTAGGACCCATTGTCGATATGTGCGTGGTGGACCTGGAGAGGCAGGGGCAGGGGCAGGTAAGGGCCATTCTGAAAGTGGAT
	CHD184genes_v1_0930	DDB1	0.451613	Pool 2	11	61322958	61322973	61323129	61323157	+	TGAAGAAACAGTGAGT	ATGGACCCTACGTGGGATCCAGATACTAC	ACAGCAAAAAAGAAACCAGAAACAAGTGTCTTCTCACCTTCACAAGCTGGGAGTCACCCAGGCGAGACCCGACAAACACAACACCATTATCAAGGTATGTCAAGCACTCAGCAATAGAGGTCTGGAAGAAAGTCAGCAACGTGAAAGAAATGAGA
	CHD184genes_v1_0931	DDB1	0.535484	Pool 3	11	61323941	61323958	61324114	61324140	+	AAAGAACATTGTAGAGGA	ATTGTGGCACACAATCGTGCTTTGCTG	ACAGGGAGAACAAGCTCTACCTCTCCAAGGAGTTCTACACGGAGATCCTTGAGAGTGACGGTGCCATCCATCTGTTCCTCCTTCTCCAAAAGCAGCATGAAGAGCCGGCCTTCCATGTCTCCCAGCAGGTATCTTGAGCCATTAGGGTCCACTCG
	CHD184genes_v1_0932	DDB1	0.50641	Pool 2	11	61323999	61324014	61324171	61324198	+	GGAGATCCTTGAGAGT	CAGCATCTTCTACACCAGAAAACAAACC	GACGGTGCCATCCATCTGTTCCTCCTTCTCCAAAAGCAGCATGAAGAGCCGGCCTTCCATGTCTCCCAGCAGGTATCTTGAGCCATTAGGGTCCACTCGATTGTGGCACACAATCGTGCTTTGCTGCCAATTGGAAGGAAACAGTCATTAGAGATT
	CHD184genes_v1_0933	DDB1	0.477419	Pool 2	11	61325557	61325575	61325731	61325756	+	GGTGAGGACAAGGAAAGAA	AGAATGCTCAGCACTCTGGGTCTGCC	AAGATGAAAGGAAAAAAAGGTAGGACTGCGCTCACCTTGATGATAGGAGGGGCAATAGCCAGGTATTTGTCACCATTGTGATAGGTGATTGACTCCTGTCCAATGATGATGGCCCCCCCAAAGGGCTCTGGGACTGCAGGAAAGACAGCAAAATT
	CHD184genes_v1_0934	DDB1	0.525641	Pool 3	11	61326899	61326914	61326715	61326742	-	CATTTTACCTTTCCCC	GTCTAGGCTAGTTCCCTGTTCTTGTTCG	CCCAGGACCCTCAGGGGCGGCACGTAAAAACCTATGAGGTGTCTCTCCGAGAAAAGGAATTCAATAAGGGCCCTTGGAAACAGGAAAATGTCGAAGCTGAAGCTTCCATGGTGATCGCAGGTTGGTAGGGGGTTTAGGAAATGTGCCTCCACCTGG
	CHD184genes_v1_0935	DDB1	0.516129	Pool 3	11	61326789	61326815	61326971	61326988	+	CATGGAAGCTTCAGCTTCGACATTTTC	CCACCACTACCCAGCATC	CTGTTTCCAAGGGCCCTTATTGAATTCCTTTTCTCGGAGAGACACCTCATAGGTTTTTACGTGCCGCCCCTGAGGGTCCTGGGGGGGAAAGGTAAAATGGTTAGCCCTTAGGAAGGGTGAGCCTTGGGCTAGAGAGAGGTGCTGTAAGGAATAAG
	CHD184genes_v1_0936	DDB1	0.445161	Pool 2	11	61329332	61329347	61329503	61329531	+	AGTTTCTCGCTCTCTC	CATAGAGACGCAGGCCAATCATCCGGCAC	TTCCTGATCCAGTACCTGGTAGACAAAGCAAATAGTAGGTGCTTGGCAACCATATAGGAACTTGACATCAATGACATGCAGCTCCTCCAGGCGGATGTTGAAGGCCTTGAGTTCTTTATTATCGCGATCTAGTGGAATAACCTTGAAAAGGCCAT
	CHD184genes_v1_0937	DDB1	0.484848	Pool 2	11	61329423	61329441	61329607	61329632	+	ATGCAGCTCCTCCAGGCGG	GGGAAGAACCTCAACATCCACAGAGC	ATGTTGAAGGCCTTGAGTTCTTTATTATCGCGATCTAGTGGAATAACCTTGAAAAGGCCATCATAGAGACGCAGGCCAATCATCCGGCACTCAGGGTCAATGATGCCAATAATGCCGGTCTCTGAGGGGCGGCCAATGCGGTCCTGAGAAACAAAATCGGGATTA
	CHD184genes_v1_0938	DDB1	0.490323	Pool 2	11	61330096	61330111	61329912	61329940	-	AAAGAACCTCTTTTGA	GGCCAATGAAAGTTTTCTAAGTAGGGCTG	TAGCATAATATTGGTTTCCAGGGGGAGAGCAAGGACCTGCTGTTTATCTTGACAGCGAAGTACAATGCCTGCATCCTGGAGTATAAACAGAGTGGCGAGAGCATTGACATCATTACGCGAGCCCATGGCAATGTCCAGGTGAGGTGGCTGCTTTA
	CHD184genes_v1_0939	DDB1	0.509677	Pool 2	11	61331694	61331709	61331510	61331538	-	GAGGGTCTGTTCTTTC	GTGTTGCAGTTGGGACAAGCAGTGGAGGG	AGGACACTTTACTTCGGCCGAAGACTTAAACCTGTTGATTGCCAAAAACACGAGATTAGAGATCTATGTGGTCACCGCCGAGGGGCTTCGGCCCGTCAAAGAGGTGGGCATGTATGGGAAGATTGCGGTCATGGAGCTTTTCAGGCCCAAGGTAA
	CHD184genes_v1_0940	DDB1	0.509677	Pool 2	11	61331505	61331520	61331676	61331704	+	GTTCCCCCTCCACTGC	GCCGAAGTAAAGTGTCCTGAAAGAACAGA	TTGTCCCAACTGCAACACTTACCTTGGGCCTGAAAAGCTCCATGACCGCAATCTTCCCATACATGCCCACCTCTTTGACGGGCCGAAGCCCCTCGGCGGTGACCACATAGATCTCTAATCTCGTGTTTTTGGCAATCAACAGGTTTAAGTCTTCG
	CHD184genes_v1_0941	DDB1	0.43125	Pool 2	11	61331839	61331856	61331657	61331678	-	TTGAGGTGCCGGATTTGG	GGCCGAAGACTTAAACCTGTTG	CAAGAAGGGGAGTAGCTGGAGGGAGTTGGAGAAGTATGTGAAGTAAATGAGAATTCTGGAGGTATTTAGACATAAGTGATAGGATTATTTTGAAGGGATGGGAGGCCCTTCCCCTGAGTTCAAAAGTTAGAGGGTCTGTTCTTTCAGGACACTTTACTTC
	CHD184genes_v1_0942	DDB1	0.65	Pool 4	11	61333042	61333058	61332859	61332881	-	TGCGCGCTGTTGGGGGC	GGCGAGTGAGGGAGTTGGGGGGA	CACCTGTCTTTTCGCTTGTGTCCCTCTTTCTAGTGTCGCGCTCGAGTCCCGACGGGCCGCTCCAAGCCTCGACATGTCGTACAACTACGTGGTAACGGCCCAGAAGCCCACCGCCGTGAACGGCTGCGTGACCGGTGAGGCTGCCGGGGCCGGAGACCCC
	CHD184genes_v1_0943	AHNAK	0.365385	Pool 1	11	62433951	62433967	62433768	62433794	-	AACGAACCATCTTCTGA	GCTGTGCCAAGGGCAACAAACACCTGC	TTTTATGGAGAGATGCAAATAGTGTGTTGAATATAAATCTCTTTGTTGTTGTTTTACAGGACTGTAGAAGCGGCCAGGAAGAAAACCACCCCCTCTTAAGGTTGTTTTTGTGACCGTTCTTTGGAGCATTGTTCTAAAAATGGGAAATTACATATT
	CHD184genes_v1_0944	AHNAK	0.529032	Pool 3	11	62491786	62491801	62491602	62491630	-	AAAGACCAGAACAAAC	GTGGAAGGATATGGCTCAGGACCCCAGGA	AGAAGGAAGCCAGCAGCCAAGCCGGGGCAGTTTCAGTCTCCACCCCAAATGCAGGTGAGAGAAGTGATGGGGACTGAAAGACGGATGACCTTGATTATGATAATGATACCCTTTATCACAGATGGGCATGCCTGCCTGGGCTGTGGAAGCCACAC
	CHD184genes_v1_0945	AHNAK	0.4125	Pool 1	11	62491942	62491963	62491764	62491781	-	GGGTGTGTTGGGGGGTGGTAGT	GGAAGCCAGCAGCCAAGC	GGTAAACGTGGGGTCTCTGGTATTTTATACACCCATAGTAGGCATTTGAAAAGTGCTCATTGATTGGATGATTTGATGAGTGACCTGGTGATAATCTTTATCCTTGTTAGAACACACCACAGCCATCAGCACTGGAATGCAAAGACCAGAACAAACAGAA
	CHD184genes_v1_0946	AHNAK	0.523529	Pool 3	11	62516895	62516910	62516696	62516724	-	ATGAGGTGACTGGGAG	ACATATATATATATATAACAAAACATCAG	CGATGATGAGACAGGCAAGTTACAGGGGAGTGGGGTGTCCCTGGCCTCTAAGAAGTCCCGACTGTCCTCCTCTTCTAGCAATGACAGTGGGAATAAGGTTGGCATCCAGCTTCCCGAGGTGGAGCTGTCAGTTTCCACAAAGAAAGAGTAGCAGGCCTTTGTATGTGTGT
	CHD184genes_v1_0947	AHNAK	0.529032	Pool 3	11	62517045	62517061	62516862	62516889	-	GAAAGAGAGTTCTCTGG	ATGAGACAGGCAAGTTACAGGGGAGTGG	ACCTTCCACCCCGACGGGGACGCTGGAGTTTGAAGGTGGGGAAGTGTCTCTGGAAGGTGGGAAAGTTAAAGGGAAACACGGGAAGCTGAAATTCGGTACCTTTGGTGGATTGGGGTCAAAGAGCAAAGGTCATTATGAGGTGACTGGGAGCGATG
	CHD184genes_v1_0948	AHNAK	0.48125	Pool 2	11	62517024	62517039	62517200	62517223	+	GTCCCCGTCGGGGTGG	GGACCCAGAAATTGATGCTTCTGG	AAGGTCCAGAGAACTCTCTTTCATCACTGAATGAATTTGAGCGGTGCCGTGGCTTCTTACTTTTAAATAAGGAGAATTTGCCTTTCGGTGAAGAGGCTTCGGCCTCTGCCTCTCCTTCCAGAGAGCCCAGGCTGGCCTTTGAACTTTTCAGGTCACCTTT
	CHD184genes_v1_0949	AHNAK	0.465909	Pool 2	11	62517373	62517388	62517169	62517196	-	GAAATGGGGGTGGATG	GGTGACCTGAAAAGTTCAAAGGCCAGCC	TTCACTTCCCTAAAGCAGAGGCCAGCATCCAAGCTGGTGCTGGAGACGGCGAGTGGGAAGAGTCTGAAGTCAAACTGAAAAAGTCCAAGATCAAAATGCCCAAGTTTAATTTTTCCAAACCTAAAGGGAAAGGTGGTGTCACTGGCTCACCAGAAGCATCAATTTCTGGGTCCAAA
	CHD184genes_v1_0950	AHNAK	0.503226	Pool 2	11	62517346	62517369	62517525	62517545	+	TGCTGGCCTCTGCTTTAGGGAAGT	CCTCCTTTCACACCTCCTTCC	GAACATCCACCCCCATTTCTCTGCCAACCAGCTCACGGCCAGAGAAGGTAAATTTGGGGATCTTCATTTTAGGGAATGTTACTTTTCCAGATCCACTTTCCAAGTGACCTTGAGGCCCAGACACACTCAGCCCAGGAGCCTGGAGTCCAATCTGA
	CHD184genes_v1_0951	AHNAK	0.52907	Pool 3	11	62517690	62517707	62517493	62517517	-	GGATGTTTCAGGGGGTGT	GGACTCCAGGCTCCTGGGCTGAGTG	CAGTGCCCCAGACATCAGCCTTGGTGAAGGGCATTTGAGTGTTAAAGGTTCCGGGGGTGAGTGGAAGGGACCCCAAGTCTCCTCTGCTCTCAACTTGGACACATCTAAGTTTGCTGGGGGCCTTCATTTCTCAGGACCAAAGGTGGAAGGAGGTGTGAAAGGAGGTCAGATT
	CHD184genes_v1_0952	AHNAK	0.481928	Pool 2	11	62517853	62517872	62517663	62517686	-	TGGGCAGATTTCTGGGCCTG	TGCCCCAGACATCAGCCTTGGTGA	AAATCAAAGGTGGTCTGAAAGGTTCAGAAGTAGGTTTCCATGGGGCTGCTCCTGATATCAGTGTGAAGGGGCCTGCCTTTAATATGGCATCTCCTGAGTCAGATTTTGGCATCAACTTGAAGGGCCCAAAAATCAAAGGAGGTGCGGATGTTTCAGGGGGTGTCAG
	CHD184genes_v1_0953	AHNAK	0.529032	Pool 3	11	62517823	62517849	62518005	62518022	+	CTTCTGAACCTTTCAGACCACCTTTGA	ATCTCACCAGTGGCCCCA	TTTCAGGCCCAGAAATCTGCCCAGTTGGGAGTTTCACATTCACGCCTGGCAGGTTCACATCACATCCAGAGGACTTAATTCCAGGCATCTGGAGGTTTCCTTCTAGGCCTTGAACACCAATGCCTGGAAGACCTCCTCCGACAGTGGGGCCTTTG
	CHD184genes_v1_0954	AHNAK	0.539394	Pool 3	11	62518166	62518186	62517977	62518000	-	TTTGGCATCTCTACTCCGGGG	GGCCCCACTGTCGGAGGAGGTCTT	TCCGACTTGCACGTCAATGCCAAGGGGCCACAGGTTTCTGGCGAACTGAAGGGGCCAGGTGTGGATGTGAACCTGAAAGGGCCTCGGATTTCAGCACCGAATGTGGACTTTAACTTGGAAGGACCAAAAGTGAAAGGGAGCCTTGGGGCCACTGGTGAGATCAAA
	CHD184genes_v1_0955	AHNAK	0.512821	Pool 3	11	62518134	62518157	62518314	62518333	+	TGTGGCCCCTTGGCATTGACGTGC	GGTCCCCTCAGTGTCACATC	AAGTCGGACCCCGGAGTAGAGATGCCAAATTGGGGCAGCTTCATTTTGGGAAGTTTAATGCTGCCTTCGGATGCCTCCAAGCTTAGATCAGGAGCTCCTACGGATACTTTAGGGCATTTGATGTCACCAGAGACAGCCAGATCTCCCTGCAGGCTT
	CHD184genes_v1_0956	AHNAK	0.560241	Pool 3	11	62518471	62518487	62518278	62518304	-	TTTGAAGGGAGACCTGG	GGGAGATCTGGCTGTCTCTGGTGACAT	ATGCATCTGTTCCCAGCATGAAGGTGCATGCTCCAGGGCTCAACCTCAGTGGTGTCGGTGGCAAAATGCAGGTGGGAGGAGACGGTGTGAAAGTGCCAGGGATCGATGCCACAACAAAGCTTAACGTTGGGGCACCAGATGTGACACTGAGGGGACCAAGCCTGCA
	CHD184genes_v1_0957	AHNAK	0.503226	Pool 2	11	62518622	62518637	62518438	62518466	-	CTCTCTTGAAGGAGAC	ATCTGTTCCCAGCATGAAGGTGCATGCTC	TTGAGAGGACCAGATGTTAAGCTCGAAGGGCCCGATGTTTCTCTAAAGGGGCCAGGAGTAGACTTGCCTTCAGTGAACCTCTCTATGCCAAAAGTCTCTGGGCCTGACCTTGATCTGAACTTGAAAGGACCAAGTTTGAAGGGAGACCTGGATGC
	CHD184genes_v1_0958	AHNAK	0.529032	Pool 3	11	62518594	62518618	62518774	62518793	+	CTTCGAGCTTAACATCTGGTCCTCT	CGCTGGGGACATCACCCTTT	CAAGTCTCCTTCAAGAGAGGGTAGCTGGGCATGGACCTCGGCTCCCCCACCCTCCATTTTCACACCTGGGATGCCGATCTTGGGCATGGAAAACTTGGGGAACTTAATTTTTGCTTCTGGACCTTGCAGATCTACATCTGGTCCTTCCAGTCCCA
	CHD184genes_v1_0959	AHNAK	0.4875	Pool 2	11	62518755	62518770	62518931	62518959	+	TCTGGTCCTTCCAGTC	GGGGCCTTTCAGGTCACCCTCTATTTTTG	CCACGCTGGGGACATCACCCTTTATCTTTGGTCCTTTCAAGTTTACATTCACATCAGGGATGGAGACTTGAGGGGCAGAAATGCCGAAGGACGGTGTTTTGACTTTAGCATCTAGGCCTTCGATGTTGATGTCAGGTGCACCCAAGTTTGCCTGCACTTT
	CHD184genes_v1_0960	AHNAK	0.53125	Pool 3	11	62519081	62519096	62518892	62518920	-	TCTCCCTAGCCCCAAA	CAAACTTGGGTGCACCTGACATCAACATC	CTGGAGGGTGAACTCCAGGCACCTGATCTGGAACTTTCTTTGCCAGCGATTCACGTCGAAGGTCTTGACATCAAGGCGAAGGCTCCCAAGGTCAAGATGCCAGATGTGGACATCTCAGTGCCAAAAATAGAGGGTGACCTGAAAGGCCCCAAAGTGCAGG
	CHD184genes_v1_0961	AHNAK	0.464968	Pool 2	11	62519232	62519249	62519050	62519074	-	GGCTCCGGATGTAGATGT	GGTGAACTCCAGGCACCTGATCTGG	CAACATCGCAGGGCCGGATGCTGCACTCAAAGTCGACGTGAAATCGCCCAAAACCAAGAAAACGATGTTTGGAAAAATGTACTTCCCAGATGTAGAGTTTGACATTAAATCACCTAAATTTAAAGCTGAGGCCCCTCTCCCTAGCCCCAAACTGGAG
	CHD184genes_v1_0962	AHNAK	0.427778	Pool 2	11	62519402	62519420	62519196	62519221	-	TGTTCCTGAGGCAGAGCTG	GGGCCGGATGCTGCACTCAAAGTCGA	AACCTTGAGACTCCTGAAATTAGTGTTGGTGGCAAGGGCAAGAAAAGTAAGTTTAAAATGCCTAAAATTCATATGAGTGGTCCTAAGATTAAGGCCAAAAAACAGGGATTTGACCTGAATGTTCCTGGGGGTGAAATTGATGCCAGCCTCAAGGCTCCGGATGTAGATGTCAACATCGCA
	CHD184genes_v1_0963	AHNAK	0.45	Pool 2	11	62519382	62519397	62519558	62519586	+	ATTTCAGGAGTCTCAA	GCTTGGAGCTTCAACTTTGGGTCCCTTGA	GGTTCAGCTCTGCCTCAGGAACAGTGACATCCAGTGAAGGTGACTTGATGTCAGCTTTGGGGCTTTTTGCCCCAAATCCAAACTTGGGTTTCTTAAATTTGGGGATTTTAACATCTGGCCCTTCGATGTTAATATCTGGGCTGTCCATGTGTACATCTAA
	CHD184genes_v1_0964	AHNAK	0.450617	Pool 2	11	62519532	62519551	62519714	62519736	+	TCTGGGCTGTCCATGTGTAC	GCCACTGAGTTTGGCATCAGGGC	ATCTAAGCTTGGAGCTTCAACTTTGGGTCCCTTGAGGTCCACTTCACCACCTTCTAACTTCGGACCTGAAAATCCAATTTTTGGTGCCTTGAGATGCAAATCAACATCAGGAGCAGTTACTTTAGGAGCAGATATCTCCAGCGATGGCATCTTCAAAGATGG
	CHD184genes_v1_0965	AHNAK	0.455128	Pool 2	11	62519686	62519705	62519862	62519885	+	TCTCCAGCGATGGCATCTTC	GGTATGGAGATCTTGGGAGCTTTG	AAAGATGGGCCACTGAGTTTGGCATCAGGGCCTTCGAAATCCAGACGTGGACCTTTAAGATCTACTTCTGGGCCTTTCAAAGTCCCTTCAACCTTAGGGACAGACACATCAAAATCTCCTTTTACTTTGGGTCCTTTCAAATCCAGGTCAACATCA
	CHD184genes_v1_0966	AHNAK	0.49375	Pool 2	11	62519841	62519856	62520017	62520045	+	TTCAAATCCAGGTCAA	CACATCTGGACCTTCTCCTTTGAAGCCAG	CATCAGGTATGGAGATCTTGGGAGCTTTGATATTTATTTCAGGCATCTTGAACTTGGGGCCCTTCAGTTTTGCGTCTGGACCTTCGATATTCACATCTGGAATATCAACGTCCACCTTGGGTCCCGAGACATCGATGTCGGCCTTGGGCAGGCTCACATC
	CHD184genes_v1_0967	AHNAK	0.52795	Pool 3	11	62519990	62520007	62520169	62520194	+	GATGTCGGCCTTGGGCAG	GGTCACCTTCCACTTTAGGAAGGGTA	GCTCACATCCACATCTGGACCTTCTCCTTTGAAGCCAGGCATGCTGAATTTGGGCATTTTCACCTTGGGCATCTTCAGGTGCCAGTCTGGGCCATGAACATCCACATCAGGGGTGTTGATGTCCACTTTTGGGCCCTTGATGTCAGCTTCTGGGCCCTTGA
	CHD184genes_v1_0968	AHNAK	0.475904	Pool 2	11	62520144	62520165	62520332	62520353	+	TTGATGTCAGCTTCTGGGCCCT	CACATCAGGAACATCAACGTCC	TGAGGTCACCTTCCACTTTAGGAAGGGTAACATCCACATCGCCCTTCACTTTGGGTCCTTTCAGGTTTAAGTCAATATCAGGCATGGAGATCTTGGGGGCTTTGATGCTCATCTCAGGCATCTTGAACTTGGGGCCCTTTAGTTTCGCATCTGGACCTTCGATATT
	CHD184genes_v1_0969	AHNAK	0.5	Pool 2	11	62520483	62520499	62520295	62520322	-	GATGTGGACGTTCAAGG	GGTCCAGATGCGAAACTAAAGGGCCCCA	CCCAGACTGGCACCTAAAAATGCCCAAAGTGAAAATGCCCAAGTTCAGCATGCCTGGCTTCAAAGGAGAGGGCCCAGATGTGGATGTGAACCTGCCCAAGGCTGACATTGATGTCTCAGGACCCAAAGTGGACGTTGATGTTCCTGATGTGAATATCGAA
	CHD184genes_v1_0970	AHNAK	0.54375	Pool 3	11	62520633	62520648	62520444	62520472	-	CACCGAAGATCTCTAT	CACCTAAAAATGCCCAAAGTGAAAATGCC	GCCTGAAGTTGACCTGAATCTGAAAGGTCCAAAGGTGAAGGGCGACATGGACATTTCTCTGCCCAAAGTGGAAGGCGACCTCAAGGGCCCCGAAGTTGACATCAGGGACCCCAAAGTGGACATTGATGTCCCAGATGTGGACGTTCAAGGCCCAGACTGG
	CHD184genes_v1_0971	AHNAK	0.477419	Pool 2	11	62520614	62520629	62520785	62520813	+	ATTCAGGTCAACTTCA	CAGTTTAGGAACGGAAATGTCCATATCTC	GGCATAGAGATCTTCGGTGCCTTGAGGTGTAAGTCAGGCATTTTAAATTTGGGGCCCTTCAGTTTCCCTTCTGGACCATGAATGTCAATATCAGGAGTGTCAATGCCCACTTTAGGGCCTTTGACATCCACTTTGGGACCTTTCAGATCTCCCTC
	CHD184genes_v1_0972	AHNAK	0.412903	Pool 1	11	62520756	62520777	62520933	62520955	+	TCCACTTTGGGACCTTTCAGAT	ATGTCTACCTCTGGCCCTTTCAG	CTCCCTCCAGTTTAGGAACGGAAATGTCCATATCTCCTTTTATCTTAGGTCCTTTCAAATTCAAATCAATGTCACTCATGGAGATTTGTGGGCTTTTGAAATGTACATCAGGCATCTTAAACTTGGGACCTTTGAGCTTCCCTTCAGGACCTTCA
	CHD184genes_v1_0973	AHNAK	0.442308	Pool 2	11	62521085	62521103	62520904	62520928	-	GGAAGGAAAATTGAAGGGG	GGTCCTGAAGGGAAGCTCAAAGGTC	CCCAAATTTAAGATGCCTGAGATGAACATCAAAGCTCCCAAAATCTCTATGCCTGACTTTGATTTGCACCTGAAAGGTCCCAAGGTGAAGGGTGATGTGGATGTTTCACTACCTAAGGTGGAAAGTGATCTGAAAGGGCCAGAGGTAGACATTGAA
	CHD184genes_v1_0974	AHNAK	0.452941	Pool 2	11	62521245	62521260	62521046	62521074	-	CCATGCCTGACATTGA	AGATGCCTGAGATGAACATCAAAGCTCCC	CTTTAACTTGAAGGGTCCCAAAGTGAAAGGTGATGTGGATGTCTCTCTGCCCAAAGTGGAAGGTGATCTCAAGGGCCCTGAAATTGACATAAAAGGCCCCAGTTTGGACATTGACACACCTGATGTCAATATTGAAGGTCCGGAAGGAAAATTGAAGGGGCCCAAATTTA
	CHD184genes_v1_0975	AHNAK	0.464516	Pool 2	11	62521223	62521239	62521395	62521422	+	TTTGGGACCCTTCAAGT	GGAAGGGTAACATCCACATCTGGGCCCT	TAAAGTCAATGTCAGGCATGGAGATTTTGGGGGCCTTGATGTTCATCTCTGGCATCTTGAACTTTGGACCCTTGAGTTTTGCATCTGGACCTTCGATACTGACATCAGGGGCATCAATGTCCACTTTGGGGCCAGAAATCTCAATGTCAGCCTTA
	CHD184genes_v1_0976	AHNAK	0.515528	Pool 3	11	62521375	62521391	62521553	62521579	+	AAATCTCAATGTCAGCC	GCCCTTGAGGTCACCTTCCACTTTAGG	TTAGGAAGGGTAACATCCACATCTGGGCCCTCTCCTTTGAATCCTGGCATGCTGAATTTGGGCATTTTCACCTTGGGCATCTTCAGGTGCCAGTCTGGGCCATGAACATCTACATCAGGGGCATCGATGTCCACTTTGGGGCCCTTGATGTCAACTTCTGG
	CHD184genes_v1_0977	AHNAK	0.483871	Pool 2	11	62521533	62521549	62521705	62521732	+	CCCTTGATGTCAACTTC	CATCTGGACCTTCGATATTCACATCAGG	TGGGCCCTTGAGGTCACCTTCCACTTTAGGAAGGGAAACATCCACATCACCCTTCACCTTGGGACCTTTCAGATGCAAATCAAAGTCAGGCATGGAGATCTTGGGGGCTTTGATGTTCATCTCAGGCATCTTGAATTTAGGGCCCTTTAGTTTCG
	CHD184genes_v1_0978	AHNAK	0.50625	Pool 2	11	62521857	62521872	62521668	62521696	-	CAGACTGGCACTTAAA	AAGGGCCCTAAATTCAAGATGCCTGAGAT	AATGCCCAAAGTGAAAATGCCCAAGTTCAGCATGCCTGGCTTCAAAGGAGAGGGCCCAGATGTGGATGTGAACCTGCCCAAGGCTGACCTTGACGTCTCAGGACCCAAGGTGGACATTGATGTTCCTGATGTGAATATCGAAGGTCCAGATGCGAAACTA
	CHD184genes_v1_0979	AHNAK	0.525	Pool 3	11	62521833	62521848	62522009	62522037	+	TTGGGCATTTTCACTT	CAGGTCAACTTCAGGCATAGAGATCTTCG	TGGGCATTTTTAAGTGCCAGTCTGGGCCTTGAACGTCCACATCTGGGACATCAATGTCCACTTTGGGGCCCTTGATGTCAACTTCAGGGCCCTTGAGGTCGCCTTCCACTTTGGGCAGAGAAACGTCCACGTCGCCCTTCATCTTTGGACCTTTCAGATT
	CHD184genes_v1_0980	AHNAK	0.4625	Pool 2	11	62521988	62522003	62522164	62522192	+	CATCTTTGGACCTTTC	GCAAATTAACATCCACTTCTGGGCCCTCT	AGATTCAGGTCAACTTCAGGCATAGAGATCTTCGGTGCCTTGAGGTGCAGGTCAGGCATTTTAAATTTGGGGCCCTTCAGTTTCCCTTCTGGACCATGAATATCAATATCAGGAGTGTCAATGTCCACTTTGGGTCCTGAGACATCAATGTCAGCTTTGG
	CHD184genes_v1_0981	AHNAK	0.503106	Pool 2	11	62522315	62522330	62522126	62522153	-	TCTAAAGGCCCCTGAA	CATTGATGTCTCAGGACCCAAAGTGGAC	GTTGACATCAAGGGCCCCAAAGTGGACATTGATGCCCCAGATGTGGATGTTCATGGCCCAGACTGGCACCTGAAGATGCCCAAGGTGAAAATGCCCAAATTCAGCATGCCAGGATTTAAAGGAGAGGGCCCAGAAGTGGATGTTAATTTGCCCAAAGCTGA
	CHD184genes_v1_0982	AHNAK	0.4625	Pool 2	11	62522470	62522485	62522281	62522309	-	GAAGGTCCAGATGCGA	CATCAAGGGCCCCAAAGTGGACATTGATG	AACTGAAGGGCCCTAAATTCAAGATGCCAGAGATGAACATCAAAGCCCCCAAGATCTCCATGCCTGACTTTGATTTGCATCTGAAAGGCCCTAAGGTGAAAGGAGATGTGGATGTTTCTCTGCCTAAGATGGAAGGTGATCTAAAGGCCCCTGAAGTTGA
	CHD184genes_v1_0983	AHNAK	0.4875	Pool 2	11	62522623	62522639	62522435	62522462	-	AGACTGGCACCTGAAGA	GGGCCCTAAATTCAAGATGCCAGAGATG	TGCCTAAGATAAAAATGCCCAAGATCAGCATGCCTGGCTTCAAAGGAGAAGGTCCAGAAGTGGATGTGAACCTGCCCAAGGCTGACCTTGACGTCTCAGGACCCAAGGTGGACGTTGATGTTCCAGATGTGAATATTGAAGGTCCAGATGCGAAACTGAA
	CHD184genes_v1_0984	AHNAK	0.462857	Pool 2	11	62522788	62522804	62522585	62522612	-	CAAGATCTCCATGCCTG	AAAAATGCCCAAGATCAGCATGCCTGGC	ACATTGATCTTAACCTGAAAGGACCCAAAGTGAAGGGTGATATGGATGTGTCTCTGCCAAAAGTGGAAGGTGACATGCAAGTTCCTGACTTGGATATTAAAGGCCCCAAAGTGGATATTAATGCCCCAGATGTGGATGTTCGAGGCCCAGACTGGCACCTGAAGATGCCTAAGAT
	CHD184genes_v1_0985	AHNAK	0.483871	Pool 2	11	62522756	62522779	62522935	62522955	+	CACTTTGGGTCCTTTCAGGTTAAG	GGTTCACATCCACATCTGGGC	ATCAATGTCAGGCATGGAGATCTTGGGGGCTTTGATGTTCATCTCAGGCATCTTGAATTTGGGACCTTTCAACTTTCCCTCTGGGCCTTCGATATTCACATCTGGAACATCAATGTCCACCTTGGGTCCTGAGACATCAAGGTCAGCCTTGGGCA
	CHD184genes_v1_0986	AHNAK	0.521739	Pool 3	11	62522910	62522925	62523087	62523114	+	GAGACATCAAGGTCAG	GGACCCTTGAGGTCACCTTCCATTTTGG	CCTTGGGCAGGTTCACATCCACATCTGGGCCCTCTCCTTTGAAGCCAGGCATGCTGAACTTGGGCATTTTCACCTTGGGCATCTTCAGGTGCCAGTCTGGGCCTTGAACATCAACATCTGGAGCATTAATGTCCACTTTGGGGCCCTTGATGTCAACTTCA
	CHD184genes_v1_0987	AHNAK	0.464516	Pool 2	11	62523239	62523254	62523055	62523083	-	CGAAGGCTCAGAGGGT	AGTTGACATCAAGGGCCCCAAAGTGGACA	AAATTCAAGGGACCCAAATTTAAGATACCAGAGATGCACCTGAAGGCTCCCAAAATATCGATGCCTGACATTGATTTAAACCTGAAGGGCCCCAAAGTCAAGGGCGATGTGGATGTTTCTCTGCCCAAAATGGAAGGTGACCTCAAGGGTCCTGA
	CHD184genes_v1_0988	AHNAK	0.48125	Pool 2	11	62523390	62523405	62523201	62523229	-	TCTCCATGCCTGACTT	GGACCCAAATTTAAGATACCAGAGATGCA	TGACCTGAACTTGAAGGGACCCAAAATGAAGGGTGATGTGGTTGTGTCTTTGCCCAAAGTGGAAGGTGATCTAAAAGGCCCTGAGGTGGACATCAAGGGCCCCAAAGTGGACATTGACACTCCTGACATTAACATCGAAGGCTCAGAGGGTAAATTCAAG
	CHD184genes_v1_0989	AHNAK	0.475	Pool 2	11	62523370	62523385	62523546	62523574	+	GTCCCTTCAAGTTCAG	ACATCGACTTCAGGGCCTTCTCCTTTGAA	GTCAAAGTCAGGCATGGAGATCTTGGGGGCTTTGATGTTCATCTCAGGCATCTTGAACTTGGGGCCCTTCAGCTTTGCATCTGGACCTTCAATATTCACGTCTGGAACATCAACGTCTACATTGGGACCAGAAATGTCAATGTCAGCTTTAGGGAGGGTA
	CHD184genes_v1_0990	AHNAK	0.5	Pool 2	11	62523522	62523537	62523694	62523721	+	TCAATGTCAGCTTTAG	GCCCTTTCAGATCCCCTTCAAGTTTGGG	GGAGGGTAACATCGACTTCAGGGCCTTCTCCTTTGAAGCCAGGCATGCTGAACTTGGGCATTTTCACTTTGGGCATCTTCAGATGCCAGTCTGGACCATGAACATCCACATCTGGGGCATTGATGTCCACTTTAGGGCCTTTGATATCAACCTCTG
	CHD184genes_v1_0991	AHNAK	0.448718	Pool 2	11	62523662	62523686	62523843	62523861	+	GTCCACTTTAGGGCCTTTGATATCA	CCTCCCTCCGGACCTTCCA	ACCTCTGGCCCTTTCAGATCCCCTTCAAGTTTGGGAAGAGAAATATCCACATCACCTTTCACCTTGGGGCCTTTCAAGTTTAAGTCAATGTCAGGCATGGAGATCTTGGGAGCTTTGATATTCATGTCAGGCATCTTGAATTTGGGACCTTTCAAG
	CHD184genes_v1_0992	AHNAK	0.474286	Pool 2	11	62524008	62524031	62523812	62523832	-	TGTGGATGTTCATGGTCCAGACTG	CCCAAATTCAAGATGCCTGAC	GAATCTGAAAATGCCCAAGATGAAAATGCCCAAATTCAGTGTGTCTGGCTTAAAAGCAGAAGGGCCAGATGTAGCTGTGGATCTACCAAAAGGAGACATCAACATAGAGGGCCCAAGTATGAACATTGAGGGCCCAGATCTCAATGTGGAAGGTCCGGAGGGAGGCTTGAAAGGT
	CHD184genes_v1_0993	AHNAK	0.4	Pool 1	11	62524153	62524168	62523969	62523997	-	ATGCCTGACGTGGAGC	ATGCCCAAGATGAAAATGCCCAAATTCAG	TAAATTTGAAAAGTCCCAAAGTCAAAGGAGACTTAGATATTGCAGGTCCCAATTTAGAAGGTGACTTTAAAGGCCCCAAAGTGGATATTAAGGCACCAGAAGTCAATCTTAATGCACCTGATGTGGATGTTCATGGTCCAGACTGGAATCTGAAA
	CHD184genes_v1_0994	AHNAK	0.380645	Pool 1	11	62524121	62524143	62524299	62524320	+	GTCTCCTTTGACTTTGGGACTTT	CCTTTGACATCCACTTCAGGTG	TCAAATTTAGCTCCACGTCAGGCATAGAAACTTTGGGAGATGAAATACTCAGGAAAGGCATTTTAAACTTGGATCCTTTCACTTTTCCTTGGACCTCGACATCAGGAGCATTAATATCAACTTTTGGACCTGTTATGTCAATATCTGGCTTTTTA
	CHD184genes_v1_0995	AHNAK	0.416667	Pool 1	11	62524470	62524485	62524261	62524289	-	TTGATGTCTCTGGGCC	AGATATTGACATAACAGGTCCAAAAGTTG	CAAGTTGGAAGGTGACATTAAAGCTCCCAGTTTGGATATAAAGGGCCCAGAAGTGGACGTTTCCGGTCCTAAGCTTAATATCGAAGGCAAGTCAAAGAAATCTCGTTTTAAGCTTCCCAAATTTAATTTTTCGGGCTCTAAAGTTCAGACACCTGAAGTGGATGTCAAAGGTAAAAAGCC
	CHD184genes_v1_0996	AHNAK	0.425	Pool 2	11	62524447	62524462	62524623	62524651	+	CTTTAATGTCACCTTC	GGAGCATCTACATCTATCTTTGGGCCTTT	CAACTTGGGCCCAGAGACATCAACATCTCCCTTAAGCTTTGAGCCTTTCAAATTCAAGTCAATTTCTGGCATGGAGATCTTGGGCATGTTTACATGCATGTCAGGCATCTTCAGTTTTGGACCTTTTAATTTGGCATCTGGGCCATGAATGTCAATATCT
	CHD184genes_v1_0997	AHNAK	0.393548	Pool 1	11	62524599	62524614	62524770	62524798	+	TCTGGGCCATGAATGT	GCTTTGATGTTCATCTCTGGCATCTTGAA	CAATATCTGGAGCATCTACATCTATCTTTGGGCCTTTTATGTCAAGAGCAGGTCCTTTCAAATCACCTTCTACATTTGCAAGTGAAACATCCACCTCTCCTTTCATTTTAGGGCCTTTAAGATTGAGGTCCAAATCAGGCATTGATATTTTAGGA
	CHD184genes_v1_0998	AHNAK	0.484848	Pool 2	11	62524928	62524944	62524735	62524762	-	TCAGCATGCCTGGCTTC	ATATCAATGCCTGATTTGGACCTCAATC	AAAGGAGAAGGTCCAGAAGTGGACGTGAACCTGCCCAAGGCTGACCTTGACGTCTCAGGACCCAAGGTGGACGTTGATGTTCCAGATGTGAATATTGAAGGTCCAGATGCGAAACTGAAGGGCCCTAAATTCAAGATGCCAGAGATGAACATCAAAGCTCCTAAA
	CHD184genes_v1_0999	AHNAK	0.457317	Pool 2	11	62525089	62525104	62524900	62524924	-	GTGAAGGGTGACATGG	GGAGAAGGTCCAGAAGTGGACGTGA	ATGTGTCTCTGCCAAAAGTGGAAGGTGACATGAAAGTTCCTGACGTGGATATTAAAGGCCCCAAAGTGGATATTAATGCCCCAGATGTGGATGTTCAAGGCCCAGACTGGCACCTGAAGATGCCTAAAATAAAAATGCCCAAGATCAGCATGCCTGGCTTCAAA
	CHD184genes_v1_1000	AHNAK	0.45	Pool 2	11	62525066	62525082	62525243	62525270	+	TTCCACTTTTGGCAGAG	CACCTTGGGTCCTGAGACATCAAGGTCA	ACACATCCATGTCACCCTTCACTTTGGGACCTTTCAGGTTAAGATCAATGTCAGGCATGGAGATCTTGGGGGCTTTGATGTTCATCTCAGGCATTTTGAATTTGGGACCTTTCAACTTTCCCTCTGGGCCTTCGATATTCACATCTGGAACATCAATGTC
	CHD184genes_v1_1001	AHNAK	0.5375	Pool 3	11	62525222	62525237	62525398	62525426	+	CACATCTGGAACATCA	CAATGTCCACTTGGGGACCCCTGATGTCA	ATGTCCACCTTGGGTCCTGAGACATCAAGGTCAGCCTTGGGCAGGTTCACATCCACATCTGGGCCCTCTCCTTTGAAGCCAGGCATGCTGAATTTGGGCATTTTCACTTTGGGCATTTTTAGGTGCCAGTCTGGGCCTTGAACGCCCACATCCGGGACAT
	CHD184genes_v1_1002	AHNAK	0.51875	Pool 3	11	62525373	62525388	62525549	62525577	+	CCTTGAACGCCCACAT	CATCTCTGGCATCTTGAACTTGGGCCCTT	CCGGGACATCAATGTCCACTTGGGGACCCCTGATGTCAACTTCAGGGCCCTTGAGGTCACCTTCCACTTTGGGCAGAGAAATATCCACATCGCCCTTCACCTTGGGACCTTTCAGATGCAAATCAAAGTCAGGCATGGGGATCTTGGGGGCTTTGATATT
	CHD184genes_v1_1003	AHNAK	0.5125	Pool 3	11	62525528	62525543	62525704	62525732	+	GATCTTGGGGGCTTTG	GCATGCTGAACTTGGGCATTTTCATCTTG	ATATTCATCTCTGGCATCTTGAACTTGGGCCCTTTCAACTTTCCCTCTGGTCCTTCAATGTTAACATCAGGGCCTTCAACGTCCACTTTGGGGCCTGAGACATCAACGTCAGCCTTGGGCAGGTTCACATCCACTTCAGGGCCCTCTGCTTTGAAGCCAG
	CHD184genes_v1_1004	AHNAK	0.49375	Pool 2	11	62525854	62525869	62525665	62525693	-	AAAGGAGATGTGGATG	AGCAGAGGGCCCTGAAGTGGATGTGAACC	TTACAGGCCCTAAGGTAGAGGGAGATCTGAAAGGTCCTGAAGTTGACCTCAAAGGCCCCAAAGTGGACATTGATGTCCCAGATGTTAATGTTCAGGGTCCAGACTGGCACCTGAAGATGCCCAAGATGAAAATGCCCAAGTTCAGCATGCCTGGCTTCAA
	CHD184genes_v1_1005	AHNAK	0.4125	Pool 1	11	62525828	62525843	62526004	62526032	+	ATCTCCCTCTACCTTA	CAACATCCACTTTCGGTCCTGAGACATCA	GGGCCTGTAACATCCACATCTCCTTTTATTTTTGGACCTGTGAGATTCAGGTCAATATCTGGCATGGATATCTTTGGAGTCTTAAAATGCATCTCTGGCATCTTAAACTTTGGACTTTTCCACTTTCCTTCAGGTCCTTCGATATTCACATCGGGACATT
	CHD184genes_v1_1006	AHNAK	0.49697	Pool 2	11	62525973	62525993	62526159	62526182	+	TCAGGTCCTTCGATATTCACA	GGTGCGTCAATGTCCACTTTTGGG	TCGGGACATTCAACATCCACTTTCGGTCCTGAGACATCAATGTCAGCCTTGGGCAGGTTCACGTCCACATCTGGACCTTCTCCTTTGAAGCCAGGCATGCTGATCTTGGGCATTTTTATCTTGGGCATCTTTAGGTGCCAGTCTGGGCCATGAACATCAACATCA
	CHD184genes_v1_1007	AHNAK	0.478261	Pool 2	11	62526140	62526155	62526317	62526344	+	GCCATGAACATCAACA	CATCTCTGGCATCTTGAACTTAGGCCCT	TCAGGTGCGTCAATGTCCACTTTTGGGCCCTTGATGTCAACTTCTGGGCCCTTGAGGTCACCTTCCACTTTAGGAAGGGAAACATCCACATCACCCTTCACTTTGGGTCCTTTCAGGTTTAAGTCAATATCAGGCATGGAGATCTTGGGGGCTTTGATATT
	CHD184genes_v1_1008	AHNAK	0.483871	Pool 2	11	62526467	62526483	62526284	62526311	-	AGTTCAGCATGCCTGGC	CAAAGCCCCCAAGATCTCCATGCCTGAT	TTCAAAGGAGAGGGCCCAGATGGGGATGTGAAGCTGCCCAAGGCTGACATTGATGTCTCAGGACCCAAAGTGGACATTGAAGGCCCTGATGTTAACATTGAAGGACCAGAGGGAAAGTTGAAAGGGCCTAAGTTCAAGATGCCAGAGATGAATAT
	CHD184genes_v1_1009	AHNAK	0.518293	Pool 3	11	62526625	62526641	62526437	62526460	-	GGTGAAGGGCGATGTGG	GGAGAGGGCCCAGATGGGGATGTG	ATGTTTCTCTGCCCAAAGTGGAAGGTGACCTCAAGGGCCCCGAAGTTGACATCAAGGGGCCCAAAGTGGATATTAATGCCCCAGATGTGGGTGTTCAAGGCCCAGACTGGCACCTGAAGATGCCCAAGGTGAAAATGCCAAAGTTCAGCATGCCTGGCTTCAAA
	CHD184genes_v1_1010	AHNAK	0.45625	Pool 2	11	62526602	62526618	62526779	62526806	+	TTCCACTTTGGGCAGAG	CACCTTGGGTCCTGAGATGTCAACGTCA	AAACATCCACATCGCCCTTCACCTTGGGACCTTTCAGATGCAAATCAAAGTCAGGCATGGAGATCTTGGGGGCTTTGATGTTCATCTCTGGCATCTTTAACTTAGGCCCTTTCAACTTTCCCTCTGGTCCTTCAATATTAACATCAGGGCCTTCAATGTC
	CHD184genes_v1_1011	AHNAK	0.518072	Pool 3	11	62526756	62526774	62526941	62526965	+	TTAACATCAGGGCCTTCAA	GGGGCCCCTGATGTTCATATCTGGT	TGTCCACCTTGGGTCCTGAGATGTCAACGTCAGCCTTAGGCAAGTTGACGTCTACTTCAGGGCCCTCTGCTTTGAAGCCAGGCATGCTGAACTTGGGCATTTTCATCTTGGGCATCTTCAGGTGCCAGTCTGGAGCTTGGACATCGGGGGCATTTACATCAACTTT
	CHD184genes_v1_1012	AHNAK	0.4375	Pool 2	11	62527094	62527109	62526905	62526933	-	GAAAGGCCCTAAGTTC	ATGTAAATGCCCCCGATGTCCAAGCTCCA	AAGATGCCTGATATGCATTTCAAAGCCCCCAATATTTCTATGCCTGATGTTGATCTAAATCTCAAAGGACCCAAAATCAAGGGGGATGTGGATGTGTCTGTGCCTGAGGTAGAAGGTAAACTTGAAGTACCAGATATGAACATCAGGGGCCCCAAAGTTG
	CHD184genes_v1_1013	AHNAK	0.496894	Pool 2	11	62527065	62527084	62527246	62527269	+	GGGGCTTTGAAATGCATATC	GGTCTGGCATAGAGATTTTGGGAG	AGGCATCTTGAACTTAGGGCCTTTCAATTTGCCCTCTGGTCCCTCAATGTCAATGTCTGGCCCACTGACATCCACATGTGGCCCTTTAAGGTCCCCTTCCAATTTGGGAACATCTACATCCACCTCTCCTTTTGCCTTGGGGCTCTTCAAGTGTAGATCGA
	CHD184genes_v1_1014	AHNAK	0.4375	Pool 2	11	62527214	62527238	62527399	62527418	+	TTTTGCCTTGGGGCTCTTCAAGTGT	CTCCCTCCAGCTTTGGGGCA	AGATCGAGGTCTGGCATAGAGATTTTGGGAGCTTTAAAGTGCATATCTGGCATCTTGAACTTAGGAGTTTTCCACTTGCCATTTGGGCCTTCCACAGCTACTTCTGGCATGTCAGCATCTAATTTGGGACCTTTGACATCCAATTCTGGACCTTTTAACT
	CHD184genes_v1_1015	AHNAK	0.461538	Pool 2	11	62527373	62527388	62527545	62527572	+	GACATCCAATTCTGGA	GGACCTTCAAGGCTCACATCTGGGACTT	CCTTTTAACTCTCCCTCCAGCTTTGGGGCAGAAACATCAACATCTCCTTTGATTTTGGGTCCCTTTAAATTGAAATCAACATCAGGCATGGAGATCTTGGGGGTCTTGAAGTGCATCTCAGGCATCTTAAACTTGGGGCCCTTCAGCTTCCCTTCT
	CHD184genes_v1_1016	AHNAK	0.529412	Pool 3	11	62527711	62527726	62527512	62527540	-	GATGTGGATGTTCATG	GGGAAGCTGAAGGGCCCCAAGTTTAAGAT	GCCCAGACTGGCACCTGAAGATGCCTAAGATGAAAATGCCCAAGTTCAGCATGCCTGGCTTCAAAGGAGAGGGCCCAGAAGTGGATGTGAACTTGCCCAAGGCTGACGTTGATGTCTCAGGACCCAAGGTGGATGTTGAAGTCCCAGATGTGAGCCTTGAAGGTCCAGAA
	CHD184genes_v1_1017	AHNAK	0.477707	Pool 2	11	62527685	62527700	62527858	62527884	+	AGGCATCTTCAGGTGC	GCATGGAGATCTTGGGGGTCTTGAAGT	CAGTCTGGGCCATGAACATCCACATCTGGGGCATCAATGTCCACTTTGGGCCCTCTGATGTCAACATCTGGCACTTTCATTTCACCTTCTACCTTGGGAACAGACACATCCATATCCCCTTTGACTTTGGGGCCTTTCAAGTTTAAGTTCACATCAG
	CHD184genes_v1_1018	AHNAK	0.5	Pool 2	11	62527838	62527853	62528014	62528042	+	CAAGTTTAAGTTCACA	CATCCCCTTTGACTTTGGGGCCTTTCAAG	TCAGGCATGGAGATCTTGGGGGTCTTGAAGTGCATCTCAGGCATCTTAAACTTGGGCCCTTTCAACTTTGCATCAGGACACTCCAGCTCAACATCAGGCACCTCCACATCCACACTGGGGCCTGTTAAATCTCCCTCCAATTTTGGCAAAGACACATCCA
	CHD184genes_v1_1019	AHNAK	0.522581	Pool 3	11	62527994	62528009	62528165	62528193	+	TTTTGGCAAAGACACA	CACCTTGGGTCCTGAGACAACAACATCAG	TCCACATCCCCTTTGACTTTGGGGCCTTTCAAGTGTAAGTCCACATCAGGCATGGAGATCTTGGGGGCCTTGAAGTGCATCTCAGGCATCTTAAGCTTGGGGCCCTTCAGCTTCCCTTCTGGACCTTCAAGGCTCACATCTGGGACTTCAACATC
	CHD184genes_v1_1020	AHNAK	0.522581	Pool 3	11	62528142	62528157	62528313	62528341	+	CTCACATCTGGGACTT	GGGGCATCAATGTCCATTTTGGGTCCTTT	CAACATCCACCTTGGGTCCTGAGACAACAACATCAGCCTTGGGCAAGTTCACATCCACTTCTGGGCCCTCTGCTTTGAAGCCAGGCATGCTGAACTTGGGCATTTTCATCTTGGGCATCTTCAGGTGCCAGTCTGGGCCATGAACATCCACATCT
	CHD184genes_v1_1021	AHNAK	0.482353	Pool 2	11	62528477	62528494	62528280	62528306	-	CCCAAGTTTAAGATGCCT	GGATGTTCATGGCCCAGACTGGCACCT	GAGATGCACTTCAAGACCCCCAAGATCTCCATGCCTGATGTGGACTTACACCTGAAAGGCCCCAAAGTCAAAGGGGATATGGATGTGTCTGTGCCCAAGGTAGAAGGTGAAATGAAAGTGCCAGATGTTGACATCAAAGGACCCAAAATGGACATTGATGCCCCAGATGT
	CHD184genes_v1_1022	AHNAK	0.497297	Pool 2	11	62528454	62528471	62528657	62528683	+	TTGGGGGTCTTGAAGTGC	GGGGGCCTTGAAGTGCATGTCTGGCAT	ATCTCAGGCATCTTAAACTTGGGCCCTTTCAACTTTGCATCAGGACACTCCAGCTCAACATCAGGCACCTCCACACCCACACTGGGACCTGTTAAATCTCCCTCCAATTTTGGCACCGACACATCCACATCCCCTTTGACTTTGGGGCCTTTCAAGTGTAAGTCCACATCAGGCATGGAGATCTT
	CHD184genes_v1_1023	AHNAK	0.51875	Pool 3	11	62528809	62528824	62528620	62528648	-	AAAGGCCCCAAAGTCA	CATGCCTGATGTGGACTTACACTTGAAAG	AAGGGGATGCGGATGTGTCGGTGCCAAAATTGGAGGGAGATTTAACAGGCCCCAGTGTGGGTGTGGAGGTGCCTGATGTTGAGCTGGAGTGTCCTGATGCAAAGTTGAAAGGCCCTAAATTTAAGATGCCAGACATGCACTTCAAGGCCCCCAAGATCTC
	CHD184genes_v1_1024	AHNAK	0.508571	Pool 2	11	62528981	62528999	62528785	62528805	-	GGAAGGTGATCTCAGAGGG	GGGATGCGGATGTGTCGGTGC	CCGCAAGTTGATGTCAAAGGTCCTTTTGTGGAAGCGGAGGTGCCCGATGTTGATCTGGAGTGTCCTGATGCAAAGTTGAAAGGGCCCAAGTTTAAGATGCCTGAGATGCACTTCAAGGCCCCCAAGATCTCCATGCCTGATGTGGACTTACACCTGAAAGGCCCCAAAGTCAAAG
	CHD184genes_v1_1025	AHNAK	0.459459	Pool 2	11	62528953	62528973	62529159	62529182	+	CAAAAGGACCTTTGACATCAA	GGAGCATCAGTGTCCACACTGGGT	CTTGCGGCCCTCTGAGATCACCTTCCAGTTCTGGCACAGAAGCATCTATCTCTCCCTTCAGTTTGGGTCCCTTCAAATTCAAGTCCACATCTGGCATGGAGACCTTGGGAGCTTTTATATTCAACTTGGGCATCTTAAATTTGGAGCCTTTCAACTTTCCTTCTGGTCCCTCAATATCCAAATCA
	CHD184genes_v1_1026	AHNAK	0.496774	Pool 2	11	62529304	62529319	62529120	62529148	-	GATGTGGAGGTTCACG	ATTGAGGGACCAGAAGGAAAGTTGAAAGG	ACCCAGATTGGCACCTGAAAATGCCCAAGATGAAAATGCCCAAGTTCAGTATGCCTGGCTTCAAAGCAGAGGGCCCTGAAGTGGATGTGAATCTGCCAAAGGCTGACATTGATGTGTCTGGACCCAGTGTGGACACTGATGCTCCTGATTTGGAT
	CHD184genes_v1_1027	AHNAK	0.490909	Pool 2	11	62529278	62529298	62529464	62529487	+	GGGCATTTTCAGGTGCCAATC	GGGGGCCTTGAAATGCATCTCAGG	TGGGTCGTGAACCTCCACATCTGGGGCATCAATGTCCACTTTGGGCCCTTTAATGTCAACATCTGGCACTTTCATTTCACCTTCTACCTTGGGCACAGACACATCCATATCCCCTTTGACTTTGGGGCCTTTCAAGTGTAAGTCCACATCGGGCATGGAGATCTT
	CHD184genes_v1_1028	AHNAK	0.458065	Pool 2	11	62529610	62529625	62529426	62529454	-	GATGTTTCCCTTCCCA	ATGCCCGATGTGGACTTACACTTGAAAGG	AAGTGGAAGGAGACTTGAAGGGTCCTGAAATTGATGTGAAAGCCCCTAAGATGGATGTGAATGTTGGTGATATTGATATTGAAGGTCCAGAAGGGAAGTTGAAGGGCCCCAAGTTTAAGATGCCTGAGATGCATTTCAAGGCCCCCAAGATCTCC
	CHD184genes_v1_1029	AHNAK	0.412121	Pool 1	11	62529591	62529606	62529772	62529800	+	TTCAAGTCTCCTTCCA	CAATGTCCACCTTGGGTCCTGAAACACCA	CTTTGGGAAGGGAAACATCTACATCAGTTTTCAGTTTAGGGGCTTTCAAATTAAGTCCAACATCAGGCATAGAGATTTTGTGCGTCTGTATATTCATGCTTGGCATCTTGAACTTAGGGCCTTTTAGTTTCCCCTCTGGAGCTTCAAGATTCACATCTGGAACAT
	CHD184genes_v1_1030	AHNAK	0.511111	Pool 2	11	62529945	62529960	62529736	62529764	-	ACATCAAAGGCCCCAA	AGATGTGAATCTTGAAGCTCCAGAGGGGA	AGTTGATATTAATGCACCAGATGTGGAGGTTCATGGCCCAGACTGGCACCTGAAGATGCCCAAGGTAAAAATGCCCAAGTTCAGCATGCCTGGCTTTAAAGGAGAGGGCCCAGAGGTGGATATGAACCTGCCCAAGGCTGACCTTGGTGTTTCAGGACCCAAGGTGGACATTGATGTTCC
	CHD184genes_v1_1031	AHNAK	0.362573	Pool 1	11	62529915	62529934	62530106	62530129	+	ACCTCCACATCTGGTGCATT	GGGACCTTTTAGTTTTGCGTCTGG	AATATCAACTTTGGGGCCTTTGATGTCAACATCAGGAGCTTTTATCTCTCCTTCTACTTTTGGAACTGTTACATCATAATCTCCTTTCATTTTAGGACCTTTCAAATGCAAACCAACATCTGGTATGGATATCTTCTGAGGCTTTATACTCATTTCTGGCATCTTGAATTT
	CHD184genes_v1_1032	AHNAK	0.486188	Pool 2	11	62530085	62530100	62530282	62530309	+	CATTTCTGGCATCTTG	GCCAATCTGGGCCATGAACATCCACATC	AATTTGGGACCTTTTAGTTTTGCGTCTGGACCTTCAATATTCACATCTGGAACTTCAGCATCCATTTTGGGTCCTGAGACATCAACGTCAGCTTTGGGCAGCTTCACATCCACTTCAGGGCCCTCTCCTTTGAAGCCGGGCATGCTGAACTTGGGCATTTTCACCTTGGGCATCTTCAGGT
	CHD184genes_v1_1033	AHNAK	0.488889	Pool 2	11	62530258	62530278	62530459	62530482	+	TTTTCACCTTGGGCATCTTCA	CCTTGAAGTGCATCTCAGGCATCT	GGTGCCAATCTGGGCCATGAACATCCACATCTGGAGCACTAATGTCAACTTTGGGCCCTTTAATGTCAACATCTGGCACTTTCATTTCACCTTCTACCTCAGGCAAGGACACATCCACATCTCCCTTCAATTTTGGCCCCTTAAGATTCAGGTCCACATCAGGCATGGAGATCTTGGGGG
	CHD184genes_v1_1034	AHNAK	0.551515	Pool 3	11	62530614	62530630	62530421	62530448	-	AGCATGCCTGGCTTCAA	CTCCATGCCTGATGTGGACCTGAATCTT	AGGAGAGGGCCGAGAAGTGGATGTGAACCTGCCCAAGGCTGACATTGATGTCTCAGGACCCAAGGTGGATGTTGAAGTCCCAGATGTGAGCCTTGAGGGCCCGGAAGGAAAGCTGAAGGGCCCCAAGTTTAAGATGCCTGAGATGCACTTCAAGGCCCCCAAGAT
	CHD184genes_v1_1035	AHNAK	0.474359	Pool 2	11	62530586	62530606	62530763	62530785	+	GTTCACATCCACTTCTCGGCC	GGGCACAGACACATCCACATCCC	CTCTCCTTTGAAGCCAGGCATGCTAAACTTGGGCATTTTCATCTTGGGCATCTTCAGGTGCCAGTCTGGGCCTTGAACCTCCACATCTGGGGCATCAATGTCCATTTTGGGTCCTTTGATTTCAACATCTGGCACTTTCATTTCACCTTCTACCTT
	CHD184genes_v1_1036	AHNAK	0.514286	Pool 3	11	62530929	62530947	62530728	62530753	-	TCTCAGGACCCAAGGTGGA	GGTGAAATGAAAGTGCCAGATGTTGA	CATCGAAGCCCCAGATGTGAGCCTCGAAGGTCCAGAAGGGAAGCTGAAGGGTCCCAAGTTTAAGATGCCTGAGATGCATTTCAAGACCCCCAAGATCTCCATGCCTGATGTGGACTTACACTTGAAAGGCCCCAAAGTCAAAGGGGATGTGGATGTGTCTGTGCCCAAGGTAGAA
	CHD184genes_v1_1037	AHNAK	0.52	Pool 3	11	62530895	62530919	62531095	62531114	+	TGGACCTTCGAGGCTCACATCTGGG	CCTTGGGACCTCTGATGTCC	GCTTCGATGTCCACCTTGGGTCCTGAGACAACAACGTCAGCCTTAGGCAAGTTCACATCCACTTCTGGGCCCTCGCCTTTGAGGCTGGGCATGCTGAACTTGGGCATTTTCATCTTGGGTATTTTCAGGCTCCAGTCCAGGCCTTGGCCTTCCACATCTGGTGCTTTAATATCTA
	CHD184genes_v1_1038	AHNAK	0.43125	Pool 2	11	62531069	62531084	62531245	62531273	+	TTCCACATCTGGTGCT	GCATCTTAAACTTCGGGCCTTTCAACTTC	TTAATATCTACCTTGGGACCTCTGATGTCCACATCTGGAACCTGCATTTCACCCTCTATCTTTGGTGCAGAGATATCTACATTTCCTTTCATTTTGGGTCCTTTAAGATCCAGGTCAACATCTGGCAAAGACATCTTAGGAGCTCTGAAGTGCATCTCAG
	CHD184genes_v1_1039	AHNAK	0.451087	Pool 2	11	62531222	62531237	62531422	62531446	+	AGGAGCTCTGAAGTGC	GCATCTTCAAGTTCCAGTCAGGACC	ATCTCAGGCATCTTAAACTTCGGGCCTTTCAACTTCCCTTCAGGTCCTTCAAGGCTCAGATCTGGAGCATTAGTATCTACTTTTGGTGCAGAAATGTCCACATTCGCTTTGGACAGGTTCACATCAAATTCTGGCCCCTCTCCTTTGAGGCTGGGCATGCTAAATTTGGGCATTTTAATCTTTG
	CHD184genes_v1_1040	AHNAK	0.464516	Pool 2	11	62531402	62531417	62531573	62531601	+	TTTGGGCATTTTAATC	CATGGAGATCTTGGGGGCCTTGATATTCA	TTTGGCATCTTCAAGTTCCAGTCAGGACCCTGCATTTCAACATCTGGGGCACTGACATCTACTTTTGGGCCTTTCAGGTCCCCTTCCAGCTTTGGCACTGTCATATCATATTCTCCCTTTACTTTAGGACCTTTCATATGCAAGTCCACATCAGG
	CHD184genes_v1_1041	AHNAK	0.50625	Pool 2	11	62531543	62531563	62531724	62531747	+	AGGACCTTTCATATGCAAGTC	TCCACTTCTGGGCCCTCTGCTTTG	CACATCAGGCATGGAGATCTTGGGGGCCTTGATATTCATCTCTGGCATCTTGAACTTGGGGCCCTTCAGCTTTCCTTCAGGTCCTTCAATATTCACATCTGGAACTTCAACACCCACCTTGGGTCCTGAGATGTCCACATCAGCCTTGGGCAGGTTCACA
	CHD184genes_v1_1042	AHNAK	0.48125	Pool 2	11	62531880	62531895	62531691	62531719	-	CAAAGGTTGAAAGTGA	AACCTGCCCAAGGCTGATGTGGACATCTC	GATTAAAGTTCCTGATGTTGAACTTAAAAGTGCCAAAATGGACATTGATGTCCCAGATGTGGAGGTTCAAGGCCCAGACTGGCACCTGAAGATGCCCAAGATGAAAATGCCCAAGTTCAGCATGCCTGGCTTCAAAGCAGAGGGCCCAGAAGTGGATGTG
	CHD184genes_v1_1043	AHNAK	0.425	Pool 2	11	62532031	62532050	62531846	62531870	-	TCCTGATGTGAGCATTGAGG	TCCTGATGTTGAACTTAAAAGTGCC	AACCAGAAGGGAAATTGAAAGGGCCCAAGTTTAAGATGCCTGAGATGAACATCAAAGTCCCCAAGATCTCCATGCCTGATGTGGACTTACATCTGAAAGGCCCTAACGTAAAGGGAGAATATGATGTCACAATGCCAAAGGTTGAAAGTGAGATTAAAGT
	CHD184genes_v1_1044	AHNAK	0.503226	Pool 2	11	62532010	62532025	62532181	62532209	+	CTTTCAATTTCCCTTC	GCCAGTCTGGGCCATGAACATCCACATCT	TGGTTCCTCAATGCTCACATCAGGAGCAGTAACATCTATCTTGGGCCCGGAAATGTCCACATCAGCCTTGGGCAGGTTCACATCCACTTCTGGGCCCTCTGCTTTGAACCCTGGCACACTGAATTTGGGCATTTTCATCTTGGGCATCTTCAAGT
	CHD184genes_v1_1045	AHNAK	0.477419	Pool 2	11	62532328	62532343	62532144	62532172	-	GTCAAGACACCAAAGA	ATGCCCAAGATGAAAATGCCCAAATTCAG	TCTCCATGCCTGATGTAGATTTGCACGTGAAAGGTACAAAGGTGAAGGGAGAGTATGATGTAACTGTACCAAAGCTGGAAGGAGAACTCAAAGGCCCAAAAGTGGACATTGATGCCCCAGATGTGGATGTTCATGGCCCAGACTGGCACTTGAAG
	CHD184genes_v1_1046	AHNAK	0.477419	Pool 2	11	62532478	62532493	62532294	62532322	-	AAAGGGGAAGGTCCAG	ATGCCTGATGTAGATTTGCACGTGAAAGG	ATGTTCATATGACTCTACCCAAAGGAGATATCAGTATTTCAGGGCCCAAGGTCAATGTGGAAGCCCCAGATGTCAACTTGGAGGGTCTGGGGGGAAAACTTAAAGGCCCCGATGTTAAGCTGCCTGATATGAGTGTCAAGACACCAAAGATCTCC
	CHD184genes_v1_1047	AHNAK	0.518987	Pool 3	11	62532451	62532470	62532629	62532650	+	CTCCTTTGGGTAGAGTCATA	CCCTTCTACTCTGGGGAGTGTG	TGAACATCTGGACCTTCCCCTTTGGCTCCTGGAGTGCTGAACGTGGGCATTTTCATCTTGGGCATTTTCAGGTTCCATTCTGGGCCATGCGCTTCGACATCTGGGGCACTGACATCCACTTTGGGGCCTCTGACATCAACTTCAGGGACTTTGACTTT
	CHD184genes_v1_1048	AHNAK	0.50641	Pool 2	11	62532603	62532618	62532775	62532802	+	ACATCAACTTCAGGGA	GGTTTGGTGTCTCTATGTCCACTCTGGA	CTTTGACTTTCCCTTCTACTCTGGGGAGTGTGACATCTACACCCCCTTTCACTTTAGGTGCGGCCACATTTAAGTCTACTTCTGACATAGAGATCCTACAGGTTCCGGTTTTCCCGGAAGGACTGCCAAGCCTAGGGCCTGTCAAGGTTCCCTCTA
	CHD184genes_v1_1049	AHNAK	0.452941	Pool 2	11	62532941	62532958	62532744	62532770	-	AAAGTGAAGACTCCTGAA	GGGAACCTTGACAGGCCCTAGGCTTGG	ATGATTATTCAGAAACCTAAAATCTCCATGCAGGATGTGGATCTGAGCCTTGGGTCTCCTAAACTGAAAGGAGATATTAAGGTTTCTGCTCCTGGGGTGCAAGGTGATGTTAAAGGCCCTCAAGTGGCACTTAAAGGCTCCAGAGTGGACATAGAGACACCAAACCTAGA
	CHD184genes_v1_1050	AHNAK	0.49375	Pool 2	11	62533095	62533110	62532906	62532934	-	TCCCCAAGTTCTCTGT	ATTCAGAAACCTAAAATCTCCATGCAGGA	ATCAGGTGCAAAGGGAGAGGAAACTGGGATTGATGTGACACTGCCTACAGGTGAAGTGACTGTTCCTGGGGTCTCTGGGGATGTCAGCCTGCCTGAGATTGCTACTGGTGGGCTGGAAGGAAAGATGAAAGGTACTAAAGTGAAGACTCCTGAAATGATT
	CHD184genes_v1_1051	AHNAK	0.55814	Pool 3	11	62533263	62533278	62533064	62533090	-	TTGAGGGTGACCTAGG	GGTGCAAAGGGAGAGGAAACTGGGATT	CCTGAAAGGTGCCAAGCCACAGGGGCACATTGGGGTGGATGCCTCTGCTCCCCAAATTGGGGGTAGCATCACTGGCCCCAGTGTGGAAGTTCAGGCCCCTGACATTGATGTTCAGGGGCCTGGGAGCAAACTGAATGTGCCCAAGATGAAAGTCCCCAAGTTCTCTGTATCA
	CHD184genes_v1_1052	AHNAK	0.585366	Pool 3	11	62533420	62533435	62533231	62533255	-	GGGCTGAGGGTTTCTG	GGTGCCAAGCCACAGGGGCACATTG	CACCTGAAGTCTCTGTGGGGCACAAGGGCGGCAAGCCAGGCTTGACTATCCAAGCCCCTCAGCTGGAAGTCAGTGTGCCCTCTGCCAATATTGAGGGCCTTGAGGGGAAGCTGAAGGGCCCCCAAATCACTGGGCCATCACTTGAGGGTGACCTAGGCCTGAAA
	CHD184genes_v1_1053	AHNAK	0.518717	Pool 3	11	62533600	62533618	62533389	62533412	-	TTGGGTGGCAGAGGAGGGG	AGTCTCTGTGGGGCACAAGGGCGG	TCCAAGTTCCAGCAGTGGACATTTCATCTTCTCTTGGGGGTAGGGCAGTAGAGGTACAGGGCCCATCTCTGGAGAGTGGTGATCATGGCAAAATTAAATTTCCCACCATGAAAGTGCCGAAATTTGGTGTCTCAACAGGGCGTGAGGGCCAGACACCAAAGGCAGGGCTGAGGGTTTCTGCACCTGA
	CHD184genes_v1_1054	AHNAK	0.575	Pool 3	11	62533751	62533766	62533562	62533590	-	GACAGGCTCTGCTGTG	CAGCAGTGGACATTTCATCTTCTCTTGGG	GATATCCGAGCAGGGGCCATTTCTGCTTCAGGACCAGAGCTCCAAGGTGCTGGCCACTCGAAGCTCCAGGTCACCATGCCTGGGATAAAGGTGGGAGGCTCAGGTGTCAATGTCAATGCAAAGGGCTTGGACTTGGGTGGCAGAGGAGGGGTCCAAGTTC
	CHD184genes_v1_1055	AHNAK	0.526627	Pool 3	11	62533915	62533934	62533725	62533745	-	TGTGGATGTGACTGGCCGGG	CCGAGCAGGGGCCATTTCTGC	AAGGAGCCAAGGACATAGACATCAGTAGCCCTGAATTCAAGATCAAGATTCCAAGACATGAACTGACTGAAATCTCCAATGTGGATGTGGAGACCCAGTCTGGGAAGACCGTGATCAGACTGCCCTCGGGCTCGGGGGCAGCCTCTCCGACAGGCTCTGCTGTGGATAT
	CHD184genes_v1_1056	AHNAK	0.590062	Pool 3	11	62534072	62534087	62533883	62533910	-	TGTCTTTCTGCAGAGC	AGCCAAGGACATAGACATCAGTAGCCCT	GGGGATGATGAGGAGTACCAGCGCATCTACACCACGAAGATCAAGCCACGGCTGAAGTCGGAAGATGGAGTGGAAGGAGACCTCGGGGAGACCCAGAGCCGTACCATCACAGTGACCAGAAGGGTCACGGCCTACACTGTGGATGTGACTGGCCGGGAAGG
	CHD184genes_v1_1057	AHNAK	0.592357	Pool 3	11	62533955	62533979	62534137	62534154	+	GGTCACTGTGATGGTACGGCTCTGG	CCACAGCCCAGCCGACAA	GTCTCCCCGAGGTCTCCTTCCACTCCATCTTCCGACTTCAGCCGTGGCTTGATCTTCGTGGTGTAGATGCGCTGGTACTCCTCATCATCCCCGCTCTGCAGAAAGACACGCCGGGCAGAGGTTGCAGCAGAGTCTGCCTGAGTTAGCAGATGCCCGG
	CHD184genes_v1_1058	AHNAK	0.648148	Pool 4	11	62535149	62535172	62534968	62534986	-	CCACCATCTACTTTGACAACCTGC	CCCATCTGTGCCCTGAGCT	AGTCGGGTGAGGTGACCCAGCTGCTGAACACCATGGGGCACCACACGGTGGGCCTGAAGCTGCACCGCAAGGGGGACCGCTCTCCCGAGCCTGGCCAGACCTGGACCCGTGAAGTCTTCAGCTCCTGCAGCTCTGAAGTGGTTCTGGTGAGTACCTCGCCGG
	CHD184genes_v1_1059	AHNAK	0.593548	Pool 3	11	62535061	62535087	62535243	62535260	+	TCGGGAGAGCGGTCCCCCTTGCGGTGC	CGCACACAGCCACCACAC	AGCTTCAGGCCCACCGTGTGGTGCCCCATGGTGTTCAGCAGCTGGGTCACCTCACCCGACTGCAGGTTGTCAAAGTAGATGGTGGCACCCACAATCTGGTCCCCTGAGCAGGGAAGAGCAGGAAGCAGGTAAGGCCCAAAGAGCCTCAGGGAAAC
	CHD184genes_v1_1060	AHNAK	0.675159	Pool 4	11	62536083	62536099	62535900	62535925	-	GATGGAGAAGGAGGAGA	GGACTGGGTGCTGGTGGTTGGGGGGT	CAACCCGGGAGCTGCTGCTGCCCAACTGGCAGGGTAGTGGCTCCCACGGGCTGACCATCGCCCAGAGGGACGACGGCGTCTTTGTGCAGGAGGTGACGCAGAACTCCCCTGCGGCCCGCACTGGGGTGGTCAAGGAGGGTGAGTCACCCCAGGGTGT
	CHD184genes_v1_1061	AHNAK	0.61875	Pool 4	11	62535959	62535974	62536135	62536158	+	CCAGTGCGGGCCGCAG	GGGGTGGGAGGACATGAGGGCATG	GGGAGTTCTGCGTCACCTCCTGCACAAAGACGCCGTCGTCCCTCTGGGCGATGGTCAGCCCGTGGGAGCCACTACCCTGCCAGTTGGGCAGCAGCAGCTCCCGGGTTGTCTCCTCCTTCTCCATCTGGAATGAGGTGAGGAAATGGAACTGGGGTCAGTG
	CHD184genes_v1_1062	MTA2	0.622642	Pool 4	11	62593804	62593819	62593979	62594003	+	GGGAAGGGAGGTTTGG	GCAAGTTGGGTCGGCGAGCAGCTCG	GTGCCCTGGGCATCCACCCTCTACCTCTCAGCCCACCTCCCTTCCCCACAGGTGCTCAGTCCTCCAGGACAATAGGCTCATTGGTGCTGGCAGGATGTGAGGGTGCAGGTAGAGGGACAGGGGGCCGCACTGCAATCAGCGTTGGCTTCACCTTCAGGG
	CHD184genes_v1_1063	MTA2	0.56129	Pool 3	11	62593961	62593976	62594132	62594160	+	TTGGCTTCACCTTCAG	CCATTCTTTTCTGGCATCCCCACCCTGCA	GGGCAAGTTGGGTCGGCGAGCAGCTCGCCGCATTTCCAGATGGGTCAGAGCCTTCCGTAGGGCCCTGGCCAGAAAGAGCAAGTGGGAAACAGAAAAGGCTTAGAGAACATTAAGACCTCCAGGTGAAGCCCCACACTGCAATTATGCCTTCTGGC
	CHD184genes_v1_1064	MTA2	0.544872	Pool 3	11	62594398	62594415	62594216	62594241	-	TTTTCCAGATGGCAGGGG	GGAGGGGCTGAGAGGGACAGTCCAGG	CAGGGGTTCCTTTCTCTGCCAATGGAAGGCCTCTGGCTTCAGGGATTCGTTCAAGCTCACAGCCAGCAGCCAAGCGTCAGAAACTAAACCCAGCTGATGCCCCCAATCCTGTGGTGTTTGTGGCCACAAAGGATACCAGGTAAGGCGTCTACCATG
	CHD184genes_v1_1065	MTA2	0.568182	Pool 3	11	62594571	62594588	62594369	62594394	-	ACCGATCAACAGAAACCA	GGGTTCCTTTCTCTGCCAATGGAAGG	GCTGTCCCAGAACCGGGGACTGGGGGGCATTATGGTGAAACGGGCCTATGAGACTGTGAGTTGACAGAAAGGGGTGGGCCAGATTGAGTTGGGTGGGCTTTTGTCTCTCATAGGAGTCTGAGAGGGTCCCTTCCCTCATTGTGCCATCCTACCCCTTTTCCAGATGGCAGGGGCAG
	CHD184genes_v1_1066	MTA2	0.515337	Pool 3	11	62594720	62594736	62594532	62594556	-	GGGGATGCCCAGGTAAA	GGGGACTGGGGGGCATTATGGTGAA	CTGCTGGTCCAGGGAAGAGAGATGGAAGTAACAAAGGGGAACTGCGTGGGAAGAAAAGGTGCGAAAGTTTTCTGTTTTTTTCCAGTGGCCCAGGCACCCCTGAAACCAAAAACACCTCGGGGTACCAAGACACCGATCAACAGAAACCAGCTGTCCCAGAACC
	CHD184genes_v1_1067	MTA2	0.56051	Pool 3	11	62595068	62595083	62594884	62594910	-	CTTTGTTCTCCAGGCT	GCTTTTTTTCTTCCTCATAGTGTCCTC	CCATTCGACTTCCTAAGGCCGCCAAGACTCCATTGAAGATTCACCCTCTGGTGCGGCTGCCCCTGGCAACTATCGTCAAAGATCTGGGTATGGGATGGGGACCAGTGAGGTTGGCATCAGGCTCCCAGTCCTTTCCCTGTCTGACATCTCTCCCCTT
	CHD184genes_v1_1068	MTA2	0.452229	Pool 2	11	62595187	62595207	62595008	62595029	-	CCGTTGTTTCTCTGGATGTCT	ATTCACCCTCTGGTGCGGCTGC	AATAACAGGAGGGATAGTAGGCCACAGATAATTTTTTTAAGATTAGAGTTGGCTTCTGGCCTTAGAGGAGACCTGAATGGTGAAGCCCTTCAGAAGCTTTCTTCTTTGTTCTCCAGGCTCCATTCGACTTCCTAAGGCCGCCAAGACTCCATTGAAG
	CHD184genes_v1_1069	MTA2	0.549133	Pool 3	11	62595222	62595237	62595411	62595436	+	AATCCGAAACCCACCA	GCTTGGCCCTGTTGGCGCTGGTTGTG	CCAGTCCCACCACTCCCTGCCCTTACACTCTGCTTTGATGGCATTGGCATTGATAGGAGCATAAGGCCGTCGGGCGGCCCTCCTTGGCTGTAATAGGTCCCTGCACATGCGTCTGGCAAGACGGGTCAGCTTTGTGGTCTGAAGCAGGAAAGTTTGTCTGTTCTTAGCCAGTA
	CHD184genes_v1_1070	MTA2	0.484076	Pool 2	11	62595345	62595364	62595522	62595544	+	TGCGTCTGGCAAGACGGGTC	GCAGAAATCAGCACTGAGGCTCC	AGCTTTGTGGTCTGAAGCAGGAAAGTTTGTCTGTTCTTAGCCAGTAGCTTGGCCCTGTTGGCGCTGGTTGTGTAAGGAGAGAGACTTTGAGCTTCAGGTCTGGATAAATGACCCCTTGAGTGTGGCTCCTAGAAGAAGAGCATAGGAAAGAGAGAGA
	CHD184genes_v1_1071	MTA2	0.594444	Pool 3	11	62595916	62595931	62595707	62595735	-	TATGCTTCTTCCCTGT	AGAAAAGCAGGGGAGAGCAGTAAGCATAT	CCCCCTCCTCTCCGTACTCTACAGCCACACAGTCTGCTCAGTGGTATGCCTGGGGCCCACCTAACATGCAGTGCCGCCTCTGTGCTTCCTGTTGGATCTACTGGAAGAAGTATGGGGGACTGAAGACCCCAACTCAGCTTGAGGGGGCCACTCGGGGCACCACGGTAAGGATCAGTGGGA
	CHD184genes_v1_1072	MTA2	0.5625	Pool 3	11	62596069	62596084	62595880	62595908	-	TCATTTCTGTGGGTTC	CTCTCCGTACTCTACAGCCACACAGTCTG	AAAACCTGGCATGAATGGGGCTGGATTTCAGAAGGGCCTGACTTGTGAGAGTTGCCACAGTGAGTTACGGGGGCACTGGGATGGTGGGGATGGGTGGAAGGCCTGCTGTGGCTCAAGAATCTGAGGGGCTTAGGTAGTATGCTTCTTCCCTGTCCCCCTC
	CHD184genes_v1_1073	MTA2	0.470968	Pool 2	11	62596005	62596030	62596186	62596204	+	CTCACTGTGGCAACTCTCACAAGTCA	CCCTACCTCCTGCCCACCC	GGCCCTTCTGAAATCCAGCCCCATTCATGCCAGGTTTTGAACCCACAGAAATGATCTGGTTAGGGTTTGGCTTAGTGCTAACGGGGAAGGCGAGGAGAAGGGAAAAAAACAAGAAACTGGTCAAGGAAAAGAATCAATTTCCACTCTCAGTGTGC
	CHD184genes_v1_1074	MTA2	0.541935	Pool 3	11	62596605	62596620	62596776	62596804	+	TCCCACTTCTCCTCCT	GCCTTAGCCAGGTCGTAGCCGTTCCTTTG	AGTGCCATCCACTTACAAAATCCTGGCGAATATCATTGAAGTCCTTCCCATACTTCTCTAGGGCCTCCTCAAATAGCATGGCCTCTGAGGCTGACCATTCCTCCATCTCATCCCGACACAGCACCGGGCCTCCCTGGGGTACCAGGGTCGACATG
	CHD184genes_v1_1075	MTA2	0.455621	Pool 2	11	62596432	62596449	62596240	62596262	-	TGGGCTGGGGAGGGTGGA	GGGGAGACCAGAGTGTTTTCCTT	CCATAGGCTACCTGCTGACCTCTGCCTTTGAAGTTGATGACATTCTCCCTGCTATGAGGCTCTGATCCTTCTCTTTCTTTTTACCTTCTTACAGAAAAGGTTGAAAGCTGCTGAAGCAGACAGCAAACTGAAACAGGTCTACATTCCCACCTAGTAAGTGTGGTGGGTA
	CHD184genes_v1_1076	MTA2	0.525641	Pool 3	11	62596400	62596421	62596578	62596599	+	TTCAAAGGCAGAGGTCAGCAGG	GGTCCTGGTTCCCTCACCTGTC	TAGCCTATGGTCCACCCTCCCCAGCCCAGATAATACCTGCTGAATATACCGGTCTGTGGTTTTCCACATGTAATAAAACTGGACTATGCTGGCAAGTGACTTCCAGGGTAGCTAAGGGGGGCAGAGGGAGGAAGAATGAGCTGGCATCTGGCCCCA
	CHD184genes_v1_1077	MTA2	0.525	Pool 3	11	62596729	62596745	62596541	62596568	-	GGTGCTGTGTCGGGATG	ATGCCAGCTCATTCTTCCTCCCTCTGCC	AGATGGAGGAATGGTCAGCCTCAGAGGCCATGCTATTTGAGGAGGCCCTAGAGAAGTATGGGAAGGACTTCAATGATATTCGCCAGGATTTTGTAAGTGGATGGCACTAGGAGGAGAAGTGGGAGAGATGACAGGTGAGGGAACCAGGACCTGGGGCCAG
	CHD184genes_v1_1078	MTA2	0.559748	Pool 3	11	62596736	62596752	62596912	62596935	+	ACACAGCACCGGGCCTC	GGGCGCGGTGGCTCACACCCATAA	CCTGGGGTACCAGGGTCGACATGGCCTTAGCCAGGTCGTAGCCGTTCCTTTGCAAGGTATCCATGGCGTGAAACTATGGGGAAGATGGAGAGCAACTGAGGACCTGAAACTTTTGGCACCACTCCCTTCCTGCTCCTTAAAACACTCCCACTCCCGGCC
	CHD184genes_v1_1079	MTA2	0.509677	Pool 2	11	62597450	62597465	62597266	62597294	-	TTGGGCTTTTGACTTT	GTTGGGCAGGCTGGGTTTTCTGGGGACTT	TCTTTCGCTTTTGACTTCTCAATTTCTCCCTTAGAGCTGTGGGAACCTTTGCAAGAGCCCTAGATTGTAGCAGCTCCATTCGGCAGCCAAGCTTGCACATGAGTGCAGCTGCTGCCTCCCGAGATATCACTCTGGTGAGCAGAAGTTGGTGGGTA
	CHD184genes_v1_1080	MTA2	0.567742	Pool 3	11	62597716	62597731	62597532	62597560	-	CCATTGTTCTTTTCCC	GTTCTGAGTCCCATGGTTCTTAGAGATGG	CAGGAGAATCTGATAATCGGAACCAGCAGAAGATGGAGATGAAGGTCTGGGACCCAGACAACCCTCTCACAGACCGGCAGATCGACCAGTTTCTTGTGGTGGCCCGGTGAGGGGTGGGTGGATAGGGAAGATGGGCTGGGGGAGGTGTGGACATT
	CHD184genes_v1_1081	MTA2	0.477707	Pool 2	11	62597848	62597864	62597665	62597690	-	AAAAGGGAAAATGGGAA	GCAGAAGATGGAGATGAAGGTCTGGG	CAGTTGGGAAGAGAAGTCGGAGAGTTGATAGAATCCAAGCAGAAGAAGAGAAGGAGGAGGTGCTATTGTGAATGAAAAGACACCAACTGTTCCCCCCTGCCCTCTCCCTGTTGATGCCATTGTTCTTTTCCCCAGGAGAATCTGATAATCGGAACCA
	CHD184genes_v1_1082	MTA2	0.49359	Pool 2	11	62598160	62598175	62597976	62598003	-	CTGCCTTGCTTACCTT	GTACGGCTACCAGGTTGTCTAATTCCAA	GTCTCTCCCCAATTCCAGGACTGCTTTTTTTACTCACTGGTGTTTGACCCCGTGCAGAAGACACTTCTCGCTGATCAGGGCGAGATTAGAGTTGGTTGCAAATACCAAGCTGAGATCCCAGATCGCCTAGTAGAGGGTAAGCAACAGGACAAGACT
	CHD184genes_v1_1083	MTA2	0.503226	Pool 2	11	62598427	62598442	62598243	62598271	-	TGTGGGGAGGGAGAGT	GAGGGGGAAAGGAGCACAATGATGAGGTA	GGGGCTCACCGGGGTTTTCCAATCTCTCTCCTATAGGGGGAAATGCAGTGTGACCCTCTTGAATGAGACAGATATCTTGAGCCAGTACCTGGAAAAGGAGGTGAGAAAGAGATGTTGAGAGAAGAGCGAGGGGAATGGGTATTGCCCGCAAAAGA
	CHD184genes_v1_1084	MTA2	0.509677	Pool 2	11	62598660	62598684	62598485	62598504	-	GCTGGATCCATTTCTGACTTGGTTT	CCAGCATAGCCTGCGTGCAC	CTTCCTCTTTAATCTCCCAGGGGAGTTTGAAGAGGAATCAAAGCAGCCAGGGGTGTCTGAGCAGCAGCGCCATCAACTGAAGCACCGGGAACTTTTTCTTTCTCGGCAATTTGAATCATTACCAGCCACCCACATACGGTACAGGACAACTGGGG
	CHD184genes_v1_1085	MTA2	0.458065	Pool 2	11	62600283	62600304	62600105	62600127	-	TTCCACTGCTACGTTGTTTTGT	ATCTGAGGCCTGGGCATGTCCCT	TTTTGTTTTTTTCCTCCCCTTAGACTGCAAATGGAAATGTGGAGGCAAAGGTTGTCTGTCTTTTCCGGCGCAGGGACATTTCTAGTAGCCTCAACAGCCTGGCTGATAGTAATGCCAGTGAGTATCTTCCTCCCTTTCTTTTTCTCCTACCCATG
	CHD184genes_v1_1086	MTA2	0.516129	Pool 3	11	62600590	62600607	62600763	62600789	+	GGAGGGAGGGAGAGGGAT	GAAAGTTGGCCTGAGTGGATCAAAAGG	TCTGCTCCACTCACCTTGTTGAGCTCCTCAATCCGTCTAACCAGGTAAGGATTGCTGGAAGAGTTCTCAAAATAGACGTAATCTGTAAGGGAAGGGAGGGGGGAGAACCACGAAGATCAGAGGAGATGGGAGACGCAGAGCACCAGGGTAGGAGA
	CHD184genes_v1_1087	MTA2	0.757962	Pool 4	11	62601369	62601384	62601542	62601568	+	CCCTACCCCAACCTCT	GCTGCCGCTTCGAGGGAGTCTCACTGG	CCCGCCCCGGGCCCCGTATCCCTGCGCCCGGTACTCACCTCCCACCCGGTACATGTTGGCCGCCATGGCCGTTCCCGCCGCCGCCTCCGGCCGCACAAAGGGGTCCGGGAGGCTCGCGGGGGCAGGGCTCGGCTCGAGGCAAAGCCCCGAACGGTGG
	CHD184genes_v1_1088	GANAB	0.522293	Pool 3	11	62626024	62626041	62625842	62625866	-	GGATGGGGGAAGGAGGGG	GCGCAAGCCTGGCATCAATGTGGCA	AAGCCGGGGCAGGTTTAGGGATGCCCTTGCCTGTAGGAACGTTGTTGTTATGCTATAGCCCATTGGTATGACTATGGCACTCTTTTATTCCTCCTCCAGGATCTCCAGAAAGCCGCCTGTCCTTCCAGCATGACCCTGAGACCTCTGTGTTGGTCCT
	CHD184genes_v1_1089	GANAB	0.548387	Pool 3	11	62625927	62625942	62625743	62625771	-	CTTTTATTCCTCCTCC	GTGCTGAGAGATATTCTTTCTTCTGCCTT	AGGATCTCCAGAAAGCCGCCTGTCCTTCCAGCATGACCCTGAGACCTCTGTGTTGGTCCTGCGCAAGCCTGGCATCAATGTGGCATCTGATTGGAGTATTCACCTGCGATAACCCAAGGGATGTTCTGGGTTAGGGGGAGGGAAGGGGAGCATTA
	CHD184genes_v1_1090	GANAB	0.519231	Pool 3	11	62625913	62625928	62626085	62626112	+	TTTCTGGAGATCCTGG	GCTGCTGGCTTTCCAGCCCCTATTATCA	AGGAGGAATAAAAGAGTGCCATAGTCATACCAATGGGCTATAGCATAACAACAACGTTCCTACAGGCAAGGGCATCCCTAAACCTGCCCCGGCTTCCCCTCCTTCCCCCATCCTAGGGGCCAGATTGGTCACTCACCTTTTGTCTGGAGTACCACA
	CHD184genes_v1_1091	GANAB	0.490446	Pool 2	11	62626044	62626064	62626222	62626243	+	GGGGCCAGATTGGTCACTCAC	GGAGGAGACCCAAAGCAAGGTC	CTTTTGTCTGGAGTACCACAGCTGCTGGCTTTCCAGCCCCTATTATCACCACCCGCTCAATCCAGATTGGTGTCTCAAAGTGTCCTTCAGGGTCTGCTGAGCTGGAGATGGTAAAAGCAGATGTCCATCAGGGGGAAAAATAACAGAACAGAAGGAA
	CHD184genes_v1_1092	GANAB	0.548571	Pool 3	11	62626343	62626358	62626534	62626562	+	AAGGGTGTTGCCAGAG	GCAAATGGCTGAGGAGACTCGCTGCCTAT	AATGAGAATCGACGCAGCAGGAACTCTTGGCGAGTCTGATAGTTGAACGTGTGCCCATCATCCAGAAAGAGCTCTCCTTGAGCTGTACCCTGAGCAAGAAGTGGGATAGGTGAGCGCCTGAGCCCAAGAGGGAGTGAGGGGCACAACCCCAGAGAACTGAGTCCTAGGAAGGCAG
	CHD184genes_v1_1093	GANAB	0.522013	Pool 3	11	62626298	62626314	62626474	62626497	+	AGCAAAGGCAGCCAAGG	GCCTGAGCCCAAGAGGGAGTGAGG	AAGAGTGGGTGACCCATTACCTGGAGACAAGGGTGTTGCCAGAGAATGAGAATCGACGCAGCAGGAACTCTTGGCGAGTCTGATAGTTGAACGTGTGCCCATCATCCAGAAAGAGCTCTCCTTGAGCTGTACCCTGAGCAAGAAGTGGGATAGGTGAGC
	CHD184genes_v1_1094	GANAB	0.55	Pool 3	11	62626684	62626699	62626495	62626523	-	TTGCTCTTGCCCTAGA	AGGACTCAGTTCTCTGGGGTTGTGCCCCT	TCCCTGTGTTCCAGCGTGGAGGGACAATCGTGCCTCGATGGATGCGAGTGCGGCGGTCTTCAGAATGTATGAAGGATGACCCCATCACTCTCTTTGTTGCACTTAGCCCTCAGGTAAGTGCATAGGCAGCGAGTCTCCTCAGCCATTTGCCTGCCTTCCT
	CHD184genes_v1_1095	GANAB	0.529762	Pool 3	11	62626832	62626848	62626639	62626663	-	TGGTCTGGCTGCCGGTT	GGGACAATCGTGCCTCGATGGATGC	CCATCTCCCTGTAAATTTCCAGAAGGGGAGGGAATGTGTGCCTTAGGGTCCAGTACCTATGTGGGCATACATGAGTAAGCAAAACATGCTGTGGGGCCCAAGGTTGGACAAGGGGGCAACTTCATCCTGGCATTGCTCTTGCCCTAGATCCCTGTGTTCCAGCGTGGA
	CHD184genes_v1_1096	GANAB	0.514124	Pool 3	11	62626818	62626842	62627020	62627037	+	TTACAGGGAGATGGAACCGGCAGCC	TTCCCCACCATGCCCTTC	AGACCAGGCTTACTCACACTGCTTAGAGTTACAGGCAGGTACAGGGTCTGGGGACCATGATGCTTCTGGTAGCTTTGAATGTCATACCACACCTGTGAGTGACAAAAGAGGTAAGATACCGGATCACTCAGTGCACAGGGGTCCCGTCCTGTTTGCCTCCTTTGGCTTCCACCATCT
	CHD184genes_v1_1097	GANAB	0.518072	Pool 3	11	62627166	62627186	62626977	62626999	-	TTTGGTGTTCCCTGTTCTGGG	GGCAAACAGGACGGGACCCCTGT	AACTAATCCCCCTATTCAGAGTTGATTCTGGCATATTTTAGGGGATGCGTTGCTGGTTCACCCTGTATCAGACTCTGGAGCCCATGGTGTCCAGGTCTATCTGCCTGGCCAAGGGGAGGTGAGTTAAGGAAGGGCATGGTGGGGAAAGATGGTGGAAGCCAAAGGA
	CHD184genes_v1_1098	GANAB	0.5	Pool 2	11	62627383	62627400	62627201	62627222	-	GTGCCAAAATTGAAAAGT	GGGACTAGTGAAGCTGGTGGTG	TTTCCTTTATTGTCTTTCTTCCTTCCTAGGCCCCTGTGGGTGCAGTACCCTCAGGATGTGACTACCTTCAATATAGATGATCAGTACTTGCTTGGTGAGAAATGAGGATAGTTGGTGGTGGGTTGGCTTTGGGCCAAGCAGCACTGCGGATGCCCAGGGA
	CHD184genes_v1_1099	GANAB	0.525641	Pool 3	11	62628908	62628924	62628725	62628751	-	ACATGCCCACTTGGACA	GCTGTGAAGAGTGGGCTGAGGTGGCTG	CTGGGCGACGAGAGCCATGGCTGTTACCATCTCAGCACAATGATATAATCCGAGATGCCTTGGGCCAGCGATATTCTTTGCTGCCCTTCTGGTACACCCTCTTATATCAGGCCCATCGGGAAGGCATTCCTGTCATGAGGTGAGGCATTCACTTGG
	CHD184genes_v1_1100	GANAB	0.551515	Pool 3	11	62629070	62629085	62628876	62628904	-	CTTGGGAAGTTTCTCA	GGCGACGAGAGCCATGGCTGTTACCATCT	AGCAGTATCTCTCCTTCACCCTCTTTTCCAACCTGCTTCCTCTCTCTCCTCTACCAGCGGATGTGGGTGGCTTCTTCAAAAACCCAGAGCCAGAGCTGCTTGTGCGCTGGTACCAGATGGGTGCTTACCAGCCATTCTTCCGGGCACATGCCCACTTGGACACTG
	CHD184genes_v1_1101	GANAB	0.53125	Pool 3	11	62629313	62629328	62629129	62629152	-	ATGTGCAAGCTCCCCA	GGGGCAAAGTAGAGGGCACAGGAC	CTTCTTGTCTTCCTCAGGAGCCGTGTGGACAGGGGACAACACTGCCGAGTGGGACCATTTGAAGATCTCTATTCCTATGTGTCTCAGCTTGGGGCTGGTGGGACTTTCCTTCTGTGGGGGTAAGACAGGGAGGAATTTGGGGTCTTGGTTTGGTGGGAAA
	CHD184genes_v1_1102	GANAB	0.606452	Pool 4	11	62629762	62629777	62629578	62629606	-	GAAAACAGCCCAGAGA	GCTGGCTCCCAGCGCTTTGGTAAGGTTTA	CTGAGGGCCTAGGGAACTTGCACCAGATGACAGCTGGCTTTTGCTCCTCACTACCCGTCTCTTCTCTCCTCACCCAGCACATGGCGACTGCTGATGGGCTGAGACAGCGCTCTGGGGGCATGGAACGCCCCTTTGTCCTGGCCAGGGCCTTCTTC
	CHD184genes_v1_1103	GANAB	0.592357	Pool 3	11	62629729	62629749	62629550	62629571	-	GGAACTTGCACCAGATGACAG	GGAGCTGTGGCAGAAGGGTGTG	CTGGCTTTTGCTCCTCACTACCCGTCTCTTCTCTCCTCACCCAGCACATGGCGACTGCTGATGGGCTGAGACAGCGCTCTGGGGGCATGGAACGCCCCTTTGTCCTGGCCAGGGCCTTCTTCGCTGGCTCCCAGCGCTTTGGTAAGGTTTAGAGAAT
	CHD184genes_v1_1104	GANAB	0.534591	Pool 3	11	62629681	62629696	62629856	62629880	+	TGTGCTGGGTGAGGAG	GCCCCCATAATGCTGGGCATCCTTG	AGAAGAGACGGGTAGTGAGGAGCAAAAGCCAGCTGTCATCTGGTGCAAGTTCCCTAGGCCCTCAGTCTCTGGGCTGTTTTCCCTCTTTCCACCAACTCTCCTCTCTCAGGCCCTTACCACATAAAGGCCATAGATGTTATGCACATCCCGGTGCTCCCA
	CHD184genes_v1_1105	GANAB	0.551282	Pool 3	11	62629995	62630011	62629812	62629838	-	TGTCTTCTTCCTCCCCT	GCATAACATCTATGGCCTTTATGTGGT	CTGTCCTTCTGTCCCCATTTTCTGCCCACGTTCCCAGGGCTCAGCTCCCAACCTCTTTGTCTGGAATGACATGAACGAACCATCTGTGTTCAATGGTCCTGAGGTCACCATGCTCAAGGATGCCCAGCATTATGGGGGCTGGGAGCACCGGGATGT
	CHD184genes_v1_1106	GANAB	0.525641	Pool 3	11	62630155	62630178	62630335	62630354	+	TGGAACAGACAGACGCAGGTCATG	CCCCGCTGGCCAATCAACTC	GGGAGAGGCCTTCCCTACCTCATAATTGTCATAGCTGAACATGTTAGCCCACCAGGCCCTCATCGTGGGATTAGTGAAGTCAGGGTAACCAGCTGAGCCTGGGAGAAGTTAAGGGTGGCTCTCAATCCCCTAAGGGGCAAAAGAGCCACCATTCTA
	CHD184genes_v1_1107	GANAB	0.582857	Pool 3	11	62630504	62630519	62630300	62630328	-	TTCCTTGCCCCCAGCT	GGTGGCTCTTTTGCCCCTTAGGGGATTGA	GGTGGCCATCGTAGACCCCCACATCAAGGTGGACTCCGGCTACCGAGTTCACGAGGAGCTGCGGAACCTGGGGCTGTATGTTAAAACCCGGGATGGCTCTGACTATGAGGGCTGGTGCTGGCCAGGTAAGCAGACCCAGAATTGAGGGAGAGTTGATTGGCCAGCGGGGTAGAAT
	CHD184genes_v1_1108	GANAB	0.56962	Pool 3	11	62630481	62630499	62630658	62630680	+	TGTGGGGGTCTACGATGGC	GGGGTCCCAGGTGAAATACCGCT	CACCAGCTGGGGGCAAGGAACAGGGGTGTTCAGGTCTCTTTAAGGCTAAACTATGCTTCAGCCCTACCCTGAGAAGACCAAGCGTGACTGCAACCCCTTACCTTCCGCCTCTTAGAAGCCAAGCGCTCAAGCATGGTGCGGGGCTGAGGGAAGCGACT
	CHD184genes_v1_1109	GANAB	0.55414	Pool 3	11	62630811	62630826	62630627	62630653	-	GTTGCCCCCACTCTTC	GCTTCCCTCAGCCCCGCACCATGCTTG	TCCCTCGGCTACCACCAGAGCCGTTGGAACTACCGGGACGAGGCTGATGTGCTGGAAGTGGATCAGGGCTTTGATGATCACAACCTGCCCTGTGATGTCATCTGGCTAGACATTGAACATGCTGATGGCAAGCGGTATTTCACCTGGGACCCCAGTC
	CHD184genes_v1_1110	GANAB	0.5875	Pool 3	11	62630688	62630703	62630864	62630892	+	AGCATGTTCAATGTCT	CAACGAGGATCAGGCCCAACACCCAGAAA	AGCCAGATGACATCACAGGGCAGGTTGTGATCATCAAAGCCCTGATCCACTTCCAGCACATCAGCCTCGTCCCGGTAGTTCCAACGGCTCTGGTGGTAGCCGAGGGAGAAGAGTGGGGGCAACGCCTGGGTTCCTGCAGGTTCATGAGGGATGGGGGTCA
	CHD184genes_v1_1111	GANAB	0.496774	Pool 2	11	62630933	62630948	62631104	62631132	+	AAACCTAGAAAACAAG	GTCTCTGACATCCAGCGAACATCTGTCTG	CTGGGGCACAGGATCTCTGAAAACACATAGAATCACCCGACAAGAAAAGAGCAGAAGAATGAGGCAGGGAAAACCATGTACCTGTGAGACTAGCATATTGCCGGAAAACATCAGAGATGGAGGGCCCCAGCAGCAGGAAGACGTCAATGATGCCA
	CHD184genes_v1_1112	GANAB	0.528302	Pool 3	11	62631251	62631272	62631073	62631091	-	GACTCTGGGAGAAAATTGCTAC	CGTCTTCCTGCTGCTGGGG	TTTTTGTCTTGGGGTTGGAAAATGGGAGGGCAGGAGGTGTCTGACCCCTTTGTGGTCACCTATACAGACCCTGTTTGGGAAGATGATGGACTACCTGCAGGGCTCTGGGGAGACCCCACAGACAGATGTTCGCTGGATGTCAGAGACTGGCATCATTGA
	CHD184genes_v1_1113	GANAB	0.554839	Pool 3	11	62632702	62632717	62632518	62632546	-	TTGGATGTGTTCCAGT	GGAAAAAGGAGGGAGTGAAGCTTCCAGGC	ATGAGCTGTACAACCCAATGGCCTTGTATGGGTCTGTGCCTGTGCTCCTGGCACACAACCCTCATCGCGACTTGGGCATCTTCTGGCTCAATGCTGCAGAGACCTGGGTTGATATATCTTCCAACACTGCCGGGAAGGTGAGAGCACAGGCACGG
	CHD184genes_v1_1114	GANAB	0.537975	Pool 3	11	62632631	62632646	62632805	62632830	+	GTCGCGATGAGGGTTG	CACCACTCCACAGACACAGGTGAGAG	TGTGCCAGGAGCACAGGCACAGACCCATACAAGGCCATTGGGTTGTACAGCTCATACTGGAACACATCCAAATTGTAGAGGCGATATGGCTCCCCACCCCTGCAGGCAAACAGACAGACTTGGGCTGCTAACTGGCCCCAGGCTGCGTTATATGCTAA
	CHD184genes_v1_1115	GANAB	0.512195	Pool 3	11	62633148	62633165	62632961	62632983	-	TTGGGCTGGGGTGCAGGG	GGAAGATGGAGGTGGGCAGGAAG	CTCCTTTCCAAGCAGAAGCTCTGAAGCTTGTTTGTTTTTCTTCCAGGCCCCATGTCTGTGGGTTTGGACTTCTCTCTGCCAGGCATGGAGCATGTCTATGGGATCCCTGAGCATGCAGACAACCTGAGGCTGAAGGTCACTGAGTGAGTCCTATGGTGACATCA
	CHD184genes_v1_1116	GANAB	0.55625	Pool 3	11	62633113	62633128	62633289	62633317	+	ACAAACAAGCTTCAGA	GGACCACTCTCCAATCATACCAGTTCTCT	GCTTCTGCTTGGAAAGGAGCCCTGCACCCCAGCCCAAGGAACCCGAGCCCCTCACCATACGGCTTGCTGTCAGAGTGAGTTTTGAATGTCTCCTCCCAGGCTCCTGGCTCATCTTTCTCTGCCTTCCCCTGAGTCTCCTCTGGCTGTTAAGAAGAAAAGA
	CHD184genes_v1_1117	GANAB	0.625	Pool 4	11	62633560	62633576	62633377	62633399	-	TTCCACTAGCCCCTCGT	GGGTGGAGGGGAGAGGCCCATGA	CCCTGCCCCCTCTGGATTGGAGCAGACAGCTCTCCTACCTTCCAGGCAAGGATCAAAAGACCCAGCTGAGGGCGATGGGGCCCAGCCTGAGGAAACACCCAGGGATGGCGACAAGGCAAGTTGGAGCGGGTGGGTGGTTGGAGGATAGGGCTGGCTGGGA
	CHD184genes_v1_1118	GANAB	0.480769	Pool 2	11	62634242	62634257	62634414	62634441	+	CCAAAGGCTAGAGTGA	GGCACAAAACCAACACAAAAACAGAAAC	GGAATGGGTAAGGGCAGAGGAACAGATACAGTACCGGTGGCCATGGATTTACCTAGAGAAAAGGTTCTTGATCTTATCCCATATGCTACCAAGCGTGAGATTAACCTTATCCGAGAAACTGGGGCAGGAGGAGATGGGTAGGGAAGGGGAAAAAGA
	CHD184genes_v1_1119	GANAB	0.534161	Pool 3	11	62634966	62634981	62634777	62634804	-	GATGAGAACAGTGTGG	GGACTGCAGGGAACCTAGTGTGAAAGAG	AGTTAACCATGGCTGAGGGACCCTACAAGATCATCTTGACAGCACGGCCATTCCGCCTTGACCTACTAGAGGACCGAAGTCTTTTGCTTAGTGTCAATGCCCGAGGACTCTTGGAGTTTGAGCATCAGAGGGCCCCTAGGGTCTCGTGAGTACAGGGGTTG
	CHD184genes_v1_1120	GANAB	0.432099	Pool 2	11	62634921	62634937	62635100	62635125	+	GTGCTGTCAAGATGATC	GGCAGTGTGGTAACAGAGCAGGGATA	TTGTAGGGTCCCTCAGCCATGGTTAACTCCACACTGTTCTCATCACGACCAGAGACAGAAAGCCTGGGAAACATATCAAAAGAAATATAAGGAAGTACAAAGGGCCAAGAGGAGTAATGACACTTTAGAAGACCGGGGGAAATCTACCTGTTAAGAGAAATA
	CHD184genes_v1_1121	GANAB	0.529032	Pool 3	11	62639118	62639144	62638945	62638962	-	TCCTTTCTCCAGATCCAAACCTCTGTC	ATCCATTTCTGTGGCCCC	CCCGCAGGTGTTGCTGGTGCTAGAGCTTCAGGGGCTTCAAAAGAACATGACTCGGTTCAGGATTGATGAGCTGGAGCCTCGGCGACCCCGATACCGTGTACCAGATGTTTTGGTGGCTGATCCACCAATAGCCCGGTAAATTTTTCCTGAGAAAC
	CHD184genes_v1_1122	GANAB	0.44375	Pool 2	11	62639088	62639104	62639265	62639287	+	TGAAGCTCTAGCACCAG	GCTGGGACAAGATGTTGGCCACA	CAACACCTGCGGGGACAGAGGTTTGGATCTGGAGAAAGGAAATGGGATACACCATGGAATGCTCTTTGAACCCATTCTCTCCTAAGGGGTTTCTTCCTTTGAGCCCTTTGCCTAAAGGCCAAGATCACATTTCTTCATAAAGTAAAAGTCCAAAGATTAG
	CHD184genes_v1_1123	GANAB	0.490446	Pool 2	11	62639390	62639405	62639206	62639232	-	TTGGTCCTGATTCCCT	GTGATCTTGGCCTTTAGGCAAAGGGCT	CACGGTCCATCTGATCCATGAGGTCACCAAGGTCAGGAGAGACAAGGAAGAGTCTGGTGGGGGTGGGGCAATGGCTGTGGGGTAATTTGGAAAGGGGGAAATTGTGGCCAACATCTTGTCCCAGCCTAATCTTTGGACTTTTACTTTATGAAGAAAT
	CHD184genes_v1_1124	GANAB	0.55	Pool 3	11	62639495	62639511	62639312	62639334	-	TTGCAGGTGGCCTTTAC	GGTGGGGGTGGGGCAATGGCTGT	CTTACTTCCCAACCCTTCACTTGGCAGGCGACAGAGAAGCATACGGCCAGGCCTCTCTCCATACCGAGCCTTGCTGGACTCTCTACAGCTTGGTCCTGATTCCCTCACGGTCCATCTGATCCATGAGGTCACCAAGGTCAGGAGAGACAAGGAAGAGTCT
	CHD184genes_v1_1125	GANAB	0.45625	Pool 2	11	62639772	62639790	62639591	62639611	-	GAAGGGGGCCCCTTCTGAC	GGGAGAGGGATGGAATGTAGG	CTCCATGCTGATTGCTCTGTCTTTGTCCTTTTCTCCTTAGGTCTTGGGCGTCTTTGGTACTGGCTTTTTTAGGGGTCTGCCTGGGGATTACCCTTGCTGTGGATAGAAGCAACTTTAAGACCTGTGAAGAGAGTTCTTTCTGCAAGTATGATATTTCTGG
	CHD184genes_v1_1126	GANAB	0.666667	Pool 4	11	62646622	62646641	62646442	62646462	-	TGGGGCGGGAGGTTTGGGGT	CGGCCTCGTGAGGAACCTTTG	CAAGGAGCAAACTCTGCACAAGATGGCGGCGGTAGCGGCAGTGGCGGCGCGTAGGAGGCGGTGAGGAGCCCGGAATCTGGGGGCGCGCCCGGGACGCCCCCAGATCCCCCAAGTCCCATTCCACTCCTTCCTGTGTGTCTCTTGACACTCTGCCACCCC
	CHD184genes_v1_1127	KAT5	0.685185	Pool 4	11	65712081	65712097	65712260	65712285	+	GCCTGAGGCTTGTAACA	GAGGGAAGATGGCGGAGGTGGTGAGT	CTCCGTTTTCCCCCGAGTCACAGGGGCAGTCTTGCCCCTCGCAGCTGGGTCGCGGTGTCTCTCAAAGGTCCCCCTCTACAGGGGCTTCGTGAGGCCCGGGCCCACAGGGCGCTCGGTCCCGGAAGTGACGTCTCCCAGAGGGGCCGGAAGTGGCAGTGGAGG
	CHD184genes_v1_1128	KAT5	0.728916	Pool 4	11	65712433	65712458	65712249	65712266	-	CAACGTCACTCACGCCACTCATCTTC	TTCCCTCCCTCCACTGCC	GTTGTCCTGGTTCCGCCGCAGCACGGGTAGGCGGCAGCCCTCGATTATCTCCCCCTGGGGAGACAGCGCGACGCCAGGGTCGGCTACTGGGGGGCCTCGGGCTCTACCCACCTCCCCTGGCTCCCTCCGCCCCGCCCCGGGCACCGGACTCACCACCTCCGCCATC
	CHD184genes_v1_1129	KAT5	0.729032	Pool 4	11	65712243	65712258	65712414	65712442	+	GGAAGTGGCAGTGGAG	GCGGCGGAACCAGGACAACGAAGATGAGT	GGAGGGAAGATGGCGGAGGTGGTGAGTCCGGTGCCCGGGGCGGGGCGGAGGGAGCCAGGGGAGGTGGGTAGAGCCCGAGGCCCCCCAGTAGCCGACCCTGGCGTCGCGCTGTCTCCCCAGGGGGAGATAATCGAGGGCTGCCGCCTACCCGTGCT
	CHD184genes_v1_1130	KAT5	0.685535	Pool 4	11	65712316	65712331	65712491	65712515	+	GGGGAGGTGGGTAGAG	GCGGGAGTCAACTGAAATCCCGGGA	CCCGAGGCCCCCCAGTAGCCGACCCTGGCGTCGCGCTGTCTCCCCAGGGGGAGATAATCGAGGGCTGCCGCCTACCCGTGCTGCGGCGGAACCAGGACAACGAAGATGAGTGGCGTGAGTGACGTTGGGGGGCGGGACTAAGGAACCTGAGGGCGAGGG
	CHD184genes_v1_1131	KAT5	0.534091	Pool 3	11	65712987	65713002	65712783	65712810	-	TCTTGGCCTCTTTCTT	GCTTCCGGCCACTGATGTCCTTCACGCT	GGGGAACTGGATCTTCTTTAGGTCCAGCCGCTCATGCGTCACCCATTCATCCAGACGTTTGTTGACTGTAGCAGTGGGGATGGCTCAGGACAGAATGCCAAAGACTGTCCCCCAACCCTACCCTGATGCCCCACCTCAGGCCCAGAACTCACAGTCAATGTAATGGACGTAGAAAA
	CHD184genes_v1_1132	KAT5	0.564706	Pool 3	11	65713101	65713116	65712902	65712930	-	CAACAGACAAGAGAAA	GTTTGTTGACTGTAGCAGTGGGGATGGCT	TAGGAGGCAGGAGAGAAAAGGTGAAGTGGGGGACCTACTCACCACCTCTCTCTCTGGAGAGCCAGGACGGGACCCAGGAAGTCCGTTCTTAGTGGGGGTCTTGGCCTCTTTCTTGGGGAACTGGATCTTCTTTAGGTCCAGCCGCTCATGCGTCACCCATTCATCCAGAC
	CHD184genes_v1_1133	KAT5	0.541401	Pool 3	11	65712728	65712750	65712908	65712927	+	TGGCCTGTCTAAGGCCCCTGTCT	CCCCACTGCTACAGTCAACA	ATGCTATTCTCATAGCCCTGGCCGAGATCCTGAGCGTGAAGGACATCAGTGGCCGGAAGCTTTTCTACGTCCATTACATTGACTGTGAGTTCTGGGCCTGAGGTGGGGCATCAGGGTAGGGTTGGGGGACAGTCTTTGGCATTCTGTCCTGAGCCAT
	CHD184genes_v1_1134	KAT5	0.658824	Pool 4	11	65713486	65713502	65713293	65713315	-	GTTGAGCGGTGGTTGGG	GCGGGGATGGCAGTGGGATGGGG	CTGCAGGCAGGAGCTGGAGGAGAGCGGCTGGTCAGGCTCGCCACCGGGAATGGCCTCCCGCTCCTTGGGCAGGTTGAAGCGGAGTGTGATCTGGACCGGGATTGGCAAGGTCTTCCCGCTGGCCTGCGCCGAGGCCGGCTGTAGAGATAGGTCCAGGGTCTTCCTTTGGG
	CHD184genes_v1_1135	KAT5	0.573099	Pool 3	11	65713462	65713478	65713650	65713676	+	CTCTCCTCCAGCTCCTG	GCCTCGGTTTTTCCCCAGGTGAGTTCC	CCTGCAGCCCAACCACCGCTCAACGGTACCCTCAGCAATTCCAGGGACCTTGCTTTCTTCTCAGGTCCCACCTTCTCTACCTTCTGACCCACCTTTGTTGGTTTCTCTCTGCAGAAACGGAAGGTGGAGGTGGTTTCACCAGCAACTCCAGTGCCCAGCGAGACAGCCCCG
	CHD184genes_v1_1136	KAT5	0.535484	Pool 3	11	65713802	65713824	65713625	65713646	-	TTTTCGCTTCCGTCCTGGCTGGG	GGCTGTCTCGCTGGGCACTGGA	CTGCCACTGCCCTACGGGCGGCTCCATTCTGCCGAGATAGTAGGAAAAGAAGGGATGGCTGTGAAATGAGCCTGAAAAAAGCCACCAGAGAGTAGAAGAGAGGAAGAGAACAAGAGATGGTTTGGGGAACTCACCTGGGGAAAAACCGAGGCCGG
	CHD184genes_v1_1137	KAT5	0.515723	Pool 3	11	65713768	65713783	65713943	65713967	+	CGGCAGAATGGAGCCG	GGGGTGGTGGGCAGAGCTAGTGTTG	CCCGTAGGGCAGTGGCAGCCCAGCCAGGACGGAAGCGAAAATCGAATTGTTTGGGCACTGATGAGGTGGGTCTGGGGAGCAGCAGAAGGGAACTGGGTGAAAAGGAAGGGATGCAGGCAGGGTGGAGAGTTATTTAGTGATGAGTTTAAAAATAAAGAA
	CHD184genes_v1_1138	KAT5	0.570513	Pool 3	11	65714810	65714825	65714626	65714653	-	TTGGTCTGGGGAAGAG	GTACGGGGAGAAGTACCACGGCTTGAGG	AGGAGGATCAGGAACAAGGGCAACGTGGAGGGTGCTGGGAAGGCAGCCTCCCTGGACCCCTCATACCAAATGACGCTGAAGACACTTGAGACTACGGCCGTACTTGAGGCAGAACTCGCACAGGTAGAGGACAGGCAATGTGGTGAGTTCCTGTGG
	CHD184genes_v1_1139	KAT5	0.605714	Pool 4	11	65714655	65714670	65714451	65714479	-	GTGGTGAGTTCCTGTG	GGAAAATACCAGGTTGTAAGAGACAGCTC	GGTACGGGGAGAAGTACCACGGCTTGAGGCGGTGCCGGCCCAGCTCAATGCACTCAATGTTCTTCATCCGGGTGACGATGTCGTCGTGGCTTCGATCAGACACCAGGCTGCCAGTCATGCGTGGTGCTGACGGTATTCCATCAGAGCTGTCCTGGGAGTCCTGCCCAGGGCCAGT
	CHD184genes_v1_1140	KAT5	0.511905	Pool 2	11	65714952	65714970	65714761	65714783	-	GAGCAAGAAGAAGCTGTCA	GGAGGGTGCTGGGAAGGCAGCCT	TTTGATTCACCCCAGCGCCTCACTGCCTCTCAAGCACTAACCTTGTTCTTACGTCCATCAATCTCAAAGAAGGAGATGGTGCCCTTGCGGTAAATCTCATTGCCTGGAGGATGTCGTAGGTCACACTTGGTCTGGGGAAGAGAGGAGGATCAGGAACAAGGGCAACGT
	CHD184genes_v1_1141	KAT5	0.622222	Pool 4	11	65717105	65717120	65716896	65716924	-	TGCCACTGTTATTTCT	GCAGGCCACATTGTAGTCTTCCGTTGATT	GGCTGGTTCCCCTAGAGGCTGGGCTGCACAGCCAGGGTTGAGAATCACAGTAGCCTGGCCCATCTGCCTGTGAGGCACCGATAGTGGGTCCACTACCCCCTGGCCGCAGCACACATACTCACTGAACTCGATCAGCAGCTTGCCGTAGCCCCGGCGCTGGTAGGGAGGCAGGGTTAGGAT
	CHD184genes_v1_1142	KAT5	0.458599	Pool 2	11	65716629	65716649	65716807	65716828	+	GGGATACCCAGAGTGGTGACA	GGTCAGTGCCTGCCCAAGCTGT	AGCCTTTTCTCTTGCAGAGTTATTCCCAGAACCTGTGTCTTTTGGCCAAGTGTTTCCTTGACCATAAGACACTGTACTATGACACAGACCCTTTCCTCTTCTACGTCATGACAGAGTATGACTGTAAGGGCTTCCACATCGTGGGCTACTTCTCCAA
	CHD184genes_v1_1143	KAT5	0.594444	Pool 3	11	65716980	65716995	65716771	65716799	-	CACACATACTCACTGA	AGTAGCCCACGATGTGGAAGCCCTTACAG	ACTCGATCAGCAGCTTGCCGTAGCCCCGGCGCTGGTAGGGAGGCAGGGTTAGGATGCAGGCCACATTGTAGTCTTCCGTTGATTCTTTCTCCTGGAGAAGGGGGACAGGTGAGTGTCAGGGAAGGGATCTGGCTCAGGACAGGGCACAGGGACAGCTTGGGCAGGCACTGACCTTGGAGA
	CHD184genes_v1_1144	KAT5	0.559006	Pool 3	11	65718730	65718745	65718541	65718568	-	TGGTGATCTGTGGCCT	GGGTGAGTAAGAGGTCACAGATGAACAT	CTCCCCGCTCTCCGACTTCAGCCCCATCAGGATCTCCAGGATGGTCTGGGACCAGTAGCTTCGATAGGATAGGAGGCCAAGGTCTGAGAGGGGCTTCTCAGGGGTCCCTGTTTTCCCTTCCACTTTGGAGAGTTCATAGCCTAAAGCAATGGAGCAGGAGA
	CHD184genes_v1_1145	KAT5	0.564103	Pool 3	11	65718883	65718908	65718709	65718726	-	TCCTCCTTCTTGATGCTGGTGATTTC	CCCGCTCTCCGACTTCAG	ACTAATCTCACTGTGGGAGAGCACAGGTCAGGTTCCCTGAGGACCTTTATCTGTCCCCAGGAGCCCTGAGAGAGAAAGCCCAGGAACAGACAAGCCATGCCATGTACCCCCAGGTAGACAGCGCCAGGCTCACTTGATGGTGATCTGTGGCCTCTC
	CHD184genes_v1_1146	KAT5	0.525	Pool 3	11	65718853	65718872	65719033	65719057	+	TGACCTGTGCTCTCCCACAG	TCTCCTCTGCCCAGGGCCAGTACAT	TGAGATTAGTGAAATCACCAGCATCAAGAAGGAGGATGTCATCTCCACTCTGCAGTACCTCAATCTCATCAACTACTACAAGGTAGGGAGGCAGGCAGGGGAGACAGGTGTGTGGGATGCAGAGTGCAGTCCTCTGTGGGCTGACCACCTGCTGAACCCA
	CHD184genes_v1_1147	KAT5	0.596154	Pool 4	11	65719001	65719025	65719182	65719200	+	GTCCTCTGTGGGCTGACCACCTGCT	CCAGACACTGCCCACTGCA	GAACCCATCTCCTCTGCCCAGGGCCAGTACATCCTCACACTGTCAGAGGACATCGTGGATGGCCATGAGCGGGCCATGCTCAAGCGGCTCCTGCGGATCGACTCCAAGTGTCTGCACTTCACTCCCAAGGACTGGAGCAAGAGGGGGAAGTGGTGA
	CHD184genes_v1_1148	KAT5	0.613095	Pool 4	11	65719299	65719314	65719105	65719130	-	CCTGTCCTCTCCTTTT	GGAGTCGATCCGCAGGAGCCGCTTGA	TGAGCTGTCCTCAGCCCCATCTCCCTTAGAGTGCTTTGTGGGAGCTGCAGTGGGGGCGGGGTGGGCTATCAGCCCCAGTCCTGCTGCCGTCTTGGCACTGCAGTGGGCAGTGTCTGGTCACCACTTCCCCCTCTTGCTCCAGTCCTTGGGAGTGAAGTGCAGACACTT
	CHD184genes_v1_1149	RBM14	0.661202	Pool 4	11	66616772	66616787	66616971	66616996	+	CTGGCAGCCCTCTTTG	GCAATGTGTCGGCTGCATGCACGAGC	CGCCCTACGGCACGGTCATGAGCTGCGCCGTCATGAAACAGTTCGCCTTCGTGCACATGCGCGAGAACGCGGGCGCGCTGCGCGCCATCGAAGCCCTGCACGGCCACGAGCTGCGGCCGGGGCGCGCGCTCGTGGTGGAGATGTCGCGCCCAAGGCCTCTTAATACTTGGAAGATTTTCGTGG
	CHD184genes_v1_1150	RBM14	0.6625	Pool 4	11	66616987	66617002	66616798	66616826	-	TTCCTGGCTCGTGCAT	GTTTCATGACGGCGCAGCTCATGACCGTG	GCAGCCGACACATTGCCCACGAAAATCTTCCAAGTATTAAGAGGCCTTGGGCGCGACATCTCCACCACGAGCGCGCGCCCCGGCCGCAGCTCGTGGCCGTGCAGGGCTTCGATGGCGCGCAGCGCGCCCGCGTTCTCGCGCATGTGCACGAAGGCGAACT
	CHD184genes_v1_1151	RBM14	0.709091	Pool 4	11	66617149	66617164	66616955	66616983	-	TCCCCACCCCTCCCAA	GCCGACACATTGCCCACGAAAATCTTCCA	CCGCGCAGTGACCGACCCCCGGGTAAGGGGCGTGGCTAACAGGCAGAGTGCCCCGAGCGCGCCCCCGCCCCCGAGCGCGCCTCCGCGTTACCTTTCACCACGTCACACTCGATGACGCGTCCGCGGCGCTCGAAGAGGCTGCGCAGTTCCTGGCTCGTGCATGCA
	CHD184genes_v1_1152	RBM14	0.625806	Pool 4	11	66616650	66616673	66616829	66616849	+	GTCGTTCGGACGTCTTGCCTGTCG	TTCGCCTTCGTGCACATGCGC	CTGGAGGAGAGGTCCGGGCTCTCCAGGAAGGTGGCTGCGGCGACAAAATGAAGATATTCGTGGGCAACGTCGACGGGGCGGATACGACTCCGGAGGAGCTGGCAGCCCTCTTTGCGCCCTACGGCACGGTCATGAGCTGCGCCGTCATGAAACAG
	CHD184genes_v1_1153	RBM14	0.664865	Pool 4	11	66624644	66624659	66624430	66624458	-	ATAGCCAACACCCAAA	GCTGTTGCCAAAAGCCTGCTGGTAGTCGA	GAGGCAGAAGGCTGGGCCCTGTAGGCAGCTCCCAGTGACACGGACGGCTGGGCCCGGTAGGTAGCTGGCTGGGCCGTCAGAGGAGCCACATAAGAGGCTCGGGGAGGTGAACGGCGCAGAGGGCTGCGGTCGCGACCAAAGAAGGGTGGTGTGGGCTGACGGGCTTGCCCATCAAAGCCACCAGT
	CHD184genes_v1_1154	RBM14	0.615385	Pool 4	11	66624797	66624813	66624614	66624640	-	AGGCTGAGGGCTGGGCT	GCAGAAGGCTGGGCCCTGTAGGCAGCT	CCACCATATGGGCCGAGTGAAGAAGCTGCAGCAGACTGGGAGCTAGGACTAGCCAGCTGGCCCCTGTATGGTGCCCCAAGGGAGACAGAGGGCTGAGCGCGGTAAGAGGCTGCCTGGGCTGTCATGGGCTGAGTCCGATAGCCAACACCCAAAGAG
	CHD184genes_v1_1155	RBM14	0.625	Pool 4	11	66625142	66625157	66625318	66625346	+	TGCTTCCTACTCTTCC	GCCTTTCAGGCTCCTATGGGGCTCAGTCG	CAACCTGCTGCCTATGTGGCACAGCCAGCCACAGCTGCTGCCTATGCCAGCCAGCCAGCAGCCTACGCCGCACAAGCCACTACCCCAATGGCTGGCTCCTATGGGGCCCAGCCGGTTGTGCAGACCCAGCTGAATAGTTACGGGGCCCAAGCATCAATGG
	CHD184genes_v1_1156	RBM14	0.658824	Pool 4	11	66625612	66625628	66625414	66625441	-	GGGTGGGGAGAGGCGGG	GCTGATGACTGAGTGCGGTAAGGAGCTG	TACGCTCATAGGGCGGCGGGGTGCTGTTGGCGTTGGCAACGGCCCCCTGGGACATGGACAGGTAGGCTGCAGACGGCTGACCTGCCCCATCGTAGGCATTGCCTGGCTGGCCGCGGTAGGAGGCAGCAGCCTGGGGATGCTGCTGGGCAGCATAGGAAGCAGCCAATGAG
	CHD184genes_v1_1157	RBM14	0.623529	Pool 4	11	66624705	66624720	66624891	66624919	+	CCCTCTGTCTCCCTTG	GCCTCCTATGGTAACCAGCCATCCTCTTA	GGGCACCATACAGGGGCCAGCTGGCTAGTCCTAGCTCCCAGTCTGCTGCAGCTTCTTCACTCGGCCCATATGGTGGAGCCCAGCCCTCAGCCTCGGCCCTTTCCTCCTATGGGGGTCAGGCAGCTGCAGCTTCTTCGCTCAACTCCTATGGGGCTCAGGGTTCCTCCCTT
	CHD184genes_v1_1158	RBM14	0.610778	Pool 4	11	66625042	66625057	66624848	66624874	-	GCTAGTGAGGAGGCTG	GCCCCATAGGAGTTGAGCGAAGAAGCT	CAGACTGGGCCCCATAGGAGGCTGCCTGAGCCCCGTAGGAGCCTAAGGAGGAAGCTGCTCCCTGGGTGTTGTAGGAAGAAGCAGCTGCACGAACCCCATAGGAAGAGGCAGCCTGGGCGCCGTAAGAGGATGGCTGGTTACCATAGGAGGCAAGGGAGGAACCCTGA
	CHD184genes_v1_1159	RBM14	0.647059	Pool 4	11	66625767	66625785	66625576	66625596	-	AGAGAAGACCGAGGGAGGG	GCGGGGTGCTGTTGGCGTTGG	GCCGATGCCTCCAGTTTCCCTCCCATGCCAACCTCAGCCCCTTGCCCTAAGCCCCAGCTGGGGGCAGAGGCGGGGGGGCATACAGTACCTTTTCGACATGGCGACAGCCTTTTTGTAGGGATCGTCGTAGCTGGCCCGGGGTGGGGAGAGGCGGGTACGCTCATAGGGCG
	CHD184genes_v1_1160	RBM14	0.619355	Pool 4	11	66625465	66625480	66625281	66625309	-	TGGGGATGCTGCTGGG	GCTTGGGCCCCGTAACTATTCAGCTGGGT	CAGCATAGGAAGCAGCCAATGAGGCTGATGACTGAGTGCGGTAAGGAGCTGCCAGGGTGGCAGAAGGTTGGGCCCCGTAGGCTGCTGCGGCACCATAGGAGCCAGTGGCCGCAGCAGCCGACTGAGCCCCATAGGAGCCTGAAAGGCCCATTGAT
	CHD184genes_v1_1161	RBM14	0.60241	Pool 4	11	66624486	66624501	66624292	66624319	-	AGGGTGGTGTGGGCTG	GTGGAGAGTTCCACGTTGATGCGCTTGC	ACGGGCTTGCCCATCAAAGCCACCAGTGCTGTTGCCAAAAGCCTGCTGGTAGTCGAAGGTGGCAGAGAAGCCACCAGTTCCAGGGAAGGCCGTATCCCCAGCCCCTGGTTTCTTGGTCTTGTCCCCAGACTGGACAGCCAGGCCAGGCCCCTTCTTCTGACCCTTG
	CHD184genes_v1_1162	RBM14	0.558824	Pool 3	11	66624363	66624378	66624164	66624192	-	GTTTCTTGGTCTTGTC	GGTTAGCAATTAGGGGGGCAGGGCATGCT	CCCAGACTGGACAGCCAGGCCAGGCCCCTTCTTCTGACCCTTGGTGGAGAGTTCCACGTTGATGCGCTTGCCCTTCACTTCTTTGCCGTTGAGCTGCGCGATTGCGGCTTTGGCATCTGCTTCCTTCTCCATGTGAACAAACGCGTAGTCTGATAAAGCAGCAGACAGAG
	CHD184genes_v1_1163	RBM14	0.592593	Pool 3	11	66625225	66625244	66625015	66625035	-	TGGGGTAGTGGCTTGTGCGG	GGGCCCCATAGGAGGCTGCCT	CGTAGGCTGCTGGCTGGCTGGCATAGGCAGCAGCTGTGGCTGGCTGTGCCACATAGGCAGCAGGTTGGGAAGAGTAGGAAGCAGCCTGCTGTGCAGCATATGGGGCAGACTGGGCATTGTAAGAGGCCGAGGGCTGGGCATTATATGAAGCTGCCTGGGCTCCATAAGCTAGTGAGGAGGCTGCAGACT
	CHD184genes_v1_1164	RBM14	0.550633	Pool 3	11	66626580	66626595	66626396	66626421	-	GCGTAATCGGAATGGG	GAGGGGAGGACTCCAGGTGGGCATTG	CATCGGGCAGGCGACGGTAATCCAGCGAGGACTTTGTCGGCGAGCGGCGGAACGAAAGCTGCGACTCTGATAAACGGCGGTAATCAGAGAGCTCGGCTAAACGCCGGTCGGAACCATACCTAGTCGAGAGAAGAAGACAGTTGGTGAATGAGACAATT
	CHD184genes_v1_1165	RBM14	0.573864	Pool 3	11	66626438	66626453	66626630	66626657	+	AACTGTCTTCTTCTCT	GCGGCTCAGATGCACTCTGGCTACCAGC	CGACTAGGTATGGTTCCGACCGGCGTTTAGCCGAGCTCTCTGATTACCGCCGTTTATCAGAGTCGCAGCTTTCGTTCCGCCGCTCGCCGACAAAGTCCTCGCTGGATTACCGTCGCCTGCCCGATGCCCATTCCGATTACGCACGCTATTCGGGCTCCTATAATGATTACCTGCGG
	CHD184genes_v1_1166	RBM14	0.56129	Pool 3	11	66626589	66626610	66626766	66626788	+	ATTACGCACGCTATTCGGGCTC	GGTTGTGGTTTTTCATGCCCTCT	CTATAATGATTACCTGCGGGCGGCTCAGATGCACTCTGGCTACCAGCGCCGCATGTAGGGCCATCCTGGGATGGGGCACCACAGGGAGGGAGGGAGAAAAGAGGTGGGTAGGGTTACAGATCCAGGTTATAACTACTCTGGCCCATACCTTTCCT
	CHD184genes_v1_1167	KDM2A	0.406452	Pool 1	11	67121191	67121215	67121371	67121390	+	TTGAGAATGAGTTCTCATTTCTGCT	TCCCCCCACCACACCCTCCA	TATATCATTATTCTTTAGTGTTGCAATCTGGTTCCTAAGGAGGAAGAGGAAGGCAGCCCTGGAGTGGTTTCTTTACAGTAATTTCAACAGAAGAGTGAGAGATGGAACCCGAAGAAGAAAGGATTCGTTACAGCCAGAGATTGGTTAGTATTTTC
	CHD184genes_v1_1168	KDM2A	0.374194	Pool 1	11	67180062	67180077	67180233	67180261	+	GTTCCTTTCTTTCCTA	GTTCCAGCTTACAGTCCTTTGATGTGGGA	GCGTGGTACCATGCGACGACGCTATGAAGATGATGGCATTTCAGATGATGAAATTGAAGGAAAAAGAACTTTTGACTTGGAAGAGAAACTGCACACCAACAAATATAATGCCAATTTTGTTACTTTTATGGAAGGAAAAGGTCAGTATTGTTTTG
	CHD184genes_v1_1169	KDM2A	0.374194	Pool 1	11	67180217	67180232	67180033	67180061	-	CAAAACAATACTGACC	ATACTGATGAAATCATGCACTTTTTCATG	TTTTCCTTCCATAAAAGTAACAAAATTGGCATTATATTTGTTGGTGTGCAGTTTCTCTTCCAAGTCAAAAGTTCTTTTTCCTTCAATTTCATCATCTGAAATGCCATCATCTTCATAGCGTCGTCGCATGGTACCACGCTAGGAAAGAAAGGAAC
	CHD184genes_v1_1170	KDM2A	0.36129	Pool 1	11	67181259	67181274	67181430	67181458	+	TGGTCCTTTTATCGTT	GCAAAATGGCCTCGTTACACCCAGGGCAA	TTTAATTATACCACTTATCTTTCTAATATTTTCCTATGGTGACAGATTTTAATGTAGAGTATATTCAGCGGGGTGGCTTGAGAGATCCTCTGATTTTCAAGAATTCTGATGGACTCGGAATAAAGTAAGTGTTTTCAGCCTGGCTGGATGTAGTT
	CHD184genes_v1_1171	KDM2A	0.374194	Pool 1	11	67181746	67181761	67181917	67181945	+	TTACTGTGTCTGGGGA	GTCTTTAAGGCAAAGATTTAAGACTTAGG	GTACTCAGTACTTTAAGAAAAAAAACTCACATTTACTAGAGCAATTGTGTTTTCCATATATACTTACTGGTGTTTGTTTCATAGAATGCCGGATCCAGACTTCACTGTGAATGATGTCAAAATGTGTGTGGGTAAGTGTCGAGCTTTTGGCCTCT
	CHD184genes_v1_1172	KDM2A	0.4875	Pool 2	11	67207471	67207487	67207648	67207675	+	GTGGCTCGATAGAGATG	GCCACACCAGGCTGGAGAATATGGTGCA	ATCGATGCATCTTTTATGGCAGGGAGTCGTCGCATGGTGGATGTCATGGACGTGAACACACAGAAAGGCATTGAAATGACCATGGCTCAGTGGACACGCTACTATGAGACCCCAGAGGAGGAGCGAGAGAAACTCTATAATGTCATCAGCCTCGAGTTTA
	CHD184genes_v1_1173	KDM2A	0.484848	Pool 2	11	67207713	67207733	67207524	67207547	-	CCCTTTTGGTGACAATGACAA	TGTGTTCACGTCCATGACATCCAC	TATGAAGAAAATGATTACACTAACCGTGGAGGGCCTCTGCACCATATTCTCCAGCCTGGTGTGGCTAAACTCGAGGCTGATGACATTATAGAGTTTCTCTCGCTCCTCCTCTGGGGTCTCATAGTAGCGTGTCCACTGAGCCATGGTCATTTCAATGCCTTTCTG
	CHD184genes_v1_1174	KDM2A	0.464516	Pool 2	11	67215285	67215307	67215463	67215484	+	TCTTTGACCCCAACCTTTCCCTT	GCATCTTCCTCCGTGTGCTGTG	GGAGCCCAAGTGTTTCCTCCTTCTATTTAAAGGTGGATTTCATTGACTGGGTAGACAACATGTGGCCAAGGCACTTGAAGGAAAGCCAGACTGAATCAACAAATGCCATCTTGGAGATGCAGTACCCTAAAGTGCAGAAGTAAGTGATGCGCCCT
	CHD184genes_v1_1175	KDM2A	0.43125	Pool 2	11	67215793	67215809	67215970	67215992	+	TTTGGTGGGGCAGATGT	GGGGTTGGAATCTGAAGTTGGTT	ACTTTTTTCCATCAGTACACTAATGCTGCTGCTTTTTTTGGGTCAGGTACTGTCTAATGAGTGTTCGAGGCTGCTATACTGACTTCCATGTGGACTTTGGTGGTACCTCTGTTTGGTATCACATCCATCAAGGGGGAAAGGTATGGTCATAGTTGTGATA
	CHD184genes_v1_1176	KDM2A	0.509677	Pool 2	11	67217912	67217928	67217729	67217756	-	AGGAAAAAAATGGCTAA	GCTGTAGGGGGGATGAGCCAGAAGACCT	ATAACCCACTCTTCCCATTTTGCTTACCTGAGGGAATGACGAAGGTATAGCCCTGCTTGAGCTCAATGCGCTGACAATCTGATACCCGGTCACCCAGAAAGATGTCTCCCTGTTTCCCTGACAGCAGCCAATTCTCGTACAGCTCCAGGTTGTGG
	CHD184genes_v1_1177	KDM2A	0.509677	Pool 2	11	67217686	67217711	67217867	67217885	+	GTCATGTCAATGGCTGTTAACAGACT	CCTTCGTCATTCCCTCAGG	AAAGTTTTTTAACTCACAGGTCTTCTGGCTCATCCCCCCTACAGCCCACAACCTGGAGCTGTACGAGAATTGGCTGCTGTCAGGGAAACAGGGAGACATCTTTCTGGGTGACCGGGTATCAGATTGTCAGCGCATTGAGCTCAAGCAGGGCTATA
	CHD184genes_v1_1178	KDM2A	0.406452	Pool 1	11	67219423	67219440	67219241	67219267	-	ACCTCTTCACATGCAACT	GGCAGTGGCTGAAAACACACATTACAG	GTTACATAAGATTACTTACCCGTGTCCGATCTTCAATGTTGTATATTTTTAACTGCATAGGGATGTTGAAGCTATGCAAAAAATTGCCCCCAAACACTAATGTGTCTGTAGGAGTATACACAGCATGAATCCAGCCTAGGAGAAGGGGAACAGAG
	CHD184genes_v1_1179	KDM2A	0.412903	Pool 1	11	67227999	67228014	67228170	67228198	+	GAAAATCGTCATCTTT	ATTCTGCCTATAGGAGCTTTGAAGACACC	TCTCTATTTTATTCCTCTGTAGGTTCCAAATAAGTTTCGCTATCCATTCTACTATGAGATGTGTTGGTATGTGTTGGAGCGCTATGTGTACTGCATAACCAACCGTTCCCACCTAACTAAGGAATTTCAGAAAGAGTCCCTCAGCATGGGTAAGT
	CHD184genes_v1_1180	KDM2A	0.436709	Pool 2	11	67228028	67228045	67228204	67228227	+	CCTCTGTAGGTTCCAAAT	GGTCTGAGGGTGAGGCCCGAAATA	AAGTTTCGCTATCCATTCTACTATGAGATGTGTTGGTATGTGTTGGAGCGCTATGTGTACTGCATAACCAACCGTTCCCACCTAACTAAGGAATTTCAGAAAGAGTCCCTCAGCATGGGTAAGTATTCTGCCTATAGGAGCTTTGAAGACACCGCTTA
	CHD184genes_v1_1181	KDM2A	0.490323	Pool 2	11	67231522	67231546	67231702	67231721	+	GCAGAGTGAAATGTTCTTACTGCAT	GGGCAAAACCTGCCGAAGTC	TTTTTCTTCATATTGGTAGATTTGGAGTTAAATGGGTTGGAGTCTGGGAATGGGGATGAGGAAGCAGTGGATCGAGAACCCCGACGCTTGAGCAGCAGGCGTTCTGTCCTCACTAGCCCTGTAGCGAATGGAGTCAACCTGGATTATGATGGACT
	CHD184genes_v1_1182	KDM2A	0.53012	Pool 3	11	67231676	67231692	67231859	67231885	+	GGAGTCAACCTGGATTA	GGCCTTCGCTGCCTTGTAGATAAGTTG	TGATGGACTGGGCAAAACCTGCCGAAGTCTTCCAAGTCTGAAGAAAACTTTGGCTGGGGACTCATCTTCTGACTGTAGCCGGGGCTCCCACAATGGACAAGTGTGGGATCCCCAGTGTGCTCCCCGAAAGGACAGGCAAGTGCATCTGACCCATTTTGAGCTTGAA
	CHD184genes_v1_1183	KDM2A	0.463855	Pool 2	11	67231984	67232000	67231791	67231817	-	GCTGGATCAGTAGCTGT	GGGGAGCACACTGGGGATCCCACACTT	CATGTAACACATCAAACCCTTACCTTTACATCAGCAATGAGAGCATCTTCATCTTCTATCCCTGTGGGGACACATTTCTTGTGCAGTGGCAGAGACTCCAACTTATCTACAAGGCAGCGAAGGCCTTCAAGCTCAAAATGGGTCAGATGCACTTGCCTGTCCTTTC
	CHD184genes_v1_1184	KDM2A	0.474359	Pool 2	11	67240348	67240368	67240169	67240191	-	TTTCGTTTCCCGTCGCTCTGG	GCTCTGACCCTTCAGACTACCCA	AGCTGCCGAGGCTCTTGGTGAAGTTTCCCCAGCGTCTTTGTTTTGTTTTCTGTACTGGAAGTTCTCCTGAAGGAGTTAGATATTCTGCCTCTGGGAAAATCCGGATTTACTTGAATATTCTGGAATCTCCCAGAGCACATAGGGCAGGGCAGTCCA
	CHD184genes_v1_1185	KDM2A	0.522581	Pool 3	11	67240275	67240290	67240446	67240474	+	CCTTCAGGAGAACTTC	CAGGAGAAACTGCCTGCCGGGCGAGTCCA	CAGTACAGAAAACAAAACAAAGACGCTGGGGAAACTTCACCAAGAGCCTCGGCAGCTCCAGAGCGACGGGAAACGAAAGGTCAGGGGGTCGATCGGCAAACCCTTTCTGGTTTGGGGTGCGTGTAACTATAGGGACTTTTGTCTCAGTGAAGAGG
	CHD184genes_v1_1186	KDM2A	0.44586	Pool 2	11	67243129	67243144	67242945	67242971	-	CAACTAACAAAAGGCT	GGGTGAACAAAGAGCCAACCACCCTGA	TAAGCAGCCTAAAGATCAAGGAAAATAGTTTCTTACCTTATCCCTTTTTGGCCACTGTACTATAGGAACTCCAGTGAGGGCTAACTTGGGATCGCTGTTGGCAAGCTCCTCCAGCAAAATCTAAGGGTAGGAGGGAAAAGAAGGAAAAATCAGGGCA
	CHD184genes_v1_1187	KDM2A	0.555556	Pool 3	11	67245340	67245355	67245141	67245168	-	CAGGCTTTGCATTTTC	GGTCAAATATATCAGGTTGCTTTAAGAC	GACATCGCACTCGTCTCCGTCTGGCTCCTGACACAATCGGGGAGGCAGCAGCTGGCCTCACAGGTGTTAACCGTGGAGCTGGTTTCATAGTGTGAGGCTTCGTAATGGGGATGGTAGGAACCCGCACCTTTGGCCGAGTGGGGAATTTAAGCTGGAAAGAGAAAGCAGTGA
	CHD184genes_v1_1188	KDM2A	0.544872	Pool 3	11	67245301	67245316	67245473	67245500	+	CGATTGTGTCAGGAGC	GGGTAAAGAATTTTGGGGAGGGGTGGCA	CAGACGGAGACGAGTGCGATGTCGAAAATGCAAAGCCTGTGTGCAAGGAGAGTGTGGTGTTTGCCACTACTGCAGAGACATGAAGAAGTTTGGGGGGCCTGGACGCATGAAGCAGTCCTGTGTCCTCCGACAGTGCTTGGCAGTGAGTGATCTGCT
	CHD184genes_v1_1189	KDM2A	0.474359	Pool 2	11	67245946	67245964	67246121	67246145	+	GAGTCAGTTCTCTTGGATT	GGAGAGCTATGAGGGGTTCCTGAAG	CTATCTTTGTCCTCTTGTAGCCCAGACTGCCTCACTCAGTCACATGTTCCCTCTGTGGAGAGGTGGATCAGAATGAAGAGACACAAGACTTTGAGAAGAAACTCATGGAATGCTGTATCTGCAATGAGATTGTTCATCCTGGCTGCCTCCAGGTGA
	CHD184genes_v1_1190	KDM2A	0.487179	Pool 2	11	67245971	67245990	67246147	67246170	+	TTGTCCTCTTGTAGCCCAGA	CTCAGCTAATGGAGTGAGTGACAC	CTGCCTCACTCAGTCACATGTTCCCTCTGTGGAGAGGTGGATCAGAATGAAGAGACACAAGACTTTGAGAAGAAACTCATGGAATGCTGTATCTGCAATGAGATTGTTCATCCTGGCTGCCTCCAGGTGAGGAGAGCTATGAGGGGTTCCTGAAGT
	CHD184genes_v1_1191	KDM2A	0.458065	Pool 2	11	67248213	67248228	67248384	67248412	+	ACTGTGTTATTGTTGG	ATCAGATTTGCACTGTGACAGAAAGGAGG	ATAAAGGAAGCTTGAGAGACAGGCTTTTAAAAACATCTCTGTCTTCCTATAGATGGACGGAGAGGGGTTGCTTAACGAAGAATTGCCAAATTGCTGGGAATGTCCAAAGTGCTACCAGGAGGACAGCTCGGAGAAAGCCCAGGTAAAGGAACCTT
	CHD184genes_v1_1192	KDM2A	0.58642	Pool 3	11	67250041	67250064	67250227	67250245	+	GAAGAAAGGAAGCACTGATGTTGC	CGGGGTATGGTGACTCGGT	TTTTCTGGGCCTGTTTTGCAGAAGCGGAAAATGGAAGAGAGTGACGAAGAAGCTGTGCAAGCCAAAGTCCTGCGGCCCCTGCGGAGCTGCGATGAGCCTCTCACGCCCCCGCCTCATTCACCCACTTCCATGCTGCAGCTCATCCATGACCCGGTTTCCCCC
	CHD184genes_v1_1193	KDM2A	0.632184	Pool 4	11	67250398	67250413	67250199	67250223	-	GGATCTTGGCTTTCTC	GGAAACCGGGTCATGGATGAGCTGC	AACTTCAGACAGCTCCTTTTTGCCGCTGGGATTGTTCTCCTTTTCCCGTACCATGGTGCGCTCTGTGGCCTGCAGCCGCAGCAACTGCCGCCGTTTGAAGCGCTCATCGCGGCTGGCACTGTGGTGGTCGCTGGGGCCAGCCCCAGGGGATGACCGAGTCACCATACCCCGGGG
	CHD184genes_v1_1194	KDM2A	0.592357	Pool 3	11	67250550	67250567	67250368	67250392	-	TGGGGGGTTCGGGCTGGG	CAGACAGCTCCTTTTTGCCGCTGGG	CAGTGCTGCACTAGCACACGGGGGGAATGGCGAAGGTTGGCAGAGGAGGCCGTGATGGCCTGCAGCTTGGGCACAATGGATGTCCCGTGGAGCTCTTTGGTGGGCCTCTGTAGCGTGACAGTGAGGTACGATCCCCGGATCTTGGCTTTCTCAACTT
	CHD184genes_v1_1195	KDM2A	0.660606	Pool 4	11	67250531	67250546	67250712	67250735	+	GTGTGCTAGTGCAGCA	GCGGGAGGTCTGGATGTCTGTCTT	CTGCCCAGCCCGAACCCCCCAGCGTGGGGATGAGGAGGGGCTGGGGGGAGAGGAGGAGGAAGAGGAGGAGGAGGAGGAGGAAGATGACAGTGCAGAGGAGGGGGGTGCAGCCAGGCTGAATGGCCGGGGCAGTTGGGCTCAGGATGGAGACGAAAGCTGGATGCA
	CHD184genes_v1_1196	KDM2A	0.549383	Pool 3	11	67250650	67250666	67250829	67250854	+	GGTGCAGCCAGGCTGAA	GGGGTATGGGAGTAGGTGGCAGGTTT	TGGCCGGGGCAGTTGGGCTCAGGATGGAGACGAAAGCTGGATGCAGCGGGAGGTCTGGATGTCTGTCTTCCGCTACCTCAGCCGCAGAGAACTTTGTGAATGTATGCGAGTGTGCAAGACGTGGTATAAATGGTGAGCAGGGATTCAGGGGGTCAGGAATTA
	CHD184genes_v1_1197	KDM2A	0.496774	Pool 2	11	67252827	67252846	67252647	67252671	-	TTGACGAGCCATGTCAGTTG	TCGCCTTCATTAACTTGATCAGTGG	CTTTTTAGAGATGTTGGTCCAACTGAGGTCAAGGCTGACTGGCTGCCTCTTGATGATGCCACTGAGGGCCTGGGGCACAATGGCCTTACACCTACTCAAGTCAATTTTTGTCCAAAGTCTCTTGTCGCAGCACCTGTGATAGAAGGGAAGAGAAC
	CHD184genes_v1_1198	KDM2A	0.512821	Pool 3	11	67252693	67252714	67252871	67252892	+	GGTGCTGCGACAAGAGACTTTG	CCTGCCGCTGTCTTTCCAGGGG	GACAAAAATTGACTTGAGTAGGTGTAAGGCCATTGTGCCCCAGGCCCTCAGTGGCATCATCAAGAGGCAGCCAGTCAGCCTTGACCTCAGTTGGACCAACATCTCTAAAAAGCAACTGACATGGCTCGTCAATAGGCTGCCAGGTAAGTGAGCAGC
	CHD184genes_v1_1199	KDM2A	0.56051	Pool 3	11	67253590	67253606	67253407	67253432	-	TTATCAGCCGGTGGAGT	CATGTAATAATACACTGTTTCCCAGC	AAGCAAGTCCCGAATTTGAGGGTCCTTGATTCCTACTGCCCACCGAAGATCAAGGGTCCTGAGAAGGGGGCAGCTGGAGGTGCTGAGGGCAGAGACTGCAGACCAGGAGCAGCCTGCTAGGAGGAGGTCTTTCAGTCCTGCAATGGATGGAATGAGA
	CHD184genes_v1_1200	KDM2A	0.55	Pool 3	11	67253660	67253675	67253476	67253499	-	GAGGTCTGTTTGGAAG	AGAGACTGCAGACCAGGAGCAGCC	ACAAAGCTACCCCAAGACAAGCACAGAGAAGTCAGGTCCAGAGCATACCTGGTTTATCAGCCGGTGGAGTAAGCAAGTCCCGAATTTGAGGGTCCTTGATTCCTACTGCCCACCGAAGATCAAGGGTCCTGAGAAGGGGGCAGCTGGAGGTGCTGAGGGC
	CHD184genes_v1_1201	KDM2A	0.555556	Pool 3	11	67254159	67254183	67254364	67254383	+	GAGAATTGAGAGTTTTGATCTAGGC	CTCACTGCTGTCGGGTCTTC	TCTTCTCTTGCCTGTACAGGTCAGGACAATCGCAGCAAGCTCCGGAACATGACCGACTTCCGGCTGGCAGGCCTTGACATCACAGATGCCACGCTTCGCCTCATAATTCGCCACATGCCCCTCCTGTCTCGACTCGACCTCAGTCACTGCAGCCACCTTACAGATCAGTCCTCCAATCTA
	CHD184genes_v1_1202	KDM2A	0.52381	Pool 3	11	67254452	67254470	67254261	67254283	-	GAGGGCTGGAGGCAGGGGG	GGCGAAGCGTGGCATCTGTGATG	CACCGCTGATTATGAACAACTGTAGCGGCATACCTGCCATATTGAGCTCTGTGAGAGAGTAGCGAGTGGAAGACCCGACAGCAGTGAGTAGATTGGAGGACTGATCTGTAAGGTGGCTGCAGTGACTGAGGTCGAGTCGAGACAGGAGGGGCATGTGGCGAATTATGA
	CHD184genes_v1_1203	KDM2A	0.503226	Pool 2	11	67254830	67254854	67255010	67255029	+	CTGTGTGTATGTGAGCACTGTCATT	CCTCTACTGCCTGTCTGACG	ATGTCCACTTTCCCGACAGGTTGCAATAAATTGACAGACCAGACCCTGATCTACCTACGGCGCATTGCCAACGTCACCTTGATCGACCTTCGAGGATGCAAGCAGATCACTCGAAAAGCCTGCGAGCACTTCATCTCAGACTTGTCCATCAACAG
	CHD184genes_v1_1204	KDM2A	0.522989	Pool 3	11	67255117	67255135	67254921	67254942	-	GTGCAGGGTCGAGGAGAGG	GGTCGATCAAGGTGACGTTGGC	CTCTCCTCGGTGGGGAGTCAGGGGAAGATCGGTTTCCTGTTGAATCTGGGCTGGGTGTGTCTTAGCTGATCTTCTGTATCAGCTTCTCGTCAGACAGGCAGTAGAGGCTGTTGATGGACAAGTCTGAGATGAAGTGCTCGCAGGCTTTTCGAGTGATCTGCTTGCATCCTCGAA
	CHD184genes_v1_1205	KMT5B	0.374194	Pool 1	11	68157657	68157672	68157828	68157856	+	AGTTATCCCAGGTCAA	CATCCTCCTCTTCATCGCCCTCAGAAGAG	GTTAAGACCAAGAGCTTAGGCATTAAGCCTTAAAGACTGATCTTCTCTTCTCCTTGAAGAAATGTCAATATCTATAGAGTCTTTTCCAACTATTAACCTCAAGCGCTTAGCTGGAGGAAGAGGAATAAAATCGTCTTCAAAGTCATCATCATAGT
	CHD184genes_v1_1206	KMT5B	0.4625	Pool 2	11	68157802	68157817	68157978	68158006	+	ATCGTCTTCAAAGTCA	ACCCCCTATTTTCCTCATCTCGTTTTAGC	TCATCATAGTCATCCTCCTCTTCATCGCCCTCAGAAGAGGAGGAATCATCTGTACTTTCTTCCTCATACTGACTATAGTCATCCACCTCCATTCGAGACTCCAAGAGAGAAAGAGGATCACTGCAGCACACCCCATTTTCATGAAGCCCCTCTGTATAAG
	CHD184genes_v1_1207	KMT5B	0.35	Pool 1	11	68158148	68158165	68157941	68157967	-	CAGCAAAACAAATGACCA	GGGGCTTCATGAAAATGGGGTGTGCTG	AGAGAATGATGGAATGAACTCTTCCAAAATAAGCATCAAGTTAAGCAAAGACCATGACAACGATAACAATCTCTATGTAGCAAAGCTTAATAATGGATTTAACTCAGGATCAGGCAGTAGTTCTACAAAATTAAAAATCCAGCTAAAACGAGATGAGGAAAATAGGGGGTCTTATACAGA
	CHD184genes_v1_1208	KMT5B	0.380645	Pool 1	11	68158129	68158144	68158300	68158328	+	GTTCATTCCATCATTC	GCTATCTGATGTCACAACTGAACAACCGA	TCTTGGTCATTTGTTTTGCTGCTGCTATCATGACGCCTACGAAGAGTCAATTTGGGAATCCCAGAGTTATTTTCTAGGATTAACTGTGCATCATACCTTGTGATTCGCCTCTTCTTTTTACTTTTTGCAGTTCTAAAGCTGTCTTTTGTTTTGAA
	CHD184genes_v1_1209	KMT5B	0.516667	Pool 3	11	68158474	68158489	68158265	68158293	-	TGTGAAACAGTTTGCA	ACAAAAGACAGCTTTAGAACTGCAAAAAG	AAAATAGAGGAATCTACTCCAGTGCACGATTCTCCTGGAAAAGACGACGCGGTACCAGATTTGATGGGTCCCCATTCTGACCAGGGTGAGCACAGTGGCACTGTGGGCGTGCCTGTGAGCTACACAGACTGTGCTCCTTCACCCGTCGGTTGTTCAGTTGTGACATCAGATAGCTTCAAA
	CHD184genes_v1_1210	KMT5B	0.477419	Pool 2	11	68158446	68158470	68158626	68158645	+	CGTGCACTGGAGTAGATTCCTCTAT	CGGGGCAAGGTTCCGTCACA	TTTTGCAAACTGTTTCACAAGTTTTCCTTGTCGTGACTTCTTTTTGGACATGCCTGTGTCACTCTTATGACACTTTGCCTCCCCTTTTTGTGCAGTCTCATGAGCCAGTTCTTCCTCCTGCAGCACAGGAGCTGGCTGCAGCTGTTCACCACTGT
	CHD184genes_v1_1211	KMT5B	0.517857	Pool 3	11	68158603	68158622	68158791	68158812	+	TGGCTGCAGCTGTTCACCAC	GTCTGTGTTCTCTCGCCGCGTG	TGTCGGGGCAAGGTTCCGTCACACTGCTTTTATAGCCATTCAACGTATTTGGTTCAAGCTTGATGTCAGAGGCCTCCTTCAGATTTGTTCTTGTCCTCACTGACCGCCGAGTTATGTAGGTGCAGGGCGAGCTCTCCCCCTGCGAATGAGCACCTCTCACAGGATTCT
	CHD184genes_v1_1212	KMT5B	0.4625	Pool 2	11	68158948	68158963	68158759	68158787	-	GGAGCAAAAGAATGCT	ATCCTGTGAGAGGTGCTCATTCGCAGGGG	TCAAGAAAACTCGAAATGGGAAACTTAGTACTGAAAGAGCCTAAAGTAGTTCTGTATAAAAATTTGCCCATTAAAAAAGATAAGGAGCCAGAGGGACCAGCCCAAGCCGCAGTTGCCAGCGGGTGCTTGACTAGACACGCGGCGAGAGAACACAGACAGA
	CHD184genes_v1_1213	KMT5B	0.375758	Pool 1	11	68158924	68158944	68159110	68159133	+	GTTTCCCATTTCGAGTTTTCT	CCTCGTTAACGTTCTGCTCTTGCT	TGAAGCATTCTTTTGCTCCAGCCGCTTGCAATGATTTCTCAATTTTATCTTTGAAAGTAAAGGCTTTGCAGGCTTCTTCAGTTTCTTTGGTACCCTGGAATTATTTATATGAGTTAGCTTAGATGAGGTAGAGTTGGAAGAAGCTGGAATTCTTGACATAGATTG
	CHD184genes_v1_1214	KMT5B	0.367568	Pool 1	11	68159017	68159042	68159228	68159246	+	CTTCTTCAGTTTCTTTGGTACCCTGG	AGAATGCCCAAACCCAGGC	AATTATTTATATGAGTTAGCTTAGATGAGGTAGAGTTGGAAGAAGCTGGAATTCTTGACATAGATTGCCTCGTTAACGTTCTGCTCTTGCTATTCTTTTTTACGCCAACTGAAGATTTTCGGTTAGAAGCTGTAAGGTTAAAGAGAAAAAGGTGAAAAGCCTTGGTAACAGCAGAGTTCAAGAAA
	CHD184genes_v1_1215	KMT5B	0.3625	Pool 1	11	68167124	68167139	68166935	68166963	-	TGCGCCTGCTCCTGTT	ATAAGCATATCTTTTAAAAGTATTTTCAC	ATCAATAGCAAATATGGACTCAGAGAAACAGATAAACGTTTAAATAGGCTTAAAAAGTTAGGTGACAGCAGCAAAAATTCAGACAGTCAATCTGTCAGCTCTAACACTGATGCAGATACCACTCAGGAAAAAAACAATGCAAGTAAGTAAGGGAGATTTG
	CHD184genes_v1_1216	KMT5B	0.416667	Pool 1	11	68167193	68167208	68167009	68167036	-	TTGTTTAACCTGTGCT	CAATCTGTCAGCTCTAACACTGATGCAG	ATTTTCTCTTTCAGACGGGGCACTGGTGCTTTTAAATCCAGAGTGGGACTGCCTGCGCCTGCTCCTGTTATCAATAGCAAATATGGACTCAGAGAAACAGATAAACGTTTAAATAGGCTTAAAAAGTTAGGTGACAGCAGCAAAAATTCAGACAGT
	CHD184genes_v1_1217	KMT5B	0.36747	Pool 1	11	68170983	68170998	68171165	68171192	+	GTTTAGGCTGAACATT	AACTCAGTAAGAAACTCACACCTGAAGC	TTACTTAATACCTTACCTTTCGCAAGTGTAACACTCGCAGAACTCATTATTTTCTCCAAAGAACCCATCTCCATAATAACAAGAAATTTCTTCTCCAGGTTCAATGTCTCTTAGAGCCTTCACACATGCTGTATCTCGACCAGTTGACACAAACTAAAATAAAAGT
	CHD184genes_v1_1218	KMT5B	0.318919	Pool 1	11	68171295	68171310	68171081	68171109	-	TGTTCGTGTTTCAGAT	AGAGACATTGAACCTGGAGAAGAAATTTC	CTTATCAACAGTTAATTGACTTTATCTTTTGGACATTTTTCAGATTGCAGACCTAATTGTAAGGTAAGCATTAAAAAAATTTTCTTCAAGTATTTTGTTTTTGCTTCAGGTGTGAGTTTCTTACTGAGTTACTTTTATTTTAGTTTGTGTCAACTGGTCGAGATACAGCATGTGTGAAGGCTCTA
	CHD184genes_v1_1219	KMT5B	0.43871	Pool 2	11	68171676	68171691	68171492	68171520	-	AGAATTACTGGTGGGT	TGGCGCTAGTGTTGGCCATTCCTGCTAAC	TGTATTGCCGAACTTTCAGAAATTGAGGAGAACATGCTACTTAGACATGGAGAAAACGACTTCAGTGTCATGTACTCCACAAGGAAAAACTGTGCTCAACTCTGGCTGGGTCCTGCTGCGTTTATAAACCATGGTAAGCTGTGTTTCCAAGGTGT
	CHD184genes_v1_1220	KMT5B	0.290323	Pool 1	11	68171606	68171621	68171777	68171805	+	TGACACTGAAGTCGTT	ATAATCCTGACAATAAATATCAGAAACTG	TTCTCCATGTCTAAGTAGCATGTTCTCCTCAATTTCTGAAAGTTCGGCAATACAACCCACCAGTAATTCTATTTTGTCATTTCGTTTCCTATTTAAAATATGTGATGTGTTAAAAATTACTAGTAATTAAATATAGTAAGGCTTCTTTTAATAAA
	CHD184genes_v1_1221	KMT5B	0.296774	Pool 1	11	68173768	68173783	68173939	68173967	+	AATTAAATTAAAGGCT	ATGACTTTAAATGGTATACCCTGCTAGAC	TATACTAGTAGAATAGTTACCACTCTTTTGTTGCAACTATTTTGGCTCCATTTTGTTCTGATGAGTATCTATTACATGGCAATATTTCAAATCCACTGTCAGTTGCAAACATTCGCAAATAAATAAATACCTAAAACAGGAAAAAAAAATTGATA
	CHD184genes_v1_1222	KMT5B	0.341935	Pool 1	11	68175153	68175170	68174971	68174997	-	AAAGGAAGGCAGGAAGAA	GCTGTTAACCTATTTGGATAAGAATAG	CTAAAGGAAGTAATTGAACGTTTTAAGAAAGATGAACACTTGGAGAAAGCCTTCAAATGTTTGACTTCAGGCGAATGGGCACGGCACTATTTTCTCAACAAGAATAAAATGCAGGAGAAATTATTCAAAGAACATGTAAGTTTATTAAGACTGAT
	CHD184genes_v1_1223	KMT5B	0.374194	Pool 1	11	68175036	68175057	68175213	68175235	+	CTCCTGCATTTTATTCTTGTTG	ATCTGCCACAATCCTTGCGCCAC	AGAAAATAGTGCCGTGCCCATTCGCCTGAAGTCAAACATTTGAAGGCTTTCTCCAAGTGTTCATCTTTCTTAAAACGTTCAATTACTTCCTTTAGTTCTTCCTGCCTTCCTTTAATAGGCCTAAATCTGAAAGAAATCAAAAGAATGAATGGGTT
	CHD184genes_v1_1224	KMT5B	0.329032	Pool 1	11	68180266	68180281	68180082	68180110	-	TTGTAAGTCTGTTTAG	CAATGAGATACTGACTAACCCATTCTAGC	AAATTACAAGTACAGATTATACAAATAGCTTTTTATTTTTGTTGTTTGTTTTTGCATTTATATAGCGCCTTTCCTTCGAGGAGCTCAAGGCATTTTTCAAAATCTGACAGTTTTTCTCACAACAACCCTGTGAGGTAGGTAGTGTGTGTTAAAAA
	CHD184genes_v1_1225	KMT5B	0.403846	Pool 1	11	68185921	68185936	68185737	68185764	-	TTTCACAGGTAATGGT	ATCCTGAATGGAACAGATGATTATGTTG	AACTCGGGATTTGAAGGACAGAGTCGCTATGTACCATCCTCTGGAATGTCCGCCAAGGAACTCTGTGAAAATGATGACCTAGCAACCAGTTTGGTTCTTGATCCCTATTTAGGTTTTCAAACACACAAAATGAATACTAGGTAATTTTCAGTCTTT
	CHD184genes_v1_1226	KMT5B	0.387097	Pool 1	11	68186025	68186040	68185841	68185869	-	TGATTTTTCAGTTCTT	GCCAAGGAACTCTGTGAAAATGATGACCT	TATTACCAGCTTGAATGGGCAATGCCGCTAAAGATTTTAAGGCAGATTTAAGTAGTTTTCAATTTGAGTAATTTTTCTTGCTTTTGCTTTTCACAGGTAATGGTAACTCGGGATTTGAAGGACAGAGTCGCTATGTACCATCCTCTGGAATGTCC
	CHD184genes_v1_1227	KMT5B	0.458065	Pool 2	11	68189885	68189900	68190056	68190084	+	TCAGAACATTGAAGGT	GGATTCTCCCAACCACTTCATACCCACAG	TTAAGTGTGTACATACATCTGTTCGACCTCCTCTCGACTGCATTTTTGCCAGCCTTCAGGGTGTCCTTCCCCGTGTGCTGTAATTTTGATTGATTCTGCTGATGGTCATTAGACAACTTGCCTCCATTTCTCCTGCCATTCACCACCATGTTCTT
	CHD184genes_v1_1228	KMT5B	0.477419	Pool 2	11	68189918	68189938	68190094	68190117	+	TCTGTTCGACCTCCTCTCGAC	CCCAGGTGCATTTAGTCACTCTCT	TGCATTTTTGCCAGCCTTCAGGGTGTCCTTCCCCGTGTGCTGTAATTTTGATTGATTCTGCTGATGGTCATTAGACAACTTGCCTCCATTTCTCCTGCCATTCACCACCATGTTCTTGGATTCTCCCAACCACTTCATACCCACAGACAGCCTGA
	CHD184genes_v1_1229	KMT2A	0.8875	Pool 4	11	118436552	118436568	118436729	118436751	+	GGGACCACCGGGGGCGG	GGGGTTCCAGGGGGAGCGGCCGC	CGGCGGCGGGGGGCGCCGGGGCCTAGGGGGCGCCCCGCGGCAACGCGTCCCGGCCCTGCTGCTTCCCCCCGGGCCCCCGGTCGGCGGTGGCGGCCCCGGGGCGCCCCCCTCCCCCCCGGCTGTGGCGGCCGCGGCGGCGGCGGCGGGAAGCAGCGGGGCT
	CHD184genes_v1_1230	KMT2A	0.733333	Pool 4	11	118436895	118436916	118436712	118436729	-	TCCCCAAACACGGCCCGGAACC	CAGCCCCGCTGCTTCCCG	GGCGCAGGTTGGTGCCGATGGCGGCCGAGACCTGCAGCGCCGCGTCGAAGCCCGGGCCCACCCGGAGCAGGGCCGGCCCTGAAGAGGCTGAGGACGATGACGAAGACGAAGACGAGGCGGACGACGAGGAGGCTGCTGAGGCGGCGGCCGCTCCCCCTGGAACCC
	CHD184genes_v1_1231	KMT2A	0.78125	Pool 4	11	118436621	118436638	118436439	118436460	-	GGGGGGAAGCAGCAGGGC	CGGGGAGGCGGAGGGGGGGGCA	CGGGACGCGTTGCCGCGGGGCGCCCCCTAGGCCCCGGCGCCCCCCGCCGCCGCCGCCCCCGGTGGTCCCGGGTCGGGCGGGGAAGCGCCACCGACAGCTGTGCGCCATGTTCGCCCCGTGAAGTGAAGCAGCGAGAGGGAGAGGCGACAACACAGGGGGG
	CHD184genes_v1_1232	KMT2A	0.735632	Pool 4	11	118436713	118436728	118436903	118436927	+	GGGAAGCAGCGGGGCT	GCCGTGTTTGGGGAGAGCGGCGGGG	GGGGTTCCAGGGGGAGCGGCCGCCGCCTCAGCAGCCTCCTCGTCGTCCGCCTCGTCTTCGTCTTCGTCATCGTCCTCAGCCTCTTCAGGGCCGGCCCTGCTCCGGGTGGGCCCGGGCTTCGACGCGGCGCTGCAGGTCTCGGCCGCCATCGGCACCAACCTGCGCCGGTTCCGG
	CHD184genes_v1_1233	KMT2A	0.754386	Pool 4	11	118436995	118437012	118436798	118436823	-	GATGGGGGAGGGGAGGGG	GCCGGCCCTGAAGAGGCTGAGGACGA	GCTCCGCAGAGGGTCGAGACCCCGGACCTGGGGGTTCCTCGCCCCCTTACCTCTCCGCTGCCGCCTCCCCCGCCGCTCTCCCCAAACACGGCCCGGAACCGGCGCAGGTTGGTGCCGATGGCGGCCGAGACCTGCAGCGCCGCGTCGAAGCCCGGGCCCACCCGGAGCAGG
	CHD184genes_v1_1234	KMT2A	0.386076	Pool 1	11	118468715	118468731	118468890	118468914	+	GGGATGTGTTTGTATGC	GGAGATTGTGGCTTCCTCTTGCCTT	ACGTTTTTGCTTCTGATTTTAAAATAATTTTCCTTTGTTGTAGGATGAGCAATTCTTAGGTTTTGGCTCAGATGAAGAAGTCAGAGTGCGAAGTCCCACAAGGTCTCCTTCAGGTACGGCCAATTAAGTGCATGGTGCCTTTTAAGTTTTGTTTGTTA
	CHD184genes_v1_1235	KMT2A	0.378378	Pool 1	11	118471618	118471643	118471829	118471847	+	CACAGCTAAATATATGCTCTTCATTG	AGACCTCCCACCTTCCCTG	TTTAATTTCTATACACAGTTAAAACTAGTCCTCGAAAACCTCGTGGGAGACCTAGAAGTGGCTCTGACCGAAATTCAGCTATCCTCTCAGATCCATCTGTGTTTTCCCCTCTAAATAAATCAGAGACCAAATCTGGAGATAAGATCAAGAAGAAAGATTCTAAAAGTATAGAAAAGAAGAGAGGA
	CHD184genes_v1_1236	KMT2A	0.375	Pool 1	11	118471807	118471822	118471983	118472011	+	AAGTATAGAAAAGAAG	CAGGTAAACTCTCTCCTCTCAAGTCTAAG	AGAGGAAGACCTCCCACCTTCCCTGGAGTAAAAATCAAAATAACACATGGAAAGGACATTTCAGAGTTACCAAAGGGAAACAAAGAAGATAGCCTGAAAAAAATTAAAAGGACACCTTCTGCTACGTTTCAGCAAGCCACAAAGATTAAAAAATTAAGAG
	CHD184genes_v1_1237	KMT2A	0.451613	Pool 2	11	118472132	118472147	118471948	118471976	-	CTTTCTGGGGCTTTTC	ATTTTTTAATCTTTGTGGCTTGCTGAAAC	CAGTTCAGAATTAATGAGGAGACCCGAAGGGGTCTTTATCCTTTCTGTTGATGGAGGCCTTCCTCTCCGTCGTACAATTTGTACCCCCTTCCTTCCTATTTGAAGCTTCCCTGTCTTAAACTTAGACTTGAGAGGAGAGAGTTTACCTGCTCTTA
	CHD184genes_v1_1238	KMT2A	0.425	Pool 2	11	118472287	118472302	118472098	118472126	-	CTTTTTTGCCCTCTGT	CAGAATTAATGAGGAGACCCGAAGGGGTC	AAGAGTTGCTTAGCAATGGTTGCATCTGTCCTTTTTGAAGAAGGAATAATCCTAACTGGCTTAATCCTTCGAGGGCTTTGTCTGACAACTGTCTTATCTTCTTTTGTAAGTGGAGGTGTTCCTTCCTTGTCTTTCCGGACTTTCTGGGGCTTTTCCAGTT
	CHD184genes_v1_1239	KMT2A	0.451613	Pool 2	11	118472265	118472280	118472436	118472464	+	CAACCATTGCTAAGCA	GGCGGTTTATAGAGGATGAGGATTATGAC	ACTCTTACAGAGGGCAAAAAAGGGGGCTCAAAAGAAAATTGAAAAAGAAGCAGCTCAGCTGCAGGGAAGAAAGGTGAAGACACAGGTCAAAAATATTCGACAGTTCATCATGCCTGTTGTCAGTGCTATCTCCTCGCGGATCATTAAGACCCCTC
	CHD184genes_v1_1240	KMT2A	0.461538	Pool 2	11	118472615	118472630	118472406	118472432	-	GAGAGTCTGTGGAGGT	GGGTCTTAATGATCCGCGAGGAGATAG	ATCAACACTGGGGCTACTAGATCGAGAGGAGTCTGAAGACATTTGAGAGGAGTGCTGAGAAGCTGCACTTGATTTTTCAGAAGATCCACAGGACGGGGCACTGAATCTACTATTCGGTGTAGACTCTAATCGGGCAATTTTAATTGGAGGGTCATAATCCTCATCCTCTATAAACCGCCGAG
	CHD184genes_v1_1241	KMT2A	0.496774	Pool 2	11	118472761	118472776	118472577	118472605	-	TCCAAAACTTCTCTCC	GGGGCTACTAGATCGAGAGGAGTCTGAAG	GACACTGAATACCTTCTGCTTCTCCTATCATTACTCTCATTTTCTGGGGACTGGGAAATGGGCAGTGGAGGATGAACTTCAGGGGTATCGCTCCGCTCCTCAGGAAGTACCTGAATCTCCTCAGAAGCCTGAGAGTCTGTGGAGGTATCAACACT
	CHD184genes_v1_1242	KMT2A	0.539394	Pool 3	11	118472921	118472944	118472735	118472755	-	TGGTGATGCTAAGGGGATTGTTGG	TGAATACCTTCTGCTTCTCCT	AGGCATAAGCCAAGGTGTGTGGTCAGAGATACTGGAGGCTGGCTGCAGTGGTGGCGGTGGAGTCAGCAGAGGTGGAGGTGGAGACGAGGAGGTCTGCTGCTGGGGGGCACTTTGTAGAGTTGATAATTTTTTCGTCGTTCTAGATCCAAAACTTCTCTCCGACAC
	CHD184genes_v1_1243	KMT2A	0.421053	Pool 2	11	118473104	118473122	118472893	118472913	-	GAGGGGGTCGGAAATTATC	AGCCAAGGTGTGTGGTCAGAG	AAATATTGGTTTGCGAATAAGACCTTCTTTGGCATACTTTGCTGAGGAAAAGTATTGTGGCTCTGACCTAGAATGCTTTAAAGAAGTCCACCTAAATGTCGGTTCTCGCAAAATAGATTTTCGCTTCCCTTGCATAGGAGCAGTGGAAGCAGGCAAAAATGGTGATGCTAAGGGGATTGTTGGAGGCATA
	CHD184genes_v1_1244	KMT2A	0.48125	Pool 2	11	118473077	118473093	118473254	118473281	+	GAAGGTCTTATTCGCAA	GCTCCAAGATTTACTCCAAGTGAGGCTC	ACCAATATTTGATAATTTCCGACCCCCTCCACTAACTCCCGAGGACGTTGGCTTTGCATCTGGTTTTTCTGCATCTGGTACCGCTGCTTCAGCCCGATTGTTTTCGCCACTCCATTCTGGAACAAGGTTTGATATGCACAAAAGGAGCCCTCTTCTGAGA
	CHD184genes_v1_1245	KMT2A	0.391026	Pool 1	11	118473230	118473250	118473407	118473429	+	CACAAAAGGAGCCCTCTTCTG	TCTCCTTCTCACTCCATGAGGAC	AGAGCTCCAAGATTTACTCCAAGTGAGGCTCACTCTAGAATATTTGAGTCTGTAACCTTGCCTAGTAATCGAACTTCTGCTGGAACATCTTCTTCAGGAGTATCCAATAGAAAAAGGAAAAGAAAAGTGTTTAGTCCTATTCGATCTGAACCAAGA
	CHD184genes_v1_1246	KMT2A	0.46875	Pool 2	11	118473377	118473397	118473558	118473581	+	GTGTTTAGTCCTATTCGATCT	CTCATTCCCTGACTCAGTCTGGGG	GAACCAAGATCTCCTTCTCACTCCATGAGGACAAGAAGTGGAAGGCTTAGTAGTTCTGAGCTCTCACCTCTCACCCCCCCGTCTTCTGTCTCTTCCTCGTTAAGCATTTCTGTTAGTCCTCTTGCCACTAGTGCCTTAAACCCAACTTTTACTTTTCCTT
	CHD184genes_v1_1247	KMT2A	0.484848	Pool 2	11	118473538	118473553	118473719	118473747	+	CCCAACTTTTACTTTT	GCCCCCGAGGAGCTGTCCAAAGATCGAGA	CCTTCTCATTCCCTGACTCAGTCTGGGGAATCTGCAGAGAAAAATCAGAGACCAAGGAAGCAGACTAGTGCTCCGGCAGAGCCATTTTCATCAAGTAGTCCTACTCCTCTCTTCCCTTGGTTTACCCCAGGCTCTCAGACTGAAAGAGGGAGAAATAAAGACAAG
	CHD184genes_v1_1248	KMT2A	0.483871	Pool 2	11	118473691	118473710	118473866	118473890	+	GACTGAAAGAGGGAGAAATA	TCTGCTTTGTATCCTGTGGGTAGGG	AAGACAAGGCCCCCGAGGAGCTGTCCAAAGATCGAGATGCTGACAAGAGCGTGGAGAAGGACAAGAGTAGAGAGAGAGACCGGGAGAGAGAAAAGGAGAATAAGCGGGAGTCAAGGAAAGAGAAAAGGAAAAAGGGATCAGAAATTCAGAGTAGT
	CHD184genes_v1_1249	KMT2A	0.43871	Pool 2	11	118473837	118473855	118474011	118474036	+	GGAAAAAGGGATCAGAAAT	GGGATACAACAGCTGTCAAAACCAAA	TCAGAGTAGTTCTGCTTTGTATCCTGTGGGTAGGGTTTCCAAAGAGAAGGTTGTTGGTGAAGATGTTGCCACTTCATCTTCTGCCAAAAAAGCAACAGGGCGGAAGAAGTCTTCATCACATGATTCTGGGACTGATATTACTTCTGTGACTCTTG
	CHD184genes_v1_1250	KMT2A	0.455128	Pool 2	11	118474160	118474175	118473976	118474003	-	TGGAGGAAGTGGAATG	CACAGAAGTAATATCAGTCCCAGAATCA	TTTAACAGTGCTAGATGAAGGAGTGGAAAGGCAGAGGGTTTTCTCCTTCTCCAGGGATGGGGCAGTTGGGCCGAGGTCCAAGTTGGTTTTTTCCAGATTTCCTCTCCCTTTCTTTATAAGTATTTTGGTTTTGACAGCTGTTGTATCCCCAAGAGT
	CHD184genes_v1_1251	KMT2A	0.475	Pool 2	11	118474131	118474154	118474315	118474335	+	TTTCCACTCCTTCATCTAGCACTG	GGTACTCTTTTCCACCTTGCC	TTAAACATTCCACTTCCTCCATAGGCTCCATGTTGGCTCAGGCAGACAAGCTTCCAATGACTGACAAGAGGGTTGCCAGCCTCCTAAAAAAGGCCAAAGCTCAGCTCTGCAAGATTGAGAAGAGTAAGAGTCTTAAACAAACCGACCAGCCCAAAGCACA
	CHD184genes_v1_1252	KMT2A	0.435583	Pool 2	11	118474190	118474206	118474370	118474394	+	GCTCAGGCAGACAAGCT	GGGCAAGTTTTAGGCTAAGTGGTTC	TCCAATGACTGACAAGAGGGTTGCCAGCCTCCTAAAAAAGGCCAAAGCTCAGCTCTGCAAGATTGAGAAGAGTAAGAGTCTTAAACAAACCGACCAGCCCAAAGCACAGGTACTCTTTTCCACCTTGCCTATTAAAACTAACAGTTTATTGAGCCCTTTCTAT
	CHD184genes_v1_1253	KMT2A	0.522581	Pool 3	11	118476943	118476958	118476759	118476787	-	TCTTTTCTCGTTCTTC	CAAAAACAATAACAACCATACATGTTGAA	CCATGGTAAGGCACTCAGGGTGGGCATGTCATCAGGAAACACAGCTCGTTTTCGGCCAAGGGCAACAGCTGCTCTTCTGCAGACATGTTTAATCCGGGGTCCTCGCACAGAGGTCTCTGATGAGTCACTTTCTTGACCCTGAATATGAGGCAATC
	CHD184genes_v1_1254	KMT2A	0.496774	Pool 2	11	118476822	118476839	118476995	118477021	+	ATCAGAGACCTCTGTGCG	GGTCAATCTTGGAGTCGGAACAGACTT	AGGACCCCGGATTAAACATGTCTGCAGAAGAGCAGCTGTTGCCCTTGGCCGAAAACGAGCTGTGTTTCCTGATGACATGCCCACCCTGAGTGCCTTACCATGGGAAGAACGAGAAAAGATTTTGTCTTCCATGGGGAATGATGGTAGGTCAAGAA
	CHD184genes_v1_1255	KMT2A	0.508571	Pool 2	11	118478127	118478142	118477923	118477951	-	ACAAACACCACAGTCC	GGCATTAGTTCCAAGGGAGTACTGAATTC	TCAGGCACCTGGCAGCCGGGACACTGCCCACACCGCCTCGATCGACGTCCTTTCTTTACTGGAGGTTCCTGGGGTGCCTTGTTTCTAGTGACAGGTTTAATTGGTTTGATGGGTGGAGCAAGAGGTTCAGCATCTTCTGAGCCAGCAATTGATGACTTGTCTGTTAAAGAAATGT
	CHD184genes_v1_1256	KMT2A	0.452941	Pool 2	11	118478274	118478298	118478084	118478103	-	CATTCAGTTTCCTGATGTATCTCTG	CTGCCCACACCGCCTCGATC	CAACAAACTAGGGATAAATAAGCAACCTTTATGGTTGAGAGGTCAACATCTCAGAGTGAAACACCCACTTACTTGCAGCACTGCTTCTTTATATTGCGACCACCAAACTTGGGCTTATCTAAGCAATTAGTACAAACACCACAGTCCTCAGGCACCTGGCAGCCGGGACA
	CHD184genes_v1_1257	KMT2A	0.354839	Pool 1	11	118480079	118480096	118480252	118480278	+	CAGATTCACTGATTGTTG	AAAGGTCTTCCCCCAAATGCTCCTTGC	CAGACAAAATGAACACTTGTTTCAGTGCTTTTCTTCTAAATTTAATTTGTTTCATGGTTTATTCGTTGTTTTCCTAGGATGAGAAAATGTCAGAATCTACAATGGATGCCTTCCAAAGCCTACCTGCAGAAGCAAGCTAAAGGTAGTGTTGTTAA
	CHD184genes_v1_1258	KMT2A	0.447205	Pool 2	11	118481674	118481699	118481861	118481878	+	TCTCACTATAGACAGATGATGTTGTT	CCTCCTCCACGAAAGCCC	GTGTTTTTCCCTCAGCTGTGAAAAAGAAAGAGAAAAAGTCTAAGACCAGTGAAAAGAAAGACAGCAAAGAGAGCAGTGTTGTGAAGAACGTGGTGGACTCTAGTCAGAAACCTACCCCATCAGCAAGAGAGGATCCTGCCCCAAAGAAAAGCAGTAGTGAG
	CHD184genes_v1_1259	KMT2A	0.5875	Pool 3	11	118481841	118481856	118482017	118482045	+	CAAAGAAAAGCAGTAG	GGACCGCCAAGAAAAGAAGTTCCCAAAAC	TGAGCCTCCTCCACGAAAGCCCGTCGAGGAAAAGAGTGAAGAAGGGAATGTCTCGGCCCCTGGGCCTGAATCCAAACAGGCCACCACTCCAGCTTCCAGGAAGTCAAGCAAGCAGGTCTCCCAGCCAGCACTGGTCATCCCGCCTCAGCCACCTACTACA
	CHD184genes_v1_1260	KMT2A	0.539394	Pool 3	11	118482119	118482138	118481929	118481953	-	GTTAGTACTTGTGGTTCAGC	GGAAGCTGGAGTGGTGGCCTGTTTG	AATTCCTTCTTGCCCTCCTCACTCACCTGATTCTGGTGGTGGAGGCTGCTTTTTCTTGGGCTCACTAGGAGTGGTTTTGGGAACTTCTTTTCTTGGCGGTCCTGTAGTAGGTGGCTGAGGCGGGATGACCAGTGCTGGCTGGGAGACCTGCTTGCTTGACTTCCT
	CHD184genes_v1_1261	KMT2A	0.388535	Pool 1	11	118482374	118482391	118482549	118482573	+	AAGTAGTCGTTGCCAGCA	GGGAAAAGCCTTATCCTTGACTTCT	TCTGACTGCAATTTATTCTGAATTTTTTAGGTCCAGAGCAGAGCAAACAGAAAAAAGTGGCTCCCCGCCCAAGTATCCCTGTAAAACAAAAACCAAAAGAAAAGGTGAGGAGAGATTTGTTTCTCTGCCATTTCTCAGGGATGTATTCTATTTTGTA
	CHD184genes_v1_1262	KMT2A	0.419355	Pool 1	11	118484132	118484147	118484303	118484331	+	GAAGGCAAATAGGGTG	GTGGACTTTAAGGTAAAGGTGTTCAGTGA	TGATTTTGTTCTATATTCATCTTTTGTCTCCTTAGGAAAAACCACCTCCGGTCAATAAGCAGGAGAATGCAGGCACTTTGAACATCCTCAGCACTCTCTCCAATGGCAATAGTTCTAAGCAAAAAATTCCAGCAGATGGAGTCCACAGGATCAGA
	CHD184genes_v1_1263	KMT2A	0.371795	Pool 1	11	118484215	118484230	118484387	118484414	+	TGCAGGCACTTTGAAC	GGTGTTGAAAGAGGAAATCAGCACCAAC	ATCCTCAGCACTCTCTCCAATGGCAATAGTTCTAAGCAAAAAATTCCAGCAGATGGAGTCCACAGGATCAGAGTGGACTTTAAGGTAAAGGTGTTCAGTGATCATAAAGTATATTGAGTGTCAAAGACTTTAAATAAAGAAAATGCTACTACCAAA
	CHD184genes_v1_1264	KMT2A	0.483871	Pool 2	11	118484810	118484833	118484989	118485009	+	CCAAAGTTGTGTAATTGTAAAACT	CTTCTTTGTACCCCAGGAAGT	TTCCTAAGTGACCTTTCTCTCTCCACAGGAGGATTGTGAAGCAGAAAATGTGTGGGAGATGGGAGGCTTAGGAATCTTGACTTCTGTTCCTATAACACCCAGGGTGGTTTGCTTTCTCTGTGCCAGTAGTGGGCATGTAGAGGTAAGGCATCCTG
	CHD184genes_v1_1265	KMT2A	0.464516	Pool 2	11	118488576	118488591	118488747	118488775	+	ATTTGACATACTTCTA	ATCAGGCTACAAAGGTACAAAACTTGGTA	TCTTCCCATGTTCTTACTATAGTTTGTGTATTGCCAAGTCTGTTGTGAGCCCTTCCACAAGTTTTGTTTAGAGGAGAACGAGCGCCCTCTGGAGGACCAGCTGGAAAATTGGTGTTGTCGTCGTTGCAAATTCTGTCACGTTTGTGGAAGGCAAC
	CHD184genes_v1_1266	KMT2A	0.461538	Pool 2	11	118488615	118488630	118488787	118488814	+	TTGTGTATTGCCAAGT	GCTGGGCCTCTGTATCAGTGGGTTCTGT	CTGTTGTGAGCCCTTCCACAAGTTTTGTTTAGAGGAGAACGAGCGCCCTCTGGAGGACCAGCTGGAAAATTGGTGTTGTCGTCGTTGCAAATTCTGTCACGTTTGTGGAAGGCAACATCAGGCTACAAAGGTACAAAACTTGGTAATAGAACTACA
	CHD184genes_v1_1267	KMT2A	0.429487	Pool 2	11	118489916	118489935	118489736	118489759	-	TAGTCACATGGTGGTTCTCT	ATCATATTACCTTCACCCAACACC	ATAAAAGAGCATCATGTGTATAACTCACCCAGACTTTCTTCTTCTTTGTGGGTTTGGTGGGGTAGTTTGGTCCCAGGCACTCAGGGTGATAGCTGTTTCGGCACTTATTACACTCCAGCAGCTGCTGTAAGAAAATATAATGGCAAAAAGATAAGC
	CHD184genes_v1_1268	KMT2A	0.451613	Pool 2	11	118490090	118490108	118490264	118490289	+	ACAAGAAATTCCTATTGAA	CAGTTTTGCCAGCTTTCGGAGGTTGT	TTTCTTTTCTTCTTTTCTAGATCTGTACCAAGTGTGTTCGCTGTAAGAGCTGTGGATCCACAACTCCAGGCAAAGGGTGGGATGCACAGTGGTCTCATGATTTCTCACTGTGTCATGATTGCGCCAAGCTCTTTGCTAAAGGTACCCAAAAAAGC
	CHD184genes_v1_1269	KMT2A	0.406452	Pool 1	11	118491162	118491177	118491333	118491361	+	CAAAGCACTGCTGTAA	ATTTCAGTTTTCTTCTTTCTAGGTACTAC	ACTTTGCTTTGCTTTCAGGAAACTTCTGCCCTCTCTGTGACAAATGTTATGATGATGATGACTATGAGAGTAAGATGATGCAATGTGGAAAGTGTGATCGCTGGGTCCATTCCAAATGTGAGAATCTTTCAGGTACAGAAGGTTGGAGTCTTTTT
	CHD184genes_v1_1270	KMT2A	0.447059	Pool 2	11	118491705	118491726	118491897	118491919	+	TTCAGAGGACCTCATCATGGTA	GGACTACCAGCCATTTGCTACGC	GGTTTTTGTTTTCTTAGATGAGATGTATGAGATTCTATCTAATCTGCCAGAAAGTGTGGCCTACACTTGTGTGAACTGTACTGAGCGGCACCCTGCAGAGTGGCGACTGGCCCTTGAAAAAGAGCTGCAGATTTCTCTGAAGCAAGTTCTGACAGCTTTGTTGAATTCTC
	CHD184genes_v1_1271	KMT2A	0.5	Pool 2	11	118491948	118491963	118491759	118491787	-	AACAAGCTCTCAGAAA	GGCCACACTTTCTGGCAGATTAGATAGAA	AAAATGAGACTTGGCCTACCTGCCGGTAGCGTAGCAAATGGCTGGTAGTCCGAGAATTCAACAAAGCTGTCAGAACTTGCTTCAGAGAAATCTGCAGCTCTTTTTCAAGGGCCAGTCGCCACTCTGCAGGGTGCCGCTCAGTACAGTTCACACAAGTGTA
	CHD184genes_v1_1272	KMT2A	0.512821	Pool 3	11	118493196	118493211	118493012	118493039	-	TGGTCCATCTTCCTCT	ATGTTGCTTTTATCTAACACTAAAACCA	TGACTCCTTCTAGATCTAAAGGCTGCTGATCATCCTGTTTGCTGACCTCAGTAAGAACTGGTGGATCAGGTCCTTCGGGGGAGCTGCGGGAAGGTATACTCTCCTCTGTCTCGGGATTTAAGTCTGGAGGCTTGGCAGCCTATTGCCAGGAAAGAT
	CHD184genes_v1_1273	KMT2A	0.48125	Pool 2	11	118493268	118493283	118493079	118493107	-	CAAAGAAGCTTTATTG	GGAAGGTATACTCTCCTCTGTCTCGGGAT	GCACTAGAAATTCTGATGGCTCACTGTAGAAACATACCACAGATGTGTAATTCCCTTGGTCCATCTTCCTCTTGACTCCTTCTAGATCTAAAGGCTGCTGATCATCCTGTTTGCTGACCTCAGTAAGAACTGGTGGATCAGGTCCTTCGGGGGAGCTGCG
	CHD184genes_v1_1274	KMT2A	0.348387	Pool 1	11	118494417	118494432	118494233	118494261	-	AGCATTAAAAACATGA	ATTCTTAAAACAGTGTGCTCTGAAAACCA	ATTAGTAATATCATTCACCCGAATGAAGAAGGACTTGACCATGCTGTTGGCTTTTTTAATTTCTGGCTGTCCTCCATCTGAATTAATGGCTGCTTGAATGATCTTCACAATATCATCACTGAACTCCAACTGTATACAAAAACAAAATGTTAATT
	CHD184genes_v1_1275	KMT2A	0.309677	Pool 1	11	118494619	118494642	118494798	118494818	+	GCTGGTTTGAAGATTTTTCATGTG	CCTCATCGGCTAGAAATCTGA	GTATCTAAATGAGTGTTTACATATTTACATTTTGTTTGTGTTTTCTTTTAGCAAATGGAACGTGTTTTTCCATGGTTCAGTGTCAAAAAGTCCAGGTTTTGGGAGCCAAATAAAGTATCAAGCAAGTAAGTGAATTTAGCATAACTTTTTTTTCT
	CHD184genes_v1_1276	KMT2A	0.465839	Pool 2	11	118495846	118495861	118495657	118495684	-	GTTGGTGAGTCTGGTT	TCAACAAGCATTTATTGAACTCCTACAG	CTCCAGGACCTTTGGGTTTGGGAGCTGGAATGATTTTCTTCATTAAAGGAGGCTGCTCAGTGTGGCTGTTTTCCTCTCGCTCCTGCCACTGAGCATAATTATGGTCAAGTGAAGGTGGAAGCACTGCGTTTGGTAACATCCCACTGCTGAAAATAATTGAT
	CHD184genes_v1_1277	KMT2A	0.484076	Pool 2	11	118495927	118495949	118495750	118495769	-	GTCAATCATCTGCATCTAGAGGG	TCGCTCCTGCCACTGAGCAT	AAATGGGTGACGACTCTCCTTTTGGTGGCTTACTCAAAATTGGTGGTGTAGGAGGATGCAGAGGAGTTGGTGAGTCTGGTTCTCCAGGACCTTTGGGTTTGGGAGCTGGAATGATTTTCTTCATTAAAGGAGGCTGCTCAGTGTGGCTGTTTTCCTC
	CHD184genes_v1_1278	KMT2A	0.43871	Pool 2	11	118496209	118496224	118496380	118496408	+	GCCAATTTTAACTGGA	CAACACAGGGCCCTAGTTAATACATACTC	TCTCAAGGTATTGATGGGAGTCTTTTGGATTTCAAGGTACTGATAGGAGTCGAGAAGACAGTCCAGAGCTGAACCCACCCCCAGGCATAGAAGACAATAGACAGTGTGCGTTATGTTTGACTTATGGTGATGACAGTGCTAATGTAAGTACTTTG
	CHD184genes_v1_1279	KMT2A	0.406452	Pool 1	11	118497901	118497917	118498073	118498100	+	TTCTTTAGGAAAAAAGA	GGTAAGACCTTATGGGTAAATTTTATGA	AATCTCTTTATTTTATAGGATGCTGGTCGTTTACTATATATTGGCCAAAATGAGTGGACACATGTAAATTGTGCTTTGTGGTCAGCGGAAGTGTTTGAAGATGATGACGGATCACTAAAGAATGTGCATATGGCTGTGATCAGGGGCAAGCAGCT
	CHD184genes_v1_1280	KMT2A	0.432258	Pool 2	11	118497986	118498004	118498160	118498185	+	TTGTGCTTTGTGGTCAGCG	ATTTTTCACAGTGCCATCAGGGTAGT	GAAGTGTTTGAAGATGATGACGGATCACTAAAGAATGTGCATATGGCTGTGATCAGGGGCAAGCAGCTGGTAAGACCTTATGGGTAAATTTTATGAAAGAGATTCCCTCTCAGTTTCCAGATATTCTTCCTGTGGGTGAATATGGCCTCCCTGAT
	CHD184genes_v1_1281	KMT2A	0.445161	Pool 2	11	118498338	118498353	118498509	118498537	+	TGAATAGGACTCTGTT	GGGATTTGATCAAAGGCGAAGTGAGAGAG	CTTTTTGGATTTTTAGAGATGTGAATTCTGCCAAAAGCCAGGAGCCACCGTGGGTTGCTGTCTCACATCCTGCACCAGCAACTATCACTTCATGTGTTCCCGAGCCAAGAACTGTGTCTTTCTGGATGATAAAAAAGTATATTGCCAACGACATC
	CHD184genes_v1_1282	KMT2A	0.36478	Pool 1	11	118498409	118498427	118498587	118498608	+	TGCTGTCTCACATCCTGCA	GGTTCACAGCAAAATTGACTGG	CCAGCAACTATCACTTCATGTGTTCCCGAGCCAAGAACTGTGTCTTTCTGGATGATAAAAAAGTATATTGCCAACGACATCGGGATTTGATCAAAGGCGAAGTGAGAGAGCTTTAGTTGCTTTAAAAAAAAAAAAAAAGACTTTTTTAGAGCAGTTTTA
	CHD184genes_v1_1283	KMT2A	0.388535	Pool 1	11	118499269	118499285	118499443	118499468	+	AGCCTATTAACAGCTAC	GGGGAAGGCTGTATATATCATTGGGG	CATGGGTTTTATTTAAGGTGGTTCCTGAGAATGGATTTGAAGTTTTCAGAAGAGTGTTTGTGGACTTTGAAGGAATCAGCTTGAGAAGGAAGTTTCTCAATGGCTTGGAACCAGAAAATATCCACATGATGATTGGTATGACCTAGCCTTGGTTATT
	CHD184genes_v1_1284	KMT2A	0.387097	Pool 1	11	118499941	118499956	118499757	118499785	-	TCAGGTTGTGGGGCTG	ATTTTTTTGAGAGAGTCTCACTCTGTCGC	CTCTCTTCTCTTTATAGTGCTACTTACTGATATCCAATAGGAAAGAGCTTATCTTCACAGTCGGAGAGATCATTTAGAATTCCTAAGCAGTCGATTGTCATAGACCCTGACCAAGGAAAGAAGAACCGATTAGAGAAGATTATGAGCGTCATTTT
	CHD184genes_v1_1285	KMT2A	0.487179	Pool 2	11	118501121	118501136	118500937	118500964	-	GTTGGACTATGGGCAA	ATCATCATAAGGGAGAGGATAGAAGCAG	TGGTCCTGTTTTCATCATGTTCAACAGTGCTGTTGATATCCGGCTCTACGACTGGAGGACGGCACTCCACTATCTTGCATGTATATACACAGCGCTTGCGAGCATCTGTGGTGCTCCAGTATACCCTGGAACACCTGGGTAAACAGATTTGGGAAA
	CHD184genes_v1_1286	KMT2A	0.467949	Pool 2	11	118500986	118501004	118501161	118501185	+	GGTGTTCCAGGGTATACTG	CAAGATGGGACTTGAGGCTGGGCAC	GAGCACCACAGATGCTCGCAAGCGCTGTGTATATACATGCAAGATAGTGGAGTGCCGTCCTCCAGTCGTAGAGCCGGATATCAACAGCACTGTTGAACATGATGAAAACAGGACCATTGCCCATAGTCCAACATCTTTTACAGGTTAGTCTTGAAT
	CHD184genes_v1_1287	KMT2A	0.425	Pool 2	11	118501633	118501653	118501814	118501837	+	TGGGCCTTTTTAGTTAAGAGT	TCCAACACAGAGATCCCCTGGCTG	TTTTATTTCCTGCCACAGAAAGTTCATCAAAAGAGAGTCAAAACACAGCTGAAATTATAAGTCCTCCATCACCAGACCGACCTCCTCATTCACAAACCTCTGGCTCCTGTTATTATCATGTCATCTCAAAGGTCCCCAGGATTCGAACACCCAGTTATTC
	CHD184genes_v1_1288	KMT2A	0.478261	Pool 2	11	118501888	118501903	118501699	118501726	-	TTTGGGCTGATCTTCT	GGTGATGGAGGACTTATAATTTCAGCTG	TAGGTCAAGTAGGTCAATAAAGTCTTTTACCTGCAGAAGGCAACGGTCGACAGCCAGGGGATCTCTGTGTTGGAGAATAACTGGGTGTTCGAATCCTGGGGACCTTTGAGATGACATGATAATAACAGGAGCCAGAGGTTTGTGAATGAGGAGGTCGGTCT
	CHD184genes_v1_1289	KMT2A	0.412903	Pool 1	11	118502505	118502520	118502321	118502349	-	GTTTGGACCGCTGGGG	GTGTAGAAGTCACTGGTTTCAATGATTTG	TGATAAGGAAGAGGTACTGTGACGCCTGGAGCCAATGCTTCGAAGTCCAGAGGAGAGTAAAGGATCACCTACTGTGACTATTTCATGAGTGGTTGGGGTAGGACTTCCTAAACAAGAGAGAAAAAGTAATAAATGCTATTGTAGATAGAACAAAT
	CHD184genes_v1_1290	KMT2A	0.449438	Pool 2	11	118502677	118502693	118502474	118502498	-	TGAAGAGGTGGAAGTGT	GGAAGAGGTACTGTGACGCCTGGAG	TTTGCCCTAAACTAGTACTTGAATTCAGTGGCCCTAAGACATGATCAACTACTTTGGCACTTGATTCAAGATCAGTAGCGGTCCCGGTGGTGGAGACTGAGGAAACATTATTCCTAGAGTAAGTATTCCCAGTTCTCATTGGAGACATTATCCGGAGTTTGGACCGCTGGGGTGATAA
	CHD184genes_v1_1291	KMT2A	0.43125	Pool 2	11	118502655	118502670	118502831	118502859	+	TCAAGTACTAGTTTAG	GCTGAGTTCCAAGAGCTCAGAGGGATCTG	GGCAAAACACTTCCACCTCTTCAAATTTGCAAAGGACAGTGGTTACTGTAGGCAATAAAAACAGTCACTTGGATGGATCTTCATCTTCAGAAATGAAGCAGTCCAGTGCTTCAGACTTGGTGTCCAAGAGCTCCTCTTTAAAGGGAGAGAAGACCAAAGT
	CHD184genes_v1_1292	KMT2A	0.445783	Pool 2	11	118502992	118503009	118502800	118502825	-	GGTGTGGGAAGGAGAGGG	GGTCTTCTCTCCCTTTAAAGAGGAGC	CCTCTTTAGAAGAAAACGACACTGAAGAGGGTTCAGCAAAGGAGCCGATTTTACTAACATTCAGTTCTCTAGATGTTGTGTTATGAACCTGTGGGGCCAGTTTAGGAATTCCAGGGTAAGCCACATTATGTGCAGATCCCTCTGAGCTCTTGGAACTCAGCACTTT
	CHD184genes_v1_1293	KMT2A	0.443243	Pool 2	11	118503167	118503182	118502953	118502981	-	CTGTCTCCTATCTCTG	AGAAAACGACACTGAAGAGGGTTCAGCAA	GAACTAGATCCCATATGTTCGTTGATAATGGATGATCTGTTGCTCATTCCAGATAGCTTCAAGGTTTTGACTTCAGTATCTTCATCTGGAGAGGAGTTTGCTGATTGGGTAGAATCTGTGTGTTGGTCTCGATCATTCCTTTGCCCTCTCAAATGGAGGTGTGGGAAGGAGAGGGCCTCTTTAGA
	CHD184genes_v1_1294	KMT2A	0.39375	Pool 1	11	118503145	118503162	118503323	118503349	+	ACGAACATATGGGATCTA	GGGCCAACGACCATGTAACAATGTTTC	GTTCCAGAGATAGGAGACAGAAAGGGAAAAAATCCTGTAAAGAAACTTTCAAAGAAAAGCATTCCAGTAAATCTTTTTTGGAACCTGGTCAGGTGACAACTGGTGAGGAAGGAAACTTGAAGCCAGAGTTTATGGATGAGGTTTTGACTCCTGAGTATAT
	CHD184genes_v1_1295	KMT2A	0.464516	Pool 2	11	118503469	118503484	118503285	118503313	-	TTTAGAGGTGTCAGTG	GGAGTCAAAACCTCATCCATAAACTCTGG	TCACTTTGACTGTGCGTTTCCGTGGTGCCTGTAATTCCTTGGCAGATCCTTCTACTTGCATGGGTGGAGCTTTGGGGACTCCTGGCATAGAAAGGCCTTTATCACCAATCTTATCAGAAGAAACATTGTTACATGGTCGTTGGCCCATATACTCA
	CHD184genes_v1_1296	KMT2A	0.43871	Pool 2	11	118503443	118503459	118503615	118503642	+	ACCACGGAAACGCACAG	CAACCAAGCCCCAATAATACCTCATGCC	TCAAAGTGACACTGACACCTCTAAAAATGGAAAATGAGAGTCAATCCAAAAATGCCCTGAAAGAAAGTAGTCCTGCTTCCCCTTTGCAAATAGAGTCAACATCTCCCACAGAACCAATTTCAGCCTCTGAAAATCCAGGAGATGGTCCAGTGGCC
	CHD184genes_v1_1297	KMT2A	0.491228	Pool 2	11	118503779	118503794	118503580	118503607	-	AAGCCCAAAAAACATG	GGACCATCTCCTGGATTTTCAGAGGCTG	TTAGAACGTGCACGGGCACTGCGACGGGGATACCTCCTTTTAAAAGAGCCATCCTCCTGAGGTTTGGGGCCATCTGGAAGCATTAGGTTTCTGTCCTGTACTGGAAGATTCTGATAGTTGTTACTTTGAGAATCCTGGCATGAGGTATTATTGGGGCTTGGTTGGGCCACT
	CHD184genes_v1_1298	KMT2A	0.454054	Pool 2	11	118503753	118503768	118503954	118503982	+	CGTCGCAGTGCCCGTG	ACTAGAACAGTGATTTCTTCAGGTGGAGA	CACGTTCTAACATGTTTTTTGGGCTTACCCCACTCTATGGAGTAAGATCCTATGGTGAAGAAGACATTCCATTCTACAGCAGCTCAACTGGGAAGAAGCGAGGCAAGAGATCAGCTGAAGGACAGGTGGATGGGGCCGATGACTTAAGCACTTCAGATGAAGACGACTTATACTATTACAACTTC
	CHD184genes_v1_1299	KMT2A	0.445161	Pool 2	11	118504100	118504115	118503916	118503944	-	GCTGCTTTTCCTTGTT	ATAGTATAAGTCGTCTTCATCTGAAGTGC	GTGGCTGTGACACTAGTATCACTCTCTGTCCCATCATCAACACCATCCAACTGTGAGATTTTTGGAAGATCACACTGTTCCTCCTCCCGAAATAAATTATGGGATGCCAGTCGTTCCTCTCCACCTGAAGAAATCACTGTTCTAGTGAAGTTGTA
	CHD184genes_v1_1300	KMT2A	0.394444	Pool 1	11	118504078	118504093	118504274	118504302	+	GTGATACTAGTGTCAC	ACAGGGACAAGATTCCTTGGAAGCTCAGC	AGCCACAACAAGGAAAAGCAGCCAGATTCCAAAAAGAAATGGTAAAGAAAATGGAACAGAGAACTTAAAGATTGATAGACCTGAAGATGCTGGGGAGAAAGAACATGTCACTAAGAGTTCTGTTGGCCACAAAAATGAGCCAAAGATGGATAACTGCCATTCTGTAAGCAGAGTTAAAAC
	CHD184genes_v1_1301	KMT2A	0.451613	Pool 2	11	118504254	118504269	118504425	118504453	+	TCTGTAAGCAGAGTTA	GGGAATATCCTGCCTTCAGACATTATGGA	AAACACAGGGACAAGATTCCTTGGAAGCTCAGCTCAGCTCATTGGAGTCAAGCCGCAGAGTCCACACAAGTACCCCCTCCGACAAAAATTTACTGGACACCTATAATACTGAGCTCCTGAAATCAGATTCAGACAATAACAACAGTGATGACTGT
	CHD184genes_v1_1302	KMT2A	0.422222	Pool 2	11	118504596	118504611	118504387	118504415	-	TTGTAGGCAGCTGCTG	ACTGTTGTTATTGTCTGAATCTGATTTCA	AGAAAATACTTCAAAAAGACCCATGTCTTTTTCACGATTACTGTCAAGACCCAATCCTTCACCAAGATTCAGGAGTTCTGATGAAGATGACTCTGGGCTCTCACCCAAAGCCTGCATGGATGGAGTATTCTTTAGTACAAAGTCCATAATGTCTGAAGGCAGGATATTCCCACAGTCATC
	CHD184genes_v1_1303	KMT2A	0.497143	Pool 2	11	118504764	118504779	118504560	118504588	-	CTCTCTTCTCCCCTGA	ACTTCAAAAAGACCCATGTCTTTTTCACG	GTCTGAGATAACAGCTAGTCTACTGGGATTCTGGCTGGGGACAGTGGGACTCCGGGTGGTCAAGACAGACAGATCAGATGGTAGCTCTAGAGGCAACTCAAACTGTTCCTCTGCTGAGATAGAGGAAGAGACACTACTATCCACAGGTTCTGTTGTAGGCAGCTGCTGAGAAAAT
	CHD184genes_v1_1304	KMT2A	0.490323	Pool 2	11	118504739	118504754	118504910	118504938	+	CAGTAGACTAGCTGTT	CATCTCTAGCCCTCCTTGTGGTTCAGTAG	ATCTCAGACTCAGGGGAGAAGAGAGTAACCATCACAGAAAAATCTGTAGCCTCCTCTGAAAGTGACCCAGCACTGCTGAGCCCAGGAGTAGATCCAACTCCTGAAGGCCACATGACTCCTGATCATTTTATCCAAGGACACATGGATGCAGACCA
	CHD184genes_v1_1305	KMT2A	0.5	Pool 2	11	118505093	118505112	118504883	118504906	-	GGTGGGGTGGAGTGGTCTGG	TCTGCATCCATGTGTCCTTGGATA	ACAGCTGCATTGGAAATCTGAGACGGGCCAGGACTATCAGTAGAATTGGGCACATACTTCTGGTTCTGGATGGGAACAGTTGGGGAAACAGGTACCTGAAGGCCAGGGGTGCTACTGTTCCTAGTTAAATCCTGATTGTTGCCATGACCTTGCTCTACTGAACCACAAGGAGGGCTAGAGATGTGG
	CHD184genes_v1_1306	KMT2A	0.464516	Pool 2	11	118505242	118505257	118505058	118505086	-	GTATTTGTCTCCATCA	GCATTGGAAATCTGAGACGGGCCAGGACT	CACTGGGTGTAGAACTAACAGAAGAGGTCAATTGGATTTTTTGGGTCACTCCATTTGGAAGAGTTTGGAGAACATAAAGTGGCTGCATGTTCTGGTTAACAACTATGAGTTTCTCAGTGGCTGGCTTCAGGTGGGGTGGAGTGGTCTGGACAGCT
	CHD184genes_v1_1307	KMT2A	0.464516	Pool 2	11	118505211	118505236	118505392	118505410	+	TTGACCTCTTCTGTTAGTTCTACACC	CCTTCCCTGCAGCTACTCA	CAGTGTGATGGAGACAAATACTTCAGTATTGGGACCCATGGGAGGTGGTCTCACCCTTACCACAGGACTAAATCCAAGCTTGCCAACTTCTCAATCTTTGTTCCCTTCTGCTAGCAAAGGATTGCTACCCATGTCTCATCACCAGCACTTACATT
	CHD184genes_v1_1308	KMT2A	0.516129	Pool 3	11	118505371	118505386	118505542	118505570	+	CTCATCACCAGCACTT	CATCCTCTGGACTCAAGAAAAGACCCATA	ACATTCCTTCCCTGCAGCTACTCAAAGTAGTTTCCCACCAAACATCAGCAATCCTCCTTCAGGCCTGCTTATTGGGGTTCAGCCTCCTCCGGATCCCCAACTTTTGGTTTCAGAATCCAGCCAGAGGACAGACCTCAGTACCACAGTAGCCACTC
	CHD184genes_v1_1309	KMT2A	0.421053	Pool 2	11	118505728	118505743	118505514	118505537	-	GTTCGGTGAGATGAAG	GGCTACTGTGGTACTGAGGTCTGT	TATTAAGTGACCCCAAATCTAACAGACTTGGATGATTAGGAAGCTGGGAGGGTGTGAAGTTAATCAATGTCATATTAGAAACCACATCAGAAGGGGCAATGTTTGAAGGGGTACTAGAGGGAGCAAGTTTTTTATTCTTTCGGGTCTGTAGACGAGATATGGGTCTTTTCTTGAGTCCAGAGGATGGAGT
	CHD184genes_v1_1310	KMT2A	0.46875	Pool 2	11	118505701	118505722	118505883	118505905	+	GTCTGTTAGATTTGGGGTCACT	TCAGGGTCTGTGTCTGGCTTGGC	TAATACTTCATCTCACCGAACTGTCCCCAACATCATAAAAAGATCTAAATCTAGCATCATGTATTTTGAACCGGCACCCCTGTTACCACAGAGTGTGGGAGGAACTGCTGCCACAGCGGCAGGCACATCAACAATAAGCCAGGATACTAGCCACCTCACA
	CHD184genes_v1_1311	KMT2A	0.468571	Pool 2	11	118506050	118506065	118505846	118505874	-	CTGCTGGCTAGCTTTG	GGCTAGTATCCTGGCTTATTGTTGATGTG	ATTAAAAGATTGCTTATTGAGCCAATATCTGGGGTACCAAGCAACCTTGGGTTGGTTAAGGTGACGTGTCCTGGAACTGACGCACTACTTGTAGGGGTTGTGGTAGTTTGCATGGATACAACATTCAAGACAGAGGAACTGGATGCCAAGCCAGACACAGACCCTGATGTGAGGT
	CHD184genes_v1_1312	KMT2A	0.53125	Pool 3	11	118506027	118506044	118506205	118506231	+	GGCTCAATAAGCAATCTT	CGGGCATAACAGCCGCTTCACCTTCTG	TTAATCAAAGCTAGCCAGCAGAGCCTGGGGATTCAGGACCAGCCTGTGGCTTTACCGCCAAGTTCAGGAATGTTTCCACAACTGGGGACATCACAGACCCCCTCTACTGCTGCAATAACAGCGGCATCTAGCATCTGTGTGCTCCCCTCCACTCAGACTA
	CHD184genes_v1_1313	KMT2A	0.512821	Pool 3	11	118506351	118506370	118506171	118506194	-	GGAGCGTCTACCGTCTGGGT	GGAGGGGAGCACACAGATGCTAGA	AAAGTTGGATACCTGGGGCCCTGAAGCAGAATCAAGATCACGCTGGGAAGAATGAATCCCAGTTTTGCTGGCAAGGAGCTGGTTCACATGCTGAAGCTGATAGTGTTCGTCTGCTTCCCCAGAAGGTGAAGCGGCTGTTATGCCCGTAGTCTGAGT
	CHD184genes_v1_1314	KMT2A	0.565217	Pool 3	11	118506506	118506521	118506317	118506344	-	GGTTTTTGGTTTGGGT	GGATACCTGGGGCCCTGAAGCAGAATCA	TTAGTGGGACCCGGCACTGAAGGGCTTGCTGACCGCTGTCCAGAAGATGGAGAGGATGGAGAACCCCCAGGAGAGGTGGGGCTGGCTTGCACAGCTGAGGATAAAGCCTTGTTCTGCTCCAGTCCCATGCTATTAGGAGCGTCTACCGTCTGGGTAAAGTT
	CHD184genes_v1_1315	KMT2A	0.482955	Pool 2	11	118506676	118506694	118506475	118506499	-	AACATGAAATCCCACAGAC	GGACCCGGCACTGAAGGGCTTGCTG	CCAGCCTAGCTAGTATTTGGATCTCTCACCCTGTGCCTGAGGTCAGGGATGTCGTTTCTTGGTCTGGAATGTGTGCTTCAGAAGAACTGGTCCGCAAATGGGAAACTTTGTGCTTCTTGCCATTCCCTTTGTCTAGAGGCAGCTGAAACCGTTTGGTTTTTGGTTTGGGTTTAGTG
	CHD184genes_v1_1316	KMT2A	0.49359	Pool 2	11	118507462	118507480	118507637	118507661	+	CACCTCCACATTCAGTACA	CTAAGCTCTCAGTTTTGTCCACCTC	TATTTACTGGTGGTTTGTCTTGAAAAGATACAAATGCCTGTGTTCCAGGACTCCAGGAGCAGAGGCTGAGCAGCAGGATACAGCTAGCGTGGAGCAGTCCTCCCAGAAGGAGTGTGGGCAACCTGCAGGGTAAGCTGAAGAATTCGTCTTTTAAGA
	CHD184genes_v1_1317	KMT2A	0.374194	Pool 1	11	118509070	118509093	118509249	118509269	+	TTCTGGGTTTTTTCTTTGAATTGA	GGATTATGAGAATCACCCACT	AGAACTAGCTGATATTATATCTTACATTTGGTTTTTATTTAGGCAAGTCGCTGTTCTTCCGGAAGTTCAGGTGACCCAAAATCCAGCAAATGAACAAGAAAGTGCAGGTATGTGGGTGGGTAAAAGGTTAGAATCAGAGAATATCAATGCTAAAA
	CHD184genes_v1_1318	KMT2A	0.384615	Pool 1	11	118510084	118510100	118509901	118509927	-	AGATCTGAAAGCCATCA	AGTGGTTGCAGTAACAAATGCTCACTG	TCACTGGAAATTTCAAAAACAAGTCCTTTCTTGGGTTTTTTCTCAGTAATGCTTTCCTTCCGCTTTTGTTCTTGCTGAAGCCAAAGCATCAGTGGGGAGCTGAAATTACTTTCCTCTTCTTCCACTGTTTTAGGTTCTAATAGGGAGAAAATAGAT
	CHD184genes_v1_1319	KMT2A	0.4	Pool 1	11	118509959	118509976	118510132	118510158	+	GTGGAAGAAGAGGAAAGT	ATCAGGTTGACCCATCAGCAGAAGCCC	AATTTCAGCTCCCCACTGATGCTTTGGCTTCAGCAAGAACAAAAGCGGAAGGAAAGCATTACTGAGAAAAAACCCAAGAAAGGACTTGTTTTTGAAATTTCCAGTGATGATGGCTTTCAGATCTGTGCAGAAAGTATTGAAGGTGAGTGGATTAA
	CHD184genes_v1_1320	KMT2A	0.425806	Pool 2	11	118511862	118511882	118512038	118512061	+	TTCTAAGCAGTGCTTGTGCAC	GGTGTTATTCCACTCCTGTCTCAG	ATCATTGGTATTAAGAAGGGTTTACGTGCATATTTTCTGGCTTACGGGTTTTCTTTATTTCCTTTCAGATGCCTGGAAGTCATTGACAGATAAAGTCCAGGAAGCTCGATCAAATGCCCGCCTAAAGCAGCTCTCATTTGCAGGTAATGGCTGGA
	CHD184genes_v1_1321	KMT2A	0.493827	Pool 2	11	118519587	118519602	118519765	118519791	+	CTCACTTCCCTGGTGC	GCTCAGCCAGGGCTGAAGTCCACCTCA	TTCTGATTCTTCTAGGTGTTAACGGTTTGAGGATGCTGGGGATTCTCCATGATGCAGTTGTGTTCCTCATTGAGCAGCTGTCTGGTGCCAAGCACTGTCGAAATTACAAATTCCGTTTCCACAAGCCAGAGGAGGCCAATGAACCCCCCTTGAACCCTCACG
	CHD184genes_v1_1322	KMT2A	0.521739	Pool 3	11	118519659	118519678	118519840	118519863	+	GTTGTGTTCCTCATTGAGCA	ATCTCATGACACTGTCATCTTCCC	GCTGTCTGGTGCCAAGCACTGTCGAAATTACAAATTCCGTTTCCACAAGCCAGAGGAGGCCAATGAACCCCCCTTGAACCCTCACGGCTCAGCCAGGGCTGAAGTCCACCTCAGGCAAGTTCCCTTCTTTTCTGTCAGCAGTTTTGGGTCTCGATTTTCTT
	CHD184genes_v1_1323	KMT2A	0.464516	Pool 2	11	118519918	118519933	118520089	118520117	+	AAGCATTTCTCTAAAT	ATTAGAAACTGCTTTCCCTCTCCTCCAGC	ATGTTTTAATCTTTTGGCCCCAGGAAGTCAGCATTTGACATGTTTAACTTCCTGGCTTCTAAACATCGTCAGCCTCCTGAATACAACCCCAATGATGAAGAAGAGGAGGAGGTACAGCTGAAGTCAGCTCGGTAAGTCTTGAGTGGGGAGCAGTC
	CHD184genes_v1_1324	KMT2A	0.397436	Pool 1	11	118520762	118520777	118520934	118520961	+	TCCTGAAAAAAATTCG	CAAAATCAAAGCAGACCAAATGCTGGAG	TTAATAGTATGTCTTATCTCTTAGGAGGGCAACTAGCATGGATCTGCCAATGCCCATGCGCTTCCGGCACTTAAAAAAGACTTCTAAGGAGGCAGTTGGTGTCTACAGGTATGACTAAAATTCTAGAAAGAATTACAGAAAACGAATGCAGTTTTT
	CHD184genes_v1_1325	KMT2A	0.503226	Pool 2	11	118521254	118521272	118521428	118521453	+	TTTGTGTCTGACCTCTTTT	CACTTGCACTCACACAGTTCTTTTGT	CCATCTTTGTCCTAGGTCTCCCATCCATGGCCGGGGTCTTTTCTGTAAGAGAAACATTGATGCAGGTGAGATGGTGATTGAGTATGCCGGCAACGTCATCCGCTCCATCCAGACTGACAAGCGGGAAAAGTATTACGACAGCAAGGTAAGTCTCC
	CHD184genes_v1_1326	KMT2A	0.503226	Pool 2	11	118521432	118521447	118521248	118521276	-	GAACTGTGTGAGTGCA	ATGGAAAAGAGGTCAGACACAAATTTTGC	AGTGGGAGACTTACCTTGCTGTCGTAATACTTTTCCCGCTTGTCAGTCTGGATGGAGCGGATGACGTTGCCGGCATACTCAATCACCATCTCACCTGCATCAATGTTTCTCTTACAGAAAAGACCCCGGCCATGGATGGGAGACCTAGGACAAAG
	CHD184genes_v1_1327	KMT2A	0.470968	Pool 2	11	118521863	118521878	118522034	118522062	+	TGACAAGTTCTTCTCC	GCACATTGTCATCTTTGCCATGCGTAAGA	CTTCTTCTGCATGTGCAGGGCATTGGTTGCTATATGTTCCGAATTGATGACTCAGAGGTAGTGGATGCCACCATGCATGGAAATGCTGCACGCTTCATCAATCACTCGTGTGAGCCTAACTGCTATTCTCGGGTCATCAATATTGATGGGCAGAA
	CHD184genes_v1_1328	KMT2A	0.496774	Pool 2	11	118522006	118522026	118522182	118522205	+	CTCGGGTCATCAATATTGATG	TCTCCCCCAGTGTTGGAGTGCAAG	GGCAGAAGCACATTGTCATCTTTGCCATGCGTAAGATCTACCGAGGAGAGGAACTCACTTACGACTATAAGTTCCCCATTGAGGATGCCAGCAACAAGCTGCCCTGCAACTGTGGCGCCAAGAAATGCCGGAAGTTCCTAAACTAAAGCTGCTCT
	CHD184genes_v1_1329	KMT2A	0.525	Pool 3	11	118522213	118522228	118522024	118522052	-	GTTGCTTTGGATGGCC	GGCAAAGATGACAATGTGCTTCTGCCCAT	CCGCCTCCTTGCACTCCAACACTGGGGGAGAAGAGCAGCTTTAGTTTAGGAACTTCCGGCATTTCTTGGCGCCACAGTTGCAGGGCAGCTTGTTGCTGGCATCCTCAATGGGGAACTTATAGTCGTAAGTGAGTTCCTCTCCTCGGTAGATCTTACGCAT
	CHD184genes_v1_1330	KDM5A	0.3875	Pool 1	12	285790	285806	285602	285629	-	AAAAATAACCCCATAAG	GAGTGGTTTCATCAAGTTTGTGTGGGTG	AAGTCATTGCCTATCTAGACATCCCAGTTGTTTGCTATTGTTTAAGCCAAGAAAGCTCTTTGGTTTGCTTTTATTCTAGGCTTAATGTTTATGTAACCTAAACATTCCCCAATCTTGTTTCCTACAGGTAGACTGGGTACAATGTGATGGTGGCTGTGAT
	CHD184genes_v1_1331	KDM5A	0.44086	Pool 2	12	285413	285433	285620	285642	+	TGTGGTCCATGTCCCCCCATG	GAAACCACTCATCACAGCCACCA	TCCCAAACTAACCAAGCATCTGCTAACTGGTCTCTTTAAGATCCTCCATTGGTAGTTTGTAGCTCATTATGAAGGAAGGAGGTGGTGCTGGACCTGGGCTAACTGGCCCCTGCTTCTTTGCACAGTTTATACAGATGTAATCTTCATTTTCAGCCATTTCTGGAGATACACCCACACAAACTTGAT
	CHD184genes_v1_1332	KDM5A	0.427027	Pool 2	12	285708	285733	285504	285522	-	TCTTTGGTTTGCTTTTATTCTAGGCT	AGCACCACCTCCTTCCTTC	TAATGTTTATGTAACCTAAACATTCCCCAATCTTGTTTCCTACAGGTAGACTGGGTACAATGTGATGGTGGCTGTGATGAGTGGTTTCATCAAGTTTGTGTGGGTGTATCTCCAGAAATGGCTGAAAATGAAGATTACATCTGTATAAACTGTGCAAAGAAGCAGGGGCCAGTTAGCCCAGGTCC
	CHD184genes_v1_1333	KDM5A	0.473684	Pool 2	12	292718	292741	292913	292932	+	CCTTGACCTCTCATGCTTGACTAT	GCTGCAGCAGCCTTCTCCTT	AAACAGTTGGAACTCACCTTGTCCTTGCAGGGCCTTTGGCAGTTCTGTGCTGCGCACACAGCATTCTCATCATCAGACTCCTCTGCTCCTGACCAGTCATACTTTGAGGGGATGTCCAGCACCTTTTTCTCTCTTTTCTTTTCAGTGCTCTCTTTCACAAGTTCAACTTTG
	CHD184genes_v1_1334	KDM5A	0.371795	Pool 1	12	293066	293083	292884	292909	-	GCAACTTTTTGGAGAAGG	AGTTGAACTTGTGAAAGAGAGCACTG	AAAACAGAAGTCCAAGGAGTTAAAGAAAATGGACAAACCTAGAAAGAAGAAATTAAAATTAGGTGCAGACAAATCAAAGGAGCTGAATAAACTGGCCAAGAAACTAGCAAAAGAAGAAGAGAGAAAGAAAAAGAAGGAGAAGGCTGCTGCAGCCAA
	CHD184genes_v1_1335	KDM5A	0.342541	Pool 1	12	293047	293062	293244	293271	+	CTCCTTGGACTTCTGT	ACCTAGAATAGACACATTCGGAGAGACA	TTTCCTTCTCCAAAAAGTTGCTCTACCTTTTCTAGCTTCCGTTTCCGTTTCTTCTCTGAAGAGTCCTTTCCTTTCACTTTTAGTGGTTTCTCTTCCATGCTGTCATCCTTCAAAAATATAAATTTAGGAACAATTTTAAAGCAAGACAGTTAAAAAACAGTATTACTCTCTTATATGAGGT
	CHD184genes_v1_1336	KDM5A	0.46875	Pool 2	12	295541	295556	295717	295745	+	AACCACTGTTTAAATA	CAACTCCAGCACTGGAGGTTCCAAACTTC	AGTATTAAATCCACACCTCCATGATATGCAAGAATCTGTCTTCAGAGGGTGGGTGTGTGGCCTGCAAAATCCGCCATATGTGTTGAGTCTCGTCCAGAGATACTTCCAGGAGATCTCCAACCATCATAAGTTCTTCCAGTTGTGCCTTAGCTCCAGGTGA
	CHD184genes_v1_1337	KDM5A	0.49359	Pool 2	12	295808	295823	295624	295651	-	TGCTTTGTTTTATGGT	GGACGAGACTCAACACATATGGCGGATT	ATTTTTTGGGAAAGGTTCTAGCACCCCAAGGAAACAACCTCGGAAGAGCCCTTTGGTGCCCCGAAGTTTGGAACCTCCAGTGCTGGAGTTGTCACCTGGAGCTAAGGCACAACTGGAAGAACTTATGATGGTTGGAGATCTCCTGGAAGTATCTCT
	CHD184genes_v1_1338	KDM5A	0.419355	Pool 1	12	297003	297025	297181	297202	+	CTGCTTATGTTCCCCACAGTTTT	GACTTCACACTGGCTGTGTCCT	TTAAAGGAGTAATACCTTGAGAACAACTCTTAGAAGCAGAAGAATAAGCATGCTCTGCACAAAATGAAGGTGCTGTCCACATGTGGGTCACCACCTCCTCGGATTTGATGGGAATCTCTTCATCACAAAAAAGATTGGGTTCAAGACTACTAGAG
	CHD184genes_v1_1339	KDM5A	0.398734	Pool 1	12	297094	297110	297269	297293	+	GGTGCTGTCCACATGTG	ATGGAGGCTTTCAGGTTAAAGCTTC	GGTCACCACCTCCTCGGATTTGATGGGAATCTCTTCATCACAAAAAAGATTGGGTTCAAGACTACTAGAGGACTTCACACTGGCTGTGTCCTGAAGAAGAAACAAAGAGAAGTATTCAGAATTAGAGTCATTTAACTTATTTTATGACAAGGCCCAAA
	CHD184genes_v1_1340	KDM5A	0.43871	Pool 2	12	307085	307100	306901	306929	-	TTGTTGTTTAGGGACA	GCTGTGTGGGTACATACCTGATCATTGGG	CTTACCTAGTTTCCAGCAGTCTGCTTTTAACCGGGTGGTGAGCAGTGTGTCATCTTCTCCTCGACAAACAATGGACTATGATGATGAAGAAACAGACTCTGATGAAGACATTCGAGAGACATATGGCTACGACATGAAGGTAGTTACATGGACAA
	CHD184genes_v1_1341	KDM5A	0.425806	Pool 2	12	306941	306956	307112	307140	+	ACTACCTTCATGTCGT	ATGAACAGCAAGACATGCTAAACAGACAG	AGCCATATGTCTCTCGAATGTCTTCATCAGAGTCTGTTTCTTCATCATCATAGTCCATTGTTTGTCGAGGAGAAGATGACACACTGCTCACCACCCGGTTAAAAGCAGACTGCTGGAAACTAGGTAAGTGTCCCTAAACAACAAATAATTCCAAG
	CHD184genes_v1_1342	KDM5A	0.464516	Pool 2	12	307416	307434	307590	307615	+	CCCATGAAATAGAAAAAGA	GCTAGAGCCTGCCGCGCTCTATCTTG	ATGTAAATCCTAAACTTGCCTGTAAGTCTGGATTGGCAGCTGCTTTTTGGAGTTCTGCACTGATGATCTTTTCAGTTTTTTCTCGAGCCGCCTGTTCCACCATACGCTGGCTCAACACAGATAGTTTGGCCAGGGCAGAGGATAGTTCATCTGTG
	CHD184genes_v1_1343	KDM5A	0.557692	Pool 3	12	307741	307756	307557	307584	-	TTCCTTTGCCCTCTTT	ATGAACTATCCTCTGCCCTGGCCAAACT	GTATGCGGTCTCGAAGGCCCAGGCTAGAGACTATTCTGTCACTCCTGGTATCCCTTCAGAAGTTGCCCGTACGGTTGCCTGAAGGAGAGGCCCTGCAGTGTTTGACAGAACGTGCTATGAGTTGGCAAGATAGAGCGCGGCAGGCTCTAGCCACAG
	CHD184genes_v1_1344	KDM5A	0.422619	Pool 2	12	307903	307919	307710	307734	-	GGACCGCATAGAAGAAG	GGTCTCGAAGGCCCAGGCTAGAGAC	TAAAATTTTGCATTTGCCGCAAGACAGCCAGTGGGTTTATGCTACAGTGTGAGCTCTGCAAAGACTGGTTCCATAACAGCTGTGTTCCTCTTCCTAAATCAAGTTCCCAAAAAAAAGGATCCAGCTGGCAAGCTAAAGAAGTAAAATTCCTTTGCCCTCTTTGTATGC
	CHD184genes_v1_1345	KDM5A	0.402439	Pool 1	12	308050	308071	307867	307885	-	GAGGATTTGGTATTTTGGGGGG	CGCAAGACAGCCAGTGGGT	TATATTGCAGTGACTCTTTTCAATTAAATGTTTGTCTTGTACAGGTGGCAGTTTTCAAAGAACGGGAGCAAAAAGAGATTGAAGCCATGCATTCTCTCAGAGCAGCCAACCTAGCCAAGATGACAATGGTGGACCGCATAGAAGAAGTAAAATTTTGCATTTGC
	CHD184genes_v1_1346	KDM5A	0.4	Pool 1	12	309925	309940	309741	309769	-	GGTGTATATGGGAGTG	GTGAATACAAAACTCTGTAGAGATATTAG	GCAAAAATAGGAGGAAAAAAGTAAAAGAACTAATAGAAAAAGAAAAAGAAAAGGATCTGGACCTGGAGCCTCTGAGTGATCTGGAGGAAGGATTGGAGGAAACCAGAGATACAGCCATGGTGGTAAGAAATTACCTAGCATCTTGAGTTTGCTTG
	CHD184genes_v1_1347	KDM5A	0.335484	Pool 1	12	310022	310047	309848	309866	-	GTCAACAAATGGTTCCTTTATTATTT	GGACCTGGAGCCTCTGAGT	TTACTTTTAAGATTATTTTCAAAACCAGAGTTTATAATGGTGGTTTTATTTTTGTAGGTGCTGAGCCCCCGGACCGACATTGGTGTATATGGGAGTGGCAAAAATAGGAGGAAAAAAGTAAAAGAACTAATAGAAAAAGAAAAAGAAAAGGATCT
	CHD184genes_v1_1348	KDM5A	0.503226	Pool 2	12	310848	310863	311019	311047	+	TTATCAGCTGCTTATG	CAGACAAGCTCTCAAGCTGCTCCAAATAA	AGAGTGTTGAAGTTCAAGTACCTGTAACAATGTATGGCTAGAATTCTTCTTAAGAAACGTCCGCCCAGTCCGTTCTCTCCATGCCCGTGCTGCTGCTACCTGTGATTCCACTTGCGGCAGTGCTTCAAGACGCACAGGAATAGGGCGTCCTTTCG
	CHD184genes_v1_1349	KDM5A	0.493827	Pool 2	12	311097	311113	310909	310934	-	AAACCCCATAAGAGAAC	GGACTGGGCGGACGTTTCTTAAGAAG	TCAAATTGTGAGAATCTACTTTGGTTTTTCAGAGTGGCAGCAATTACGCTTATTTGGAGCAGCTTGAGAGCTTGTCTGCGAAAGGACGCCCTATTCCTGTGCGTCTTGAAGCACTGCCGCAAGTGGAATCACAGGTAGCAGCAGCACGGGCATGGAGAGAAC
	CHD184genes_v1_1350	KDM5A	0.423077	Pool 2	12	313191	313215	313016	313034	-	CTGTTTTTATTGTTCTTTTAGACCG	CCCACCTATCAGGTAATGC	AGGCACAGTGTGGCAAGTTTAGAAAGCATTGTGAATGAAGCCAAGAACATTCCAGCCTTTCTACCCAATGTGTTGTCCTTGAAAGAAGCCTTACAAAAGGCTCGAGAATGGACCGCTAAAGTGGAAGCTATTCAGGTAAGAAGACTTTTGGATTAT
	CHD184genes_v1_1351	KDM5A	0.36129	Pool 1	12	313110	313125	313281	313309	+	CAAGGACAACACATTG	ATGATTTCACTGAATTCTTACCACAATCC	GGTAGAAAGGCTGGAATGTTCTTGGCTTCATTCACAATGCTTTCTAAACTTGCCACACTGTGCCTCGGTCTAAAAGAACAATAAAAACAGAGTAGGATGCATGAGAAATCAACATTTAAGTAACATTTCAGAATGTTTAGAGAACTTTCATTTAC
[truncated: 8,803 more rows]
