# Supplementary material for: Genomic analysis of 11,555 probands identifies 60 dominant congenital heart disease genes
Source: Proc Natl Acad Sci U S A. 2025 Mar 24;122(13):e2420343122. doi: 10.1073/pnas.2420343122 (PMC12002227; doi:10.1073/pnas.2420343122)
Supplement: Supplementary file 4 — Dataset S03 (XLSX) [file pnas.2420343122.sd03.xlsx]

## Sheet: DS3. CHD Patients
	Extended Dataset 3. All 11,555 MIPseq and WES Probands
	Table of all CHD probands included in study. The 'Proband ID' is de-identified identifier. 'Platform' is the sequencing platform. 'Family structure' indicates if the proband is part of a complete trio that was included in the study or a singleton. 'Cardiac Summary Diagnosis' is the top-level cardiac phenotype assigned to the proband. 'Detailed Cardiac Diagnosis' is the complete clinical descripti…
	Proband ID	Platform	Family Structure	Cardiac Summary Diagnosis	Detailed Cardiac Diagnosis	NDD/EC Summary Diagnosis
	14900	WES	Trio	Unknown	.NoData	Unknown
	92020048	WES	Singleton	Unknown	.NoData	Unknown
	92020062	WES	Singleton	Unknown	.NoData	Unknown
	92020074	WES	Singleton	Unknown	.NoData	Unknown
	92020315	WES	Singleton	Unknown	.NoData	Unknown
	92020430	WES	Singleton	Unknown	.NoData	Unknown
	92020492	WES	Singleton	Unknown	.NoData	Unknown
	92020505	WES	Singleton	Unknown	.NoData	Unknown
	92020618	WES	Singleton	Unknown	.NoData	Unknown
	92020769	WES	Singleton	Unknown	.NoData	Unknown
	92020896	WES	Singleton	Unknown	.NoData	Unknown
	92020947	WES	Singleton	Unknown	.NoData	Unknown
	92020959	WES	Singleton	Unknown	.NoData	Unknown
	92020961	WES	Singleton	Unknown	.NoData	Unknown
	92021026	WES	Singleton	Unknown	.NoData	Unknown
	92021040	WES	Singleton	Unknown	.NoData	Unknown
	92021052	WES	Singleton	Unknown	.NoData	Unknown
	92021090	WES	Singleton	Unknown	.NoData	Unknown
	92021141	WES	Singleton	Unknown	.NoData	Unknown
	92021216	WES	Singleton	Unknown	.NoData	Unknown
	92021343	WES	Singleton	Unknown	.NoData	Unknown
	92021355	WES	Singleton	Unknown	.NoData	Unknown
	92021381	WES	Singleton	Unknown	.NoData	Unknown
	92021393	WES	Singleton	Unknown	.NoData	Unknown
	92021521	WES	Singleton	Unknown	.NoData	Unknown
	92021557	WES	Singleton	Unknown	.NoData	Unknown
	92021913	WES	Singleton	Unknown	.NoData	Unknown
	92021937	WES	Singleton	Unknown	.NoData	Unknown
	92022042	WES	Singleton	Unknown	.NoData	Unknown
	92022282	WES	Singleton	Unknown	.NoData	Unknown
	92022371	WES	Singleton	Unknown	.NoData	Unknown
	92022422	WES	Singleton	Unknown	.NoData	Unknown
	92022547	WES	Singleton	Unknown	.NoData	Unknown
	92022650	WES	Singleton	Unknown	.NoData	Unknown
	92022775	WES	Singleton	Unknown	.NoData	Unknown
	92022989	WES	Singleton	Unknown	.NoData	Unknown
	92023018	WES	Singleton	Unknown	.NoData	Unknown
	92023183	WES	Singleton	Unknown	.NoData	Unknown
	92023234	WES	Singleton	Unknown	.NoData	Unknown
	92023258	WES	Singleton	Unknown	.NoData	Unknown
	92023397	WES	Singleton	Unknown	.NoData	Unknown
	92023602	WES	Singleton	Unknown	.NoData	Unknown
	92023830	WES	Singleton	Unknown	.NoData	Unknown
	92024147	WES	Singleton	Unknown	.NoData	Unknown
	92024159	WES	Singleton	Unknown	.NoData	Unknown
	92024250	WES	Singleton	Unknown	.NoData	Unknown
	92024262	WES	Singleton	Unknown	.NoData	Unknown
	92024539	WES	Singleton	Unknown	.NoData	Unknown
	92024945	WES	Singleton	Unknown	.NoData	Unknown
	92024971	WES	Singleton	Unknown	.NoData	Unknown
	92025048	WES	Singleton	Unknown	.NoData	Unknown
	92025050	WES	Singleton	Unknown	.NoData	Unknown
	92025175	WES	Singleton	Unknown	.NoData	Unknown
	92025466	WES	Singleton	Unknown	.NoData	Unknown
	92025632	WES	Singleton	Unknown	.NoData	Unknown
	92025745	WES	Singleton	Unknown	.NoData	Unknown
	92026177	WES	Singleton	Unknown	.NoData	Unknown
	92026242	WES	Singleton	Unknown	.NoData	Unknown
	92026418	WES	Singleton	Unknown	.NoData	Unknown
	92026456	WES	Singleton	Unknown	.NoData	Unknown
	92026608	WES	Singleton	Unknown	.NoData	Unknown
	92026696	WES	Singleton	Unknown	.NoData	Unknown
	92026773	WES	Singleton	Unknown	.NoData	Unknown
	92026800	WES	Singleton	Unknown	.NoData	Unknown
	92026836	WES	Singleton	Unknown	.NoData	Unknown
	92026925	WES	Singleton	Unknown	.NoData	Unknown
	92027092	WES	Singleton	Unknown	.NoData	Unknown
	92027282	WES	Singleton	Unknown	.NoData	Unknown
	92027294	WES	Singleton	Unknown	.NoData	Unknown
	92027345	WES	Singleton	Unknown	.NoData	Unknown
	92027460	WES	Singleton	Unknown	.NoData	Unknown
	92027636	WES	Singleton	Unknown	.NoData	Unknown
	92028715	WES	Singleton	Unknown	.NoData	Unknown
	92028878	WES	Singleton	Unknown	.NoData	Unknown
	92029084	WES	Singleton	Unknown	.NoData	Unknown
	92029111	WES	Singleton	Unknown	.NoData	Unknown
	92029123	WES	Singleton	Unknown	.NoData	Unknown
	92029147	WES	Singleton	Unknown	.NoData	Unknown
	92029250	WES	Singleton	Unknown	.NoData	Unknown
	92029301	WES	Singleton	Unknown	.NoData	Unknown
	92029844	WES	Singleton	Unknown	.NoData	Unknown
	92120064	WES	Singleton	Unknown	.NoData	Unknown
	92120189	WES	Singleton	Unknown	.NoData	Unknown
	92120482	WES	Singleton	Unknown	.NoData	Unknown
	92120711	WES	Singleton	Unknown	.NoData	Unknown
	92120785	WES	Singleton	Unknown	.NoData	Unknown
	92120824	WES	Singleton	Unknown	.NoData	Unknown
	92120874	WES	Singleton	Unknown	.NoData	Unknown
	92120937	WES	Singleton	Unknown	.NoData	Unknown
	92120949	WES	Singleton	Unknown	.NoData	Unknown
	92121092	WES	Singleton	Unknown	.NoData	Unknown
	92121129	WES	Singleton	Unknown	.NoData	Unknown
	92121321	WES	Singleton	Unknown	.NoData	Unknown
	92121357	WES	Singleton	Unknown	.NoData	Unknown
	92121612	WES	Singleton	Unknown	.NoData	Unknown
	92121648	WES	Singleton	Unknown	.NoData	Unknown
	92121713	WES	Singleton	Unknown	.NoData	Unknown
	92121787	WES	Singleton	Unknown	.NoData	Unknown
	92122056	WES	Singleton	Unknown	.NoData	Unknown
	92122157	WES	Singleton	Unknown	.NoData	Unknown
	92122587	WES	Singleton	Unknown	.NoData	Unknown
	92122614	WES	Singleton	Unknown	.NoData	Unknown
	92122664	WES	Singleton	Unknown	.NoData	Unknown
	92123565	WES	Singleton	Unknown	.NoData	Unknown
	92123604	WES	Singleton	Unknown	.NoData	Unknown
	92123628	WES	Singleton	Unknown	.NoData	Unknown
	92123820	WES	Singleton	Unknown	.NoData	Unknown
	92123870	WES	Singleton	Unknown	.NoData	Unknown
	92124125	WES	Singleton	Unknown	.NoData	Unknown
	950400255	WES	Trio	HLHS	.NoData	Unknown
	9504000084	WES	Singleton	HLHS	.NoData	Unknown
	9504000161	WES	Singleton	HLHS	.NoData	Unknown
	9504000178	WES	Singleton	HLHS	.NoData	Unknown
	9504000208	WES	Trio	HLHS	.NoData	Unknown
	1-00001	MIPseq	Singleton	CTD	ATRIAL SEPTAL DEFECT, SECUNDUM | D-LOOPED VENTRICLES | PULMONARY STENOSIS, SUBVALVAR | VENTRICULAR SEPTAL DEFECT, MALALIGNMENT	Isolated
	1-00002	WES	Singleton	HLHS	AORTIC STENOSIS | HYPOPLASTIC AORTIC ANNULUS | HYPOPLASTIC LEFT HEART SYNDROME | HYPOPLASTIC MITRAL VALVE | MITRAL STENOSIS | TUBULAR HYPOPLASIA OF AORTA + COARCTATION	EC
	1-00003	MIPseq	Singleton	CTD	ATRIAL SEPTAL DEFECT, SECUNDUM | BICOMMISSURAL (BICUSPID, BILEAFLET, BIFOLIATE) AORTIC VALVE | HYPOPLASTIC AORTIC ANNULUS | INTERRUPTED AORTIC ARCH TYPE A | VENTRICULAR SEPTAL DEFECT WITH INTERRUPTED AORTIC ARCH | VENTRICULAR SEPTAL DEFECT, MALALIGNMENT	EC
	1-00004	WES	Trio	LAT	INVERTED CORONARIES WITH POSTERIOR LAD IN D-LOOP TGA | TRANSPOSITION D-LOOP WITH VENTRICULAR SEPTAL DEFECT | VENTRICULAR SEPTAL DEFECT, MUSCULAR	EC
	1-00005	WES	Trio	TOF	ATRIAL SEPTAL DEFECT, SECUNDUM | MULTIPLE MAJOR AORTOPULMONARY COLLATERAL ARTERIES (MAPCAS) | RIGHT AORTIC ARCH | TETRALOGY OF FALLOT WITH PULMONARY ATRESIA AND MAPCAS | VENTRICULAR SEPTAL DEFECT, MALALIGNMENT	NDD
	1-00007	WES	Trio	HLHS	BICOMMISSURAL (BICUSPID, BILEAFLET, BIFOLIATE) AORTIC VALVE | DYSPLASTIC MITRAL VALVE | HYPOPLASIA ASCENDING AORTA | HYPOPLASTIC AORTIC ANNULUS | HYPOPLASTIC LEFT VENTRICLE (SUBNORMAL CAVITY VOLUME) | HYPOPLASTIC MITRAL VALVE | LEFT AORTIC ARCH | LSVC TO CORONARY SINUS | TUBULAR HYPOPLASIA OF AORTA + COARCTATION | VENTRICULAR SEPTAL DEFECT, MUSCULAR	EC
	1-00008	WES	Trio	LVO	AORTIC STENOSIS - VALVAR | BICOMMISSURAL (BICUSPID, BILEAFLET, BIFOLIATE) AORTIC VALVE | LEFT AORTIC ARCH	Isolated
	1-00009	WES	Trio	CTD	AORTIC VALVE POSITION RELATIVE TO THE PULMONARY VALVE, ANTERIOR | AORTIC VALVE POSITION RELATIVE TO THE PULMONARY VALVE, LEFT | PULMONARY ATRESIA,VALVAR | PULMONARY STENOSIS, LEFT | SDD | SINGLE OUTLET VENTRICULOARTERIAL CONNECTION | SINGLE VENTRICLE, LEFT; DOUBLE INLET LEFT VENTRICLE | UNIVENTRICULAR, DOUBLE INLET ATRIOVENTRICULAR CONNECTION	Isolated
	1-00011	MIPseq	Singleton	HLHS	AORTIC ARCH HYPOPLASIA | AORTIC ATRESIA | DILATED (ENLARGED) RIGHT VENTRICLE | HYPOPLASTIC LEFT HEART SYNDROME | MITRAL STENOSIS, VALVAR | RESTRICTIVE PATENT FORAMEN OVALE | TRICUSPID VALVE ABNORMALITY	Unknown
	1-00016	MIPseq	Singleton	CTD	VENTRICULAR SEPTAL DEFECT, MEMBRANOUS	Isolated
	1-00017	WES	Trio	CTD	PATENT FORAMEN OVALE | PULMONARY STENOSIS, VALVAR | RIGHT VENTRICULAR OUTFLOW OBSTRUCTION DUE TO ABNORMAL MUSCLE BAND(S) | VENTRICULAR SEPTAL DEFECT, MULTIPLE	Isolated
	1-00018	WES	Trio	HLHS	AORTIC STENOSIS | BICOMMISSURAL (BICUSPID, BILEAFLET, BIFOLIATE) AORTIC VALVE | COARCTATION | HYPOPLASTIC AORTIC ANNULUS | HYPOPLASTIC LEFT VENTRICLE (SUBNORMAL CAVITY VOLUME) | MITRAL ATRESIA | TOTALLY ANOMALOUS PULMONARY VENOUS RETURN, SUPRACARDIAC | VENTRICULAR SEPTAL DEFECT	EC
	1-00021	WES	Trio	CTD	DORV, VENTRICULAR DEFECT COMMITTED TO AORTA | DOUBLE OUTLET VENTRICULOARTERIAL CONNECTION | PULMONARY STENOSIS, SUBVALVAR | PULMONARY STENOSIS, VALVAR | VENTRICULAR SEPTAL DEFECT, MALALIGNMENT	Unknown
	1-00022	MIPseq	Singleton	LVO	COARCTATION SIMPLE (ISOLATED) | LEFT AORTIC ARCH | PATENT DUCTUS ARTERIOSUS	EC
	1-00024	MIPseq	Singleton	LAT	TRANSPOSITION D-LOOP | TUBULAR HYPOPLASIA OF AORTA + COARCTATION | UNIVENTRICULAR, ABSENT LEFT ATRIOVENTRICULAR CONNECTION	Unknown
	1-00025	WES	Trio	LAT	AORTIC ARCH HYPOPLASIA | ATRIAL SEPTAL DEFECT, SECUNDUM | COARCTATION | HYPOPLASTIC TRICUSPID VALVE | RESTRICTIVE BULBOVENTRICULAR FORAMEN | SINGLE VENTRICLE, LEFT; DOUBLE INLET LEFT VENTRICLE | VENTRICULAR INVERSION (L-LOOP VENTRICLES) | VENTRICULAR SEPTAL DEFECT	NDD
	1-00028	MIPseq	Singleton	AVC	CLEFT MITRAL VALVE | COARCTATION SIMPLE (ISOLATED) | HYPOPLASTIC LEFT VENTRICLE (SUBNORMAL CAVITY VOLUME) | OSTIUM PRIMUM ATRIAL SEPTAL DEFECT, UNBALANCED, RIGHT DOMINANT | SUBAORTIC STENOSIS. TUNNEL TYPE	Isolated
	1-00029	MIPseq	Singleton	LAT	PULMONARY STENOSIS, VALVAR | SECUNDUM ATRIAL SEPTAL DEFECT, RESTRICTIVE | TRANSPOSITION D-LOOP WITH INTACT VENTRICULAR SEPTUM	Unknown
	1-00030	WES	Trio	HLHS	AORTIC ATRESIA | HYPOPLASIA ASCENDING AORTA | HYPOPLASTIC LEFT HEART SYNDROME | HYPOPLASTIC LEFT VENTRICLE (SUBNORMAL CAVITY VOLUME) | MITRAL ATRESIA | SECUNDUM ATRIAL SEPTAL DEFECT, RESTRICTIVE	Unknown
	1-00032	MIPseq	Singleton	LAT	MITRAL VALVE ABNORMALITY | TRANSPOSITION D-LOOP WITH INTACT VENTRICULAR SEPTUM	NDD
	1-00033	MIPseq	Singleton	LAT	AORTIC VALVE POSITION RELATIVE TO THE PULMONARY VALVE, LEFT AND ANTERIOR | DEXTROCARDIA | HYPOPLASTIC TRICUSPID VALVE | PATENT FORAMEN OVALE | SINGLE VENTRICLE IN HETEROTAXY SYNDROME | VENO-VENOUS COLLATERAL | VENTRICULAR INVERSION (L-LOOP VENTRICLES)	Isolated
	1-00034	WES	Trio	CTD	DORV, VENTRICULAR DEFECT COMMITTED TO PULMONARY ARTERY | DYSPLASTIC PULMONARY VALVE | HYPOPLASTIC TRICUSPID VALVE | LEFT AORTIC ARCH | PULMONARY STENOSIS, SUBVALVAR | SINGLE LEFT CORONARY | STRADDLING MITRAL VALVE | TUBULAR HYPOPLASIA OF AORTA + COARCTATION | VENTRICULAR SEPTAL DEFECT, MALALIGNMENT	EC
	1-00035	MIPseq	Singleton	CTD	ABERRANT RIGHT SUBCLAVIAN ARTERY | LEFT AORTIC ARCH | PULMONARY STENOSIS, VALVAR	Unknown
	1-00037	MIPseq	Singleton	AVC	BALANCED TRANSITIONAL ATRIOVENTRICULAR CANAL | COMMON ATRIOVENTRICULAR VALVE ABNORMALITY | LEFT AORTIC ARCH	Isolated
	1-00038	WES	Trio	CTD	VENTRICULAR SEPTAL DEFECT, MEMBRANOUS | VENTRICULAR SEPTAL DEFECT, MUSCULAR	Isolated
	1-00039	MIPseq	Singleton	CTD	ATRIAL SEPTAL DEFECT, SECUNDUM | EXCESSIVE MYOCARDIAL TRABECULATION OR NONCOMPACTION | VENTRICULAR SEPTAL DEFECT	Isolated
	1-00040	WES	Trio	OTH	ATRIAL SEPTAL DEFECT, SECUNDUM | HYPERTROPHIC CARDIO MYOPATHY, OBSTRUCTIVE | HYPERTROPHIC CARDIOMYOPATHY | NOONANS SYNDROME | PULMONARY STENOSIS, SUBVALVAR | PULMONARY STENOSIS, SUPRAVALVAR | PULMONARY STENOSIS, VALVAR	NDD&EC
	1-00041	WES	Trio	TOF	BICOMMISSURAL (BICUSPID, BILEAFLET, BIFOLIATE) AORTIC VALVE | TETRALOGY OF FALLOT WITH PULMONARY ATRESIA	Isolated
	1-00042	WES	Trio	ASD	LEFT AORTIC ARCH WITH NORMAL BRANCHING PATTERN | SINUS VENOSUS SEPTAL DEFECT, SUPERIOR TYPE	Isolated
	1-00043	MIPseq	Singleton	TOF	LSVC TO CORONARY SINUS | TETRALOGY OF FALLOT	Isolated
	1-00044	MIPseq	Singleton	CTD	ATRIAL SEPTAL DEFECT | HYPOPLASTIC PULMONARY ANNULUS | HYPOPLASTIC RIGHT VENTRICLE (SUBNORMAL CAVITY VOLUME) | LEFT AORTIC ARCH | LEFT SUPERIOR VENA CAVA ENTERING LEFT ATRIUM | PULMONARY ARTERIO-VENOUS FISTULA | PULMONARY STENOSIS, SUBVALVAR | TRICUSPID STENOSIS | VENTRICULAR SEPTAL DEFECT	Isolated
	1-00045	WES	Trio	CTD	LEFT AORTIC ARCH | PULMONARY STENOSIS, VALVAR	Isolated
	1-00046	WES	Trio	LAT	HYPOPLASTIC PULMONARY ANNULUS | PULMONARY STENOSIS, SUBVALVAR | RIGHT AORTIC ARCH | TRANSPOSITION D-LOOP WITH VENTRICULAR SEPTAL DEFECT | VENTRICULAR SEPTAL DEFECT, MALALIGNMENT	Isolated
	1-00047	WES	Trio	LVO	AORTIC STENOSIS - SUPRAVALVAR | BICOMMISSURAL (BICUSPID, BILEAFLET, BIFOLIATE) AORTIC VALVE | LEFT AORTIC ARCH	Isolated
	1-00048	MIPseq	Singleton	AVC	CLEFT MITRAL VALVE WITH REGURGITATION | COARCTATION SIMPLE (ISOLATED) | UNBALANCED COMPLETE ATRIOVENTRICULAR CANAL, RIGHT DOMINANT	Isolated
	1-00049	MIPseq	Singleton	LVO	AORTIC REGURGITATION | AORTIC STENOSIS - VALVAR | BICOMMISSURAL (BICUSPID, BILEAFLET, BIFOLIATE) AORTIC VALVE	Isolated
	1-00050	WES	Trio	HLHS	BICOMMISSURAL (BICUSPID, BILEAFLET) AORTIC VALVE, RIGHT-NON FUSION | HYPOPLASTIC LEFT VENTRICLE (SUBNORMAL CAVITY VOLUME) | HYPOPLASTIC MITRAL VALVE | LEFT AORTIC ARCH | TUBULAR HYPOPLASIA OF AORTA + COARCTATION	EC
	1-00051	WES	Trio	LVO	AORTIC STENOSIS - SUBVALVAR | AORTIC STENOSIS - VALVAR | COARCTATION | CONGENITAL MITRAL VALVE ABNORMALITY | LSVC TO CORONARY SINUS | PATENT FORAMEN OVALE | UNICOMMISSURAL (UNICUSPID, UNILEAFLET, UNIFOLIATE) AORTIC VALVE	Isolated
	1-00052	WES	Trio	AVC	BALANCED COMPLETE ATRIOVENTRICULAR CANAL | OSTIUM PRIMUM ATRIAL SEPTAL DEFECT | PULMONARY STENOSIS | SUBAORTIC STENOSIS. TUNNEL TYPE | VENTRICULAR SEPTAL DEFECT, ECD TYPE	NDD&EC
	1-00053	MIPseq	Singleton	CTD	VENTRICULAR SEPTAL DEFECT, MEMBRANOUS	Unknown
	1-00054	WES	Singleton	HLHS	AORTIC ATRESIA | ATRIAL SEPTAL DEFECT, SECUNDUM | HYPOPLASTIC LEFT HEART SYNDROME | HYPOPLASTIC LEFT VENTRICLE (SUBNORMAL CAVITY VOLUME) | MITRAL ATRESIA | TUBULAR HYPOPLASIA OF AORTA + COARCTATION	NDD&EC
	1-00055	MIPseq	Singleton	TOF	HYPOPLASTIC LEFT PULMONARY ARTERY | HYPOPLASTIC MAIN PULMONARY ARTERY | HYPOPLASTIC RIGHT PULMONARY ARTERY | LEFT AORTIC ARCH | MULTIPLE MAJOR AORTOPULMONARY COLLATERAL ARTERIES (MAPCAS) | PULMONARY ATRESIA,VALVAR | PULMONARY STENOSIS, SUBVALVAR | TETRALOGY OF FALLOT WITH PULMONARY ATRESIA AND MAPCAS | VENTRICULAR SEPTAL DEFECT, MALALIGNMENT	EC
	1-00056	MIPseq	Singleton	LAT	ATRIAL SEPTAL DEFECT, SECUNDUM | HYPOPLASTIC RIGHT VENTRICLE (SUBNORMAL CAVITY VOLUME) | TRICUSPID ATRESIA + D-TGA + PS (IIB)	Isolated
	1-00057	WES	Trio	CTD	LEFT AORTIC ARCH | VENTRICULAR SEPTAL DEFECT, MEMBRANOUS	EC
	1-00058	WES	Trio	AVC	LEFT AORTIC ARCH | OSTIUM PRIMUM ATRIAL SEPTAL DEFECT, BALANCED	EC
	1-00059	WES	Trio	TOF	HYPOPLASTIC LEFT PULMONARY ARTERY | HYPOPLASTIC MAIN PULMONARY ARTERY | HYPOPLASTIC PULMONARY ANNULUS | HYPOPLASTIC RIGHT PULMONARY ARTERY | LEFT AORTIC ARCH | PULMONARY STENOSIS, SUBVALVAR | PULMONARY STENOSIS, VALVAR | TETRALOGY OF FALLOT | VENTRICULAR SEPTAL DEFECT, MALALIGNMENT	Unknown
	1-00061	MIPseq	Singleton	CTD	HYPOPLASTIC RIGHT VENTRICLE (SUBNORMAL CAVITY VOLUME) | PULMONARY ATRESIA, INTACT VENTRICULAR SEPTUM | TRICUSPID REGURGITATION | TRICUSPID STENOSIS	EC
	1-00063	MIPseq	Singleton	OTH	HYPOPLASTIC MITRAL VALVE | INTERRUPTED AORTIC ARCH | LSVC TO CORONARY SINUS | MITRAL STENOSIS | SINGLE VENTRICLE, LEFT; DOUBLE INLET LEFT VENTRICLE	NDD
	1-00064	WES	Trio	LAT	ANOMALOUS HEPATIC VENOUS DRAINAGE OR CONNECTION | ASPLENIA SYNDROME (RIGHT ISOMERISM) | COMMON ATRIUM | DOUBLE OUTLET LEFT VENTRICLE | HETEROTAXY | HYPOPLASTIC LEFT VENTRICLE (SUBNORMAL CAVITY VOLUME) | HYPOPLASTIC MAIN PULMONARY ARTERY | INFERIOR VENA CAVA LEFT SIDED | LEFT SUPERIOR VENA CAVA ENTERING LEFT ATRIUM | PULMONARY STENOSIS, SUPRAVALVAR | PULMONARY STENOSIS, VALVAR | TOTALLY ANOMALOUS …	Unknown
	1-00065	MIPseq	Singleton	CTD	AORTIC REGURGITATION | DOUBLE CHAMBERED RIGHT VENTRICLE | LEFT AORTIC ARCH | VENTRICULAR SEPTAL DEFECT, MEMBRANOUS	Isolated
	1-00067	MIPseq	Singleton	LAT	ATRIAL INVERSION (SITUS INVERSUS OF THE ATRIA) | BICUSPID PULMONARY VALVE | LEVOCARDIA WITH ABDOMINAL HETEROTAXY | RIGHT AORTIC ARCH | TRANSPOSITION D-LOOP WITH VENTRICULAR SEPTAL DEFECT | VENTRICULAR SEPTAL DEFECT, SUBPULMONARY OR CONAL	NDD
	1-00068	MIPseq	Singleton	HLHS	AORTIC ATRESIA | HYPOPLASTIC LEFT HEART SYNDROME | MITRAL ATRESIA	NDD&EC
	1-00070	WES	Trio	LAT	ATRIAL SEPTAL DEFECT, SECUNDUM | HYPOPLASTIC LEFT VENTRICLE (SUBNORMAL CAVITY VOLUME) | LV TO CORONARY FISTULAE IN HYPOPLASTIC LEFT HEART SYNDROME | MITRAL STENOSIS | PULMONARY ATRESIA,VALVAR | TRANSPOSITION D-LOOP WITH INTACT VENTRICULAR SEPTUM	EC
	1-00071	WES	Trio	ASD	ATRIAL SEPTAL DEFECT, SECUNDUM	EC
	1-00072	MIPseq	Singleton	CTD	HYPOPLASTIC PULMONARY ANNULUS | HYPOPLASTIC RIGHT VENTRICLE (SUBNORMAL CAVITY VOLUME) | HYPOPLASTIC TRICUSPID VALVE | PATENT FORAMEN OVALE | PULMONARY ATRESIA, INTACT VENTRICULAR SEPTUM	Unknown
	1-00075	WES	Trio	LAT	AORTIC VALVE POSITION RELATIVE TO THE PULMONARY VALVE, LEFT AND ANTERIOR | ASPLENIA SYNDROME (RIGHT ISOMERISM) | DEXTROCARDIA | HETEROTAXY | LEFT AORTIC ARCH | PULMONARY ARTERY ANOMALY | PULMONARY ATRESIA CONGENITAL | SITUS AMBIGUOUS | TOTALLY ANOMALOUS PULMONARY VENOUS RETURN | UNBALANCED COMPLETE ATRIOVENTRICULAR CANAL, RIGHT DOMINANT | VENTRICULAR INVERSION (L-LOOP VENTRICLES)	EC
	1-00076	MIPseq	Singleton	LAT	ABNORMAL CORONARY SINUS | ATRIAL SEPTAL DEFECT | EBSTEIN MALFORMATION OF THE LEFT ATRIOVENTRICULAR VALVE | EBSTEINS DISEASE | L-LOOP TRANSPOSITION OF THE GREAT VESSELS | L-LOOP TRANSPOSITION WITH INTACT VENTRICULAR SEPTUM | PULMONARY STENOSIS, SUBVALVAR | TRICUSPID REGURGITATION | VENTRICULAR INVERSION (L-LOOP VENTRICLES)	Isolated
	1-00077	WES	Trio	OTH	AORTIC STENOSIS - SUPRAVALVAR | PULMONARY STENOSIS, BILATERAL BRANCH PULMONARY ARTERY | WILLIAMS SYNDROME	EC
	1-00078	WES	Trio	ASD	ATRIAL SEPTAL DEFECT, SECUNDUM | LEFT AORTIC ARCH	EC
	1-00079	WES	Trio	HLHS	AORTIC ATRESIA | HYPOPLASIA ASCENDING AORTA | HYPOPLASTIC LEFT HEART SYNDROME | HYPOPLASTIC LEFT VENTRICLE (SUBNORMAL CAVITY VOLUME) | MITRAL ATRESIA | TUBULAR HYPOPLASIA OF AORTA	Unknown
	1-00080	WES	Trio	LAT	DOUBLE OUTLET LEFT VENTRICLE | L-LOOP TRANSPOSITION OF THE GREAT VESSELS | NON-CARDIAC ABNORMALITY | PATENT FORAMEN OVALE | PULMONARY STENOSIS | PULMONARY STENOSIS, BILATERAL BRANCH PULMONARY ARTERY | SINGLE VENTRICLE COMPRISED OF MOSTLY LEFT VENTRICLE | SUBAORTIC CONUS | TRICUSPID ATRESIA	EC
	1-00081	WES	Singleton	HLHS	AORTIC ATRESIA | ENDOCARDIAL FIBROELASTOSIS | HYPOPLASTIC AORTIC ISTHMUS | HYPOPLASTIC LEFT HEART SYNDROME | HYPOPLASTIC LEFT VENTRICLE (SUBNORMAL CAVITY VOLUME) | LV TO CORONARY FISTULAE IN HYPOPLASTIC LEFT HEART SYNDROME | MITRAL STENOSIS | RESTRICTIVE PATENT FORAMEN OVALE | TUBULAR HYPOPLASIA OF AORTA	Isolated
	1-00082	WES	Trio	ASD	ATRIAL SEPTAL DEFECT, SECUNDUM	Isolated
	1-00083	WES	Trio	LAT	ABDOMINAL HETEROTAXY (SITUS AMBIGUOUS) | ASPLENIA SYNDROME (RIGHT ISOMERISM) | COMMON ATRIUM | HETEROTAXY | INTESTINAL MALROTATION | LEFT ATRIAL ABNORMALITY | LEFT INFERIOR VENA CAVA TO RIGHT ATRIUM | LEFT PULMONARY ARTERY ABNORMALITY | LEFT SUPERIOR VENA CAVA ENTERING LEFT ATRIUM | MAIN PULMONARY ARTERY OCCLUSION | MESOCARDIA | PULMONARY ATRESIA,VALVAR | RIGHT AORTIC ARCH | RIGHT PULMONARY ARTER…	EC
	1-00084	MIPseq	Singleton	OTH	ATRIAL SEPTAL DEFECT | TOTALLY ANOMALOUS PULMONARY VENOUS RETURN, SUPRACARDIAC | VENTRICULAR SEPTAL DEFECT, MUSCULAR	EC
	1-00086	WES	Trio	ASD	ATRIAL SEPTAL DEFECT, SECUNDUM | LEFT AORTIC ARCH	EC
	1-00088	WES	Trio	CTD	VENTRICULAR SEPTAL DEFECT, MEMBRANOUS	Unknown
	1-00089	WES	Trio	TOF	RIGHT AORTIC ARCH | TETRALOGY OF FALLOT | VENTRICULAR SEPTAL DEFECT, MALALIGNMENT | VENTRICULAR SEPTAL DEFECT, MULTIPLE | VENTRICULAR SEPTAL DEFECT, MUSCULAR	Unknown
	1-00090	WES	Trio	LVO	AORTIC ARCH HYPOPLASIA | BICOMMISSURAL (BICUSPID, BILEAFLET) AORTIC VALVE, RIGHT-LEFT FUSION | COARCTATION | MITRAL STENOSIS, TYPICAL OF VAN PRAAGH | VENTRICULAR SEPTAL DEFECT, ECD TYPE	Isolated
	1-00091	MIPseq	Singleton	OTH	DILATED RIGHT ATRIUM | EBSTEINS DISEASE | SECUNDUM ATRIAL SEPTAL DEFECT, RESTRICTIVE	Isolated
	1-00092	MIPseq	Singleton	LVO	BICOMMISSURAL (BICUSPID, BILEAFLET) AORTIC VALVE, RIGHT-LEFT FUSION | LEFT AORTIC ARCH	Isolated
	1-00093	MIPseq	Singleton	LVO	AORTIC STENOSIS - VALVAR | BICOMMISSURAL (BICUSPID, BILEAFLET) AORTIC VALVE, RIGHT-NON FUSION	Isolated
	1-00094	MIPseq	Singleton	LAT	AORTIC ARCH HYPOPLASIA | CLEFT MITRAL VALVE | INVERTED CORONARIES WITH POSTERIOR LAD IN D-LOOP TGA | PATENT FORAMEN OVALE | SINGLE VENTRICLE, LEFT; DOUBLE INLET LEFT VENTRICLE | TRANSPOSITION D-LOOP	Isolated
	1-00095	MIPseq	Singleton	OTH	HYPOPLASTIC RIGHT VENTRICLE (SUBNORMAL CAVITY VOLUME) | PATENT FORAMEN OVALE | TRICUSPID ATRESIA + PS OR SMALL VSD (IB) | VENTRICULAR SEPTAL DEFECT	EC
	1-00096	WES	Trio	TOF	LEFT AORTIC ARCH | MAIN PULMONARY ARTERY OCCLUSION | PULMONARY ATRESIA,VALVAR | PULMONARY STENOSIS, BILATERAL BRANCH PULMONARY ARTERY | SINGLE LEFT CORONARY | TETRALOGY OF FALLOT WITH PULMONARY ATRESIA | VENTRICULAR SEPTAL DEFECT, MALALIGNMENT	EC
	1-00097	MIPseq	Singleton	CTD	AORTIC STENOSIS, SUBVALVAR, DISCRETE, MEMBRANEOUS | DOUBLE CHAMBERED RIGHT VENTRICLE | PATENT DUCTUS ARTERIOSUS | VENTRICULAR SEPTAL DEFECT, MEMBRANOUS	NDD
	1-00098	MIPseq	Singleton	CTD	ATRIAL SEPTAL DEFECT, SECUNDUM | VENTRICULAR SEPTAL DEFECT, MEMBRANOUS | VENTRICULAR SEPTAL DEFECT, MULTIPLE | VENTRICULAR SEPTAL DEFECT, MUSCULAR	Unknown
	1-00099	MIPseq	Singleton	CTD	CARDIOMYOPATHY, LEFT VENTRICULAR NONCOMPACTION | LEFT AORTIC ARCH | PATENT FORAMEN OVALE | VENTRICULAR SEPTAL DEFECT, MEMBRANOUS	EC
	1-00100	WES	Trio	CTD	LEFT AORTIC ARCH | TRUNCAL VALVE REGURGITATION | TRUNCUS ARTERIOSUS TYPE IIA (MAIN PULMONARY ARTERY ABSENT, VSD) | VENTRICULAR SEPTAL DEFECT, MALALIGNMENT	EC
	1-00101	WES	Trio	LAT	ABSENCE OF THE SUPRARENAL INFERIOR VENA CAVA WITH AZYGOUS CONTINUATION | ADD | AORTIC ARCH HYPOPLASIA | AORTIC STENOSIS, SUBVALVAR, ATYPICAL | COMMON ATRIUM | DORV + AVSD (AV CANAL) | HYPOPLASTIC LEFT VENTRICLE (SUBNORMAL CAVITY VOLUME) | LEFT AORTIC ARCH WITH NORMAL BRANCHING PATTERN | LEVOCARDIA WITH ABDOMINAL HETEROTAXY | LSVC TO CORONARY SINUS | NORMAL HEPATIC VENOUS CONNECTION | POLYSPLENIA …	NDD
	1-00102	WES	Trio	HLHS	AORTIC STENOSIS - VALVAR | HYPOPLASTIC LEFT HEART SYNDROME | HYPOPLASTIC LEFT VENTRICLE (SUBNORMAL CAVITY VOLUME) | HYPOPLASTIC MITRAL VALVE | LEFT AORTIC ARCH | LEFT ATRIAL HYPOPLASIA | MITRAL STENOSIS, VALVAR | MULTIPLE ATRIAL SEPTAL DEFECTS | UNICOMMISSURAL (UNICUSPID, UNILEAFLET, UNIFOLIATE) AORTIC VALVE	EC
	1-00103	WES	Trio	LVO	ABERRANT RIGHT SUBCLAVIAN ARTERY | ATRIAL SEPTAL DEFECT, SECUNDUM | BICOMMISSURAL (BICUSPID, BILEAFLET, BIFOLIATE) AORTIC VALVE | HYPOPLASTIC AORTIC ANNULUS | INTERRUPTED AORTIC ARCH TYPE B | LEFT VENTRICULAR OUTFLOW TRACT OBSTRUCTION | SUBVALVAR AORTIC STENOSIS, DEVIATION OF CONAL SEPTUM | VENTRICULAR SEPTAL DEFECT WITH INTERRUPTED AORTIC ARCH | VENTRICULAR SEPTAL DEFECT, MALALIGNMENT	EC
	1-00107	MIPseq	Singleton	CTD	LEFT AORTIC ARCH WITH NORMAL BRANCHING PATTERN | PATENT FORAMEN OVALE | PULMONARY STENOSIS, LEFT | VENTRICULAR SEPTAL DEFECT, MEMBRANOUS | VENTRICULAR SEPTAL DEFECT, MUSCULAR	EC
	1-00108	MIPseq	Singleton	LAT	TRANSPOSITION D-LOOP WITH INTACT VENTRICULAR SEPTUM	Isolated
	1-00109	WES	Singleton	OTH	LEFT AORTIC ARCH | PATENT DUCTUS ARTERIOSUS	Isolated
	1-00110	MIPseq	Singleton	CTD	HYPOPLASTIC RIGHT VENTRICLE (SUBNORMAL CAVITY VOLUME) | PATENT FORAMEN OVALE | PULMONARY STENOSIS | TRICUSPID STENOSIS | VENTRICULAR SEPTAL DEFECT, MEMBRANOUS	Isolated
	1-00111	WES	Trio	HLHS	AORTIC ATRESIA | ATRIAL SEPTAL DEFECT, SECUNDUM | HYPOPLASIA ASCENDING AORTA | HYPOPLASTIC LEFT HEART SYNDROME | HYPOPLASTIC LEFT VENTRICLE (SUBNORMAL CAVITY VOLUME) | MITRAL STENOSIS	Isolated
	1-00112	WES	Trio	LVO	TUBULAR HYPOPLASIA OF AORTA + COARCTATION	EC
	1-00114	WES	Trio	HLHS	AORTIC STENOSIS - VALVAR | ENDOCARDIAL FIBROELASTOSIS | HYPOPLASTIC LEFT VENTRICLE (SUBNORMAL CAVITY VOLUME) | HYPOPLASTIC MITRAL VALVE | PATENT FORAMEN OVALE | UNICOMMISSURAL (UNICUSPID, UNILEAFLET, UNIFOLIATE) AORTIC VALVE	Unknown
	1-00116	WES	Trio	CTD	LSVC - NON COMMUNICATING WITH RSVC | LSVC TO CORONARY SINUS | SINO-SEPTAL DEFECT | TRUNCUS ARTERIOSUS TYPE II (MAIN PULMONARY ARTERY ABSENT) | VENTRICULAR SEPTAL DEFECT, MUSCULAR	EC
	1-00117	WES	Singleton	LAT	ASPLENIA SYNDROME (RIGHT ISOMERISM) | COMMON ATRIUM | DOUBLE OUTLET RIGHT VENTRICLE | HETEROTAXY | HYPOPLASTIC LEFT VENTRICLE (SUBNORMAL CAVITY VOLUME) | INFERIOR VENA CAVA LEFT SIDED | LEFT SUPERIOR VENA CAVA ENTERING LEFT ATRIUM | LEVOCARDIA | LEVOCARDIA WITH ABDOMINAL HETEROTAXY | MITRAL ATRESIA | PULMONARY STENOSIS | RIGHT AORTIC ARCH | SINGLE RIGHT CORONARY | SITUS AMBIGUOUS	EC
	1-00118	WES	Trio	HLHS	AORTIC ARCH HYPOPLASIA | AORTIC ATRESIA | HYPOPLASIA ASCENDING AORTA | HYPOPLASTIC LEFT HEART SYNDROME | HYPOPLASTIC LEFT VENTRICLE (SUBNORMAL CAVITY VOLUME) | HYPOPLASTIC MITRAL VALVE | LV TO CORONARY FISTULAE IN HYPOPLASTIC LEFT HEART SYNDROME | RESTRICTIVE PATENT FORAMEN OVALE	NDD&EC
	1-00119	MIPseq	Singleton	TOF	DILATED AORTIC ROOT | TETRALOGY OF FALLOT	Isolated
	1-00120	MIPseq	Singleton	CTD	ATRIAL SEPTAL DEFECT, SECUNDUM | LEFT AORTIC ARCH | PULMONARY VEIN STENOSIS | VENTRICULAR SEPTAL DEFECT, MEMBRANOUS	Isolated
	1-00121	MIPseq	Singleton	CTD	ATRIAL SEPTAL DEFECT | BICOMMISSURAL (BICUSPID, BILEAFLET, BIFOLIATE) AORTIC VALVE | HYPOPLASTIC RIGHT VENTRICLE (SUBNORMAL CAVITY VOLUME) | LEFT AORTIC ARCH | PULMONARY ATRESIA, INTACT VENTRICULAR SEPTUM | PULMONARY STENOSIS, SUBVALVAR | PULMONARY VEIN ANOMALY | RIGHT CORONARY OSTIAL ATRESIA	Isolated
	1-00122	MIPseq	Singleton	CTD	LEFT AORTIC ARCH | RUPTURED SINUS OF VALSALVA ANEURYSM | VENTRICULAR SEPTAL DEFECT, SUBPULMONARY OR CONAL	Isolated
	1-00123	WES	Singleton	CTD	PULMONARY STENOSIS, VALVAR	Isolated
	1-00127	MIPseq	Singleton	LAT	ABSENCE OF THE SUPRARENAL INFERIOR VENA CAVA WITH AZYGOUS CONTINUATION | DOUBLE OUTLET RIGHT VENTRICLE | INFERIOR VENA CAVA ANOMALY | POLYSPLENIA SYNDROME (LEFT ISOMERISM) | RIGHT SUPERIOR VENA CAVA TO CORONARY SINUS	Isolated
	1-00128	MIPseq	Singleton	TOF	.NoData	Isolated
	1-00129	WES	Trio	LAT	ATRIAL SEPTAL DEFECT, SECUNDUM | HYPOPLASTIC LEFT PULMONARY ARTERY | HYPOPLASTIC RIGHT PULMONARY ARTERY | PARACHUTE MITRAL VALVE | PULMONARY STENOSIS, SUPRAVALVAR | PULMONARY STENOSIS, VALVAR | TRANSPOSITION D-LOOP WITH VENTRICULAR SEPTAL DEFECT | USUAL CORONARY ARTERIES IN D-LOOP TGA | VENTRICULAR SEPTAL DEFECT, MULTIPLE | VENTRICULAR SEPTAL DEFECT, MUSCULAR | VENTRICULAR SEPTAL DEFECT, SUBPULMO…	NDD&EC
	1-00131	MIPseq	Singleton	OTH	ATRIAL SEPTAL DEFECT, SECUNDUM | DILATED (ENLARGED) RIGHT VENTRICLE | DILATED RIGHT ATRIUM | TOTALLY ANOMALOUS PULMONARY VENOUS RETURN, SUPRACARDIAC	Unknown
	1-00132	WES	Singleton	CTD	BILATERAL SUBARTERIAL CONUS | CORONARY ANOMALY, LEFT | DORV, VENTRICULAR DEFECT COMMITTED TO AORTA | HYPOPLASTIC PULMONARY ANNULUS | LEFT AORTIC ARCH | PULMONARY STENOSIS, SUBVALVAR | SDD | VENTRICULAR SEPTAL DEFECT, MALALIGNMENT	EC
	1-00134	MIPseq	Singleton	HLHS	ABERRANT RIGHT SUBCLAVIAN ARTERY | AORTIC ARCH ABNORMAL BRANCH | AORTIC STENOSIS - VALVAR | BICOMMISSURAL (BICUSPID, BILEAFLET, BIFOLIATE) AORTIC VALVE | HYPOPLASIA ASCENDING AORTA | HYPOPLASTIC AORTIC ANNULUS | HYPOPLASTIC LEFT HEART SYNDROME | HYPOPLASTIC LEFT VENTRICLE (SUBNORMAL CAVITY VOLUME) | HYPOPLASTIC MITRAL VALVE | LEFT AORTIC ARCH | MULTIPLE MAJOR AORTOPULMONARY COLLATERAL ARTERIES (M…	Isolated
	1-00135	MIPseq	Singleton	AVC	CLEFT MITRAL VALVE WITH REGURGITATION | OSTIUM PRIMUM ATRIAL SEPTAL DEFECT, BALANCED	Isolated
	1-00137	MIPseq	Singleton	TOF	ATRIAL SEPTAL DEFECT, SECUNDUM | HYPOPLASTIC LEFT PULMONARY ARTERY | HYPOPLASTIC MAIN PULMONARY ARTERY | HYPOPLASTIC RIGHT PULMONARY ARTERY | MULTIPLE MAJOR AORTOPULMONARY COLLATERAL ARTERIES (MAPCAS) | PULMONARY STENOSIS, SUBVALVAR | PULMONARY STENOSIS, VALVAR | TETRALOGY OF FALLOT | VENTRICULAR SEPTAL DEFECT, SINGLE | VENTRICULAR SEPTAL DEFECT, SUBPULMONARY OR CONAL	Isolated
	1-00138	WES	Trio	TOF	LEFT AORTIC ARCH | LSVC TO CORONARY SINUS | PULMONARY ATRESIA,SUBVALVAR | PULMONARY ATRESIA,VALVAR | PULMONARY STENOSIS, LEFT | TETRALOGY OF FALLOT WITH PULMONARY ATRESIA | VENTRICULAR SEPTAL DEFECT, MALALIGNMENT	Unknown
	1-00139	MIPseq	Singleton	LAT	L-LOOP CORRECTED TGA {SL?} WITH VENTRICULAR SEPTAL DEFECT AND PULMONARY STENOSIS | PULMONARY STENOSIS, SUBVALVAR | VENTRICULAR INVERSION (L-LOOP VENTRICLES)	NDD
	1-00141	WES	Trio	TOF	PULMONARY STENOSIS, VALVAR | SINGLE LEFT CORONARY | TETRALOGY OF FALLOT	Isolated
	1-00142	WES	Trio	LVO	COARCTATION | PATENT FORAMEN OVALE | VENTRICULAR SEPTAL DEFECT | VENTRICULAR SEPTAL DEFECT, MEMBRANOUS	Isolated
	1-00143	MIPseq	Singleton	CTD	TRUNCUS ARTERIOSUS TYPE IA (MAIN PULMONARY ARTERY PRESENT, VSD)	Isolated
	1-00144	WES	Trio	LAT	ABSENCE OF THE SUPRARENAL INFERIOR VENA CAVA WITH AZYGOUS CONTINUATION | AORTIC VALVE POSITION RELATIVE TO THE PULMONARY VALVE, RIGHT AND ANTERIOR | COMMON ATRIUM | DOUBLE OUTLET RIGHT VENTRICLE | HETEROTAXY | HYPOPLASTIC LEFT VENTRICLE (SUBNORMAL CAVITY VOLUME) | HYPOPLASTIC PULMONARY ANNULUS | LEFT SIDED AZYGOS | LSVC - NON COMMUNICATING WITH RSVC | LSVC TO CORONARY SINUS | PULMONARY STENOSIS, …	NDD&EC
	1-00145	MIPseq	Singleton	LAT	TRANSPOSITION D-LOOP WITH INTACT VENTRICULAR SEPTUM	NDD&EC
	1-00146	MIPseq	Singleton	CTD	PULMONARY ARTERIAL DISEASE | VENTRICULAR SEPTAL DEFECT, MEMBRANOUS	Isolated
	1-00147	WES	Trio	CTD	DILATED AORTIC ROOT | LEFT AORTIC ARCH WITH UNKNOWN BRANCHING PATTERN | VENTRICULAR SEPTAL DEFECT, MEMBRANOUS	EC
	1-00148	WES	Trio	HLHS	AORTIC ATRESIA | ATRIAL SEPTAL DEFECT, SECUNDUM | COARCTATION | HYPOPLASIA ASCENDING AORTA | HYPOPLASTIC LEFT HEART SYNDROME | MITRAL ATRESIA	Isolated
	1-00150	WES	Trio	TOF	HYPOPLASTIC MAIN PULMONARY ARTERY | PULMONARY STENOSIS, VALVAR | RIGHT AORTIC ARCH WITH NORMAL BRANCHING PATTERN | TETRALOGY OF FALLOT | VENTRICULAR SEPTAL DEFECT, MALALIGNMENT	EC
	1-00151	WES	Trio	TOF	HYPOPLASTIC LEFT PULMONARY ARTERY | HYPOPLASTIC RIGHT PULMONARY ARTERY | MULTIPLE MAJOR AORTOPULMONARY COLLATERAL ARTERIES (MAPCAS) | RIGHT AORTIC ARCH | TETRALOGY OF FALLOT WITH PULMONARY ATRESIA	NDD
	1-00152	MIPseq	Singleton	LAT	AORTIC ARCH HYPOPLASIA | HYPOPLASTIC RIGHT VENTRICLE (SUBNORMAL CAVITY VOLUME) | LEFT AORTIC ARCH | PULMONARY STENOSIS, VALVAR | SDD | TRANSPOSITION D-LOOP WITH VENTRICULAR SEPTAL DEFECT | USUAL CORONARY ARTERIES IN D-LOOP TGA | VENTRICULAR SEPTAL DEFECT, MULTIPLE	Isolated
	1-00153	WES	Trio	CTD	HYPOPLASTIC RIGHT VENTRICLE (SUBNORMAL CAVITY VOLUME) | PULMONARY ATRESIA, INTACT VENTRICULAR SEPTUM | TRICUSPID REGURGITATION NEONATAL	Unknown
	1-00154	WES	Trio	HLHS	AORTIC STENOSIS - VALVAR | HYPOPLASTIC LEFT HEART SYNDROME | LEFT AORTIC ARCH | MITRAL STENOSIS, VALVAR	Unknown
	1-00155	MIPseq	Singleton	CTD	BICOMMISSURAL (BICUSPID, BILEAFLET) AORTIC VALVE, RIGHT-NON FUSION | DILATED AORTIC ROOT | LEFT AORTIC ARCH | VENTRICULAR SEPTAL DEFECT, MEMBRANOUS | VENTRICULAR SEPTAL DEFECT, MULTIPLE | VENTRICULAR SEPTAL DEFECT, MUSCULAR	EC
	1-00157	WES	Trio	TOF	HYPOPLASTIC MAIN PULMONARY ARTERY | PATENT FORAMEN OVALE | PULMONARY STENOSIS | TETRALOGY OF FALLOT | TRICUSPID VALVE PROLAPSE | VENTRICULAR SEPTAL DEFECT, MEMBRANOUS | VENTRICULAR SEPTAL DEFECT, SINGLE	Isolated
	1-00159	WES	Trio	AVC	ABSENCE OF THE SUPRARENAL INFERIOR VENA CAVA WITH AZYGOUS CONTINUATION | AORTIC ATRESIA | COMMON ATRIUM | HETEROTAXY | HYPOPLASTIC LEFT HEART SYNDROME | HYPOPLASTIC LEFT VENTRICLE (SUBNORMAL CAVITY VOLUME) | MITRAL ATRESIA | POLYSPLENIA SYNDROME (LEFT ISOMERISM) | TUBULAR HYPOPLASIA OF AORTA	EC
	1-00160	WES	Trio	LVO	AORTIC ARCH HYPOPLASIA | AORTIC STENOSIS - SUBVALVAR | AORTIC STENOSIS - VALVAR | BICOMMISSURAL (BICUSPID, BILEAFLET, BIFOLIATE) AORTIC VALVE | CONGENITAL MITRAL VALVE ABNORMALITY | ENDOCARDIAL FIBROELASTOSIS | MITRAL STENOSIS	Unknown
	1-00161	WES	Trio	LAT	ABERRANT RIGHT SUBCLAVIAN ARTERY | ATRIAL SEPTAL DEFECT, SECUNDUM | ATYPICAL CORONARY ARTERIES IN D-LOOP TGA | DEXTROCARDIA | L-LOOP CORRECTED TRANSPOSITION {SL?} WITH VENTRICULAR SEPTAL DEFECT | SINGLE RIGHT CORONARY IN D-LOOP TGA | VENTRICULAR SEPTAL DEFECT, MUSCULAR | VENTRICULAR SEPTAL DEFECT, SUBPULMONARY OR CONAL	NDD&EC
	1-00163	MIPseq	Singleton	OTH	LEFT AORTIC ARCH | PATENT DUCTUS ARTERIOSUS	Unknown
	1-00165	MIPseq	Singleton	ASD	SECUNDUM ATRIAL SEPTAL DEFECT, RESTRICTIVE	Isolated
	1-00166	WES	Trio	TOF	DILATED AORTIC ROOT | HYPOPLASTIC LEFT PULMONARY ARTERY | LEFT AORTIC ARCH | PULMONARY STENOSIS, SUBVALVAR | PULMONARY STENOSIS, VALVAR | TETRALOGY OF FALLOT | VENTRICULAR SEPTAL DEFECT, MALALIGNMENT	Unknown
	1-00167	WES	Trio	TOF	ATRIAL SEPTAL DEFECT, SECUNDUM | TETRALOGY OF FALLOT	Unknown
	1-00168	WES	Singleton	HLHS	AORTIC ARCH HYPOPLASIA | AORTIC ATRESIA | COARCTATION | ENDOCARDIAL FIBROELASTOSIS | HYPOPLASTIC LEFT HEART SYNDROME | HYPOPLASTIC LEFT VENTRICLE (SUBNORMAL CAVITY VOLUME) | HYPOPLASTIC MITRAL VALVE | MITRAL STENOSIS | RESTRICTIVE PATENT FORAMEN OVALE	EC
	1-00170	WES	Trio	HLHS	AORTIC ARCH HYPOPLASIA | AORTIC ATRESIA | ATRIAL SEPTAL DEFECT | HYPOPLASIA ASCENDING AORTA | HYPOPLASTIC LEFT HEART SYNDROME | HYPOPLASTIC LEFT PULMONARY ARTERY | HYPOPLASTIC LEFT VENTRICLE (SUBNORMAL CAVITY VOLUME) | HYPOPLASTIC RIGHT PULMONARY ARTERY | LEFT AORTIC ARCH | MITRAL ATRESIA	EC
	1-00171	MIPseq	Singleton	CTD	ATRIAL SEPTAL DEFECT, SECUNDUM | DORV, TAUSSIG BING | HYPOPLASTIC AORTIC ISTHMUS | LEFT AORTIC ARCH WITH NORMAL BRANCHING PATTERN | VENTRICULAR SEPTAL DEFECT, SUBPULMONARY OR CONAL	Isolated
	1-00172	WES	Trio	HLHS	AORTIC ARCH HYPOPLASIA | AORTIC ATRESIA | HYPOPLASTIC LEFT VENTRICLE (SUBNORMAL CAVITY VOLUME) | MITRAL ATRESIA | PATENT DUCTUS ARTERIOSUS | SDD	Unknown
	1-00173	MIPseq	Singleton	LVO	AORTIC STENOSIS - VALVAR | BICOMMISSURAL (BICUSPID, BILEAFLET) AORTIC VALVE, RIGHT-LEFT FUSION | DILATED AORTIC ROOT | LEFT AORTIC ARCH WITH NORMAL BRANCHING PATTERN | WOLFF-PARKINSON-WHITE SYNDROME	Isolated
	1-00174	WES	Trio	TOF	DILATED AORTIC ROOT | HYPOPLASTIC LEFT PULMONARY ARTERY | HYPOPLASTIC PULMONARY ANNULUS | HYPOPLASTIC RIGHT PULMONARY ARTERY | TETRALOGY OF FALLOT WITH PULMONARY ATRESIA AND MAPCAS	EC
	1-00175	WES	Trio	LAT	DOUBLE OUTLET RIGHT VENTRICLE | HYPOPLASTIC LEFT VENTRICLE (SUBNORMAL CAVITY VOLUME) | STRADDLING MITRAL VALVE | SUPERIOR-INFERIOR VENTRICLES UP-DOWN STAIRS VENTRICLES | VENTRICULAR INVERSION (L-LOOP VENTRICLES)	Isolated
	1-00176	WES	Singleton	HLHS	AORTIC ATRESIA | HYPOPLASTIC LEFT HEART SYNDROME | HYPOPLASTIC LEFT VENTRICLE (SUBNORMAL CAVITY VOLUME) | LV TO CORONARY FISTULAE IN HYPOPLASTIC LEFT HEART SYNDROME | MITRAL STENOSIS | SECUNDUM ATRIAL SEPTAL DEFECT, RESTRICTIVE	Isolated
	1-00177	MIPseq	Singleton	AVC	CLEFT MITRAL VALVE WITH REGURGITATION | DILATED AORTIC ROOT | OSTIUM PRIMUM ATRIAL SEPTAL DEFECT, BALANCED	NDD
	1-00179	WES	Trio	OTH	ATRIAL SEPTAL DEFECT, SECUNDUM | CORONARY ANOMALY, LEFT | PATENT DUCTUS ARTERIOSUS	EC
	1-00180	WES	Trio	LVO	AORTIC STENOSIS, SUBVALVAR, DISCRETE, MEMBRANEOUS | BICOMMISSURAL (BICUSPID, BILEAFLET, BIFOLIATE) AORTIC VALVE | COARCTATION SIMPLE (ISOLATED) | IMPERFORATE ANUS | PULMONARY ARTERIAL DISEASE | SCOLIOSIS OR KYPHOSIS | VENTRICULAR SEPTAL DEFECT, MEMBRANOUS	NDD&EC
	1-00181	WES	Trio	CTD	ABERRANT LEFT SUBCLAVIAN ARTERY | LEFT-SIDED DESCENDING AORTA | RIGHT AORTIC ARCH LEFT LIGAMENT	EC
	1-00182	WES	Trio	TOF	ABNORMAL BRANCHING RIGHT AORTIC ARCH | DEXTROCARDIA | HYPOPLASTIC PULMONARY ANNULUS | PATENT FORAMEN OVALE | PULMONARY STENOSIS | TETRALOGY OF FALLOT | VENTRICULAR SEPTAL DEFECT, MALALIGNMENT | VENTRICULAR SEPTAL DEFECT, SINGLE	EC
	1-00183	MIPseq	Singleton	CTD	ATRIAL SEPTAL DEFECT, SECUNDUM | DOUBLE OUTLET RIGHT VENTRICLE | HYPOPLASTIC AORTIC ISTHMUS | SINGLE VENTRICLE, RIGHT | SINGLE VENTRICLE, RIGHT, DOUBLE INLET RIGHT VENTRICLE	EC
	1-00184	MIPseq	Singleton	TOF	TETRALOGY OF FALLOT	Isolated
	1-00185	WES	Trio	LVO	BICOMMISSURAL (BICUSPID, BILEAFLET, BIFOLIATE) AORTIC VALVE | COARCTATION SIMPLE (ISOLATED) | MULTIPLE ATRIAL SEPTAL DEFECTS | PATENT DUCTUS ARTERIOSUS	Unknown
	1-00186	WES	Trio	TOF	MULTIPLE MAJOR AORTOPULMONARY COLLATERAL ARTERIES (MAPCAS) | TETRALOGY OF FALLOT WITH PULMONARY ATRESIA AND MAPCAS | VENTRICULAR SEPTAL DEFECT, MALALIGNMENT	EC
	1-00187	WES	Trio	TOF	ABNORMAL BRANCHING RIGHT AORTIC ARCH | AORTOPULMONARY COLLATERAL ARTERY | PATENT FORAMEN OVALE | PULMONARY ATRESIA,VALVAR | TETRALOGY OF FALLOT WITH PULMONARY ATRESIA | VENTRICULAR SEPTAL DEFECT, MALALIGNMENT	NDD&EC
	1-00188	MIPseq	Singleton	CTD	ATRIAL SEPTAL DEFECT | LEFT AORTIC ARCH | PATENT DUCTUS ARTERIOSUS | PATENT FORAMEN OVALE | PULMONARY STENOSIS, VALVAR	Isolated
	1-00189	MIPseq	Singleton	AVC	AORTIC STENOSIS - SUBVALVAR | ATRIAL SEPTAL DEFECT, SECUNDUM | HYPOPLASIA ASCENDING AORTA | HYPOPLASTIC LEFT VENTRICLE (SUBNORMAL CAVITY VOLUME) | LEFT AORTIC ARCH | LSVC TO CORONARY SINUS | OSTIUM PRIMUM ATRIAL SEPTAL DEFECT, UNBALANCED, RIGHT DOMINANT | TUBULAR HYPOPLASIA OF AORTA + COARCTATION	EC
	1-00191	MIPseq	Singleton	OTH	VENTRICULAR SEPTAL DEFECT, MULTIPLE	NDD
	1-00192	WES	Trio	CTD	ATRIAL SEPTAL DEFECT, SECUNDUM | BICOMMISSURAL (BICUSPID, BILEAFLET, BIFOLIATE) AORTIC VALVE | HYPOPLASTIC AORTIC ANNULUS | HYPOPLASTIC RIGHT VENTRICLE (SUBNORMAL CAVITY VOLUME) | HYPOPLASTIC TRICUSPID VALVE | INTERRUPTED AORTIC ARCH TYPE B | LEFT VENTRICULAR OUTFLOW TRACT OBSTRUCTION | PULMONARY STENOSIS, BILATERAL BRANCH PULMONARY ARTERY | VENTRICULAR SEPTAL DEFECT WITH INTERRUPTED AORTIC ARCH …	Unknown
	1-00193	MIPseq	Singleton	CTD	VENTRICULAR SEPTAL DEFECT, MEMBRANOUS	Isolated
	1-00194	MIPseq	Singleton	CTD	DILATED ASCENDING AORTA | PULMONARY ARTERIAL DISEASE | TRUNCUS ARTERIOSUS TYPE I (MAIN PULMONARY ARTERY PRESENT)	Isolated
	1-00195	WES	Trio	OTH	DILATED MITRAL VALVE ANNULUS | MITRAL REGURGITATION | MITRAL VALVE PROLAPSE	EC
	1-00197	WES	Trio	HLHS	AORTIC ATRESIA | HYPOPLASIA ASCENDING AORTA | HYPOPLASTIC LEFT HEART SYNDROME | HYPOPLASTIC LEFT VENTRICLE (SUBNORMAL CAVITY VOLUME) | MITRAL ATRESIA | PATENT FORAMEN OVALE | TUBULAR HYPOPLASIA OF AORTA	EC
	1-00198	WES	Trio	TOF	HYPOPLASTIC PULMONARY ANNULUS | LEFT AORTIC ARCH | PULMONARY STENOSIS, SUBVALVAR | PULMONARY STENOSIS, SUPRAVALVAR | RETRO-AORTIC INNOMINATE VEIN | TETRALOGY OF FALLOT | VENTRICULAR SEPTAL DEFECT, MALALIGNMENT | VENTRICULAR SEPTAL DEFECT, MULTIPLE | VENTRICULAR SEPTAL DEFECT, MUSCULAR	Isolated
	1-00200	WES	Trio	LAT	L-LOOP CORRECTED TRANSPOSITION {SL?} | L-LOOP TRANSPOSITION OF THE GREAT VESSELS | TRICUSPID REGURGITATION | TRICUSPID VALVE ABNORMALITY | VENTRICULAR INVERSION (L-LOOP VENTRICLES) | VENTRICULAR SEPTAL DEFECT	Isolated
	1-00201	MIPseq	Singleton	LVO	AORTIC STENOSIS - VALVAR | CONGENITAL MITRAL VALVE ABNORMALITY	Unknown
	1-00202	MIPseq	Singleton	CTD	LEFT AORTIC ARCH | PULMONARY STENOSIS, VALVAR	Isolated
	1-00205	MIPseq	Singleton	TOF	PULMONARY STENOSIS | TETRALOGY OF FALLOT | VENTRICULAR SEPTAL DEFECT, MALALIGNMENT	NDD
	1-00206	WES	Trio	LAT	HYPOPLASTIC MAIN PULMONARY ARTERY | MYOCARDIAL ABNORMALITY | PATENT FORAMEN OVALE | PULMONARY ATRESIA,VALVAR | TRANSPOSITION D-LOOP WITH VSD AND LV OUTFLOW TRACT OBSTRUCTION | USUAL CORONARY ARTERIES IN D-LOOP TGA | VENTRICULAR SEPTAL DEFECT, MALALIGNMENT	Unknown
	1-00209	WES	Trio	HLHS	AORTIC STENOSIS - VALVAR | ATRIAL SEPTAL DEFECT, SECUNDUM | HYPOPLASTIC LEFT VENTRICLE (SUBNORMAL CAVITY VOLUME) | HYPOPLASTIC MITRAL VALVE | LEFT AORTIC ARCH	Unknown
	1-00210	MIPseq	Singleton	OTH	ATRIAL SEPTAL DEFECT | DILATED AORTIC ROOT | LEFT AORTIC ARCH | PULMONARY ARTERIO-VENOUS FISTULA	EC
	1-00212	MIPseq	Singleton	CTD	ATRIAL SEPTAL DEFECT, SECUNDUM | VENTRICULAR SEPTAL DEFECT, MEMBRANOUS	EC
	1-00213	MIPseq	Singleton	LVO	BICOMMISSURAL (BICUSPID, BILEAFLET, BIFOLIATE) AORTIC VALVE | COARCTATION SIMPLE (ISOLATED) | DILATED AORTIC ROOT	Isolated
	1-00214	MIPseq	Singleton	TOF	AORTIC REGURGITATION | DILATED AORTIC ROOT | RIGHT VENTRICULAR VOLUME OVERLOAD | TETRALOGY OF FALLOT	Unknown
	1-00215	MIPseq	Singleton	LAT	LEFT VENTRICULAR DYSFUNCTION | PULMONARY STENOSIS, VALVAR | RIGHT VENTRICULAR VOLUME OVERLOAD | TRANSPOSITION D-LOOP WITH VENTRICULAR SEPTAL DEFECT	EC
	1-00216	MIPseq	Singleton	TOF	AORTIC REGURGITATION | CORONARY BRANCHING, ANOMALOUS, RIGHT | DILATED AORTIC ROOT | TETRALOGY OF FALLOT	EC
	1-00217	MIPseq	Singleton	TOF	RIGHT AORTIC ARCH | TETRALOGY OF FALLOT	Isolated
	1-00218	MIPseq	Singleton	LAT	RESTRICTIVE PATENT FORAMEN OVALE | TRANSPOSITION D-LOOP WITH INTACT VENTRICULAR SEPTUM | USUAL CORONARY ARTERIES IN D-LOOP TGA	Unknown
	1-00219	WES	Trio	TOF	HYPOPLASTIC MAIN PULMONARY ARTERY | HYPOPLASTIC PULMONARY ANNULUS | PATENT FORAMEN OVALE | PULMONARY STENOSIS | PULMONARY STENOSIS, SUBVALVAR | PULMONARY STENOSIS, VALVAR | TETRALOGY OF FALLOT | VENTRICULAR SEPTAL DEFECT, SINGLE | VENTRICULAR SEPTAL DEFECT, SUBPULMONARY OR CONAL	Isolated
	1-00220	WES	Trio	HLHS	AORTIC ATRESIA | BICUSPID PULMONARY VALVE | HYPOPLASTIC LEFT HEART SYNDROME | HYPOPLASTIC LEFT VENTRICLE (SUBNORMAL CAVITY VOLUME) | MITRAL ATRESIA | RESTRICTIVE PATENT FORAMEN OVALE | TUBULAR HYPOPLASIA OF AORTA + COARCTATION	EC
	1-00221	WES	Trio	TOF	HYPOPLASTIC LEFT PULMONARY ARTERY | HYPOPLASTIC MAIN PULMONARY ARTERY | HYPOPLASTIC RIGHT PULMONARY ARTERY | MULTIPLE MAJOR AORTOPULMONARY COLLATERAL ARTERIES (MAPCAS) | PATENT FORAMEN OVALE | SINGLE RIGHT CORONARY | TETRALOGY OF FALLOT WITH PULMONARY ATRESIA AND MAPCAS | VENTRICULAR SEPTAL DEFECT, SINGLE | VENTRICULAR SEPTAL DEFECT, SUBPULMONARY OR CONAL	EC
	1-00222	WES	Trio	HLHS	AORTIC ATRESIA | ATRIAL SEPTAL DEFECT, SECUNDUM | COARCTATION | HYPOPLASTIC LEFT HEART SYNDROME | LSVC TO CORONARY SINUS | MITRAL ATRESIA	EC
	1-00223	MIPseq	Singleton	OTH	ATRIAL SEPTAL DEFECT, SECUNDUM | CORONARY ARTERY DISEASE | LV OUTFLOW TRACT OBSTRUCTION, SEPTAL HYPERTOPHY	Isolated
	1-00224	WES	Trio	ASD	ATRIAL SEPTAL DEFECT, SECUNDUM | RIGHT VENTRICULAR VOLUME OVERLOAD	Isolated
	1-00225	WES	Trio	LVO	AORTIC STENOSIS - VALVAR | BICOMMISSURAL (BICUSPID, BILEAFLET) AORTIC VALVE, RIGHT-LEFT FUSION | DILATED AORTIC ROOT | DILATED ASCENDING AORTA | PATENT FORAMEN OVALE	Isolated
	1-00226	WES	Trio	LVO	LEFT AORTIC ARCH | TUBULAR HYPOPLASIA OF AORTA + COARCTATION | VENTRICULAR SEPTAL DEFECT, MEMBRANOUS	Unknown
	1-00229	WES	Trio	HLHS	AORTIC ARCH HYPOPLASIA | AORTIC STENOSIS - VALVAR | CONGENITAL MITRAL VALVE ABNORMALITY | HYPOPLASTIC AORTIC ANNULUS | HYPOPLASTIC LEFT HEART SYNDROME | HYPOPLASTIC LEFT VENTRICLE (SUBNORMAL CAVITY VOLUME) | MITRAL STENOSIS | PATENT FORAMEN OVALE	Isolated
	1-00230	WES	Trio	LVO	AORTIC STENOSIS, SUBVALVAR, DISCRETE, MEMBRANEOUS | BICOMMISSURAL (BICUSPID, BILEAFLET) AORTIC VALVE, RIGHT-NON FUSION | CLEFT MITRAL VALVE | LSVC TO CORONARY SINUS | OSTIUM PRIMUM ATRIAL SEPTAL DEFECT	EC
	1-00231	MIPseq	Singleton	TOF	ABERRANT LEFT SUBCLAVIAN ARTERY | ATRIAL SEPTAL DEFECT, SECUNDUM | TETRALOGY OF FALLOT WITH PULMONARY ATRESIA AND MAPCAS	EC
	1-00232	MIPseq	Singleton	LAT	ABSENCE OF THE SUPRARENAL INFERIOR VENA CAVA WITH AZYGOUS CONTINUATION | CLEFT MITRAL VALVE WITH REGURGITATION | COMMON ATRIUM | CORONARY SINUS ABSENT | DILATED LEFT PULMONARY ARTERY | SDS | TRANSITIONAL COMMON AV CANAL | TRICUSPID VALVE PROLAPSE | VENTRICULAR SEPTAL DEFECT, MUSCULAR	NDD&EC
	1-00234	WES	Trio	LVO	ASYMMETRIC SEPTAL HYPERTROPHY | COARCTATION | VENTRICULAR SEPTAL DEFECT, MUSCULAR	EC
	1-00235	WES	Trio	CTD	AORTIC ARCH HYPOPLASIA | DILATED LEFT ATRIUM | DORV, TAUSSIG BING | MAIN PULMONARY ARTERY ABNORMALITY | PULMONARY STENOSIS, VALVAR | RESTRICTIVE PATENT FORAMEN OVALE | TUBULAR HYPOPLASIA OF AORTA + COARCTATION	Unknown
	1-00236	MIPseq	Singleton	LAT	ABSENCE OF THE SUPRARENAL INFERIOR VENA CAVA WITH AZYGOUS CONTINUATION | ANOMALOUS HEPATIC VENOUS DRAINAGE OR CONNECTION | ATRIAL SEPTAL DEFECT, SECUNDUM | BALANCED COMPLETE ATRIOVENTRICULAR CANAL | LEFT SUPERIOR VENA CAVA ENTERING LEFT ATRIUM | LEVOCARDIA WITH ABDOMINAL HETEROTAXY | POLYSPLENIA SYNDROME (LEFT ISOMERISM) | VENTRICULAR SEPTAL DEFECT, MALALIGNMENT	EC
	1-00237	MIPseq	Singleton	LVO	AORTIC STENOSIS - SUBVALVAR | ATRIAL SEPTAL DEFECT, SECUNDUM | COARCTATION | VENTRICULAR SEPTAL DEFECT	NDD
	1-00238	MIPseq	Singleton	ASD	ANEURYSM OF SEPTUM PRIMUM | ATRIAL SEPTAL DEFECT, SECUNDUM | MULTIPLE ATRIAL SEPTAL DEFECTS	NDD&EC
	1-00239	WES	Trio	HLHS	BICOMMISSURAL (BICUSPID, BILEAFLET, BIFOLIATE) AORTIC VALVE | CLEFT MITRAL VALVE | HYPOPLASTIC AORTIC ANNULUS | HYPOPLASTIC LEFT VENTRICLE (SUBNORMAL CAVITY VOLUME) | HYPOPLASTIC MITRAL VALVE | TUBULAR HYPOPLASIA OF AORTA + COARCTATION | VENTRICULAR SEPTAL DEFECT, MULTIPLE	EC
	1-00240	WES	Singleton	LAT	ANATOMICALLY CORRECTED MALPOSITION | ATRIAL INVERSION (SITUS INVERSUS OF THE ATRIA) | ATRIAL SEPTAL DEFECT, SECUNDUM | D-LOOP CORRECTED TRANSPOSITION {ID?} | DEXTROCARDIA | IDD | INFERIOR VENA CAVA LEFT SIDED | LEFT SUPERIOR VENA CAVA TO RIGHT ATRIUM | PULMONARY STENOSIS | RIGHT AORTIC ARCH | RIGHT SUPERIOR VENA CAVA ABSENT | SITUS INVERSUS TOTALIS | VENTRICULAR SEPTAL DEFECT, ECD TYPE	Isolated
	1-00241	WES	Trio	OTH	ATRIAL SEPTAL DEFECT, SECUNDUM | DOUBLE ORIFICE MITRAL VALVE | TOTALLY ANOMALOUS PULMONARY VENOUS RETURN, SUPRACARDIAC	Unknown
	1-00243	WES	Trio	LVO	COARCTATION | CONGENITAL MITRAL VALVE ABNORMALITY | MITRAL STENOSIS | PATENT DUCTUS ARTERIOSUS	EC
	1-00245	MIPseq	Singleton	AVC	AORTIC ARCH HYPOPLASIA | HYPOPLASTIC AORTIC ISTHMUS | HYPOPLASTIC LEFT VENTRICLE (SUBNORMAL CAVITY VOLUME) | LEFT AORTIC ARCH | UNBALANCED TRANSITIONAL ATRIOVENTRICULAR CANAL, RIGHT DOMINANT	Unknown
	1-00246	MIPseq	Singleton	LAT	TRANSPOSITION D-LOOP WITH VENTRICULAR SEPTAL DEFECT | USUAL CORONARY ARTERIES IN D-LOOP TGA | VENTRICULAR SEPTAL DEFECT, MEMBRANOUS	Unknown
	1-00247	MIPseq	Singleton	TOF	RIGHT AORTIC ARCH | TETRALOGY OF FALLOT	Unknown
	1-00248	MIPseq	Singleton	LVO	COARCTATION	Isolated
	1-00249	WES	Trio	HLHS	ANEURYSM OF SEPTUM PRIMUM | AORTIC ARCH HYPOPLASIA | AORTIC ATRESIA | HYPOPLASTIC LEFT HEART SYNDROME | MITRAL STENOSIS | SECUNDUM ATRIAL SEPTAL DEFECT, RESTRICTIVE	Isolated
	1-00252	WES	Trio	TOF	DILATED AORTIC ROOT | LEFT AORTIC ARCH WITH NORMAL BRANCHING PATTERN | PULMONARY VALVE ABNORMALITY | TETRALOGY OF FALLOT | VENTRICULAR SEPTAL DEFECT	NDD&EC
	1-00253	MIPseq	Singleton	LAT	LEFT AORTIC ARCH WITH NORMAL BRANCHING PATTERN | SDD | TRANSPOSITION D-LOOP	Isolated
	1-00254	MIPseq	Singleton	LAT	ALD | AORTIC ARCH HYPOPLASIA | AORTIC STENOSIS - SUBVALVAR | ASPLENIA SYNDROME (RIGHT ISOMERISM) | BICOMMISSURAL (BICUSPID, BILEAFLET) AORTIC VALVE, RIGHT-LEFT FUSION | COMMON ATRIUM | DORV + AVSD (AV CANAL) | HYPOPLASIA ASCENDING AORTA | HYPOPLASTIC LEFT VENTRICLE (SUBNORMAL CAVITY VOLUME) | INFERIOR VENA CAVA ANOMALY | INTESTINAL MALROTATION | LEFT AORTIC ARCH | LEFT CORONARY ARTERY ARISING FRO…	EC
	1-00255	MIPseq	Singleton	CTD	HYPOPLASTIC RIGHT VENTRICLE (SUBNORMAL CAVITY VOLUME) | LEFT AORTIC ARCH | TRICUSPID ATRESIA | VENTRICULAR SEPTAL DEFECT, MUSCULAR	EC
	1-00256	MIPseq	Singleton	AVC	BALANCED TRANSITIONAL ATRIOVENTRICULAR CANAL | LEFT AORTIC ARCH WITH NORMAL BRANCHING PATTERN | LSVC - COMMUNICATES WITH RSVC	EC
	1-00258	WES	Trio	CTD	DORV, TAUSSIG BING | HYPOPLASTIC AORTIC ANNULUS | LEFT AORTIC ARCH | TUBULAR HYPOPLASIA OF AORTA + COARCTATION | VENTRICULAR SEPTAL DEFECT, MEMBRANOUS	Isolated
	1-00259	MIPseq	Singleton	HLHS	AORTIC STENOSIS - VALVAR | ATRIAL SEPTAL DEFECT, SECUNDUM | BICOMMISSURAL (BICUSPID, BILEAFLET, BIFOLIATE) AORTIC VALVE | HYPOPLASTIC LEFT HEART SYNDROME | HYPOPLASTIC LEFT VENTRICLE (SUBNORMAL CAVITY VOLUME) | MITRAL STENOSIS	Unknown
	1-00260	MIPseq	Singleton	CTD	ABERRANT RIGHT SUBCLAVIAN ARTERY | ABNORMAL CORONARY SINUS | AORTIC STENOSIS - VALVAR | AORTOPULMONARY COLLATERAL ARTERY | DOUBLE OUTLET RIGHT VENTRICLE | DYNAMIC SUBVALVAR AORTIC STENOSIS | HYPOPLASTIC LEFT VENTRICLE (SUBNORMAL CAVITY VOLUME) | LEFT AORTIC ARCH | MALPOSITIONED ATRIAL SEPTUM (WITH OR WITHOUT PAPVC) | MITRAL ATRESIA | SDD | TUBULAR HYPOPLASIA OF AORTA + COARCTATION | VENTRICULAR S…	EC
	1-00262	WES	Trio	HLHS	AORTIC ARCH HYPOPLASIA | HYPOPLASIA ASCENDING AORTA | HYPOPLASTIC AORTIC ANNULUS | HYPOPLASTIC LEFT HEART SYNDROME | HYPOPLASTIC LEFT VENTRICLE (SUBNORMAL CAVITY VOLUME) | LEFT AORTIC ARCH | MITRAL ATRESIA | VENTRICULAR SEPTAL DEFECT, MUSCULAR	EC
	1-00265	MIPseq	Singleton	LVO	BICOMMISSURAL (BICUSPID, BILEAFLET) AORTIC VALVE, RIGHT-LEFT FUSION | LEFT AORTIC ARCH WITH NORMAL BRANCHING PATTERN | PREMATURE ATRIAL BEATS	Isolated
	1-00266	WES	Trio	LAT	AORTIC STENOSIS - SUBVALVAR | ATRIAL SEPTAL DEFECT, SECUNDUM | L-LOOP TRANSPOSITION OF THE GREAT ARTERIES WITH VENTRICULAR SEPTAL DEFECT | PATENT DUCTUS ARTERIOSUS | PULMONARY ARTERIO-VENOUS FISTULA | SINGLE VENTRICLE, LEFT; DOUBLE INLET LEFT VENTRICLE	Isolated
	1-00267	MIPseq	Singleton	CTD	LEFT AORTIC ARCH | PULMONARY STENOSIS, VALVAR	Isolated
	1-00268	WES	Trio	AVC	AORTIC STENOSIS - SUBVALVAR | ATRIAL SEPTAL DEFECT, SECUNDUM | HYPOPLASTIC LEFT VENTRICLE (SUBNORMAL CAVITY VOLUME) | LSVC TO CORONARY SINUS | UNBALANCED COMPLETE ATRIOVENTRICULAR CANAL, RIGHT DOMINANT | VENTRICULAR SEPTAL DEFECT, ECD TYPE | VENTRICULAR SEPTAL DEFECT, MULTIPLE | VENTRICULAR SEPTAL DEFECT, MUSCULAR	EC
	1-00270	WES	Trio	OTH	LEFT AORTIC ARCH | TOTALLY ANOMALOUS PULMONARY VENOUS RETURN, MIXED	Unknown
	1-00271	WES	Trio	OTH	ATRIAL SEPTAL DEFECT, SECUNDUM | LEFT AORTIC ARCH | PARTIALLY ANOMALOUS PULMONARY VEINS | SINUS VENOSUS SEPTAL DEFECT	Isolated
	1-00272	MIPseq	Singleton	AVC	LEFT AORTIC ARCH | OSTIUM PRIMUM ATRIAL SEPTAL DEFECT	EC
	1-00274	MIPseq	Singleton	OTH	ATRIAL SEPTAL DEFECT, SECUNDUM | TOTALLY ANOMALOUS PULMONARY VENOUS RETURN, INFRADIAPHRAGMATIC	Isolated
	1-00275	MIPseq	Singleton	LVO	AORTIC STENOSIS - SUBVALVAR | AORTIC STENOSIS - VALVAR	Isolated
	1-00276	WES	Trio	TOF	ABERRANT RIGHT SUBCLAVIAN ARTERY | ABNORMAL BRANCHING LEFT AORTIC ARCH | HYPOPLASTIC LEFT PULMONARY ARTERY | HYPOPLASTIC MAIN PULMONARY ARTERY | HYPOPLASTIC RIGHT PULMONARY ARTERY | PULMONARY STENOSIS, LEFT | PULMONARY STENOSIS, RIGHT | TETRALOGY OF FALLOT | VENTRICULAR SEPTAL DEFECT, MALALIGNMENT	EC
	1-00277	WES	Trio	ASD	ATRIAL SEPTAL DEFECT, SECUNDUM | DILATED RIGHT ATRIUM | RIGHT VENTRICULAR VOLUME OVERLOAD	Isolated
	1-00278	MIPseq	Singleton	LAT	DYSPLASTIC PULMONARY VALVE | L-LOOP TRANSPOSITION OF THE GREAT VESSELS | PULMONARY STENOSIS, VALVAR | SLL | VENTRICULAR SEPTAL DEFECT, ECD TYPE	Isolated
	1-00281	WES	Trio	LAT	ABSENCE OF THE SUPRARENAL INFERIOR VENA CAVA WITH AZYGOUS CONTINUATION | ADS | HETEROTAXY | LEFT AORTIC ARCH WITH NORMAL BRANCHING PATTERN | PATENT DUCTUS ARTERIOSUS | SINUS VENOSUS SEPTAL DEFECT	Isolated
	1-00283	MIPseq	Singleton	AVC	TRANSITIONAL COMMON AV CANAL	Isolated
	1-00284	MIPseq	Singleton	TOF	AORTIC REGURGITATION | DILATED AORTIC ROOT | TETRALOGY OF FALLOT	EC
	1-00286	MIPseq	Singleton	CTD	ADD | DISCORDANT VENTRICULOARTERIAL CONNECTION | LSVC TO CORONARY SINUS | MAIN PULMONARY ARTERY OCCLUSION | PULMONARY ATRESIA,VALVAR | RIGHT AORTIC ARCH | RIGHT VENTRICULAR ORIGIN OF SUBAORTIC CONUS | VENTRICULAR SEPTAL DEFECT, ECD TYPE	Unknown
	1-00287	WES	Singleton	HLHS	AORTIC ARCH HYPOPLASIA | COARCTATION | DEFICIENT AORTIC VALVE CUSP(S) | HYPOPLASTIC AORTIC ANNULUS | HYPOPLASTIC LEFT VENTRICLE (SUBNORMAL CAVITY VOLUME) | HYPOPLASTIC MITRAL VALVE | PARACHUTE MITRAL VALVE	Unknown
	1-00289	MIPseq	Singleton	TOF	TETRALOGY OF FALLOT | VENTRICULAR SEPTAL DEFECT, MALALIGNMENT	Isolated
	1-00290	WES	Trio	OTH	COARCTATION SIMPLE (ISOLATED) | HYPOPLASTIC RIGHT VENTRICLE (SUBNORMAL CAVITY VOLUME) | PULMONARY ATRESIA, INTACT VENTRICULAR SEPTUM	NDD&EC
	1-00291	MIPseq	Singleton	AVC	BALANCED COMPLETE ATRIOVENTRICULAR CANAL | CLEFT MITRAL VALVE WITH REGURGITATION | PATENT FORAMEN OVALE	NDD&EC
	1-00293	WES	Trio	HLHS	ANEURYSM OF SEPTUM PRIMUM | AORTIC ATRESIA | ATRIAL SEPTAL DEFECT, SECUNDUM | DILATED (ENLARGED) RIGHT VENTRICLE | DILATED RIGHT ATRIUM | HYPOPLASIA ASCENDING AORTA | HYPOPLASTIC LEFT HEART SYNDROME | LEFT SIDED ATRIOVENTRICULAR VALVE ATRESIA | PATENT DUCTUS ARTERIOSUS | TRICUSPID REGURGITATION	Unknown
	1-00294	WES	Trio	CTD	AORTIC REGURGITATION | PROLAPSED AORTIC VALVE | VENTRICULAR SEPTAL DEFECT, SINGLE | VENTRICULAR SEPTAL DEFECT, SUBPULMONARY OR CONAL	Isolated
	1-00295	MIPseq	Singleton	CTD	PULMONARY STENOSIS, VALVAR	EC
	1-00296	WES	Trio	OTH	ATRIAL SEPTAL DEFECT, SECUNDUM | LEFT AORTIC ARCH | LSVC TO CORONARY SINUS | VENTRICULAR SEPTAL DEFECT, MALALIGNMENT	NDD&EC
	1-00297	WES	Trio	TOF	PULMONARY STENOSIS | PULMONARY STENOSIS, BILATERAL BRANCH PULMONARY ARTERY | TETRALOGY OF FALLOT	Unknown
	1-00298	WES	Singleton	CTD	CLEFT MITRAL VALVE | HYPOPLASTIC RIGHT VENTRICLE (SUBNORMAL CAVITY VOLUME) | PATENT FORAMEN OVALE | PULMONARY STENOSIS, SUBVALVAR | RIGHT VENTRICULAR OUTFLOW OBSTRUCTION DUE TO ABNORMAL MUSCLE BAND(S) | TRICUSPID STENOSIS | VENTRICULAR SEPTAL DEFECT, MULTIPLE | VENTRICULAR SEPTAL DEFECT, MUSCULAR	EC
	1-00301	WES	Trio	HLHS	AORTIC STENOSIS | ATRIAL SEPTAL DEFECT, SECUNDUM | HYPOPLASIA ASCENDING AORTA | HYPOPLASTIC AORTIC ANNULUS | HYPOPLASTIC LEFT HEART SYNDROME | HYPOPLASTIC LEFT VENTRICLE (SUBNORMAL CAVITY VOLUME) | HYPOPLASTIC MITRAL VALVE | MITRAL STENOSIS | TUBULAR HYPOPLASIA OF AORTA + COARCTATION	Isolated
	1-00303	WES	Trio	CTD	DORV, TAUSSIG BING | LEFT AORTIC ARCH | VENTRICULAR SEPTAL DEFECT, MEMBRANOUS	Unknown
	1-00304	WES	Trio	CTD	AORTIC ABNORMALITY | INTERRUPTED AORTIC ARCH | LEFT AORTIC ARCH | LEFT-SIDED DESCENDING AORTA | TRUNCUS ARTERIOSUS	Isolated
	1-00305	WES	Trio	TOF	TETRALOGY OF FALLOT WITH PULMONARY ATRESIA AND MAPCAS	Unknown
	1-00307	WES	Trio	CTD	HYPOPLASTIC LEFT VENTRICLE (SUBNORMAL CAVITY VOLUME) | HYPOPLASTIC MITRAL VALVE | PATENT FORAMEN OVALE | TRUNCUS ARTERIOSUS TYPE IA (MAIN PULMONARY ARTERY PRESENT, VSD) | VENTRICULAR SEPTAL DEFECT, SINGLE | VENTRICULAR SEPTAL DEFECT, SUBPULMONARY OR CONAL	Isolated
	1-00308	WES	Trio	OTH	ATRIAL SEPTAL DEFECT, SECUNDUM | EBSTEINS DISEASE | TRICUSPID REGURGITATION	NDD&EC
	1-00311	MIPseq	Singleton	CTD	GU ANOMALY, NOS | VENTRICULAR SEPTAL DEFECT, MEMBRANOUS	EC
	1-00312	WES	Trio	HLHS	AORTIC STENOSIS - VALVAR | HYPOPLASIA ASCENDING AORTA | HYPOPLASTIC AORTIC ANNULUS | HYPOPLASTIC LEFT HEART SYNDROME | HYPOPLASTIC LEFT VENTRICLE (SUBNORMAL CAVITY VOLUME) | HYPOPLASTIC MITRAL VALVE | MITRAL STENOSIS | TUBULAR HYPOPLASIA OF AORTA	Isolated
	1-00315	WES	Trio	LVO	BICOMMISSURAL (BICUSPID, BILEAFLET) AORTIC VALVE, RIGHT-LEFT FUSION | DILATED AORTIC ROOT | LEFT AORTIC ARCH | TUBULAR HYPOPLASIA OF AORTA + COARCTATION	Isolated
	1-00318	WES	Trio	LAT	PULMONARY STENOSIS, SUBVALVAR | TRANSPOSITION D-LOOP WITH VSD AND LV OUTFLOW TRACT OBSTRUCTION | VENTRICULAR SEPTAL DEFECT, SUBPULMONARY OR CONAL	Isolated
	1-00319	WES	Trio	AVC	LEFT SIDED AV VALVE REGURGITATION | PATENT DUCTUS ARTERIOSUS | RIGHT SIDED AV VALVE REGURGITATION | SDD | UNBALANCED COMPLETE ATRIOVENTRICULAR CANAL, RIGHT DOMINANT | VENTRICULAR SEPTAL DEFECT, ECD TYPE	EC
	1-00320	WES	Singleton	HLHS	AORTIC ATRESIA | HYPOPLASIA ASCENDING AORTA | HYPOPLASTIC LEFT HEART SYNDROME | HYPOPLASTIC MITRAL VALVE | LV TO CORONARY FISTULAE IN HYPOPLASTIC LEFT HEART SYNDROME | MALPOSITIONED ATRIAL SEPTUM (WITH OR WITHOUT PAPVC) | MITRAL STENOSIS, VALVAR	EC
	1-00321	WES	Trio	CTD	LEFT AORTIC ARCH WITH NORMAL BRANCHING PATTERN | PULMONARY STENOSIS, SUPRAVALVAR | PULMONARY STENOSIS, VALVAR	NDD&EC
	1-00322	WES	Singleton	HLHS	ATRIAL SEPTAL DEFECT, SECUNDUM | BICOMMISSURAL (BICUSPID, BILEAFLET, BIFOLIATE) AORTIC VALVE | ENDOCARDIAL FIBROELASTOSIS | HYPOPLASTIC AORTIC ANNULUS | HYPOPLASTIC LEFT HEART SYNDROME | HYPOPLASTIC LEFT VENTRICLE (SUBNORMAL CAVITY VOLUME) | HYPOPLASTIC MITRAL VALVE | MITRAL STENOSIS, VALVAR	EC
	1-00323	WES	Trio	LAT	AORTIC STENOSIS, SUBVALVAR, MUSCULAR | BILATERAL SUBARTERIAL CONUS | CRISS-CROSS AV VALVES | DEXTROCARDIA | DOUBLE OUTLET RIGHT VENTRICLE | HYPOPLASTIC RIGHT VENTRICLE (SUBNORMAL CAVITY VOLUME) | SDD | SUPERIOR-INFERIOR VENTRICLES UP-DOWN STAIRS VENTRICLES | VENTRICULAR SEPTAL DEFECT, MALALIGNMENT | VENTRICULAR SEPTAL DEFECT, MUSCULAR	Isolated
	1-00325	WES	Trio	LVO	COARCTATION	Isolated
	1-00326	WES	Trio	ASD	ATRIAL SEPTAL DEFECT, SECUNDUM | LEFT AORTIC ARCH	Isolated
	1-00328	WES	Trio	ASD	ANEURYSM OF SEPTUM PRIMUM | ATRIAL SEPTAL DEFECT, SECUNDUM | LEFT AORTIC ARCH	Isolated
	1-00329	WES	Trio	LVO	ABNORMAL BRANCHING LEFT AORTIC ARCH | COARCTATION SIMPLE (ISOLATED) | VENTRICULAR SEPTAL DEFECT, MUSCULAR	EC
	1-00330	WES	Trio	LVO	AORTIC STENOSIS - VALVAR | ATRIAL SEPTAL DEFECT, SECUNDUM | COARCTATION SIMPLE (ISOLATED) | LSVC TO CORONARY SINUS | MITRAL STENOSIS, VALVAR | VENTRICULAR SEPTAL DEFECT, MULTIPLE | VENTRICULAR SEPTAL DEFECT, MUSCULAR	Unknown
	1-00332	MIPseq	Singleton	LAT	ASPLENIA SYNDROME (RIGHT ISOMERISM) | DORV + AVSD (AV CANAL) | HYPOPLASTIC LEFT VENTRICLE (SUBNORMAL CAVITY VOLUME) | LEFT INFERIOR VENA CAVA TO RIGHT ATRIUM | LEVOCARDIA WITH ABDOMINAL HETEROTAXY | PULMONARY ATRESIA,VALVAR | RIGHT AORTIC ARCH | UNBALANCED COMPLETE ATRIOVENTRICULAR CANAL, RIGHT DOMINANT	NDD&EC
	1-00333	MIPseq	Singleton	TOF	TETRALOGY OF FALLOT WITH PULMONARY ATRESIA	NDD
	1-00335	MIPseq	Singleton	CTD	AORTIC STENOSIS - SUBVALVAR | HYPOPLASTIC AORTIC ANNULUS | LEFT AORTIC ARCH | VENTRICULAR SEPTAL DEFECT, MEMBRANOUS	NDD&EC
	1-00336	WES	Trio	HLHS	ATRIAL SEPTAL DEFECT | BICOMMISSURAL (BICUSPID, BILEAFLET, BIFOLIATE) AORTIC VALVE | HYPOPLASTIC AORTIC ANNULUS | HYPOPLASTIC LEFT VENTRICLE (SUBNORMAL CAVITY VOLUME) | HYPOPLASTIC MITRAL VALVE | INTERRUPTED AORTIC ARCH TYPE B | LSVC TO CORONARY SINUS | MALPOSITIONED ATRIAL SEPTUM (WITH OR WITHOUT PAPVC) | PARACHUTE MITRAL VALVE | VENTRICULAR SEPTAL DEFECT, MALALIGNMENT | VENTRICULAR SEPTAL DEFEC…	EC
	1-00337	MIPseq	Singleton	AVC	ABDOMINAL SITUS SOLITIS | SITUS SOLITUS | UNBALANCED COMPLETE ATRIOVENTRICULAR CANAL, RIGHT DOMINANT	Isolated
	1-00338	MIPseq	Singleton	LAT	PULMONARY STENOSIS, SUBVALVAR | TRANSPOSITION D-LOOP WITH VENTRICULAR SEPTAL DEFECT | VENTRICULAR SEPTAL DEFECT, MEMBRANOUS	NDD
	1-00339	WES	Singleton	HLHS	AORTIC STENOSIS | ATRIAL SEPTAL DEFECT, SECUNDUM | ENDOCARDIAL FIBROELASTOSIS LOCALIZED | HYPOPLASTIC AORTIC ANNULUS | HYPOPLASTIC LEFT HEART SYNDROME | HYPOPLASTIC LEFT VENTRICLE (SUBNORMAL CAVITY VOLUME) | MITRAL STENOSIS | TUBULAR HYPOPLASIA OF AORTA + COARCTATION	NDD
	1-00341	MIPseq	Singleton	HLHS	AORTIC ATRESIA | COARCTATION SIMPLE (ISOLATED) | HYPOPLASIA ASCENDING AORTA | HYPOPLASTIC LEFT HEART SYNDROME | HYPOPLASTIC LEFT VENTRICLE (SUBNORMAL CAVITY VOLUME) | HYPOPLASTIC MITRAL VALVE | LEFT AORTIC ARCH | MULTIPLE MAJOR AORTOPULMONARY COLLATERAL ARTERIES (MAPCAS)	Isolated
	1-00342	WES	Trio	LAT	ATRIAL SEPTAL DEFECT, SECUNDUM | BIVENTRICULAR, DISCORDANT ATRIOVENTRICULAR CONNECTION | CRISS-CROSS AV VALVES | DISCONTINUITY OF PULMONARY ARTERIES | DORV, VENTRICULAR DEFECT COMMITTED TO PULMONARY ARTERY | LEFT-SIDED PATENT DUCTUS ARTERIOSUS | PATENT DUCTUS ARTERIOSUS, RIGHT SIDED | PULMONARY STENOSIS, SUBVALVAR | PULMONARY STENOSIS, VALVAR | VENTRICULAR INVERSION (L-LOOP VENTRICLES) | VENTRICU…	EC
	1-00343	WES	Trio	CTD	ATRIAL SEPTAL DEFECT, SECUNDUM | LSVC TO CORONARY SINUS | PULMONARY STENOSIS, SUBVALVAR | TRICUSPID ATRESIA + PS OR SMALL VSD (IB) | VENTRICULAR SEPTAL DEFECT RESTRICTIVE	EC
	1-00344	WES	Trio	LAT	PULMONARY STENOSIS, SUBVALVAR | PULMONARY STENOSIS, VALVAR | TRANSPOSITION D-LOOP WITH VENTRICULAR SEPTAL DEFECT	Isolated
	1-00346	MIPseq	Singleton	OTH	CORONARY ARTERY ANOMALY, RIGHT | LEFT AORTIC ARCH | PATENT DUCTUS ARTERIOSUS	Isolated
	1-00347	WES	Trio	HLHS	AORTIC ATRESIA | ATRIAL SEPTAL DEFECT, SECUNDUM | HYPOPLASIA ASCENDING AORTA | HYPOPLASTIC LEFT VENTRICLE (SUBNORMAL CAVITY VOLUME) | MITRAL ATRESIA	Isolated
	1-00348	MIPseq	Singleton	CTD	BICUSPID PULMONARY VALVE | PULMONARY STENOSIS, VALVAR	EC
	1-00349	WES	Trio	TOF	DISCONTINUITY OF PULMONARY ARTERIES | HYPOPLASTIC LEFT PULMONARY ARTERY | HYPOPLASTIC RIGHT PULMONARY ARTERY | TETRALOGY OF FALLOT	Unknown
	1-00352	WES	Trio	HLHS	AORTIC ATRESIA | ATRIAL SEPTAL DEFECT | HYPOPLASIA ASCENDING AORTA | HYPOPLASTIC LEFT HEART SYNDROME | LEFT AORTIC ARCH | MITRAL STENOSIS, VALVAR	EC
	1-00353	MIPseq	Singleton	ASD	ATRIAL SEPTAL DEFECT, SECUNDUM | HYPOPLASTIC RIGHT PULMONARY ARTERY | SUPERIOR VENA CAVA ANOMALY	EC
	1-00355	MIPseq	Singleton	LAT	LEFT AORTIC ARCH | TRANSPOSITION D-LOOP WITH INTACT VENTRICULAR SEPTUM	Isolated
	1-00358	MIPseq	Singleton	LAT	HYPOPLASTIC RIGHT VENTRICLE (SUBNORMAL CAVITY VOLUME) | L-LOOP CORRECTED TRANSPOSITION {SL?} WITH PULMONARY STENOSIS | PULMONARY ATRESIA,VALVAR | SLD | STRADDLING TRICUSPID VALVE | VENTRICULAR SEPTAL DEFECT, SINGLE	EC
	1-00359	MIPseq	Singleton	LVO	BICOMMISSURAL (BICUSPID, BILEAFLET, BIFOLIATE) AORTIC VALVE | COARCTATION | INFERIOR VENA CAVA ANOMALY | LSVC TO CORONARY SINUS	Isolated
	1-00360	WES	Trio	LAT	ASPLENIA SYNDROME (RIGHT ISOMERISM) | DEXTROCARDIA | DOUBLE OUTLET RIGHT VENTRICLE | ENDOCARDIAL CUSHION DEFECT | HETEROTAXY | LEFT SUPERIOR VENA CAVA ENTERING LEFT ATRIUM | OSTIUM PRIMUM ATRIAL SEPTAL DEFECT | PARTIALLY ANOMALOUS PULMONARY VEINS | PULMONARY ATRESIA CONGENITAL | SINGLE VENTRICLE	EC
	1-00361	MIPseq	Singleton	CTD	CLEFT MITRAL VALVE | DORV, VENTRICULAR DEFECT COMMITTED TO AORTA | STRADDLING TRICUSPID VALVE | SUPERIOR-INFERIOR VENTRICLES UP-DOWN STAIRS VENTRICLES | VENTRICULAR SEPTAL DEFECT, MALALIGNMENT | VENTRICULAR SEPTAL DEFECT, MUSCULAR	Isolated
	1-00362	MIPseq	Singleton	TOF	TETRALOGY OF FALLOT	Isolated
	1-00363	WES	Trio	TOF	ATRIAL SEPTAL DEFECT, SECUNDUM | DILATED AORTIC ROOT | HYPOPLASTIC LEFT PULMONARY ARTERY | HYPOPLASTIC RIGHT PULMONARY ARTERY | LEFT AORTIC ARCH | LSVC TO CORONARY SINUS | PULMONARY STENOSIS, SUBVALVAR | PULMONARY STENOSIS, VALVAR | TETRALOGY OF FALLOT | VENTRICULAR SEPTAL DEFECT, MALALIGNMENT | VENTRICULAR SEPTAL DEFECT, MUSCULAR	NDD&EC
	1-00364	MIPseq	Singleton	LVO	BICOMMISSURAL (BICUSPID, BILEAFLET) AORTIC VALVE, RIGHT-LEFT FUSION | LEFT AORTIC ARCH | TUBULAR HYPOPLASIA OF AORTA + COARCTATION | VENTRICULAR SEPTAL DEFECT, MUSCULAR	Unknown
	1-00366	WES	Trio	TOF	CONGENITAL PULMONARY VALVE ABNORMALITY | DILATED RIGHT PULMONARY ARTERY | HYPOPLASTIC PULMONARY ANNULUS | LEFT AORTIC ARCH | MAIN PULMONARY ARTERY ABNORMALITY | TETRALOGY OF FALLOT | VENTRICULAR SEPTAL DEFECT, MALALIGNMENT	EC
	1-00367	MIPseq	Singleton	LAT	ASPLENIA SYNDROME (RIGHT ISOMERISM) | ATRIAL INVERSION (SITUS INVERSUS OF THE ATRIA) | BICUSPID PULMONARY VALVE | CONGENITAL CORONARY ANOMALY | DOUBLE OUTLET RIGHT VENTRICLE | HYPOPLASTIC LEFT VENTRICLE (SUBNORMAL CAVITY VOLUME) | LEFT SUPERIOR VENA CAVA TO RIGHT ATRIUM | OSTIUM PRIMUM ATRIAL SEPTAL DEFECT | PULMONARY STENOSIS, SUBVALVAR | PULMONARY STENOSIS, VALVAR | UNBALANCED COMPLETE ATRIOVEN…	EC
	1-00368	MIPseq	Singleton	OTH	PATENT DUCTUS ARTERIOSUS | PATENT FORAMEN OVALE	Unknown
	1-00370	WES	Trio	LAT	CLEFT MITRAL VALVE WITH REGURGITATION | CONGENITAL MITRAL VALVE ABNORMALITY | PULMONARY STENOSIS, SUBVALVAR | TRANSPOSITION D-LOOP WITH INTACT VENTRICULAR SEPTUM | USUAL CORONARY ARTERIES IN D-LOOP TGA	Isolated
	1-00373	WES	Trio	LVO	BICOMMISSURAL (BICUSPID, BILEAFLET) AORTIC VALVE, RIGHT-LEFT FUSION | BICOMMISSURAL (BICUSPID, BILEAFLET, BIFOLIATE) AORTIC VALVE | COLLATERAL VESSEL | INTERRUPTED AORTIC ARCH TYPE B | KABUKI SYNDROME	NDD&EC
	1-00374	MIPseq	Singleton	CTD	LEFT AORTIC ARCH | VENTRICULAR SEPTAL DEFECT, MEMBRANOUS	EC
	1-00375	WES	Trio	CTD	LEFT AORTIC ARCH | VENTRICULAR SEPTAL DEFECT, MEMBRANOUS	EC
	1-00376	MIPseq	Singleton	LVO	AORTIC STENOSIS - VALVAR	NDD
	1-00377	MIPseq	Singleton	TOF	TETRALOGY OF FALLOT	Isolated
	1-00378	MIPseq	Singleton	TOF	RIGHT VENTRICULAR VOLUME OVERLOAD | TETRALOGY OF FALLOT	Isolated
	1-00380	WES	Trio	LAT	HYPOPLASTIC RIGHT VENTRICLE (SUBNORMAL CAVITY VOLUME) | L-LOOP TRANSPOSITION OF THE GREAT ARTERIES WITH VENTRICULAR SEPTAL DEFECT | LEFT AORTIC ARCH | PULMONARY ATRESIA,VALVAR | SLL | STRADDLING TRICUSPID VALVE | VENTRICULAR SEPTAL DEFECT, ECD TYPE	EC
	1-00381	WES	Trio	LVO	CONGENITAL MITRAL VALVE ABNORMALITY | HYPOPLASTIC AORTIC ANNULUS | MITRAL STENOSIS | TRICOMMISSURAL (TRICUSPID, TRILEAFLET, TRIFOLIATE) AORTIC VALVE | TUBULAR HYPOPLASIA OF AORTA	Isolated
	1-00383	MIPseq	Singleton	CTD	DORV, VENTRICULAR DEFECT COMMITTED TO AORTA | PULMONARY STENOSIS, VALVAR | RIGHT AORTIC ARCH | SINGLE LEFT CORONARY	Unknown
	1-00384	WES	Trio	HLHS	HYPOPLASTIC LEFT VENTRICLE (SUBNORMAL CAVITY VOLUME) | MITRAL ATRESIA	EC
	1-00386	WES	Trio	OTH	PARTIALLY ANOMALOUS PULMONARY VEINS | PATENT FORAMEN OVALE | SINUS VENOSUS SEPTAL DEFECT, SUPERIOR TYPE	Isolated
	1-00387	WES	Trio	LAT	ATRIAL SEPTAL DEFECT, SECUNDUM | DYNAMIC SUBVALVAR AORTIC STENOSIS | L-LOOP TRANSPOSITION OF THE GREAT VESSELS | PULMONARY STENOSIS, RIGHT | RESTRICTIVE BULBOVENTRICULAR FORAMEN | SINGLE VENTRICLE, LEFT; DOUBLE INLET LEFT VENTRICLE | VENTRICULAR SEPTAL DEFECT	EC
	1-00388	MIPseq	Singleton	TOF	ABERRANT LEFT SUBCLAVIAN ARTERY | PULMONARY STENOSIS, VALVAR | RIGHT AORTIC ARCH | TETRALOGY OF FALLOT	NDD
	1-00389	WES	Trio	CTD	ATRIAL SEPTAL DEFECT, SECUNDUM | DOUBLE OUTLET RIGHT VENTRICLE | HYPOPLASTIC LEFT VENTRICLE (SUBNORMAL CAVITY VOLUME) | HYPOPLASTIC MITRAL VALVE | VENTRICULAR SEPTAL DEFECT, MULTIPLE	Isolated
	1-00390	WES	Trio	LAT	ATRIAL SEPTAL DEFECT, SECUNDUM | PARTIALLY ANOMALOUS PULMONARY VEINS | RIGHT AORTIC ARCH | SINUS VENOSUS SEPTAL DEFECT | SITUS INVERSUS TOTALIS	Isolated
	1-00391	WES	Trio	OTH	EBSTEINS DISEASE | MITRAL VALVE PROLAPSE | PATENT FORAMEN OVALE | TRICUSPID REGURGITATION	Isolated
	1-00392	WES	Trio	LAT	COMPLETE COMMON AV CANAL | DOUBLE OUTLET RIGHT VENTRICLE | HETEROTAXY | L-LOOP TRANSPOSITION OF THE GREAT VESSELS | LSVC TO CORONARY SINUS | MESOCARDIA | PATENT FORAMEN OVALE | PULMONARY STENOSIS, SUBVALVAR | PULMONARY STENOSIS, VALVAR | RIGHT AORTIC ARCH | VENTRICULAR INVERSION (L-LOOP VENTRICLES)	Isolated
	1-00393	WES	Trio	TOF	ABERRANT RIGHT SUBCLAVIAN ARTERY | HYPOPLASTIC LEFT PULMONARY ARTERY | HYPOPLASTIC MAIN PULMONARY ARTERY | HYPOPLASTIC RIGHT PULMONARY ARTERY | MULTIPLE MAJOR AORTOPULMONARY COLLATERAL ARTERIES (MAPCAS) | RIGHT AORTIC ARCH | TETRALOGY OF FALLOT WITH PULMONARY ATRESIA AND MAPCAS	EC
	1-00395	WES	Trio	LAT	ABERRANT RIGHT SUBCLAVIAN ARTERY | CIRCUMFLEX FROM RIGHT IN D-LOOP TGA | TRANSPOSITION D-LOOP WITH INTACT VENTRICULAR SEPTUM	NDD&EC
	1-00397	MIPseq	Singleton	Unknown	.NoData	Unknown
	1-00400	WES	Trio	TOF	PULMONARY STENOSIS, SUBVALVAR | PULMONARY STENOSIS, VALVAR | TETRALOGY OF FALLOT	Isolated
	1-00401	MIPseq	Singleton	TOF	AORTOPULMONARY COLLATERAL ARTERY | PATENT FORAMEN OVALE | PULMONARY STENOSIS, SUBVALVAR | PULMONARY STENOSIS, VALVAR | RIGHT AORTIC ARCH | TETRALOGY OF FALLOT	EC
	1-00403	WES	Singleton	CTD	LEFT AORTIC ARCH WITH NORMAL BRANCHING PATTERN | TRUNCUS ARTERIOSUS TYPE I (MAIN PULMONARY ARTERY PRESENT) | VENTRICULAR SEPTAL DEFECT, MALALIGNMENT	Unknown
	1-00404	MIPseq	Singleton	CTD	DOUBLE CHAMBERED RIGHT VENTRICLE | LEFT AORTIC ARCH | VENTRICULAR SEPTAL DEFECT, MEMBRANOUS	Isolated
	1-00405	WES	Trio	OTH	OBSTRUCTED TOTALLY ANOMALOUS PULMONARY VENOUS CONNECTION | PATENT FORAMEN OVALE | TOTALLY ANOMALOUS PULMONARY VENOUS RETURN, INFRADIAPHRAGMATIC	EC
	1-00407	MIPseq	Singleton	HLHS	HYPOPLASTIC AORTIC ANNULUS | HYPOPLASTIC LEFT VENTRICLE (SUBNORMAL CAVITY VOLUME) | HYPOPLASTIC MITRAL VALVE | INTERRUPTED AORTIC ARCH TYPE B | MITRAL STENOSIS | PATENT FORAMEN OVALE | SUBAORTIC STENOSIS. TUNNEL TYPE | VENTRICULAR SEPTAL DEFECT, MUSCULAR	Isolated
	1-00408	MIPseq	Singleton	LAT	ANATOMIC OR FUNCTIONAL ASPLENIA | ANOMALOUS HEPATIC VENOUS DRAINAGE OR CONNECTION | ATRIAL SEPTAL DEFECT, SECUNDUM | HETEROTAXY | HYPOPLASTIC LEFT VENTRICLE (SUBNORMAL CAVITY VOLUME) | INFERIOR VENA CAVA LEFT SIDED | LEFT SUPERIOR VENA CAVA ENTERING LEFT ATRIUM | PULMONARY ATRESIA CONGENITAL | RIGHT AORTIC ARCH | SINGLE LEFT CORONARY | SITUS AMBIGUOUS | TOTALLY ANOMALOUS PULMONARY VENOUS RETURN, …	Unknown
	1-00409	MIPseq	Singleton	LVO	AORTIC ARCH HYPOPLASIA | BICOMMISSURAL (BICUSPID, BILEAFLET, BIFOLIATE) AORTIC VALVE | COARCTATION | EBSTEIN MALFORMATION OF THE RIGHT ATRIOVENTRICULAR VALVE	Isolated
	1-00410	WES	Trio	ASD	ATRIAL SEPTAL DEFECT, SECUNDUM	NDD
	1-00412	MIPseq	Singleton	LAT	DISCORDANT VENTRICULOARTERIAL CONNECTION | INTRATRIAL REENTRY | L-LOOP TRANSPOSITION OF THE GREAT VESSELS | LEFT SIDED AV VALVE ABNORMALITY | SINGLE VENTRICLE, LEFT; DOUBLE INLET LEFT VENTRICLE | UNIVENTRICULAR, ABSENT LEFT ATRIOVENTRICULAR CONNECTION	Isolated
	1-00413	WES	Trio	TOF	DEXTROCARDIA | PATENT FORAMEN OVALE | PULMONARY STENOSIS | RIGHT AORTIC ARCH | TETRALOGY OF FALLOT | VENTRICULAR SEPTAL DEFECT, MALALIGNMENT | VENTRICULAR SEPTAL DEFECT, SINGLE	EC
	1-00416	WES	Trio	OTH	PULMONARY STENOSIS, VALVAR	Isolated
	1-00417	MIPseq	Singleton	LAT	ABSENCE OF THE SUPRARENAL INFERIOR VENA CAVA WITH AZYGOUS CONTINUATION | GI ANOMALY, NOS | HETEROTAXY | INTESTINAL MALROTATION	EC
	1-00418	WES	Trio	LVO	LEFT AORTIC ARCH WITH NORMAL BRANCHING PATTERN | MITRAL STENOSIS, VALVAR | UNICOMMISSURAL (UNICUSPID, UNILEAFLET, UNIFOLIATE) AORTIC VALVE	EC
	1-00419	WES	Trio	CTD	PULMONARY STENOSIS, VALVAR	Unknown
	1-00420	WES	Trio	LAT	ATRIAL SEPTAL DEFECT, SECUNDUM | COARCTATION | HYPOPLASTIC RIGHT VENTRICLE (SUBNORMAL CAVITY VOLUME) | L-LOOP TRANSPOSITION OF THE GREAT ARTERIES WITH VENTRICULAR SEPTAL DEFECT | L-LOOP TRANSPOSITION OF THE GREAT VESSELS | LEFT SUPERIOR VENA CAVA TO RIGHT ATRIUM | TRICUSPID ATRESIA | VENTRICULAR INVERSION (L-LOOP VENTRICLES) | VENTRICULAR SEPTAL DEFECT	Unknown
	1-00421	WES	Trio	TOF	HYPOPLASTIC MAIN PULMONARY ARTERY | PULMONARY ATRESIA,VALVAR | TETRALOGY OF FALLOT WITH PULMONARY ATRESIA | VENTRICULAR SEPTAL DEFECT, MEMBRANOUS	Unknown
	1-00423	WES	Trio	LVO	AORTICO-PULMONARY WINDOW, PROXIMAL DEFECT | ATRIAL SEPTAL DEFECT, SECUNDUM | COARCTATION | LEFT AORTIC ARCH	Unknown
	1-00424	WES	Trio	LVO	AORTIC STENOSIS - VALVAR | CONGENITAL MITRAL VALVE ABNORMALITY | GIANT LEFT ATRIUM | HYPOPLASTIC AORTIC ANNULUS | MITRAL REGURGITATION | MITRAL STENOSIS | UNICOMMISSURAL (UNICUSPID, UNILEAFLET, UNIFOLIATE) AORTIC VALVE	Unknown
	1-00425	WES	Trio	HLHS	AORTIC STENOSIS | HYPOPLASTIC LEFT HEART SYNDROME | MITRAL STENOSIS	Unknown
	1-00426	WES	Trio	CTD	DOUBLE CHAMBERED RIGHT VENTRICLE | RIGHT AORTIC ARCH | VENTRICULAR SEPTAL DEFECT, MEMBRANOUS	EC
	1-00431	MIPseq	Singleton	HLHS	AORTIC STENOSIS | HYPOPLASTIC LEFT VENTRICLE (SUBNORMAL CAVITY VOLUME) | LEFT ATRIAL HYPOPLASIA | MITRAL STENOSIS | VENTRICULAR SEPTAL DEFECT, MEMBRANOUS | VENTRICULAR SEPTAL DEFECT, MUSCULAR	Isolated
	1-00432	MIPseq	Singleton	CTD	VENTRICULAR SEPTAL DEFECT, MUSCULAR, TRABECULAR, MIDVENTRICULAR	Unknown
	1-00433	MIPseq	Singleton	AVC	BALANCED COMPLETE ATRIOVENTRICULAR CANAL | LEFT VENTRICULAR DYSFUNCTION | MITRAL REGURGITATION	Isolated
	1-00434	MIPseq	Singleton	LAT	ABNORMAL BRANCHING RIGHT AORTIC ARCH | ATRIAL SEPTAL DEFECT, SECUNDUM | BILATERAL SUBARTERIAL CONUS | BIVENTRICULAR, AMBIGUOUS ATRIOVENTRICULAR CONNECTION | DEXTROCARDIA | DORV, DOUBLY COMMITTED VSD | DOUBLE OUTLET VENTRICULOARTERIAL CONNECTION | HYPOPLASTIC RIGHT VENTRICLE (SUBNORMAL CAVITY VOLUME) | RIGHT AORTIC ARCH | SITUS AMBIGUOUS | UNOBSTRUCTED TOTALLY ANOMALOUS PULMONARY VENOUS CONNECTION…	Unknown
	1-00435	MIPseq	Singleton	AVC	LSVC TO CORONARY SINUS | TRANSITIONAL COMMON AV CANAL	Isolated
	1-00436	WES	Trio	HLHS	HYPOPLASTIC LEFT HEART SYNDROME | LSVC TO CORONARY SINUS | MITRAL ATRESIA	Unknown
	1-00437	WES	Trio	TOF	BICUSPID PULMONARY VALVE | LEFT AORTIC ARCH | MAIN PULMONARY ARTERY STENOSIS | PULMONARY STENOSIS, SUBVALVAR | PULMONARY STENOSIS, VALVAR | TETRALOGY OF FALLOT | VENTRICULAR SEPTAL DEFECT, MALALIGNMENT	Unknown
	1-00438	MIPseq	Singleton	LAT	CYANOTIC CONGENITAL HEART DISEASE | DORV, TAUSSIG BING | HYPOPLASTIC LEFT VENTRICLE (SUBNORMAL CAVITY VOLUME) | PATENT FORAMEN OVALE | PULMONARY STENOSIS, SUBVALVAR | PULMONARY STENOSIS, VALVAR | STRADDLING MITRAL VALVE | TRANSPOSITION D-LOOP	Isolated
	1-00439	MIPseq	Singleton	LVO	BICOMMISSURAL (BICUSPID, BILEAFLET) AORTIC VALVE, RIGHT-LEFT FUSION | LEFT AORTIC ARCH WITH NORMAL BRANCHING PATTERN | SUPRAVENTRICULAR TACHYCARDIA AV NODE ENTRY	Isolated
	1-00440	WES	Trio	OTH	HYPOPLASTIC RIGHT VENTRICLE (SUBNORMAL CAVITY VOLUME) | LSVC TO CORONARY SINUS | TRICUSPID ATRESIA + PS OR SMALL VSD (IB) | VENTRICULAR SEPTAL DEFECT	Isolated
	1-00441	WES	Trio	LVO	BICOMMISSURAL (BICUSPID, BILEAFLET) AORTIC VALVE, RIGHT-LEFT FUSION | COARCTATION - ATYPICAL LOCATION | COARCTATION SIMPLE (ISOLATED) | LEFT AORTIC ARCH | TRANSVERSE ARCH OBSTRUCTION	Isolated
	1-00442	WES	Trio	CTD	PATENT FORAMEN OVALE | VENTRICULAR SEPTAL DEFECT, MULTIPLE | VENTRICULAR SEPTAL DEFECT, MUSCULAR | VENTRICULAR SEPTAL DEFECT, MUSCULAR POSTERIOR (INLET) | VENTRICULAR SEPTAL DEFECT, SUBPULMONARY OR CONAL	Isolated
	1-00443	MIPseq	Singleton	LVO	AORTIC REGURGITATION | AORTIC STENOSIS, SUBVALVAR, DISCRETE, MEMBRANEOUS | LEFT VENTRICULAR OUTFLOW TRACT OBSTRUCTION	Isolated
	1-00444	WES	Trio	LVO	AORTIC STENOSIS - SUBVALVAR | COARCTATION | MITRAL STENOSIS | PATENT FORAMEN OVALE	NDD
	1-00445	WES	Singleton	CTD	ACYANOTIC CONGENITAL HEART DISEASE | DOUBLE AORTIC ARCH | VENTRICULAR SEPTAL DEFECT	NDD
	1-00446	MIPseq	Singleton	TOF	DILATED AORTIC ROOT | PULMONARY STENOSIS, VALVAR | TETRALOGY OF FALLOT	Isolated
	1-00447	MIPseq	Singleton	ASD	ANEURYSM OF SEPTUM PRIMUM | ATRIAL SEPTAL DEFECT, SECUNDUM	Unknown
	1-00448	WES	Trio	TOF	MULTIPLE MAJOR AORTOPULMONARY COLLATERAL ARTERIES (MAPCAS) | PATENT FORAMEN OVALE | PULMONARY STENOSIS, SUBVALVAR | PULMONARY STENOSIS, VALVAR | RIGHT AORTIC ARCH | TETRALOGY OF FALLOT	Unknown
	1-00449	MIPseq	Singleton	LAT	TRANSPOSITION D-LOOP WITH INTACT VENTRICULAR SEPTUM	Isolated
	1-00450	MIPseq	Singleton	LVO	AORTIC STENOSIS - VALVAR | BICOMMISSURAL (BICUSPID, BILEAFLET) AORTIC VALVE, RIGHT-LEFT FUSION | COARCTATION SIMPLE (ISOLATED) | LEFT AORTIC ARCH WITH NORMAL BRANCHING PATTERN	Isolated
	1-00451	MIPseq	Singleton	CTD	PULMONARY STENOSIS, VALVAR	Unknown
	1-00452	WES	Trio	OTH	PATENT FORAMEN OVALE | PULMONARY STENOSIS, VALVAR	Isolated
	1-00453	WES	Trio	LAT	ANATOMIC OR FUNCTIONAL POLYSPLENIA | ATRIAL SEPTAL DEFECT | EBSTEINS DISEASE | LEFT AORTIC ARCH WITH NORMAL BRANCHING PATTERN | SUPRAVENTRICULAR TACHYCARDIA (PAROXYSMAL ATRIAL TACHYCARDIA)	EC
	1-00455	WES	Trio	LAT	AORTIC VALVE POSITION RELATIVE TO THE PULMONARY VALVE, ANTERIOR | ATRIAL INVERSION (SITUS INVERSUS OF THE ATRIA) | CONGENITAL TRICUSPID VALVE ABNORMALITY | D-LOOPED VENTRICLES | DEXTROCARDIA | DORV, VENTRICULAR DEFECT UNCOMMITTED | HETEROTAXY | HYPOPLASTIC RIGHT VENTRICLE (SUBNORMAL CAVITY VOLUME) | HYPOPLASTIC TRICUSPID VALVE | IDD | LEFT SUPERIOR VENA CAVA TO RIGHT ATRIUM | PULMONARY STENOSIS, …	EC
	1-00456	MIPseq	Singleton	LAT	TRANSPOSITION D-LOOP | VENTRICULAR SEPTAL DEFECT	Isolated
	1-00458	WES	Singleton	OTH	TRICUSPID ATRESIA + PS OR SMALL VSD (IB)	Isolated
	1-00459	WES	Trio	ASD	ATRIAL SEPTAL DEFECT, SECUNDUM	EC
	1-00460	MIPseq	Singleton	OTH	LSVC TO CORONARY SINUS | TRICUSPID ATRESIA + PULMONARY ATRESIA (IA)	Isolated
	1-00461	MIPseq	Singleton	TOF	RIGHT VENTRICULAR VOLUME OVERLOAD | TETRALOGY OF FALLOT	Isolated
	1-00462	MIPseq	Singleton	LVO	BICOMMISSURAL (BICUSPID, BILEAFLET) AORTIC VALVE, RIGHT-NON FUSION	Isolated
	1-00463	MIPseq	Singleton	CTD	CONGENITAL TRICUSPID VALVE ABNORMALITY | HYPOPLASTIC RIGHT VENTRICLE (SUBNORMAL CAVITY VOLUME) | PATENT FORAMEN OVALE | PULMONARY ATRESIA, INTACT VENTRICULAR SEPTUM | TRICUSPID REGURGITATION	Unknown
	1-00464	MIPseq	Singleton	LVO	BICOMMISSURAL (BICUSPID, BILEAFLET, BIFOLIATE) AORTIC VALVE | COARCTATION | LEFT AORTIC ARCH	Isolated
	1-00465	WES	Trio	LVO	COARCTATION | LEFT AORTIC ARCH WITH NORMAL BRANCHING PATTERN	Isolated
	1-00466	WES	Trio	OTH	ATRIAL SEPTAL DEFECT, SECUNDUM | HYPOPLASTIC MAIN PULMONARY ARTERY | HYPOPLASTIC RIGHT VENTRICLE (SUBNORMAL CAVITY VOLUME) | PULMONARY ATRESIA CONGENITAL | TRICUSPID STENOSIS	NDD
	1-00469	WES	Trio	CTD	VENTRICULAR SEPTAL DEFECT, MEMBRANOUS	Unknown
	1-00470	WES	Trio	LAT	AORTIC ARCH HYPOPLASIA | JUXTAPOSITION OF THE ATRIAL APPENDAGES LEFT | TRANSPOSITION D-LOOP | TRICUSPID ATRESIA	Isolated
	1-00471	MIPseq	Singleton	LVO	AORTIC STENOSIS - VALVAR | COARCTATION | UNICOMMISSURAL (UNICUSPID, UNILEAFLET, UNIFOLIATE) AORTIC VALVE	Unknown
	1-00473	MIPseq	Singleton	LAT	ABSENT MAIN PULMONARY ARTERY | AORTOPULMONARY COLLATERAL ARTERY | DISCONTINUITY OF PULMONARY ARTERIES | L-LOOP TRANSPOSITION OF THE GREAT ARTERIES WITH VENTRICULAR SEPTAL DEFECT | MULTIPLE ATRIAL SEPTAL DEFECTS | PATENT DUCTUS ARTERIOSUS | PATENT FORAMEN OVALE | PULMONARY ATRESIA,VALVAR | SINGLE VENTRICLE, LEFT; DOUBLE INLET LEFT VENTRICLE | SUPRAVENTRICULAR TACHYCARDIA NARROW QRS	Unknown
	1-00476	MIPseq	Singleton	HLHS	AORTIC ATRESIA | COARCTATION | HYPOPLASTIC LEFT HEART SYNDROME | LEFT ATRIAL HYPOPLASIA | LSVC TO CORONARY SINUS | MALPOSITIONED ATRIAL SEPTUM (WITH OR WITHOUT PAPVC) | MITRAL ATRESIA	EC
	1-00477	MIPseq	Singleton	CTD	DOUBLE AORTIC ARCH, RIGHT ARCH DOMINANT, LEFT ARCH ATRETIC | DOUBLE CHAMBERED RIGHT VENTRICLE | VASCULAR RING | VENTRICULAR SEPTAL DEFECT, MEMBRANOUS	Unknown
	1-00478	MIPseq	Singleton	TOF	TETRALOGY OF FALLOT	NDD&EC
	1-00479	WES	Trio	HLHS	AORTIC ATRESIA | HYPOPLASTIC LEFT HEART SYNDROME | MITRAL ATRESIA	NDD
	1-00480	WES	Trio	AVC	UNBALANCED COMPLETE ATRIOVENTRICULAR CANAL, RIGHT DOMINANT	Isolated
	1-00481	MIPseq	Singleton	LVO	ABNORMAL BRANCHING LEFT AORTIC ARCH | PATENT FORAMEN OVALE | TUBULAR HYPOPLASIA OF AORTA + COARCTATION | VENTRICULAR SEPTAL DEFECT, MUSCULAR	Unknown
	1-00482	WES	Trio	LAT	LEFT AORTIC ARCH | PULMONARY VEIN STENOSIS | RIGHT VENTRICULAR OUTFLOW OBSTRUCTION DUE TO ABNORMAL MUSCLE BAND(S) | TETRALOGY OF FALLOT	EC
	1-00483	WES	Trio	LVO	BICOMMISSURAL (BICUSPID, BILEAFLET) AORTIC VALVE, RIGHT-LEFT FUSION | COARCTATION | LEFT AORTIC ARCH	Isolated
	1-00484	WES	Trio	TOF	LEFT AORTIC ARCH | TETRALOGY OF FALLOT	Unknown
	1-00485	WES	Singleton	HLHS	AORTIC ARCH HYPOPLASIA | HYPOPLASIA ASCENDING AORTA | HYPOPLASTIC AORTIC ANNULUS | HYPOPLASTIC AORTIC ISTHMUS | HYPOPLASTIC LEFT HEART SYNDROME | HYPOPLASTIC LEFT VENTRICLE (SUBNORMAL CAVITY VOLUME) | HYPOPLASTIC MITRAL VALVE | LSVC TO CORONARY SINUS | MITRAL STENOSIS | RESTRICTIVE PATENT FORAMEN OVALE | VENTRICULAR SEPTAL DEFECT RESTRICTIVE | VENTRICULAR SEPTAL DEFECT, MEMBRANOUS	Isolated
	1-00487	MIPseq	Singleton	LVO	COARCTATION - ATYPICAL LOCATION	Isolated
	1-00489	WES	Trio	LAT	AORTIC ARCH HYPOPLASIA | ATRIAL SEPTAL DEFECT, SECUNDUM | DEXTROCARDIA | DORV, VENTRICULAR DEFECT UNCOMMITTED | EXCESSIVE MYOCARDIAL TRABECULATION OR NONCOMPACTION | RIGHT AORTIC ARCH | SINGLE LEFT CORONARY | SITUS INVERSUS TOTALIS | STRADDLING MITRAL VALVE | VENTRICULAR SEPTAL DEFECT, ECD TYPE	EC
	1-00490	WES	Singleton	OTH	ATRIAL SEPTAL DEFECT | VENTRICULAR SEPTAL DEFECT	NDD&EC
	1-00491	WES	Trio	HLHS	AORTIC ATRESIA | ATRIAL SEPTAL DEFECT, SECUNDUM | HYPOPLASIA ASCENDING AORTA | HYPOPLASTIC LEFT PULMONARY ARTERY | HYPOPLASTIC LEFT VENTRICLE (SUBNORMAL CAVITY VOLUME) | HYPOPLASTIC MITRAL VALVE | MITRAL STENOSIS | TUBULAR HYPOPLASIA OF AORTA + COARCTATION	Unknown
	1-00492	MIPseq	Singleton	CTD	HYPOPLASTIC RIGHT VENTRICLE (SUBNORMAL CAVITY VOLUME) | LSVC TO CORONARY SINUS | PATENT FORAMEN OVALE | PULMONARY STENOSIS, SUBVALVAR | TRICUSPID ATRESIA + PS OR SMALL VSD (IB) | VENTRICULAR SEPTAL DEFECT, MEMBRANOUS | VENTRICULAR SEPTAL DEFECT, SINGLE	NDD
	1-00493	WES	Trio	LVO	AORTIC STENOSIS - VALVAR | BICOMMISSURAL (BICUSPID, BILEAFLET) AORTIC VALVE, RIGHT-NON FUSION	Isolated
	1-00495	WES	Trio	OTH	MITRAL REGURGITATION | MITRAL STENOSIS ARCADE | MITRAL STENOSIS, SUBVALVAR	Unknown
	1-00497	WES	Trio	OTH	ATRIAL SEPTAL DEFECT, SECUNDUM | COR TRIATRIATUM | LSVC TO CORONARY SINUS | MESOCARDIA	EC
	1-00499	MIPseq	Singleton	CTD	ATRIAL SEPTAL DEFECT, SECUNDUM | HYPOPLASTIC RIGHT VENTRICLE (SUBNORMAL CAVITY VOLUME) | PATENT DUCTUS ARTERIOSUS | PULMONARY STENOSIS, BILATERAL BRANCH PULMONARY ARTERY | PULMONARY STENOSIS, VALVAR | TRICUSPID ATRESIA + PS OR SMALL VSD (IB)	Unknown
	1-00500	MIPseq	Singleton	CTD	BICUSPID PULMONARY VALVE | VENTRICULAR SEPTAL DEFECT, MUSCULAR	EC
	1-00501	MIPseq	Singleton	CTD	LEFT AORTIC ARCH WITH NORMAL BRANCHING PATTERN | VENTRICULAR SEPTAL DEFECT, MEMBRANOUS	Unknown
	1-00504	MIPseq	Singleton	ASD	ATRIAL SEPTAL DEFECT, SECUNDUM | LEFT VENTRICULAR DYSFUNCTION	Isolated
	1-00505	WES	Trio	TOF	ANOMALOUS ORIGIN OF LEFT CORONARY ARTERY FROM PULMONARY ARTERY | ATRIAL SEPTAL DEFECT | BICOMMISSURAL (BICUSPID, BILEAFLET, BIFOLIATE) AORTIC VALVE | BICUSPID PULMONARY VALVE | CORONARY ARTERY ANOMALY, RIGHT | HYPOPLASTIC PULMONARY ANNULUS | LEFT AORTIC ARCH WITH NORMAL BRANCHING PATTERN | PATENT DUCTUS ARTERIOSUS | PULMONARY STENOSIS, LEFT | PULMONARY STENOSIS, SUBVALVAR | TETRALOGY OF FALLOT | …	EC
	1-00506	MIPseq	Singleton	LVO	ABERRANT RIGHT SUBCLAVIAN ARTERY | BICOMMISSURAL (BICUSPID, BILEAFLET, BIFOLIATE) AORTIC VALVE | TUBULAR HYPOPLASIA OF AORTA + COARCTATION	Isolated
	1-00507	MIPseq	Singleton	TOF	CORONARY ARTERY ANOMALY, RIGHT | PULMONARY STENOSIS, BILATERAL BRANCH PULMONARY ARTERY | TETRALOGY OF FALLOT	Isolated
	1-00508	WES	Trio	LVO	ABDOMINAL SITUS SOLITIS | AORTIC ARCH HYPOPLASIA | AORTIC VALVE POSITION RELATIVE TO THE PULMONARY VALVE, LEFT AND ANTERIOR | ATRIAL SEPTAL DEFECT | DISCORDANT VENTRICULOARTERIAL CONNECTION | LEFT SIDED ATRIOVENTRICULAR VALVE ATRESIA | LEVOCARDIA | LSVC - NON COMMUNICATING WITH RSVC | LSVC TO CORONARY SINUS | SINGLE VENTRICLE, LEFT; DOUBLE INLET LEFT VENTRICLE	Unknown
	1-00510	MIPseq	Singleton	LVO	AORTIC STENOSIS - VALVAR | BICOMMISSURAL (BICUSPID, BILEAFLET, BIFOLIATE) AORTIC VALVE | COARCTATION	Isolated
	1-00511	MIPseq	Singleton	LAT	TRANSPOSITION D-LOOP WITH INTACT VENTRICULAR SEPTUM	Isolated
	1-00513	WES	Trio	AVC	ABERRANT LEFT SUBCLAVIAN ARTERY | ABNORMAL BRANCHING RIGHT AORTIC ARCH | ATRIAL SEPTAL DEFECT, SECUNDUM | ATYPICAL COMPLETE COMMON AV CANAL | LEFT VENTRICULAR STRUCTURAL ABNORMALITY | PULMONARY STENOSIS, LEFT | RIGHT AORTIC ARCH LEFT LIGAMENT | VASCULAR RING | VENTRICULAR SEPTAL DEFECT, MULTIPLE | VENTRICULAR SEPTAL DEFECT, MUSCULAR	Unknown
	1-00514	MIPseq	Singleton	AVC	AORTIC STENOSIS, SUBVALVAR, DISCRETE, MEMBRANEOUS | BALANCED TRANSITIONAL ATRIOVENTRICULAR CANAL | PARACHUTE MITRAL VALVE | STRADDLING MITRAL VALVE	Isolated
	1-00515	WES	Trio	HLHS	AORTIC STENOSIS - SUBVALVAR | AORTIC STENOSIS - VALVAR | BICOMMISSURAL (BICUSPID, BILEAFLET, BIFOLIATE) AORTIC VALVE | DOUBLE OUTLET RIGHT VENTRICLE | HYPOPLASTIC AORTIC ANNULUS | HYPOPLASTIC AORTIC ISTHMUS | HYPOPLASTIC LEFT VENTRICLE (SUBNORMAL CAVITY VOLUME) | MITRAL ATRESIA | PATENT FORAMEN OVALE | TUBULAR HYPOPLASIA OF AORTA + COARCTATION	EC
	1-00516	MIPseq	Singleton	OTH	DILATED (ENLARGED) RIGHT VENTRICLE | DILATED RIGHT ATRIUM | EBSTEINS DISEASE | TRICUSPID REGURGITATION	Isolated
	1-00517	WES	Trio	TOF	TETRALOGY OF FALLOT	Isolated
	1-00519	MIPseq	Singleton	CTD	ATRIAL SEPTAL DEFECT, SECUNDUM | HYPOPLASTIC RIGHT VENTRICLE (SUBNORMAL CAVITY VOLUME) | PULMONARY STENOSIS | TRICUSPID ATRESIA + PS OR SMALL VSD (IB) | VENTRICULAR SEPTAL DEFECT	Isolated
	1-00520	MIPseq	Singleton	TOF	AORTOPULMONARY COLLATERAL ARTERY | PULMONARY STENOSIS, BILATERAL BRANCH PULMONARY ARTERY | SINGLE LEFT CORONARY | TETRALOGY OF FALLOT WITH PULMONARY ATRESIA	Isolated
	1-00521	MIPseq	Singleton	LAT	L-LOOP CORRECTED TRANSPOSITION {SL?} | L-LOOP TRANSPOSITION OF THE GREAT ARTERIES WITH VENTRICULAR SEPTAL DEFECT | PULMONARY STENOSIS | PULMONARY STENOSIS, SUBVALVAR | STRADDLING LEFT SIDED ATRIOVENTRICULAR VALVE | TRICUSPID VALVE ABNORMALITY | VENTRICULAR INVERSION (L-LOOP VENTRICLES) | VENTRICULAR SEPTAL DEFECT, MUSCULAR POSTERIOR (INLET)	Isolated
	1-00522	WES	Trio	HLHS	AORTIC ATRESIA | HYPOPLASTIC LEFT HEART SYNDROME | MITRAL ATRESIA	Isolated
	1-00523	WES	Trio	LAT	ATRIAL SEPTAL DEFECT | BICUSPID PULMONARY VALVE | LEFT AORTIC ARCH WITH NORMAL BRANCHING PATTERN | SDD | TRANSPOSITION D-LOOP WITH VENTRICULAR SEPTAL DEFECT | USUAL CORONARY ARTERIES IN D-LOOP TGA | VENTRICULAR SEPTAL DEFECT, MEMBRANOUS	Unknown
	1-00524	WES	Trio	LAT	ATYPICAL COMPLETE COMMON AV CANAL | HETEROTAXY | LEFT INFERIOR VENA CAVA TO RIGHT ATRIUM | LSVC TO CORONARY SINUS | SITUS AMBIGUOUS | SITUS INVERSUS TOTALIS | UNBALANCED COMPLETE ATRIOVENTRICULAR CANAL, LEFT DOMINANT	EC
	1-00525	WES	Trio	LAT	ATYPICAL CLEFT OF MITRAL VALVE | BICOMMISSURAL (BICUSPID, BILEAFLET, BIFOLIATE) AORTIC VALVE | COARCTATION | EBSTEIN MALFORMATION OF THE LEFT ATRIOVENTRICULAR VALVE | EBSTEINS DISEASE | L-LOOP TRANSPOSITION WITH INTACT VENTRICULAR SEPTUM | PATENT FORAMEN OVALE | TRICUSPID REGURGITATION | VENTRICULAR INVERSION (L-LOOP VENTRICLES)	Unknown
	1-00527	MIPseq	Singleton	OTH	ATRIAL SEPTAL DEFECT, SECUNDUM | COR TRIATRIATUM | LEFT AORTIC ARCH WITH NORMAL BRANCHING PATTERN | MALPOSITIONED ATRIAL SEPTUM (WITH OR WITHOUT PAPVC) | PARTIALLY ANOMALOUS PULMONARY VEINS	Unknown
	1-00528	WES	Trio	OTH	ATRIAL SEPTAL DEFECT, SECUNDUM | DYSPLASTIC PULMONARY VALVE | HYPOPLASTIC RIGHT VENTRICLE (SUBNORMAL CAVITY VOLUME) | LARGE EUSTACHIAN VALVE | PULMONARY ATRESIA CONGENITAL | TRICUSPID REGURGITATION | TRICUSPID VALVE ABNORMALITY	NDD
	1-00530	WES	Trio	HLHS	AORTIC ARCH HYPOPLASIA | ATRIAL SEPTAL DEFECT, SECUNDUM | COARCTATION | HYPOPLASTIC LEFT VENTRICLE (SUBNORMAL CAVITY VOLUME) | HYPOPLASTIC MITRAL VALVE	Unknown
	1-00531	WES	Trio	CTD	HYPOPLASTIC MAIN PULMONARY ARTERY | HYPOPLASTIC PULMONARY ANNULUS | HYPOPLASTIC RIGHT VENTRICLE (SUBNORMAL CAVITY VOLUME) | HYPOPLASTIC TRICUSPID VALVE | LEFT AORTIC ARCH WITH NORMAL BRANCHING PATTERN | PATENT FORAMEN OVALE | PULMONARY ATRESIA, INTACT VENTRICULAR SEPTUM	Isolated
	1-00532	WES	Trio	LAT	L-LOOP TRANSPOSITION WITH INTACT VENTRICULAR SEPTUM	Isolated
	1-00533	MIPseq	Singleton	LVO	AORTIC STENOSIS - VALVAR | BICOMMISSURAL (BICUSPID, BILEAFLET) AORTIC VALVE, RIGHT-NON FUSION | LEFT AORTIC ARCH WITH NORMAL BRANCHING PATTERN | VENTRICULAR SEPTAL DEFECT, MUSCULAR	Isolated
	1-00534	WES	Trio	TOF	LEFT-SIDED DESCENDING AORTA | TETRALOGY OF FALLOT WITH PULMONARY ATRESIA	NDD&EC
	1-00535	MIPseq	Singleton	OTH	PARTIALLY ANOMALOUS PULMONARY VEINS	Isolated
	1-00536	MIPseq	Singleton	LVO	BICOMMISSURAL (BICUSPID, BILEAFLET, BIFOLIATE) AORTIC VALVE	Isolated
	1-00537	MIPseq	Singleton	LVO	COARCTATION | SUBAORTIC STENOSIS. TUNNEL TYPE	Isolated
	1-00538	WES	Trio	LAT	AORTIC ARCH HYPOPLASIA | AORTIC STENOSIS, SUBVALVAR, MUSCULAR | AORTIC VALVE POSITION RELATIVE TO THE PULMONARY VALVE, RIGHT AND ANTERIOR | BICOMMISSURAL (BICUSPID, BILEAFLET, BIFOLIATE) AORTIC VALVE | DISCORDANT VENTRICULOARTERIAL CONNECTION | LEFT AORTIC ARCH | VENTRICULAR SEPTAL DEFECT, SUBPULMONARY OR CONAL	Unknown
	1-00539	WES	Trio	LAT	TRANSPOSITION D-LOOP WITH VSD AND LV OUTFLOW TRACT OBSTRUCTION	EC
	1-00540	WES	Trio	LVO	AORTIC ARCH HYPOPLASIA | AORTIC STENOSIS - SUPRAVALVAR | CORONARY ANOMALY, LEFT | CORONARY ARTERY ANOMALY, RIGHT | PULMONARY STENOSIS, BRANCH PULMONARY ARTERY	EC
	1-00541	WES	Trio	LAT	ABSENCE OF THE SUPRARENAL INFERIOR VENA CAVA WITH AZYGOUS CONTINUATION | ANOMALOUS HEPATIC VENOUS DRAINAGE OR CONNECTION | ATRIAL SEPTAL DEFECT, SECUNDUM | ATYPICAL CORONARY ARTERIES IN D-LOOP TGA | HETEROTAXY | LEFT SIDED AZYGOS | LSVC TO CORONARY SINUS | TRANSPOSITION D-LOOP WITH VENTRICULAR SEPTAL DEFECT | VENTRICULAR SEPTAL DEFECT, MEMBRANOUS | VENTRICULAR SEPTAL DEFECT, MULTIPLE | VENTRICULA…	EC
	1-00543	WES	Trio	HLHS	AORTIC ARCH HYPOPLASIA | BICOMMISSURAL (BICUSPID, BILEAFLET, BIFOLIATE) AORTIC VALVE | HYPOPLASTIC LEFT VENTRICLE (SUBNORMAL CAVITY VOLUME) | HYPOPLASTIC MITRAL VALVE | MITRAL STENOSIS | PARTIALLY ANOMALOUS PULMONARY VEINS | VENTRICULAR SEPTAL DEFECT, MULTIPLE | VENTRICULAR SEPTAL DEFECT, MUSCULAR, TRABECULAR, APICAL	Unknown
	1-00544	WES	Trio	LVO	AORTIC VALVE ABNORMALITY | COARCTATION SIMPLE (ISOLATED)	EC
	1-00545	MIPseq	Singleton	HLHS	AORTIC ATRESIA | COARCTATION | HYPOPLASIA ASCENDING AORTA | HYPOPLASTIC LEFT HEART SYNDROME | MITRAL STENOSIS, PARACHUTE MITRAL VALVE | RESTRICTIVE PATENT FORAMEN OVALE | VENTRICULAR SEPTAL DEFECT, MEMBRANOUS	NDD&EC
	1-00548	MIPseq	Singleton	CTD	AORTIC ARCH HYPOPLASIA | ATRIAL SEPTAL DEFECT, SECUNDUM | BICOMMISSURAL (BICUSPID, BILEAFLET) AORTIC VALVE, RIGHT-LEFT FUSION | DOUBLE OUTLET LEFT VENTRICLE, SUBAORTIC VENTRICULAR SEPTAL DEFECT | HYPOPLASTIC LEFT VENTRICLE (SUBNORMAL CAVITY VOLUME) | HYPOPLASTIC MITRAL VALVE | LEFT SUPERIOR VENA CAVA ABSENT | LSVC TO CORONARY SINUS | MITRAL STENOSIS | TUBULAR HYPOPLASIA OF AORTA + COARCTATION	Isolated
	1-00550	WES	Trio	CTD	PATENT FORAMEN OVALE | PULMONARY STENOSIS, SUPRAVALVAR | PULMONARY STENOSIS, VALVAR	Unknown
	1-00551	WES	Trio	CTD	LEFT AORTIC ARCH | VENTRICULAR SEPTAL DEFECT, MEMBRANOUS	EC
	1-00556	WES	Trio	AVC	COMPLETE COMMON ATRIOVENTRICULAR CANAL, RASTELLI TYPE A | LEFT AORTIC ARCH	Unknown
	1-00557	WES	Singleton	LAT	ABSENCE OF THE SUPRARENAL INFERIOR VENA CAVA WITH AZYGOUS CONTINUATION | ANOMALOUS HEPATIC VENOUS DRAINAGE OR CONNECTION | DOUBLE OUTLET RIGHT VENTRICLE | LEFT AORTIC ARCH | LSVC TO CORONARY SINUS | POLYSPLENIA SYNDROME (LEFT ISOMERISM) | PULMONARY STENOSIS, SUBVALVAR | PULMONARY STENOSIS, VALVAR | VENTRICULAR SEPTAL DEFECT, MALALIGNMENT	EC
	1-00558	WES	Trio	TOF	PATENT DUCTUS ARTERIOSUS | PATENT FORAMEN OVALE | TETRALOGY OF FALLOT	Unknown
	1-00559	WES	Trio	HLHS	AORTIC ARCH HYPOPLASIA | AORTIC ATRESIA | HYPOPLASIA ASCENDING AORTA | HYPOPLASTIC LEFT HEART SYNDROME | HYPOPLASTIC LEFT VENTRICLE (SUBNORMAL CAVITY VOLUME) | HYPOPLASTIC MITRAL VALVE | MITRAL STENOSIS | SECUNDUM ATRIAL SEPTAL DEFECT, RESTRICTIVE	NDD&EC
	1-00560	MIPseq	Singleton	CTD	PULMONARY ATRESIA, INTACT VENTRICULAR SEPTUM	NDD
	1-00561	WES	Trio	LVO	AORTIC STENOSIS - VALVAR | DILATED ASCENDING AORTA | HYPOPLASTIC AORTIC ISTHMUS	EC
	1-00563	MIPseq	Singleton	LAT	DEXTROCARDIA | DISCONTINUITY OF PULMONARY ARTERIES | DOUBLE OUTLET RIGHT VENTRICLE | HYPOPLASTIC PULMONARY ANNULUS | PATENT FORAMEN OVALE | PULMONARY STENOSIS, SUBVALVAR | SINGLE LEFT CORONARY IN D-LOOP TGA | SUBAORTIC CONUS | VENTRICULAR INVERSION (L-LOOP VENTRICLES) | VENTRICULAR SEPTAL DEFECT, MALALIGNMENT	Isolated
	1-00565	WES	Trio	TOF	ATRIAL SEPTAL DEFECT, SECUNDUM | DISCONTINUITY OF PULMONARY ARTERIES | HYPOPLASTIC LEFT PULMONARY ARTERY | HYPOPLASTIC MAIN PULMONARY ARTERY | HYPOPLASTIC RIGHT PULMONARY ARTERY | MULTIPLE MAJOR AORTOPULMONARY COLLATERAL ARTERIES (MAPCAS) | PULMONARY ATRESIA CONGENITAL | TETRALOGY OF FALLOT WITH PULMONARY ATRESIA AND MAPCAS | VENTRICULAR SEPTAL DEFECT, MALALIGNMENT | VENTRICULAR SEPTAL DEFECT, SI…	NDD
	1-00566	WES	Trio	TOF	LSVC - NON COMMUNICATING WITH RSVC | TETRALOGY OF FALLOT	Isolated
	1-00567	MIPseq	Singleton	OTH	DILATED AORTIC ROOT | DILATED ASCENDING AORTA | MAIN PULMONARY ARTERY ABNORMALITY | MITRAL REGURGITATION | MITRAL VALVE PROLAPSE | TRICUSPID REGURGITATION | TRICUSPID VALVE PROLAPSE	EC
	1-00568	MIPseq	Singleton	OTH	ATRIAL SEPTAL DEFECT, SECUNDUM | COR TRIATRIATUM DEXTRA | HYPOPLASTIC PULMONARY ANNULUS | HYPOPLASTIC RIGHT VENTRICLE (SUBNORMAL CAVITY VOLUME) | HYPOPLASTIC TRICUSPID VALVE | PATENT DUCTUS ARTERIOSUS	Unknown
	1-00569	MIPseq	Singleton	LVO	AORTIC REGURGITATION | AORTIC STENOSIS - VALVAR | BICOMMISSURAL (BICUSPID, BILEAFLET, BIFOLIATE) AORTIC VALVE	EC
	1-00571	WES	Trio	LVO	AORTIC STENOSIS - VALVAR | BICOMMISSURAL (BICUSPID, BILEAFLET, BIFOLIATE) AORTIC VALVE | LEFT AORTIC ARCH WITH UNKNOWN BRANCHING PATTERN	Isolated
	1-00572	MIPseq	Singleton	CTD	ABERRANT RIGHT SUBCLAVIAN ARTERY | COMMON ATRIUM | HYPOPLASTIC RIGHT VENTRICLE (SUBNORMAL CAVITY VOLUME) | JUXTAPOSITION OF THE ATRIAL APPENDAGES | LEFT AORTIC ARCH | LEFT VENTRICULAR ORIGIN OF SUBAORTIC CONUS | PULMONARY VEIN ANOMALY | VENTRICULAR SEPTAL DEFECT, MUSCULAR POSTERIOR (INLET)	Unknown
	1-00573	MIPseq	Singleton	LAT	DOUBLE OUTLET LEFT VENTRICLE, SUBAORTIC VENTRICULAR SEPTAL DEFECT | MAIN PULMONARY ARTERY STENOSIS | PATENT FORAMEN OVALE | PULMONARY STENOSIS, VALVAR | RIGHT VENTRICULAR HYPERTROPHY | TRANSPOSITION D-LOOP | VENTRICULAR SEPTAL DEFECT, MUSCULAR	Unknown
	1-00574	WES	Trio	ASD	ATRIAL SEPTAL DEFECT, SECUNDUM | DILATED (ENLARGED) RIGHT VENTRICLE | LEFT AORTIC ARCH WITH NORMAL BRANCHING PATTERN | MULTIPLE ATRIAL SEPTAL DEFECTS	EC
	1-00575	MIPseq	Singleton	CTD	TRICUSPID ATRESIA + PS OR SMALL VSD (IB)	Isolated
	1-00576	WES	Trio	CTD	CONGENITAL CORONARY ANOMALY | RIGHT AORTIC ARCH | TRUNCUS ARTERIOSUS TYPE IIA (MAIN PULMONARY ARTERY ABSENT, VSD) | VENTRICULAR SEPTAL DEFECT, MUSCULAR | VENTRICULAR SEPTAL DEFECT, SUBPULMONARY OR CONAL	NDD&EC
	1-00578	WES	Trio	ASD	SECUNDUM ATRIAL SEPTAL DEFECT, RESTRICTIVE	Isolated
	1-00579	MIPseq	Singleton	CTD	PULMONARY STENOSIS, VALVAR	Isolated
	1-00581	MIPseq	Singleton	ASD	ACYANOTIC CONGENITAL HEART DISEASE | ATRIAL SEPTAL DEFECT, SECUNDUM | DILATED RIGHT ATRIUM	Isolated
	1-00582	MIPseq	Singleton	LVO	BICOMMISSURAL (BICUSPID, BILEAFLET, BIFOLIATE) AORTIC VALVE | COARCTATION SIMPLE (ISOLATED)	Unknown
	1-00583	MIPseq	Singleton	TOF	PULMONARY VALVE ABNORMALITY | TETRALOGY OF FALLOT | VENTRICULAR SEPTAL DEFECT, MUSCULAR	Unknown
	1-00584	WES	Trio	LVO	AORTIC ARCH HYPOPLASIA | AORTIC STENOSIS - VALVAR | LEFT AORTIC ARCH | MULTIPLE ATRIAL SEPTAL DEFECTS | VENTRICULAR SEPTAL DEFECT, MALALIGNMENT | VENTRICULAR SEPTAL DEFECT, MUSCULAR POSTERIOR (INLET) | VENTRICULAR SEPTAL DEFECT, SINGLE	EC
	1-00585	MIPseq	Singleton	LVO	AORTIC STENOSIS - VALVAR	Isolated
	1-00586	MIPseq	Singleton	CTD	HYPOPLASTIC RIGHT VENTRICLE (SUBNORMAL CAVITY VOLUME) | PULMONARY STENOSIS, BRANCH PULMONARY ARTERY | STRADDLING TRICUSPID VALVE | VENTRICULAR SEPTAL DEFECT, MUSCULAR POSTERIOR (INLET)	Isolated
	1-00587	WES	Trio	LVO	AORTIC ARCH HYPOPLASIA | COARCTATION	Unknown
	1-00588	WES	Trio	CTD	VENTRICULAR SEPTAL DEFECT, SINGLE	Isolated
	1-00589	MIPseq	Singleton	LVO	BICOMMISSURAL (BICUSPID, BILEAFLET) AORTIC VALVE, RIGHT-LEFT FUSION | COARCTATION SIMPLE (ISOLATED) | LEFT AORTIC ARCH	Unknown
	1-00590	MIPseq	Singleton	CTD	COARCTATION | VENTRICULAR SEPTAL DEFECT | VENTRICULAR SEPTAL DEFECT, MEMBRANOUS	EC
	1-00591	WES	Trio	LAT	ANATOMIC OR FUNCTIONAL ASPLENIA | ANOMALOUS HEPATIC VENOUS DRAINAGE OR CONNECTION | ASPLENIA SYNDROME (RIGHT ISOMERISM) | ATRIAL SEPTAL DEFECT, SECUNDUM | COMPLETE COMMON AV CANAL | DOUBLE OUTLET RIGHT VENTRICLE | ENDOCARDIAL CUSHION DEFECT | HETEROTAXY | HYPOPLASTIC LEFT VENTRICLE (SUBNORMAL CAVITY VOLUME) | OSTIUM PRIMUM ATRIAL SEPTAL DEFECT | RIGHT AORTIC ARCH | RIGHT INFERIOR VENA CAVA ENTERS…	Isolated
	1-00592	WES	Trio	LVO	AORTIC STENOSIS - SUBVALVAR | ATRIAL SEPTAL DEFECT, SECUNDUM | COARCTATION | MITRAL STENOSIS, VALVAR | SUPRAVALVAR MITRAL STENOSIS | VENTRICULAR SEPTAL DEFECT, MEMBRANOUS | VENTRICULAR SEPTAL DEFECT, MUSCULAR	Unknown
	1-00593	MIPseq	Singleton	OTH	CORONARY ANOMALY, LEFT	Unknown
	1-00594	MIPseq	Singleton	CTD	ATRIAL SEPTAL DEFECT, SECUNDUM | LEFT AORTIC ARCH WITH NORMAL BRANCHING PATTERN | PULMONARY STENOSIS, VALVAR	NDD
	1-00595	MIPseq	Singleton	TOF	PULMONARY STENOSIS, BILATERAL BRANCH PULMONARY ARTERY | TETRALOGY OF FALLOT WITH PULMONARY ATRESIA | VENTRICULAR SEPTAL DEFECT, MALALIGNMENT	NDD
	1-00596	WES	Trio	HLHS	AORTIC ATRESIA | DOUBLE AORTIC ARCH, LEFT ARCH DOMINANT | HYPOPLASTIC LEFT HEART SYNDROME | MITRAL ATRESIA	EC
	1-00598	MIPseq	Singleton	LAT	ABERRANT RIGHT SUBCLAVIAN ARTERY | ABNORMAL BRANCHING LEFT AORTIC ARCH | HYPOPLASTIC RIGHT VENTRICLE (SUBNORMAL CAVITY VOLUME) | L-LOOP TRANSPOSITION OF THE GREAT ARTERIES WITH VENTRICULAR SEPTAL DEFECT | MITRAL VALVE PROLAPSE | STRADDLING TRICUSPID VALVE | VENTRICULAR INVERSION (L-LOOP VENTRICLES) | VENTRICULAR SEPTAL DEFECT, MUSCULAR POSTERIOR (INLET)	Isolated
	1-00599	WES	Trio	CTD	ATRIAL SEPTAL DEFECT, SECUNDUM | PATENT FORAMEN OVALE | QUADRICUSPID AORTIC VALVE | TRUNCUS ARTERIOSUS TYPE IA (MAIN PULMONARY ARTERY PRESENT, VSD) | VENTRICULAR SEPTAL DEFECT, SINGLE | VENTRICULAR SEPTAL DEFECT, SUBPULMONARY OR CONAL	EC
	1-00601	MIPseq	Singleton	LAT	ABSENCE OF THE SUPRARENAL INFERIOR VENA CAVA WITH AZYGOUS CONTINUATION | INTESTINAL MALROTATION | PATENT DUCTUS ARTERIOSUS | PULMONARY STENOSIS, BILATERAL BRANCH PULMONARY ARTERY	EC
	1-00603	MIPseq	Singleton	TOF	ANTERIOR DEVIATION INFUNDIBULAR SEPTUM | CYANOTIC CONGENITAL HEART DISEASE | PULMONARY REGURGITATION | PULMONARY STENOSIS | TETRALOGY OF FALLOT	Isolated
	1-00604	WES	Trio	TOF	PULMONARY STENOSIS, SUBVALVAR | PULMONARY STENOSIS, VALVAR | TETRALOGY OF FALLOT	Unknown
	1-00606	MIPseq	Singleton	CTD	TRUNCUS ARTERIOSUS	Isolated
	1-00607	MIPseq	Singleton	LVO	AORTIC STENOSIS, SUBVALVAR, DISCRETE, MEMBRANEOUS | PATENT DUCTUS ARTERIOSUS	NDD&EC
	1-00609	MIPseq	Singleton	CTD	PULMONARY STENOSIS, VALVAR	Isolated
	1-00610	WES	Trio	TOF	TETRALOGY OF FALLOT	Isolated
	1-00612	WES	Trio	LVO	AORTIC STENOSIS - VALVAR | DILATED AORTIC ROOT | DILATED ASCENDING AORTA | LEFT AORTIC ARCH | UNICOMMISSURAL (UNICUSPID, UNILEAFLET, UNIFOLIATE) AORTIC VALVE	Isolated
	1-00616	MIPseq	Singleton	TOF	RIGHT AORTIC ARCH WITH NORMAL BRANCHING PATTERN | TETRALOGY OF FALLOT	Unknown
	1-00617	WES	Singleton	CTD	ATRIAL SEPTAL DEFECT, SECUNDUM | DYSPLASTIC TRICUSPID VALVE | LEFT AORTIC ARCH WITH NORMAL BRANCHING PATTERN | PULMONARY ATRESIA, INTACT VENTRICULAR SEPTUM	Isolated
	1-00618	WES	Singleton	CTD	PULMONARY ATRESIA, INTACT VENTRICULAR SEPTUM	Isolated
	1-00619	WES	Trio	HLHS	AORTIC ATRESIA | COARCTATION | HYPOPLASIA ASCENDING AORTA | HYPOPLASTIC LEFT HEART SYNDROME | HYPOPLASTIC LEFT VENTRICLE (SUBNORMAL CAVITY VOLUME) | MITRAL ATRESIA | PATENT FORAMEN OVALE	Isolated
	1-00620	WES	Trio	LAT	CORONARY ANOMALY, LEFT | TRANSPOSITION D-LOOP WITH VSD AND LV OUTFLOW TRACT OBSTRUCTION	EC
	1-00621	MIPseq	Singleton	AVC	OSTIUM PRIMUM ATRIAL SEPTAL DEFECT, BALANCED | PATENT DUCTUS ARTERIOSUS	Isolated
	1-00622	WES	Trio	LVO	BICOMMISSURAL (BICUSPID, BILEAFLET) AORTIC VALVE, RIGHT-LEFT FUSION | COARCTATION SIMPLE (ISOLATED) | LEFT AORTIC ARCH	Isolated
	1-00624	MIPseq	Singleton	AVC	AORTIC ARCH HYPOPLASIA | ATRIAL SEPTAL DEFECT, SECUNDUM | HYPOPLASTIC LEFT VENTRICLE (SUBNORMAL CAVITY VOLUME) | LEFT AORTIC ARCH | UNBALANCED COMPLETE ATRIOVENTRICULAR CANAL, RIGHT DOMINANT | VENTRICULAR SEPTAL DEFECT, MUSCULAR	Isolated
	1-00625	WES	Trio	HLHS	AORTIC ARCH HYPOPLASIA | DOUBLE OUTLET RIGHT VENTRICLE | HYPOPLASTIC LEFT VENTRICLE (SUBNORMAL CAVITY VOLUME) | MITRAL ATRESIA	Isolated
	1-00626	MIPseq	Singleton	LVO	ABERRANT RIGHT SUBCLAVIAN ARTERY | AORTIC ABNORMALITY | BICOMMISSURAL (BICUSPID, BILEAFLET, BIFOLIATE) AORTIC VALVE | LEFT VENTRICULAR DYSFUNCTION | PARTIALLY ANOMALOUS PULMONARY VEINS	Isolated
	1-00627	WES	Trio	LAT	AORTIC ARCH HYPOPLASIA | ATRIAL SEPTAL DEFECT, SECUNDUM | COARCTATION | HYPOPLASTIC AORTIC ANNULUS | LSVC TO CORONARY SINUS | TRICUSPID ATRESIA + L-LOOP TGA + AORTIC STENOSIS IIIB | VENTRICULAR SEPTAL DEFECT, MULTIPLE	Unknown
	1-00632	MIPseq	Singleton	LAT	ANEURYSM OF SEPTUM PRIMUM | ATRIAL SEPTAL DEFECT, SECUNDUM | CONGENITAL CORONARY ANOMALY | DEXTROCARDIA | DORV, VENTRICULAR DEFECT COMMITTED TO AORTA | PULMONARY ATRESIA,VALVAR | VENTRICULAR SEPTAL DEFECT, MALALIGNMENT	NDD&EC
	1-00633	MIPseq	Singleton	CTD	PULMONARY STENOSIS | VENTRICULAR SEPTAL DEFECT, SUBPULMONARY OR CONAL	Isolated
	1-00634	WES	Trio	CTD	LSVC TO CORONARY SINUS | MAIN PULMONARY ARTERY OCCLUSION | PATENT DUCTUS ARTERIOSUS ATYPICAL | PULMONARY ATRESIA,VALVAR | RIGHT AORTIC ARCH | VENTRICULAR SEPTAL DEFECT, SUBPULMONARY OR CONAL	Unknown
	1-00637	WES	Trio	OTH	EBSTEINS DISEASE | PATENT FORAMEN OVALE | PULMONARY ATRESIA CONGENITAL | PULMONARY ATRESIA,VALVAR | TRICUSPID REGURGITATION	Isolated
	1-00638	WES	Trio	TOF	TETRALOGY OF FALLOT	Isolated
	1-00639	MIPseq	Singleton	CTD	ATRIAL SEPTAL DEFECT, SECUNDUM | BICOMMISSURAL (BICUSPID, BILEAFLET, BIFOLIATE) AORTIC VALVE | COARCTATION | VENTRICULAR SEPTAL DEFECT, MEMBRANOUS | VENTRICULAR SEPTAL DEFECT, MULTIPLE | VENTRICULAR SEPTAL DEFECT, MUSCULAR	EC
	1-00640	WES	Trio	CTD	ATRIAL SEPTAL DEFECT, SECUNDUM | PULMONARY STENOSIS, VALVAR	EC
	1-00642	MIPseq	Singleton	HLHS	AORTIC ATRESIA | HYPOPLASTIC LEFT HEART SYNDROME | HYPOPLASTIC LEFT VENTRICLE (SUBNORMAL CAVITY VOLUME) | MITRAL STENOSIS	NDD
	1-00644	MIPseq	Singleton	HLHS	AORTIC ATRESIA | ATRIAL SEPTAL DEFECT, SECUNDUM | HYPOPLASIA ASCENDING AORTA | HYPOPLASTIC AORTIC ISTHMUS | HYPOPLASTIC LEFT HEART SYNDROME | HYPOPLASTIC LEFT VENTRICLE (SUBNORMAL CAVITY VOLUME) | MITRAL ATRESIA	EC
	1-00645	WES	Trio	TOF	ABSENT MAIN PULMONARY ARTERY | DISCONTINUITY OF PULMONARY ARTERIES | MAJOR AORTOPULMONARY COLLATERAL ARTERY | PULMONARY ATRESIA CONGENITAL | PULMONARY VENOUS DISEASE | RIGHT AORTIC ARCH | SINGLE LEFT CORONARY | TETRALOGY OF FALLOT WITH PULMONARY ATRESIA AND MAPCAS | VENTRICULAR SEPTAL DEFECT, MALALIGNMENT	Isolated
	1-00646	MIPseq	Singleton	LVO	BICOMMISSURAL (BICUSPID, BILEAFLET, BIFOLIATE) AORTIC VALVE | COARCTATION SIMPLE (ISOLATED)	NDD&EC
	1-00648	MIPseq	Singleton	LVO	AORTIC STENOSIS - VALVAR | BICOMMISSURAL (BICUSPID, BILEAFLET) AORTIC VALVE, RIGHT-LEFT FUSION | DILATED ASCENDING AORTA	Isolated
	1-00650	WES	Trio	LAT	HYPOPLASTIC RIGHT VENTRICLE (SUBNORMAL CAVITY VOLUME) | PULMONARY ARTERY STENOSIS | SINGLE VENTRICLE, LEFT; DOUBLE INLET LEFT VENTRICLE | VENTRICULAR INVERSION (L-LOOP VENTRICLES) | VENTRICULAR SEPTAL DEFECT, SINGLE	NDD
	1-00651	MIPseq	Singleton	TOF	DILATED RIGHT ATRIUM | TETRALOGY OF FALLOT | TRICUSPID REGURGITATION	Isolated
	1-00652	WES	Trio	HLHS	HYPOPLASTIC LEFT HEART SYNDROME	Isolated
	1-00654	MIPseq	Singleton	LVO	DYSPLASTIC MITRAL VALVE | HYPOPLASTIC AORTIC ISTHMUS | LV OUTFLOW TRACT OBSTRUCTION, SEPTAL HYPERTOPHY | MITRAL REGURGITATION | MITRAL VALVE ABNORMALITY	NDD
	1-00655	WES	Trio	CTD	ATRIAL SEPTAL DEFECT, ATYPICAL | BICOMMISSURAL (BICUSPID, BILEAFLET) AORTIC VALVE, RIGHT-LEFT FUSION | HYPOPLASTIC RIGHT VENTRICLE (SUBNORMAL CAVITY VOLUME) | INTERRUPTED AORTIC ARCH TYPE A | LEFT AORTIC ARCH WITH NORMAL BRANCHING PATTERN | LSVC - NON COMMUNICATING WITH RSVC | LSVC TO CORONARY SINUS | MITRAL ATRESIA | SINGLE VENTRICLE | STRADDLING TRICUSPID VALVE | VENTRICULAR SEPTAL DEFECT, MALA…	EC
	1-00656	MIPseq	Singleton	LAT	DEXTROCARDIA | SITUS INVERSUS TOTALIS | VENTRICULAR SEPTAL DEFECT, SINGLE	Isolated
	1-00657	MIPseq	Singleton	OTH	CARDIAC TUMOR, PRIMARY	Isolated
	1-00658	WES	Trio	CTD	PULMONARY ATRESIA, INTACT VENTRICULAR SEPTUM	NDD
	1-00659	MIPseq	Singleton	LAT	PULMONARY ATRESIA CONGENITAL | TRANSPOSITION D-LOOP WITH VSD AND LV OUTFLOW TRACT OBSTRUCTION	Isolated
	1-00660	WES	Trio	TOF	TETRALOGY OF FALLOT	Unknown
	1-00661	MIPseq	Singleton	TOF	TETRALOGY OF FALLOT	Isolated
	1-00662	WES	Trio	TOF	BICUSPID PULMONARY VALVE | CORONARY ANOMALY, LEFT | LEFT AORTIC ARCH | TETRALOGY OF FALLOT	Unknown
	1-00663	MIPseq	Singleton	OTH	ATRIAL SEPTAL DEFECT, SECUNDUM | VENTRICULAR SEPTAL DEFECT, MUSCULAR	Isolated
	1-00664	MIPseq	Singleton	LAT	ALL | ASPLENIA SYNDROME (RIGHT ISOMERISM) | DISCORDANT VENTRICULOARTERIAL CONNECTION | LEFT SUPERIOR VENA CAVA ENTERING LEFT ATRIUM | LEVOCARDIA WITH ABDOMINAL HETEROTAXY | PULMONARY ATRESIA CONGENITAL | RIGHT AORTIC ARCH | RIGHT VENTRICULAR ORIGIN OF SUBAORTIC CONUS | TOTALLY ANOMALOUS PULMONARY VENOUS RETURN | UNBALANCED COMPLETE ATRIOVENTRICULAR CANAL, RIGHT DOMINANT	Isolated
	1-00665	WES	Trio	HLHS	ABERRANT RIGHT SUBCLAVIAN ARTERY | AORTIC ATRESIA | CORONARY ARTERIO-VENOUS FISTULA | HYPOPLASTIC LEFT HEART SYNDROME | LEFT AORTIC ARCH | MITRAL STENOSIS | RIGHT VENTRICULAR STRUCTURAL ABNORMALITY	EC
	1-00666	MIPseq	Singleton	LVO	BICOMMISSURAL (BICUSPID, BILEAFLET) AORTIC VALVE, RIGHT-LEFT FUSION | COARCTATION SIMPLE (ISOLATED)	Isolated
	1-00667	WES	Trio	TOF	TETRALOGY OF FALLOT	Isolated
	1-00668	WES	Trio	TOF	HYPOPLASTIC LEFT VENTRICLE (SUBNORMAL CAVITY VOLUME) | HYPOPLASTIC MITRAL VALVE | TETRALOGY OF FALLOT	EC
	1-00669	WES	Trio	LAT	AORTIC ARCH HYPOPLASIA | CIRCUMFLEX FROM RIGHT IN D-LOOP TGA | INTERRUPTED AORTIC ARCH TYPE A | PATENT FORAMEN OVALE | SUBAORTIC CONUS | SUBPULMONARY CONUS | TRANSPOSITION D-LOOP WITH VENTRICULAR SEPTAL DEFECT | VENTRICULAR SEPTAL DEFECT, SUBPULMONARY OR CONAL	Unknown
	1-00671	MIPseq	Singleton	CTD	DILATED (ENLARGED) RIGHT VENTRICLE | DILATED RIGHT ATRIUM | LEFT PULMONARY ARTERY STENOSIS, CENTRAL | MULTIPLE ATRIAL SEPTAL DEFECTS | VENTRICULAR SEPTAL DEFECT, MEMBRANOUS	Isolated
	1-00672	MIPseq	Singleton	LVO	ABNORMAL AORTIC VALVE CUSP | AORTIC ABNORMALITY | AORTIC VALVE ABNORMALITY | NON-CARDIAC CONGENITAL ANATOMIC ABNORMALITIES, ABSENT	Isolated
	1-00673	MIPseq	Singleton	LAT	AORTIC ARCH HYPOPLASIA | ATRIAL SEPTAL DEFECT, SECUNDUM | CONGENITAL PULMONARY VALVE ABNORMALITY | HYPOPLASTIC RIGHT VENTRICLE (SUBNORMAL CAVITY VOLUME) | TRICUSPID ATRESIA WITH D-LOOP TGA AND NO PULMONARY STENOSIS (TYPE IIC) | VENTRICULAR SEPTAL DEFECT	Unknown
	1-00674	WES	Trio	CTD	LEFT AORTIC ARCH | PULMONARY STENOSIS, VALVAR	Isolated
	1-00675	MIPseq	Singleton	TOF	TETRALOGY OF FALLOT	Isolated
	1-00676	MIPseq	Singleton	CTD	INTRAMURAL CORONARY ARTERY | MITRAL REGURGITATION | TRICUSPID REGURGITATION | TRUNCUS ARTERIOSUS TYPE I (MAIN PULMONARY ARTERY PRESENT)	Unknown
	1-00678	WES	Singleton	CTD	AORTIC ABNORMALITY | DOUBLE AORTIC ARCH, RIGHT ARCH DOMINANT, LEFT ARCH ATRETIC	Isolated
	1-00679	WES	Trio	ASD	ATRIAL SEPTAL DEFECT, SECUNDUM	Isolated
	1-00683	MIPseq	Singleton	OTH	VENTRICULAR SEPTAL DEFECT, ECD TYPE	Unknown
	1-00684	MIPseq	Singleton	ASD	ATRIAL SEPTAL DEFECT, SECUNDUM	Isolated
	1-00687	MIPseq	Singleton	LVO	BICOMMISSURAL (BICUSPID, BILEAFLET, BIFOLIATE) AORTIC VALVE | COARCTATION SIMPLE (ISOLATED) | HYPOPLASTIC MITRAL VALVE	NDD
	1-00688	WES	Singleton	CTD	ATRIAL SEPTAL ABNORMALITY | ATRIAL SEPTAL DEFECT, SECUNDUM | CHROMOSOME ABNORMALITY, 8Q12 | INTERRUPTED AORTIC ARCH TYPE A | VENTRICULAR SEPTAL DEFECT WITH INTERRUPTED AORTIC ARCH	EC
	1-00689	WES	Trio	LAT	TRANSPOSITION D-LOOP WITH INTACT VENTRICULAR SEPTUM	Isolated
	1-00690	MIPseq	Singleton	CTD	AORTIC STENOSIS - VALVAR | PULMONARY STENOSIS	Isolated
	1-00691	MIPseq	Singleton	TOF	BALANCED COMPLETE ATRIOVENTRICULAR CANAL | BICOMMISSURAL (BICUSPID, BILEAFLET, BIFOLIATE) AORTIC VALVE | DILATED AORTIC ROOT | TETRALOGY OF FALLOT	EC
	1-00692	WES	Singleton	TOF	ATRIAL SEPTAL DEFECT, SECUNDUM | TETRALOGY OF FALLOT	Isolated
	1-00694	MIPseq	Singleton	CTD	ATRIAL SEPTAL DEFECT, SECUNDUM | HYPOPLASTIC RIGHT VENTRICLE (SUBNORMAL CAVITY VOLUME) | PULMONARY ATRESIA,VALVAR | TRICUSPID STENOSIS	Isolated
	1-00696	MIPseq	Singleton	AVC	BALANCED COMPLETE ATRIOVENTRICULAR CANAL | PULMONARY ARTERIAL DISEASE	Isolated
	1-00697	WES	Trio	OTH	LEFT ATRIAL ABNORMALITY | VENTRICULAR SEPTAL DEFECT, MULTIPLE | VENTRICULAR SEPTAL DEFECT, MUSCULAR, TRABECULAR, APICAL	Unknown
	1-00698	MIPseq	Singleton	OTH	ASCENDING AORTIC ABNORMALITY | NON-CARDIAC CONGENITAL ANATOMIC ABNORMALITIES, ABSENT | PARTIALLY ANOMALOUS PULMONARY VEINS | RIGHT VENTRICULAR DYSFUNCTION	Isolated
	1-00699	MIPseq	Singleton	LAT	AORTOPULMONARY COLLATERAL ARTERY | DEXTROCARDIA | HYPOPLASTIC RIGHT PULMONARY ARTERY | LSVC TO CORONARY SINUS | PARTIALLY ANOMALOUS PULMONARY VEINS | PATENT FORAMEN OVALE | SCIMITAR SYNDROME	Isolated
	1-00700	MIPseq	Singleton	CTD	HYPOPLASTIC RIGHT VENTRICLE (SUBNORMAL CAVITY VOLUME) | HYPOPLASTIC TRICUSPID VALVE | PATENT DUCTUS ARTERIOSUS | PATENT FORAMEN OVALE | PULMONARY ATRESIA, INTACT VENTRICULAR SEPTUM | RIGHT VENTRICULAR SINUSOIDS	Isolated
	1-00701	MIPseq	Singleton	TOF	DILATED AORTIC ROOT | TETRALOGY OF FALLOT	Isolated
	1-00702	WES	Trio	CTD	HYPOPLASTIC RIGHT VENTRICLE (SUBNORMAL CAVITY VOLUME) | HYPOPLASTIC TRICUSPID VALVE | PATENT FORAMEN OVALE | PULMONARY ATRESIA, INTACT VENTRICULAR SEPTUM | RIGHT VENTRICULAR DEPENDENT CORONARY CIRCULATION | RIGHT VENTRICULAR SINUSOIDS	EC
	1-00705	MIPseq	Singleton	CTD	VENTRICULAR SEPTAL DEFECT, MEMBRANOUS	Isolated
	1-00708	MIPseq	Singleton	TOF	DILATED AORTIC ROOT | HYPOPLASTIC LEFT PULMONARY ARTERY | HYPOPLASTIC MAIN PULMONARY ARTERY | HYPOPLASTIC RIGHT PULMONARY ARTERY | LEFT AORTIC ARCH WITH NORMAL BRANCHING PATTERN | PULMONARY ATRESIA,VALVAR | TETRALOGY OF FALLOT WITH PULMONARY ATRESIA AND MAPCAS | VENTRICULAR SEPTAL DEFECT, MALALIGNMENT | VENTRICULAR SEPTAL DEFECT, MUSCULAR	NDD&EC
	1-00709	MIPseq	Singleton	HLHS	ATRIAL SEPTAL DEFECT, SECUNDUM | BICOMMISSURAL (BICUSPID, BILEAFLET) AORTIC VALVE, RIGHT-LEFT FUSION | BICOMMISSURAL (BICUSPID, BILEAFLET, BIFOLIATE) AORTIC VALVE | HYPOPLASTIC LEFT VENTRICLE (SUBNORMAL CAVITY VOLUME) | HYPOPLASTIC MITRAL VALVE | MITRAL STENOSIS | PATENT FORAMEN OVALE | SHONES SYNDROME COMBINATION COARC,VSD,ABN MIT + AO VAL | TUBULAR HYPOPLASIA OF AORTA + COARCTATION | VENTRICULA…	Isolated
	1-00710	MIPseq	Singleton	TOF	RIGHT VENTRICULAR DYSFUNCTION | TETRALOGY OF FALLOT | TRICUSPID REGURGITATION	Isolated
	1-00711	WES	Trio	LAT	ABSENCE OF THE SUPRARENAL INFERIOR VENA CAVA WITH AZYGOUS CONTINUATION | ANOMALOUS HEPATIC VENOUS DRAINAGE OR CONNECTION | ATRIAL SEPTAL DEFECT, SECUNDUM | CORONARY ANOMALY, LEFT | HETEROTAXY | HYPOPLASTIC PULMONARY ANNULUS | L-LOOP CORRECTED TRANSPOSITION {SL?} | L-LOOP TRANSPOSITION OF THE GREAT VESSELS | PULMONARY STENOSIS | PULMONARY STENOSIS, SUBVALVAR | PULMONARY STENOSIS, VALVAR | RIGHT AO…	EC
	1-00712	MIPseq	Singleton	TOF	TETRALOGY OF FALLOT WITH PULMONARY ATRESIA	Isolated
	1-00713	WES	Trio	CTD	DOUBLE OUTLET RIGHT VENTRICLE | HYPOPLASTIC LEFT VENTRICLE (SUBNORMAL CAVITY VOLUME) | LSVC TO CORONARY SINUS | MITRAL ATRESIA | PULMONARY STENOSIS, VALVAR | RIGHT AORTIC ARCH | SINGLE VENTRICLE + TOTALLY ANOMALOUS PULMONARY VENOUS CONNECTION (TAPVC) | TOTALLY ANOMALOUS PULMONARY VENOUS RETURN, MIXED	NDD&EC
	1-00715	WES	Trio	LVO	COARCTATION SIMPLE (ISOLATED) | LEFT AORTIC ARCH | VENTRICULAR SEPTAL DEFECT RESTRICTIVE	Unknown
	1-00716	MIPseq	Singleton	LVO	BICOMMISSURAL (BICUSPID, BILEAFLET) AORTIC VALVE, RIGHT-NON FUSION | LEFT AORTIC ARCH	Isolated
	1-00717	MIPseq	Singleton	LVO	AORTIC STENOSIS - VALVAR | BICOMMISSURAL (BICUSPID, BILEAFLET) AORTIC VALVE, RIGHT-NON FUSION | COARCTATION | HYPOPLASTIC MITRAL VALVE | PATENT FORAMEN OVALE | VENTRICULAR SEPTAL DEFECT, MULTIPLE | VENTRICULAR SEPTAL DEFECT, MUSCULAR	Isolated
	1-00718	WES	Trio	OTH	ATRIAL SEPTAL DEFECT, SECUNDUM | DYSPLASTIC PULMONARY VALVE | HYPOPLASTIC PULMONARY ANNULUS | HYPOPLASTIC RIGHT PULMONARY ARTERY | HYPOPLASTIC RIGHT VENTRICLE (SUBNORMAL CAVITY VOLUME) | HYPOPLASTIC TRICUSPID VALVE	Isolated
	1-00719	WES	Singleton	HLHS	AORTIC STENOSIS | AORTIC STENOSIS, SUBVALVAR, MUSCULAR | ENDOCARDIAL FIBROELASTOSIS | HYPOPLASTIC AORTIC ANNULUS | HYPOPLASTIC LEFT HEART SYNDROME | HYPOPLASTIC LEFT VENTRICLE (SUBNORMAL CAVITY VOLUME) | HYPOPLASTIC MITRAL VALVE | MITRAL STENOSIS | PATENT FORAMEN OVALE | TUBULAR HYPOPLASIA OF AORTA + COARCTATION	Isolated
	1-00720	WES	Trio	LAT	AORTIC STENOSIS - SUBVALVAR | HYPOPLASTIC AORTIC ANNULUS | LEFT AORTIC ARCH | SDD | TRANSPOSITION D-LOOP WITH VSD AND LV OUTFLOW TRACT OBSTRUCTION | TUBULAR HYPOPLASIA OF AORTA + COARCTATION | VENTRICULAR SEPTAL DEFECT, MALALIGNMENT | VENTRICULAR SEPTAL DEFECT, MUSCULAR	EC
	1-00722	WES	Trio	LAT	DEXTROCARDIA | L-LOOP CORRECTED TRANSPOSITION {SL?} | LSVC TO CORONARY SINUS | PATENT FORAMEN OVALE | PULMONARY STENOSIS | PULMONARY STENOSIS, SUBVALVAR | PULMONARY STENOSIS, VALVAR | SLL | VENTRICULAR INVERSION (L-LOOP VENTRICLES) | VENTRICULAR SEPTAL DEFECT, MULTIPLE | VENTRICULAR SEPTAL DEFECT, MUSCULAR	Unknown
	1-00723	MIPseq	Singleton	LVO	BICOMMISSURAL (BICUSPID, BILEAFLET) AORTIC VALVE, RIGHT-LEFT FUSION | COARCTATION | CONGENITAL MITRAL VALVE ABNORMALITY | HYPOPLASTIC MITRAL VALVE | LSVC TO CORONARY SINUS | MITRAL STENOSIS | PATENT FORAMEN OVALE	Isolated
	1-00724	MIPseq	Singleton	CTD	HYPOPLASTIC AORTIC ANNULUS | INTERRUPTED AORTIC ARCH TYPE A | VENTRICULAR SEPTAL DEFECT, MALALIGNMENT	EC
	1-00725	MIPseq	Singleton	CTD	VENTRICULAR SEPTAL DEFECT, MEMBRANOUS	Isolated
	1-00726	WES	Trio	CTD	ATRIAL SEPTAL DEFECT, SECUNDUM | LEFT AORTIC ARCH | VENTRICULAR SEPTAL DEFECT, MEMBRANOUS	EC
	1-00727	MIPseq	Singleton	TOF	AORTIC STENOSIS - SUBVALVAR | AORTIC STENOSIS - VALVAR | HYPOPLASTIC LEFT PULMONARY ARTERY | HYPOPLASTIC MAIN PULMONARY ARTERY | LEFT AORTIC ARCH WITH NORMAL BRANCHING PATTERN | TETRALOGY OF FALLOT | VENTRICULAR SEPTAL DEFECT, MALALIGNMENT	EC
	1-00728	WES	Trio	TOF	PULMONARY STENOSIS | TETRALOGY OF FALLOT	EC
	1-00729	MIPseq	Singleton	LVO	COARCTATION SIMPLE (ISOLATED)	Isolated
	1-00730	WES	Trio	LAT	TRANSPOSITION D-LOOP WITH INTACT VENTRICULAR SEPTUM	Isolated
	1-00731	MIPseq	Singleton	LVO	AORTIC STENOSIS | ATRIAL SEPTAL DEFECT, SECUNDUM | DILATED (ENLARGED) LEFT VENTRICLE | ENDOCARDIAL FIBROELASTOSIS | MITRAL REGURGITATION | UNICOMMISSURAL (UNICUSPID, UNILEAFLET, UNIFOLIATE) AORTIC VALVE	Isolated
	1-00732	MIPseq	Singleton	TOF	PULMONARY STENOSIS, VALVAR | TETRALOGY OF FALLOT	Isolated
	1-00733	MIPseq	Singleton	LAT	TRANSPOSITION D-LOOP WITH INTACT VENTRICULAR SEPTUM	Unknown
	1-00734	WES	Trio	HLHS	AORTIC ATRESIA | HYPOPLASTIC LEFT HEART SYNDROME | MITRAL ATRESIA	EC
	1-00735	MIPseq	Singleton	LVO	AORTIC STENOSIS - VALVAR | BICOMMISSURAL (BICUSPID, BILEAFLET) AORTIC VALVE, RIGHT-NON FUSION | LEFT AORTIC ARCH | PATENT DUCTUS ARTERIOSUS | TUBULAR HYPOPLASIA OF AORTA + COARCTATION	Unknown
	1-00736	MIPseq	Singleton	CTD	ATRIAL SEPTAL DEFECT, SECUNDUM | LEFT AORTIC ARCH | PULMONARY STENOSIS, VALVAR | TOTALLY ANOMALOUS PULMONARY VENOUS RETURN, SUPRACARDIAC	Unknown
	1-00737	WES	Trio	ASD	ATRIAL SEPTAL DEFECT, SECUNDUM | LEFT AORTIC ARCH	Isolated
	1-00738	WES	Trio	TOF	ATRIAL SEPTAL DEFECT | CORONARY BRANCHING, ANOMALOUS, LEFT | PATENT DUCTUS ARTERIOSUS ATYPICAL | PREMATURE CLOSURE OF PATENT FORAMEN OVALE | TETRALOGY OF FALLOT WITH PULMONARY ATRESIA	EC
	1-00739	WES	Trio	TOF	DISCONTINUITY OF PULMONARY ARTERIES | TETRALOGY OF FALLOT	Isolated
	1-00740	WES	Trio	LVO	COARCTATION | LEFT VENTRICULAR DYSFUNCTION | VENTRICULAR SEPTAL DEFECT	EC
	1-00741	MIPseq	Singleton	OTH	HYPOPLASTIC PULMONARY ANNULUS | HYPOPLASTIC RIGHT VENTRICLE (SUBNORMAL CAVITY VOLUME) | LEFT AORTIC ARCH WITH NORMAL BRANCHING PATTERN | LSVC TO CORONARY SINUS | PULMONARY STENOSIS, SUBVALVAR | TRICUSPID ATRESIA + PS OR SMALL VSD (IB) | VENTRICULAR SEPTAL DEFECT, MUSCULAR	EC
	1-00742	MIPseq	Singleton	CTD	ATRIAL SEPTAL DEFECT, SECUNDUM | CONGENITAL CORONARY ANOMALY | DISCONTINUITY OF PULMONARY ARTERIES | HYPOPLASTIC RIGHT VENTRICLE (SUBNORMAL CAVITY VOLUME) | PULMONARY ATRESIA CONGENITAL | SINGLE LEFT CORONARY | TRICUSPID ATRESIA + PULMONARY ATRESIA (IA)	NDD&EC
	1-00743	MIPseq	Singleton	OTH	ATRIAL SEPTAL DEFECT, SECUNDUM | CONUS CORONARY SUPPLIES ANTERIOR DESCENDING | EBSTEINS DISEASE | PULMONARY ATRESIA CONGENITAL | RIGHT AORTIC ARCH | VENTRICULAR SEPTAL DEFECT, MUSCULAR	Isolated
	1-00744	MIPseq	Singleton	CTD	ATRIAL SEPTAL DEFECT, SECUNDUM | PATENT DUCTUS ARTERIOSUS | VENTRICULAR SEPTAL DEFECT, MEMBRANOUS	Unknown
	1-00745-03	WES	Trio	CTD	ATRIAL SEPTAL DEFECT, SECUNDUM	Unknown
	1-00746	WES	Trio	LVO	AORTIC STENOSIS | COARCTATION | MITRAL STENOSIS | SHONES SYNDROME COMBINATION COARC,VSD,ABN MIT + AO VAL	Isolated
	1-00747	MIPseq	Singleton	CTD	VENTRICULAR SEPTAL DEFECT, MEMBRANOUS	Isolated
	1-00748	WES	Trio	LVO	ABERRANT RIGHT SUBCLAVIAN ARTERY | AORTIC ATRESIA | ATRIAL SEPTAL DEFECT, SECUNDUM | COARCTATION | VENTRICULAR SEPTAL DEFECT, MEMBRANOUS	NDD
	1-00749	WES	Trio	AVC	CLEFT MITRAL VALVE | OSTIUM PRIMUM ATRIAL SEPTAL DEFECT | TRANSITIONAL COMMON AV CANAL	EC
	1-00750	WES	Trio	HLHS	AORTIC STENOSIS - VALVAR | HYPOPLASTIC AORTIC ANNULUS | HYPOPLASTIC LEFT HEART SYNDROME | HYPOPLASTIC MITRAL VALVE | LEFT AORTIC ARCH WITH NORMAL BRANCHING PATTERN | MITRAL STENOSIS ARCADE	Unknown
	1-00751	MIPseq	Singleton	CTD	LEFT AORTIC ARCH | PATENT FORAMEN OVALE | VENTRICULAR SEPTAL DEFECT, SUBPULMONARY OR CONAL	EC
	1-00752	MIPseq	Singleton	TOF	TETRALOGY OF FALLOT	EC
	1-00754	MIPseq	Singleton	LVO	AORTIC STENOSIS - VALVAR | DILATED ASCENDING AORTA	Isolated
	1-00755	MIPseq	Singleton	TOF	ATRIAL SEPTAL DEFECT, SECUNDUM | TETRALOGY OF FALLOT	Isolated
	1-00756	WES	Trio	LVO	BICOMMISSURAL (BICUSPID, BILEAFLET, BIFOLIATE) AORTIC VALVE | COARCTATION SIMPLE (ISOLATED) | DILATED AORTIC ROOT	Isolated
	1-00758	WES	Singleton	TOF	ATRIAL SEPTAL DEFECT, SECUNDUM | ESOPHAGEAL ATRESIA | LSVC - COMMUNICATES WITH RSVC | RIGHT VENTRICULAR DYSFUNCTION | TETRALOGY OF FALLOT	EC
	1-00759	WES	Trio	CTD	ATRIAL SEPTAL DEFECT, SECUNDUM | HYPOPLASTIC PULMONARY ANNULUS | HYPOPLASTIC RIGHT VENTRICLE (SUBNORMAL CAVITY VOLUME) | PULMONARY STENOSIS | TRICUSPID ATRESIA + PS OR SMALL VSD (IB) | VENTRICULAR SEPTAL DEFECT, SINGLE	Isolated
	1-00760	WES	Trio	CTD	LEFT AORTIC ARCH WITH NORMAL BRANCHING PATTERN | VENTRICULAR SEPTAL DEFECT, SUBPULMONARY OR CONAL	Isolated
	1-00761	WES	Trio	OTH	CONGENITAL MITRAL VALVE ABNORMALITY | MITRAL STENOSIS	EC
	1-00762	WES	Trio	CTD	ATRIAL SEPTAL DEFECT, SECUNDUM | PATENT DUCTUS ARTERIOSUS | PULMONARY STENOSIS, VALVAR	NDD&EC
	1-00763	WES	Singleton	TOF	ABERRANT LEFT SUBCLAVIAN ARTERY | LSVC TO CORONARY SINUS | RIGHT AORTIC ARCH | TETRALOGY OF FALLOT	Isolated
	1-00764	MIPseq	Singleton	LAT	DILATED ASCENDING AORTA | PULMONARY STENOSIS, VALVAR | TRANSPOSITION D-LOOP WITH VENTRICULAR SEPTAL DEFECT	EC
	1-00765	MIPseq	Singleton	CTD	HYPOPLASTIC RIGHT VENTRICLE (SUBNORMAL CAVITY VOLUME) | HYPOPLASTIC TRICUSPID VALVE | PATENT DUCTUS ARTERIOSUS | PULMONARY ATRESIA, INTACT VENTRICULAR SEPTUM	Isolated
	1-00766	WES	Trio	CTD	LEFT AORTIC ARCH WITH NORMAL BRANCHING PATTERN | LEFT PULMONARY ARTERY ABNORMALITY | RETRO-AORTIC INNOMINATE VEIN | TRUNCUS ARTERIOSUS TYPE III (SEPARATE PA ORIGINS) | VENTRICULAR SEPTAL DEFECT, MALALIGNMENT	EC
	1-00768	MIPseq	Singleton	CTD	PATENT FORAMEN OVALE | VENTRICULAR SEPTAL DEFECT, MEMBRANOUS	Unknown
	1-00769	WES	Trio	LVO	AORTIC ARCH HYPOPLASIA | ATRIAL SEPTAL DEFECT, SECUNDUM | COARCTATION SIMPLE (ISOLATED) | HYPOPLASTIC AORTIC ANNULUS | HYPOPLASTIC MITRAL VALVE | VENTRICULAR SEPTAL DEFECT, MEMBRANOUS	Unknown
	1-00770	WES	Trio	HLHS	ATRIAL SEPTAL DEFECT, SECUNDUM | BICOMMISSURAL (BICUSPID, BILEAFLET, BIFOLIATE) AORTIC VALVE | COARCTATION | HYPOPLASTIC LEFT VENTRICLE (SUBNORMAL CAVITY VOLUME) | HYPOPLASTIC MITRAL VALVE | LEFT AORTIC ARCH	Unknown
	1-00771	WES	Trio	LAT	TRANSPOSITION D-LOOP WITH VENTRICULAR SEPTAL DEFECT	NDD
	1-00772	WES	Trio	AVC	BALANCED TRANSITIONAL ATRIOVENTRICULAR CANAL | LEFT AORTIC ARCH WITH NORMAL BRANCHING PATTERN	Unknown
	1-00774	MIPseq	Singleton	LVO	BICOMMISSURAL (BICUSPID, BILEAFLET, BIFOLIATE) AORTIC VALVE | DILATED AORTIC ROOT	Isolated
	1-00775	MIPseq	Singleton	AVC	ATRIAL SEPTAL DEFECT, SECUNDUM | HYPOPLASTIC RIGHT VENTRICLE (SUBNORMAL CAVITY VOLUME) | PULMONARY STENOSIS, SUBVALVAR | PULMONARY STENOSIS, VALVAR | UNBALANCED COMPLETE ATRIOVENTRICULAR CANAL, LEFT DOMINANT | VENTRICULAR SEPTAL DEFECT, MUSCULAR	Unknown
	1-00776	MIPseq	Singleton	TOF	DYSPLASTIC PULMONARY VALVE | HYPOPLASTIC LEFT PULMONARY ARTERY | HYPOPLASTIC RIGHT PULMONARY ARTERY | LEFT AORTIC ARCH WITH NORMAL BRANCHING PATTERN | PULMONARY STENOSIS, SUBVALVAR | TETRALOGY OF FALLOT | VENTRICULAR SEPTAL DEFECT, MALALIGNMENT	Isolated
	1-00777	MIPseq	Singleton	LAT	PULMONARY STENOSIS | TRANSPOSITION D-LOOP WITH VENTRICULAR SEPTAL DEFECT	EC
	1-00778	WES	Trio	OTH	ATRIAL SEPTAL DEFECT | PARTIALLY ANOMALOUS PULMONARY VEINS | SINUS VENOSUS SEPTAL DEFECT, SUPERIOR TYPE	Isolated
	1-00779	MIPseq	Singleton	LAT	ATRIAL INVERSION (SITUS INVERSUS OF THE ATRIA) | ATRIAL SEPTAL DEFECT, SECUNDUM | COARCTATION | DEXTROCARDIA | DORV, VENTRICULAR DEFECT UNCOMMITTED | HETEROTAXY | LSVC TO CORONARY SINUS | NORMAL VENTRICULOARTERIAL JUNCTION | RIGHT AORTIC ARCH WITH NORMAL BRANCHING PATTERN	EC
	1-00780	WES	Trio	HLHS	AORTIC ATRESIA | HYPOPLASTIC LEFT HEART SYNDROME | HYPOPLASTIC LEFT VENTRICLE (SUBNORMAL CAVITY VOLUME) | MITRAL ATRESIA | PATENT FORAMEN OVALE | TUBULAR HYPOPLASIA OF AORTA + COARCTATION	Unknown
	1-00781	MIPseq	Singleton	CTD	TRICUSPID ATRESIA + NO PULMONARY STENOSIS AND LARGE VSD (IC)	Isolated
	1-00782	MIPseq	Singleton	CTD	HYPOPLASTIC RIGHT VENTRICLE (SUBNORMAL CAVITY VOLUME) | TRICUSPID ATRESIA + PS OR SMALL VSD (IB) | VENTRICULAR SEPTAL DEFECT, SINGLE	Unknown
	1-00783	WES	Trio	TOF	ABERRANT RIGHT SUBCLAVIAN ARTERY | ABNORMAL BRANCHING LEFT AORTIC ARCH | HYPOPLASTIC LEFT PULMONARY ARTERY | HYPOPLASTIC MAIN PULMONARY ARTERY | HYPOPLASTIC RIGHT PULMONARY ARTERY | MULTIPLE MAJOR AORTOPULMONARY COLLATERAL ARTERIES (MAPCAS) | PULMONARY ATRESIA,VALVAR | TETRALOGY OF FALLOT WITH PULMONARY ATRESIA AND MAPCAS | VENTRICULAR SEPTAL DEFECT, MALALIGNMENT	EC
	1-00785	WES	Trio	HLHS	AORTIC ATRESIA | HYPOPLASTIC LEFT VENTRICLE (SUBNORMAL CAVITY VOLUME) | LSVC - NON COMMUNICATING WITH RSVC | UNBALANCED COMPLETE ATRIOVENTRICULAR CANAL, RIGHT DOMINANT	NDD
	1-00786	WES	Trio	ASD	ATRIAL SEPTAL DEFECT, SECUNDUM | LEFT AORTIC ARCH | LSVC TO CORONARY SINUS	Isolated
	1-00787	MIPseq	Singleton	LVO	AORTIC STENOSIS | ATRIAL SEPTAL DEFECT, SECUNDUM | UNICOMMISSURAL (UNICUSPID, UNILEAFLET, UNIFOLIATE) AORTIC VALVE	NDD&EC
	1-00788	WES	Trio	TOF	LEFT AORTIC ARCH | PATENT DUCTUS ARTERIOSUS, RIGHT SIDED | RETRO-AORTIC INNOMINATE VEIN | TETRALOGY OF FALLOT WITH PULMONARY ATRESIA	Unknown
	1-00789	WES	Trio	TOF	RIGHT AORTIC ARCH | TETRALOGY OF FALLOT	Unknown
	1-00790	MIPseq	Singleton	OTH	TRICUSPID ATRESIA + PS OR SMALL VSD (IB)	Isolated
	1-00791	MIPseq	Singleton	LAT	TRANSPOSITION D-LOOP WITH INTACT VENTRICULAR SEPTUM	Isolated
	1-00792	WES	Trio	CTD	ATRIAL SEPTAL DEFECT, SECUNDUM | PULMONARY STENOSIS, VALVAR | VENTRICULAR SEPTAL DEFECT, MEMBRANOUS	Unknown
	1-00794	MIPseq	Singleton	CTD	HEMITRUNCUS, RT (RIGHT PULMONARY ARTERY FROM AORTA) | VENTRICULAR SEPTAL DEFECT, MUSCULAR	Isolated
	1-00795	WES	Trio	CTD	VENTRICULAR SEPTAL DEFECT, MEMBRANOUS	Isolated
	1-00796	WES	Trio	TOF	TETRALOGY OF FALLOT WITH PULMONARY ATRESIA	EC
	1-00797	WES	Trio	HLHS	AORTIC ATRESIA | BICUSPID PULMONARY VALVE | HYPOPLASIA ASCENDING AORTA | HYPOPLASTIC LEFT HEART SYNDROME | HYPOPLASTIC LEFT VENTRICLE (SUBNORMAL CAVITY VOLUME) | LV TO CORONARY FISTULAE IN HYPOPLASTIC LEFT HEART SYNDROME | MITRAL STENOSIS | PATENT FORAMEN OVALE	EC
	1-00798	MIPseq	Singleton	LVO	BICOMMISSURAL (BICUSPID, BILEAFLET, BIFOLIATE) AORTIC VALVE | COARCTATION SIMPLE (ISOLATED) | LEFT AORTIC ARCH WITH UNKNOWN BRANCHING PATTERN | MAIN PULMONARY ARTERY ABNORMALITY | PATENT DUCTUS ARTERIOSUS	Unknown
	1-00799	WES	Trio	HLHS	AORTIC ATRESIA | HYPOPLASIA ASCENDING AORTA | HYPOPLASTIC LEFT HEART SYNDROME | HYPOPLASTIC LEFT VENTRICLE (SUBNORMAL CAVITY VOLUME) | HYPOPLASTIC MITRAL VALVE | MITRAL STENOSIS | RESTRICTIVE PATENT FORAMEN OVALE | TUBULAR HYPOPLASIA OF AORTA + COARCTATION	NDD&EC
	1-00800	WES	Trio	CTD	PREMATURE CLOSURE OF PATENT FORAMEN OVALE | PULMONARY STENOSIS, BILATERAL BRANCH PULMONARY ARTERY | VENTRICULAR SEPTAL DEFECT, MEMBRANOUS	EC
	1-00801	WES	Trio	LVO	ABERRANT RIGHT SUBCLAVIAN ARTERY | BICOMMISSURAL (BICUSPID, BILEAFLET, BIFOLIATE) AORTIC VALVE | INTERRUPTED AORTIC ARCH TYPE B | LEFT AORTIC ARCH | VENTRICULAR SEPTAL DEFECT WITH INTERRUPTED AORTIC ARCH | VENTRICULAR SEPTAL DEFECT, MALALIGNMENT	EC
	1-00802	WES	Trio	HLHS	HYPOPLASTIC LEFT HEART SYNDROME	Isolated
	1-00803	WES	Trio	OTH	ATRIAL SEPTAL DEFECT, SECUNDUM | ATYPICAL CLEFT OF MITRAL VALVE | VENTRICULAR SEPTAL DEFECT, MEMBRANOUS | VENTRICULAR SEPTAL DEFECT, MUSCULAR OUTLET | VENTRICULAR SEPTAL DEFECT, SINGLE	Isolated
	1-00804	WES	Trio	HLHS	AORTIC STENOSIS - VALVAR | HYPOPLASTIC AORTIC ANNULUS | HYPOPLASTIC LEFT HEART SYNDROME | HYPOPLASTIC LEFT VENTRICLE (SUBNORMAL CAVITY VOLUME) | MITRAL VALVE PROLAPSE | PATENT FORAMEN OVALE	NDD
	1-00806	WES	Trio	CTD	AORTIC ARCH HYPOPLASIA | DORV, TAUSSIG BING | HYPOPLASTIC AORTIC ISTHMUS | INTERRUPTED AORTIC ARCH TYPE A | LEFT AORTIC ARCH WITH NORMAL BRANCHING PATTERN | LEFT VENTRICULAR-RIGHT ATRIAL SHUNT | SDD | VENTRICULAR SEPTAL DEFECT, MALALIGNMENT	EC
	1-00808	WES	Trio	LAT	SDD | TRANSPOSITION D-LOOP	Isolated
	1-00809	MIPseq	Singleton	LAT	COARCTATION SIMPLE (ISOLATED) | DORV, TAUSSIG BING | SICK SINUS SYNDROME | TRANSPOSITION D-LOOP | VENTRICULAR SEPTAL DEFECT, MEMBRANOUS	EC
	1-00810	WES	Trio	OTH	HYPOPLASTIC RIGHT VENTRICLE (SUBNORMAL CAVITY VOLUME) | LEFT AORTIC ARCH | LEFT SIDED ATRIOVENTRICULAR VALVE ATRESIA | SINGLE VENTRICLE, LEFT; DOUBLE INLET LEFT VENTRICLE | SUPERIOR-INFERIOR VENTRICLES UP-DOWN STAIRS VENTRICLES | VENTRICULAR SEPTAL DEFECT	Isolated
	1-00811	MIPseq	Singleton	LVO	AORTIC STENOSIS - VALVAR | BICOMMISSURAL (BICUSPID, BILEAFLET, BIFOLIATE) AORTIC VALVE	Isolated
	1-00812	MIPseq	Singleton	LAT	COR TRIATRIATUM | TRANSPOSITION D-LOOP WITH VENTRICULAR SEPTAL DEFECT	Isolated
	1-00814	MIPseq	Singleton	LVO	BICOMMISSURAL (BICUSPID, BILEAFLET) AORTIC VALVE, RIGHT-LEFT FUSION | DILATED AORTIC ROOT	EC
	1-00816	MIPseq	Singleton	CTD	ABSENT RIGHT PULMONARY ARTERY | ANEURYSM OF SEPTUM PRIMUM | AORTOPULMONARY COLLATERAL ARTERY	Isolated
	1-00817	MIPseq	Singleton	OTH	ANOMALOUS ORIGIN OF LEFT CORONARY ARTERY FROM PULMONARY ARTERY	NDD
	1-00818	WES	Trio	HLHS	HYPOPLASTIC LEFT HEART SYNDROME | HYPOPLASTIC LEFT VENTRICLE (SUBNORMAL CAVITY VOLUME)	Isolated
	1-00820	WES	Trio	LVO	AORTIC STENOSIS, SUBVALVAR, DISCRETE, MEMBRANEOUS	Isolated
	1-00821	MIPseq	Singleton	LAT	ATRIAL FIBRILLATION | DEXTROCARDIA | HETEROTAXY | L-LOOP CORRECTED TRANSPOSITION {SL?} WITH VENTRICULAR SEPTAL DEFECT | PULMONARY ATRESIA,VALVAR | RIGHT VENTRICULAR DYSFUNCTION | VENTRICULAR INVERSION (L-LOOP VENTRICLES)	Isolated
	1-00822	WES	Trio	OTH	PULMONARY VEIN STENOSIS	EC
	1-00824	WES	Trio	LAT	COMMON ATRIUM | DOUBLE OUTLET LEFT VENTRICLE, SUBPULMONARY VENTRICULAR SEPTAL DEFECT | HETEROTAXY | HYPOPLASTIC LEFT VENTRICLE (SUBNORMAL CAVITY VOLUME) | LEFT SUPERIOR VENA CAVA ENTERING LEFT ATRIUM | PATENT DUCTUS ARTERIOSUS, RIGHT SIDED | PULMONARY STENOSIS | RIGHT SUPERIOR VENA CAVA ABSENT | TOTALLY ANOMALOUS PULMONARY VENOUS RETURN, SUPRACARDIAC | UNBALANCED COMPLETE ATRIOVENTRICULAR CANAL, …	Isolated
	1-00825	WES	Trio	HLHS	AORTIC ATRESIA | ATRIAL SEPTAL DEFECT, SECUNDUM | HYPOPLASTIC LEFT HEART SYNDROME | HYPOPLASTIC LEFT VENTRICLE (SUBNORMAL CAVITY VOLUME) | LEFT ATRIAL HYPOPLASIA | MITRAL ATRESIA | TUBULAR HYPOPLASIA OF AORTA + COARCTATION	Isolated
	1-00826	WES	Trio	HLHS	AORTIC ATRESIA | HYPOPLASTIC LEFT HEART SYNDROME | HYPOPLASTIC LEFT VENTRICLE (SUBNORMAL CAVITY VOLUME) | MITRAL STENOSIS | TUBULAR HYPOPLASIA OF AORTA + COARCTATION	NDD&EC
	1-00828	MIPseq	Singleton	CTD	BICUSPID PULMONARY VALVE | LEFT AORTIC ARCH | PULMONARY STENOSIS, VALVAR	Isolated
	1-00829	MIPseq	Singleton	CTD	ATRIAL SEPTAL DEFECT, SECUNDUM | VENTRICULAR SEPTAL DEFECT, MEMBRANOUS	Isolated
	1-00830	WES	Trio	CTD	LEFT AORTIC ARCH | PULMONARY STENOSIS, VALVAR	Unknown
	1-00831	MIPseq	Singleton	AVC	ATRIAL SEPTAL DEFECT, SECUNDUM | CORONARY ARTERIO-VENOUS FISTULA | LEFT AORTIC ARCH | PULMONARY STENOSIS, VALVAR | TRANSITIONAL COMMON AV CANAL	Isolated
	1-00832	WES	Trio	TOF	ABSENT MAIN PULMONARY ARTERY | HYPOPLASTIC LEFT PULMONARY ARTERY | HYPOPLASTIC RIGHT PULMONARY ARTERY | PATENT DUCTUS ARTERIOSUS | TETRALOGY OF FALLOT WITH PULMONARY ATRESIA AND MAPCAS	Unknown
	1-00833	MIPseq	Singleton	TOF	TETRALOGY OF FALLOT WITH PULMONARY ATRESIA	EC
	1-00834	MIPseq	Singleton	OTH	ATRIAL SEPTAL DEFECT, SECUNDUM | CYANOTIC CONGENITAL HEART DISEASE | EBSTEINS DISEASE	Isolated
	1-00836	WES	Trio	HLHS	AORTIC ATRESIA | CONGENITAL MITRAL VALVE ABNORMALITY | HYPOPLASIA ASCENDING AORTA | HYPOPLASTIC LEFT HEART SYNDROME | HYPOPLASTIC LEFT VENTRICLE (SUBNORMAL CAVITY VOLUME) | LEFT AORTIC ARCH WITH NORMAL BRANCHING PATTERN | TUBULAR HYPOPLASIA OF AORTA + COARCTATION	Unknown
	1-00839	WES	Trio	ASD	ATRIAL SEPTAL DEFECT, SECUNDUM | LEFT AORTIC ARCH	Isolated
	1-00840	WES	Trio	ASD	ATRIAL SEPTAL DEFECT, SECUNDUM | MULTIPLE ATRIAL SEPTAL DEFECTS | RIGHT VENTRICULAR VOLUME OVERLOAD | SINUS VENOSUS SEPTAL DEFECT, INFERIOR TYPE	Isolated
	1-00841	WES	Trio	LVO	BICOMMISSURAL (BICUSPID, BILEAFLET, BIFOLIATE) AORTIC VALVE | LEFT AORTIC ARCH WITH NORMAL BRANCHING PATTERN | TUBULAR HYPOPLASIA OF AORTA + COARCTATION	EC
	1-00842	WES	Singleton	LVO	AORTIC ARCH HYPOPLASIA | AORTIC STENOSIS - SUBVALVAR | BIVENTRICULAR, DISCORDANT ATRIOVENTRICULAR CONNECTION | CRISS-CROSS AV VALVES | DOUBLE OUTLET RIGHT VENTRICLE | EBSTEINS DISEASE | HYPOPLASTIC RIGHT VENTRICLE (SUBNORMAL CAVITY VOLUME) | HYPOPLASTIC TRICUSPID VALVE | LEFT AORTIC ARCH | SINGLE VENTRICLE COMPRISED OF MOSTLY LEFT VENTRICLE | SUPERIOR-INFERIOR VENTRICLES UP-DOWN STAIRS VENTRICLES…	NDD&EC
	1-00843	WES	Trio	CTD	DYSPLASTIC PULMONARY VALVE | HYPERTROPHIC CARDIO MYOPATHY, OBSTRUCTIVE | PULMONARY STENOSIS, VALVAR	NDD&EC
	1-00844	WES	Trio	OTH	HYPOPLASTIC RIGHT VENTRICLE (SUBNORMAL CAVITY VOLUME) | LEFT AORTIC ARCH WITH NORMAL BRANCHING PATTERN | SDS | SINGLE VENTRICLE, LEFT; DOUBLE INLET LEFT VENTRICLE | STRADDLING TRICUSPID VALVE | VENTRICULAR SEPTAL DEFECT	Isolated
	1-00845	MIPseq	Singleton	TOF	PULMONARY STENOSIS | TETRALOGY OF FALLOT | VENTRICULAR SEPTAL DEFECT, MALALIGNMENT	Isolated
	1-00846	WES	Trio	LVO	BICOMMISSURAL (BICUSPID, BILEAFLET, BIFOLIATE) AORTIC VALVE | COARCTATION SIMPLE (ISOLATED)	Unknown
	1-00847	WES	Trio	LAT	ABSENCE OF THE SUPRARENAL INFERIOR VENA CAVA WITH AZYGOUS CONTINUATION | ADS | ANOMALOUS HEPATIC VENOUS DRAINAGE OR CONNECTION | CARDIOMYOPATHY, LEFT VENTRICULAR NONCOMPACTION | COMMON ATRIUM | HETEROTAXY | HYPOPLASTIC LEFT PULMONARY ARTERY | HYPOPLASTIC MAIN PULMONARY ARTERY | HYPOPLASTIC PULMONARY ANNULUS | HYPOPLASTIC RIGHT PULMONARY ARTERY | LEFT SUPERIOR VENA CAVA ENTERING LEFT ATRIUM | LEVO…	EC
	1-00849	WES	Trio	LVO	AORTIC STENOSIS AND REGURGITATION | BICOMMISSURAL (BICUSPID, BILEAFLET, BIFOLIATE) AORTIC VALVE | MITRAL STENOSIS, VALVAR	NDD&EC
	1-00850	MIPseq	Singleton	ASD	ATRIAL SEPTAL DEFECT, SECUNDUM	Isolated
	1-00851	MIPseq	Singleton	CTD	VENTRICULAR SEPTAL DEFECT, MEMBRANOUS	Isolated
	1-00852	WES	Trio	LAT	EBSTEIN MALFORMATION OF THE LEFT ATRIOVENTRICULAR VALVE | L-LOOP CORRECTED TRANSPOSITION {SL?} | L-LOOP TRANSPOSITION WITH INTACT VENTRICULAR SEPTUM | PULMONARY STENOSIS, SUBVALVAR | VENTRICULAR INVERSION (L-LOOP VENTRICLES)	Isolated
	1-00853	WES	Trio	TOF	ABERRANT LEFT SUBCLAVIAN ARTERY | CONGENITAL CORONARY ANOMALY | LEFT-SIDED PATENT DUCTUS ARTERIOSUS | RIGHT AORTIC ARCH | TETRALOGY OF FALLOT | VASCULAR RING | VENTRICULAR SEPTAL DEFECT, MALALIGNMENT	Isolated
	1-00854	WES	Trio	LAT	BICUSPID PULMONARY VALVE | PULMONARY STENOSIS, SUBVALVAR | PULMONARY STENOSIS, VALVAR | TRANSPOSITION D-LOOP WITH VENTRICULAR SEPTAL DEFECT | VENTRICULAR SEPTAL DEFECT, MALALIGNMENT	Isolated
	1-00856	WES	Trio	TOF	HYPOPLASTIC LEFT PULMONARY ARTERY | MULTIPLE MAJOR AORTOPULMONARY COLLATERAL ARTERIES (MAPCAS) | PATENT FORAMEN OVALE | PULMONARY STENOSIS, BILATERAL BRANCH PULMONARY ARTERY | TETRALOGY OF FALLOT WITH PULMONARY ATRESIA AND MAPCAS | VENTRICULAR SEPTAL DEFECT, MALALIGNMENT | VENTRICULAR SEPTAL DEFECT, SINGLE	Isolated
	1-00858	MIPseq	Singleton	LAT	TRANSPOSITION D-LOOP WITH INTACT VENTRICULAR SEPTUM	Isolated
	1-00859	WES	Trio	LAT	DOUBLE OUTLET RIGHT VENTRICLE | L-LOOP TRANSPOSITION OF THE GREAT VESSELS | MITRAL ATRESIA | PATENT FORAMEN OVALE | PULMONARY STENOSIS, VALVAR | SINGLE VENTRICLE, RIGHT	EC
	1-00861	WES	Trio	HLHS	AORTOPULMONARY COLLATERAL ARTERY | HYPOPLASIA ASCENDING AORTA | HYPOPLASTIC AORTIC ANNULUS | HYPOPLASTIC LEFT HEART SYNDROME | HYPOPLASTIC LEFT VENTRICLE (SUBNORMAL CAVITY VOLUME) | HYPOPLASTIC MITRAL VALVE | LEFT AORTIC ARCH | UNICOMMISSURAL (UNICUSPID, UNILEAFLET, UNIFOLIATE) AORTIC VALVE	NDD
	1-00863	MIPseq	Singleton	LAT	LEFT AORTIC ARCH | TRANSPOSITION D-LOOP WITH INTACT VENTRICULAR SEPTUM | USUAL CORONARY ARTERIES IN D-LOOP TGA	Isolated
	1-00864	WES	Trio	HLHS	HYPOPLASTIC LEFT HEART SYNDROME | INTACT ATRIAL SEPTUM	Unknown
	1-00865	WES	Trio	OTH	ATRIAL SEPTAL DEFECT | TRICUSPID ATRESIA + NO PULMONARY STENOSIS AND LARGE VSD (IC)	NDD&EC
	1-00868	WES	Trio	CTD	DOUBLE OUTLET LEFT VENTRICLE | LEFT AORTIC ARCH | PULMONARY STENOSIS | SLL | VENTRICULAR SEPTAL DEFECT	Isolated
	1-00869	WES	Trio	CTD	PATENT FORAMEN OVALE | VENTRICULAR SEPTAL DEFECT, MEMBRANOUS	EC
	1-00870	WES	Trio	AVC	CLEFT MITRAL VALVE | CLEFT MITRAL VALVE WITH REGURGITATION | OSTIUM PRIMUM ATRIAL SEPTAL DEFECT	EC
	1-00871	WES	Trio	CTD	ATRIAL SEPTAL DEFECT, SECUNDUM | CONGENITAL TRICUSPID VALVE ABNORMALITY | PULMONARY ATRESIA, INTACT VENTRICULAR SEPTUM | TRICUSPID REGURGITATION	EC
	1-00872	WES	Singleton	LAT	ATRIAL SEPTAL DEFECT | TRANSPOSITION D-LOOP	Isolated
	1-00873	MIPseq	Singleton	AVC	CLEFT MITRAL VALVE WITH REGURGITATION | OSTIUM PRIMUM ATRIAL SEPTAL DEFECT, BALANCED	Isolated
	1-00874	WES	Trio	HLHS	AORTIC ATRESIA | HYPOPLASIA ASCENDING AORTA | HYPOPLASTIC LEFT HEART SYNDROME | HYPOPLASTIC LEFT VENTRICLE (SUBNORMAL CAVITY VOLUME) | HYPOPLASTIC MITRAL VALVE | MITRAL STENOSIS	Isolated
	1-00875	WES	Trio	LAT	L-LOOP TRANSPOSITION OF THE GREAT ARTERIES WITH VENTRICULAR SEPTAL DEFECT | PULMONARY STENOSIS, SUBVALVAR	EC
	1-00876	WES	Trio	OTH	TRICUSPID ATRESIA + PS OR SMALL VSD (IB)	EC
	1-00877	WES	Trio	TOF	PATENT FORAMEN OVALE | PULMONARY STENOSIS, SUBVALVAR | TETRALOGY OF FALLOT | VENTRICULAR SEPTAL DEFECT, SINGLE | VENTRICULAR SEPTAL DEFECT, SUBPULMONARY OR CONAL	Unknown
	1-00878	WES	Trio	LAT	ABSENCE OF THE SUPRARENAL INFERIOR VENA CAVA WITH AZYGOUS CONTINUATION | AORTIC STENOSIS - SUBVALVAR | ATRIAL INVERSION (SITUS INVERSUS OF THE ATRIA) | COARCTATION | DORV, VENTRICULAR DEFECT UNCOMMITTED | HYPOPLASTIC AORTIC ANNULUS | HYPOPLASTIC MITRAL VALVE | ILL | POLYSPLENIA SYNDROME (LEFT ISOMERISM) | PULMONARY VEIN ANOMALY | RIGHT AORTIC ARCH | RIGHT SUPERIOR VENA CAVA TO CORONARY SINUS | SI…	EC
	1-00879	WES	Trio	OTH	ATRIAL SEPTAL DEFECT, SECUNDUM | PULMONARY VEIN STENOSIS	EC
	1-00880	WES	Trio	TOF	LEFT AORTIC ARCH | PULMONARY ATRESIA,VALVAR | TETRALOGY OF FALLOT WITH PULMONARY ATRESIA | VENTRICULAR SEPTAL DEFECT, MALALIGNMENT	Unknown
	1-00881	MIPseq	Singleton	LVO	COARCTATION | PARACHUTE MITRAL VALVE | UNICOMMISSURAL (UNICUSPID, UNILEAFLET, UNIFOLIATE) AORTIC VALVE	Isolated
	1-00882	MIPseq	Singleton	LVO	ATRIAL SEPTAL DEFECT, SECUNDUM | BICOMMISSURAL (BICUSPID, BILEAFLET) AORTIC VALVE, RIGHT-NON FUSION | LEFT AORTIC ARCH	Isolated
	1-00883	WES	Trio	CTD	BICOMMISSURAL (BICUSPID, BILEAFLET) AORTIC VALVE, LEFT-NON FUSION | COARCTATION | LEFT AORTIC ARCH | VENTRICULAR SEPTAL DEFECT, MEMBRANOUS	Unknown
	1-00884	WES	Trio	AVC	CLEFT MITRAL VALVE | LEFT AORTIC ARCH | VENTRICULAR SEPTAL DEFECT, ECD TYPE	NDD&EC
	1-00885	WES	Trio	OTH	CONGENITAL PULMONARY VALVE ABNORMALITY | DILATED (ENLARGED) RIGHT VENTRICLE | DILATED RIGHT ATRIUM | EBSTEINS DISEASE | LEFT AORTIC ARCH | RIGHT VENTRICULAR DYSFUNCTION	EC
	1-00887	MIPseq	Singleton	LAT	L-LOOP TRANSPOSITION OF THE GREAT VESSELS | SINGLE VENTRICLE, LEFT; DOUBLE INLET LEFT VENTRICLE | VENTRICULAR INVERSION (L-LOOP VENTRICLES)	EC
	1-00889	MIPseq	Singleton	TOF	PULMONARY STENOSIS | TETRALOGY OF FALLOT	Isolated
	1-00890	MIPseq	Singleton	LVO	COARCTATION SIMPLE (ISOLATED) | PATENT DUCTUS ARTERIOSUS RESTRICTIVE	Isolated
	1-00891	WES	Singleton	TOF	ABERRANT LEFT SUBCLAVIAN ARTERY | HYPOPLASTIC MAIN PULMONARY ARTERY | LEFT SIDED AZYGOS | LSVC TO CORONARY SINUS | PULMONARY STENOSIS, SUBVALVAR | PULMONARY STENOSIS, VALVAR | RIGHT AORTIC ARCH | TETRALOGY OF FALLOT | VENTRICULAR SEPTAL DEFECT, MALALIGNMENT	EC
	1-00892	MIPseq	Singleton	CTD	LEFT AORTIC ARCH | VENTRICULAR SEPTAL DEFECT, SUBPULMONARY OR CONAL	Isolated
	1-00893	WES	Trio	ASD	ATRIAL SEPTAL DEFECT, SECUNDUM | LEFT AORTIC ARCH | MULTIPLE ATRIAL SEPTAL DEFECTS	Isolated
	1-00894	WES	Trio	CTD	TRUNCUS ARTERIOSUS TYPE IA (MAIN PULMONARY ARTERY PRESENT, VSD)	Isolated
	1-00895	MIPseq	Singleton	LVO	DYSPLASTIC MITRAL VALVE | LEFT VENTRICULAR DYSFUNCTION	Isolated
	1-00897	WES	Trio	LVO	BICOMMISSURAL (BICUSPID, BILEAFLET) AORTIC VALVE, RIGHT-NON FUSION | LEFT AORTIC ARCH WITH NORMAL BRANCHING PATTERN | TUBULAR HYPOPLASIA OF AORTA + COARCTATION	NDD&EC
	1-00898	MIPseq	Singleton	TOF	TETRALOGY OF FALLOT	Isolated
	1-00899	MIPseq	Singleton	CTD	DOUBLE CHAMBERED RIGHT VENTRICLE | PROLAPSED AORTIC VALVE | TRICUSPID VALVE PROLAPSE | VENTRICULAR SEPTAL DEFECT, MEMBRANOUS	Isolated
	1-00900	MIPseq	Singleton	CTD	COMMON ATRIUM | HYPOPLASTIC MAIN PULMONARY ARTERY | HYPOPLASTIC PULMONARY ANNULUS | HYPOPLASTIC RIGHT VENTRICLE (SUBNORMAL CAVITY VOLUME) | HYPOPLASTIC TRICUSPID VALVE | LEFT SUPERIOR VENA CAVA ENTERING LEFT ATRIUM | LSVC - NON COMMUNICATING WITH RSVC | TRICUSPID STENOSIS | VENTRICULAR SEPTAL DEFECT, MUSCULAR	Isolated
	1-00901	MIPseq	Singleton	LAT	ABSENCE OF THE SUPRARENAL INFERIOR VENA CAVA WITH AZYGOUS CONTINUATION | ENDOCARDIAL CUSHION DEFECT | LSVC TO CORONARY SINUS | PARTIALLY ANOMALOUS PULMONARY VEINS | POLYSPLENIA SYNDROME (LEFT ISOMERISM) | RIGHT AORTIC ARCH | TETRALOGY OF FALLOT	EC
	1-00903	WES	Trio	AVC	BALANCED TRANSITIONAL ATRIOVENTRICULAR CANAL	Isolated
	1-00904	WES	Trio	LVO	BICOMMISSURAL (BICUSPID, BILEAFLET) AORTIC VALVE, RIGHT-LEFT FUSION | COARCTATION | DILATED AORTIC ROOT | LEFT AORTIC ARCH	Isolated
	1-00905	MIPseq	Singleton	CTD	COARCTATION SIMPLE (ISOLATED) | LEFT AORTIC ARCH WITH NORMAL BRANCHING PATTERN | PATENT DUCTUS ARTERIOSUS | VENTRICULAR SEPTAL DEFECT, MEMBRANOUS	Unknown
	1-00906	MIPseq	Singleton	CTD	ABERRANT RIGHT SUBCLAVIAN ARTERY | HYPOPLASTIC AORTIC ANNULUS | LEFT AORTIC ARCH | RESTRICTIVE PATENT FORAMEN OVALE | SUBVALVAR AORTIC STENOSIS, DEVIATION OF CONAL SEPTUM | TUBULAR HYPOPLASIA OF AORTA + COARCTATION | VENTRICULAR SEPTAL DEFECT, MALALIGNMENT	Isolated
	1-00907	WES	Trio	TOF	DILATED AORTIC ROOT | HYPOPLASTIC LEFT PULMONARY ARTERY | HYPOPLASTIC MAIN PULMONARY ARTERY | PULMONARY ATRESIA,VALVAR | RIGHT AORTIC ARCH WITH NORMAL BRANCHING PATTERN | TETRALOGY OF FALLOT WITH PULMONARY ATRESIA | VENTRICULAR SEPTAL DEFECT, MALALIGNMENT	Unknown
	1-00909	WES	Trio	AVC	ATRIAL SEPTAL DEFECT, SECUNDUM | COMPLETE COMMON ATRIOVENTRICULAR CANAL, RASTELLI TYPE A | PULMONARY STENOSIS, SUPRAVALVAR | PULMONARY STENOSIS, VALVAR	EC
	1-00912	WES	Trio	CTD	AORTOPULMONARY COLLATERAL ARTERY | ATRIAL SEPTAL DEFECT, SECUNDUM | CONGENITAL TRICUSPID VALVE ABNORMALITY | HYPOPLASTIC RIGHT VENTRICLE (SUBNORMAL CAVITY VOLUME) | LEFT AORTIC ARCH WITH NORMAL BRANCHING PATTERN | PULMONARY ATRESIA, INTACT VENTRICULAR SEPTUM | PULMONARY STENOSIS, SUBVALVAR | PULMONARY VEIN ANOMALY	NDD&EC
	1-00913	WES	Trio	LAT	DOUBLE OUTLET RIGHT VENTRICLE | HYPOPLASTIC LEFT VENTRICLE (SUBNORMAL CAVITY VOLUME) | LSVC TO CORONARY SINUS | MITRAL ATRESIA | TRANSPOSITION D-LOOP | VENTRICULAR SEPTAL DEFECT	Isolated
	1-00914	WES	Trio	TOF	NON-CARDIAC CONGENITAL ANATOMIC ABNORMALITIES, ABSENT | RIGHT VENTRICULAR OUTFLOW OBSTRUCTION | RIGHT VENTRICULAR STRUCTURAL ABNORMALITY | TETRALOGY OF FALLOT | VENTRICULAR SEPTAL DEFECT	Isolated
	1-00915	WES	Trio	AVC	BALANCED COMPLETE ATRIOVENTRICULAR CANAL	NDD&EC
	1-00916	MIPseq	Singleton	LVO	AORTIC STENOSIS - VALVAR | BICOMMISSURAL (BICUSPID, BILEAFLET) AORTIC VALVE, RIGHT-NON FUSION | LEFT AORTIC ARCH	Isolated
	1-00917	WES	Trio	OTH	LSVC TO CORONARY SINUS	Isolated
	1-00918	MIPseq	Singleton	TOF	RIGHT AORTIC ARCH | TETRALOGY OF FALLOT	Isolated
	1-00919	MIPseq	Singleton	LAT	BICUSPID PULMONARY VALVE | LEFT AORTIC ARCH | SDD | TRANSPOSITION D-LOOP WITH INTACT VENTRICULAR SEPTUM | USUAL CORONARY ARTERIES IN D-LOOP TGA	Isolated
	1-00921	MIPseq	Singleton	CTD	CORONARY BRANCHING, ANOMALOUS, RIGHT | DORV, VENTRICULAR DEFECT COMMITTED TO AORTA | MAIN PULMONARY ARTERY STENOSIS | RETRO-AORTIC INNOMINATE VEIN | RIGHT AORTIC ARCH	EC
	1-00922	WES	Trio	LVO	AORTIC STENOSIS, SUBVALVAR, DISCRETE, MEMBRANEOUS | CLEFT MITRAL VALVE WITH REGURGITATION | COARCTATION | OSTIUM PRIMUM ATRIAL SEPTAL DEFECT, BALANCED | TRICOMMISSURAL (TRICUSPID, TRILEAFLET, TRIFOLIATE) AORTIC VALVE	NDD
	1-00923	MIPseq	Singleton	CTD	ATRIAL SEPTAL DEFECT, SECUNDUM | LSVC TO CORONARY SINUS | VENTRICULAR SEPTAL DEFECT, MEMBRANOUS	Unknown
	1-00924	WES	Trio	HLHS	AORTIC STENOSIS - VALVAR | ATRIAL SEPTAL DEFECT, SECUNDUM | HYPOPLASTIC AORTIC ANNULUS | HYPOPLASTIC AORTIC ISTHMUS | HYPOPLASTIC LEFT HEART SYNDROME | HYPOPLASTIC LEFT VENTRICLE (SUBNORMAL CAVITY VOLUME) | MITRAL STENOSIS | VENTRICULAR SEPTAL DEFECT, MEMBRANOUS | VENTRICULAR SEPTAL DEFECT, MULTIPLE | VENTRICULAR SEPTAL DEFECT, MUSCULAR	Unknown
	1-00925	MIPseq	Singleton	TOF	ATRIAL SEPTAL DEFECT, SECUNDUM | TETRALOGY OF FALLOT	NDD
	1-00926	MIPseq	Singleton	LVO	AORTIC STENOSIS - VALVAR | ATRIAL SEPTAL DEFECT, SECUNDUM | COARCTATION | MITRAL VALVE ABNORMALITY | UNICOMMISSURAL (UNICUSPID, UNILEAFLET, UNIFOLIATE) AORTIC VALVE | VENTRICULAR SEPTAL DEFECT, MULTIPLE | VENTRICULAR SEPTAL DEFECT, MUSCULAR	Isolated
	1-00927	MIPseq	Singleton	CTD	ACYANOTIC CONGENITAL HEART DISEASE | PARTIALLY ANOMALOUS PULMONARY VEINS	Isolated
	1-00930	MIPseq	Singleton	CTD	ATRIAL SEPTAL DEFECT, SECUNDUM | PULMONARY ATRESIA, INTACT VENTRICULAR SEPTUM | TRICUSPID STENOSIS	Isolated
	1-00931	MIPseq	Singleton	LVO	ABNORMAL AORTIC VALVE CUSP | AORTIC VALVE ABNORMALITY | DILATED AORTIC ROOT | LEFT VENTRICULAR DYSFUNCTION | MITRAL VALVE ABNORMALITY | NON-CARDIAC CONGENITAL ANATOMIC ABNORMALITIES, ABSENT	Isolated
	1-00932	MIPseq	Singleton	TOF	TETRALOGY OF FALLOT	Isolated
	1-00933	WES	Trio	OTH	ANOMALOUS ORIGIN OF A CORONARY ARTERY FROM THE PULMONARY ARTERY	EC
	1-00934	WES	Trio	HLHS	AORTIC ARCH HYPOPLASIA | ATRIAL SEPTAL DEFECT, SECUNDUM | BICOMMISSURAL (BICUSPID, BILEAFLET) AORTIC VALVE, RIGHT-LEFT FUSION | HYPOPLASTIC AORTIC ANNULUS | HYPOPLASTIC LEFT VENTRICLE (SUBNORMAL CAVITY VOLUME) | HYPOPLASTIC MITRAL VALVE | LEFT AORTIC ARCH WITH NORMAL BRANCHING PATTERN	Unknown
	1-00935	MIPseq	Singleton	TOF	DILATED AORTIC ROOT | RIGHT AORTIC ARCH | TETRALOGY OF FALLOT	Isolated
	1-00936	WES	Singleton	TOF	TETRALOGY OF FALLOT	NDD
	1-00938	WES	Trio	HLHS	AORTIC ARCH HYPOPLASIA | AORTIC ATRESIA | ATRIAL SEPTAL DEFECT | HYPOPLASIA ASCENDING AORTA | HYPOPLASTIC LEFT HEART SYNDROME | HYPOPLASTIC LEFT VENTRICLE (SUBNORMAL CAVITY VOLUME) | LEFT AORTIC ARCH | MITRAL ATRESIA	Unknown
	1-00939	MIPseq	Singleton	AVC	CLEFT MITRAL VALVE WITH REGURGITATION | OSTIUM PRIMUM ATRIAL SEPTAL DEFECT, BALANCED | PATENT FORAMEN OVALE	Unknown
	1-00940	WES	Trio	TOF	HYPOPLASTIC LEFT PULMONARY ARTERY | HYPOPLASTIC MAIN PULMONARY ARTERY | HYPOPLASTIC RIGHT PULMONARY ARTERY | MULTIPLE MAJOR AORTOPULMONARY COLLATERAL ARTERIES (MAPCAS) | PATENT FORAMEN OVALE | PULMONARY ATRESIA CONGENITAL | TETRALOGY OF FALLOT WITH PULMONARY ATRESIA AND MAPCAS | VENTRICULAR SEPTAL DEFECT, MALALIGNMENT | VENTRICULAR SEPTAL DEFECT, SINGLE	Unknown
	1-00941	WES	Trio	ASD	ATRIAL SEPTAL DEFECT, SECUNDUM | INFERIOR VENA CAVA ANOMALY | LEFT AORTIC ARCH | LSVC TO CORONARY SINUS | SINUS VENOSUS SEPTAL DEFECT, SUPERIOR TYPE	NDD&EC
	1-00943	WES	Trio	OTH	HYPOPLASTIC MITRAL VALVE | MITRAL STENOSIS, PARACHUTE MITRAL VALVE | PARACHUTE MITRAL VALVE | PATENT FORAMEN OVALE | VENTRICULAR SEPTAL DEFECT, SUBPULMONARY OR CONAL	Isolated
	1-00944	MIPseq	Singleton	CTD	HYPOPLASTIC RIGHT VENTRICLE (SUBNORMAL CAVITY VOLUME) | HYPOPLASTIC TRICUSPID VALVE | PULMONARY ATRESIA, INTACT VENTRICULAR SEPTUM | TRICUSPID REGURGITATION	Isolated
	1-00945	MIPseq	Singleton	LVO	AORTIC ARCH HYPOPLASIA | BICOMMISSURAL (BICUSPID, BILEAFLET) AORTIC VALVE, RIGHT-LEFT FUSION | COARCTATION SIMPLE (ISOLATED) | CONGENITAL CORONARY ANOMALY | DILATED AORTIC ROOT | LEFT AORTIC ARCH | VENTRICULAR SEPTAL DEFECT, MUSCULAR	NDD&EC
	1-00946	WES	Trio	CTD	BICUSPID PULMONARY VALVE | DILATED AORTIC ROOT | LEFT AORTIC ARCH | PULMONARY STENOSIS, SUBVALVAR | PULMONARY STENOSIS, VALVAR | VENTRICULAR SEPTAL DEFECT, MEMBRANOUS	Unknown
	1-00948	WES	Trio	CTD	BICOMMISSURAL (BICUSPID, BILEAFLET) AORTIC VALVE, RIGHT-LEFT FUSION | COARCTATION | VENTRICULAR SEPTAL DEFECT, SUBPULMONARY OR CONAL	Unknown
	1-00949	WES	Trio	TOF	HYPOPLASTIC MAIN PULMONARY ARTERY | HYPOPLASTIC PULMONARY ANNULUS | HYPOPLASTIC RIGHT PULMONARY ARTERY | LEFT AORTIC ARCH | LSVC TO CORONARY SINUS | PULMONARY STENOSIS, SUBVALVAR | PULMONARY STENOSIS, VALVAR | TETRALOGY OF FALLOT | VENTRICULAR SEPTAL DEFECT, MALALIGNMENT	EC
	1-00950	MIPseq	Singleton	LAT	ANOMALOUS HEPATIC VENOUS DRAINAGE OR CONNECTION | BALANCED COMPLETE ATRIOVENTRICULAR CANAL | COARCTATION SIMPLE (ISOLATED) | HETEROTAXY | HYPOPLASTIC AORTIC ANNULUS | LEFT AORTIC ARCH WITH NORMAL BRANCHING PATTERN | LEVOCARDIA WITH ABDOMINAL HETEROTAXY | PARTIALLY ANOMALOUS PULMONARY VEINS | POLYSPLENIA SYNDROME (LEFT ISOMERISM)	EC
	1-00951	WES	Trio	OTH	ATRIAL SEPTAL DEFECT, SECUNDUM | HYPOPLASTIC PULMONARY ANNULUS | HYPOPLASTIC RIGHT VENTRICLE (SUBNORMAL CAVITY VOLUME) | PULMONARY STENOSIS, SUBVALVAR | TRICUSPID ATRESIA + PS OR SMALL VSD (IB) | VENTRICULAR SEPTAL DEFECT, MUSCULAR | VENTRICULAR SEPTAL DEFECT, SINGLE	Unknown
	1-00953	WES	Singleton	CTD	ABNORMAL BRANCHING LEFT AORTIC ARCH | ATRIAL SEPTAL DEFECT, SECUNDUM | LSVC TO CORONARY SINUS | PULMONARY STENOSIS, BILATERAL BRANCH PULMONARY ARTERY | VENTRICULAR SEPTAL DEFECT, MULTIPLE | VENTRICULAR SEPTAL DEFECT, MUSCULAR	Unknown
	1-00957	MIPseq	Singleton	TOF	HYPOPLASTIC PULMONARY ANNULUS | LEFT AORTIC ARCH | MAIN PULMONARY ARTERY STENOSIS | PULMONARY STENOSIS, SUBVALVAR | TETRALOGY OF FALLOT | VENTRICULAR SEPTAL DEFECT, MALALIGNMENT	EC
	1-00958	WES	Trio	TOF	DILATED AORTIC ROOT | LEFT AORTIC ARCH | MAIN PULMONARY ARTERY OCCLUSION | PULMONARY ATRESIA,VALVAR | PULMONARY STENOSIS, LEFT | PULMONARY STENOSIS, SUBVALVAR | TETRALOGY OF FALLOT WITH PULMONARY ATRESIA | VENTRICULAR SEPTAL DEFECT, MALALIGNMENT	Unknown
	1-00959	MIPseq	Singleton	TOF	LEFT PULMONARY ARTERY STENOSIS, CENTRAL | MITRAL VALVE PROLAPSE | TETRALOGY OF FALLOT	Isolated
	1-00960	WES	Trio	CTD	PROLAPSED AORTIC VALVE | VENTRICULAR SEPTAL DEFECT, MEMBRANOUS	Isolated
	1-00961	WES	Trio	OTH	HYPOPLASTIC RIGHT VENTRICLE (SUBNORMAL CAVITY VOLUME) | PULMONARY ATRESIA CONGENITAL | PULMONARY ATRESIA, INTACT VENTRICULAR SEPTUM	NDD&EC
	1-00963	MIPseq	Singleton	OTH	ANEURYSM OF MEMBRANOUS SEPTUM | ANEURYSM OF SEPTUM PRIMUM | ATRIAL SEPTAL DEFECT, SECUNDUM | ATYPICAL CLEFT OF MITRAL VALVE | CORONARY ARTERIO-VENOUS FISTULA | HYPOPLASTIC RIGHT VENTRICLE (SUBNORMAL CAVITY VOLUME) | HYPOPLASTIC TRICUSPID VALVE | PULMONARY ATRESIA, INTACT VENTRICULAR SEPTUM	NDD&EC
	1-00964	MIPseq	Singleton	CTD	ATRIAL SEPTAL DEFECT | HYPOPLASTIC RIGHT VENTRICLE (SUBNORMAL CAVITY VOLUME) | PULMONARY ATRESIA, INTACT VENTRICULAR SEPTUM	Isolated
	1-00965	WES	Trio	OTH	ATRIAL SEPTAL DEFECT, SECUNDUM | COR TRIATRIATUM DEXTRA | EXCESSIVE MYOCARDIAL TRABECULATION OR NONCOMPACTION | HYPOPLASTIC RIGHT VENTRICLE (SUBNORMAL CAVITY VOLUME) | PULMONARY ATRESIA CONGENITAL | TRICUSPID ATRESIA | VENTRICULAR SEPTAL DEFECT, MUSCULAR	Unknown
	1-00966	WES	Trio	CTD	ATRIAL SEPTAL DEFECT, SECUNDUM | PULMONARY STENOSIS, VALVAR	NDD&EC
	1-00967	WES	Trio	CTD	HYPOPLASTIC PULMONARY ANNULUS | LEFT AORTIC ARCH | PULMONARY STENOSIS, SUPRAVALVAR | PULMONARY STENOSIS, VALVAR	Unknown
	1-00968	MIPseq	Singleton	LAT	ABDOMINAL SITUS SOLITIS | ABERRANT RIGHT SUBCLAVIAN ARTERY | AORTIC ARCH HYPOPLASIA | ATRIAL SEPTAL DEFECT, SECUNDUM | HYPOPLASTIC RIGHT VENTRICLE (SUBNORMAL CAVITY VOLUME) | L-LOOP CORRECTED TRANSPOSITION {SL?} WITH VENTRICULAR SEPTAL DEFECT | LEVOCARDIA | PATENT DUCTUS ARTERIOSUS | TUBULAR HYPOPLASIA OF AORTA + COARCTATION | VENTRICULAR INVERSION (L-LOOP VENTRICLES) | VENTRICULAR SEPTAL DEFECT,…	Unknown
	1-00969	WES	Trio	OTH	OBSTRUCTED TOTALLY ANOMALOUS PULMONARY VENOUS CONNECTION | TOTALLY ANOMALOUS PULMONARY VENOUS RETURN, INFRADIAPHRAGMATIC	Unknown
	1-00971	WES	Trio	AVC	ATRIAL SEPTAL DEFECT, SECUNDUM | BALANCED COMPLETE ATRIOVENTRICULAR CANAL | COMPLETE COMMON ATRIOVENTRICULAR CANAL, RASTELLI TYPE C | CONGENITAL CORONARY ANOMALY | LSVC TO CORONARY SINUS | RIGHT AORTIC ARCH WITH NORMAL BRANCHING PATTERN | TRUNCUS ARTERIOSUS TYPE II (MAIN PULMONARY ARTERY ABSENT)	EC
	1-00972	MIPseq	Singleton	HLHS	AORTIC ATRESIA | ATRIAL SEPTAL DEFECT, SECUNDUM | COARCTATION | HYPOPLASTIC LEFT HEART SYNDROME | LEFT ATRIAL HYPOPLASIA | MITRAL STENOSIS, VALVAR	NDD&EC
	1-00975	MIPseq	Singleton	CTD	LEFT AORTIC ARCH | PULMONARY STENOSIS, SUBVALVAR | PULMONARY STENOSIS, VALVAR | VENTRICULAR SEPTAL DEFECT, MEMBRANOUS	Isolated
	1-00976	WES	Trio	OTH	PATENT DUCTUS ARTERIOSUS	EC
	1-00977	WES	Trio	TOF	BICUSPID PULMONARY VALVE | TETRALOGY OF FALLOT	Unknown
	1-00978	WES	Trio	OTH	LEFT CORONARY ARTERY ARISING FROM THE RIGHT SINUS OF VALSALVA	Isolated
	1-00979	MIPseq	Singleton	LVO	BICOMMISSURAL (BICUSPID, BILEAFLET) AORTIC VALVE, RIGHT-LEFT FUSION | LEFT AORTIC ARCH WITH NORMAL BRANCHING PATTERN | TUBULAR HYPOPLASIA OF AORTA + COARCTATION	Isolated
	1-00980	WES	Trio	CTD	DOUBLE AORTIC ARCH, RIGHT ARCH DOMINANT, LEFT ARCH ATRETIC | VASCULAR RING	Isolated
	1-00981	MIPseq	Singleton	HLHS	AORTIC ATRESIA | ENDOCARDIAL FIBROELASTOSIS | HYPOPLASIA ASCENDING AORTA | HYPOPLASTIC LEFT HEART SYNDROME | HYPOPLASTIC LEFT VENTRICLE (SUBNORMAL CAVITY VOLUME) | HYPOPLASTIC MITRAL VALVE | LV TO CORONARY FISTULAE IN HYPOPLASTIC LEFT HEART SYNDROME | MITRAL STENOSIS | RESTRICTIVE PATENT FORAMEN OVALE | TUBULAR HYPOPLASIA OF AORTA + COARCTATION	NDD&EC
	1-00982	WES	Trio	LAT	HYPOPLASTIC MAIN PULMONARY ARTERY | L-LOOP CORRECTED TRANSPOSITION {SL?} | L-LOOP TRANSPOSITION OF THE GREAT ARTERIES WITH VENTRICULAR SEPTAL DEFECT | PATENT FORAMEN OVALE | PULMONARY ATRESIA CONGENITAL | VENTRICULAR INVERSION (L-LOOP VENTRICLES) | VENTRICULAR SEPTAL DEFECT, SINGLE | VENTRICULAR SEPTAL DEFECT, SUBPULMONARY OR CONAL	Isolated
	1-00984	WES	Trio	TOF	COMPLETE COMMON AV CANAL | TETRALOGY OF FALLOT	Isolated
	1-00985	MIPseq	Singleton	CTD	VENTRICULAR SEPTAL DEFECT, MEMBRANOUS	Isolated
	1-00987	MIPseq	Singleton	LVO	COARCTATION SIMPLE (ISOLATED) | CONGENITAL AORTIC VALVE ABNORMALITY | LEFT AORTIC ARCH WITH NORMAL BRANCHING PATTERN	Isolated
	1-00988	WES	Singleton	CTD	ABERRANT LEFT SUBCLAVIAN ARTERY | RIGHT AORTIC ARCH | VASCULAR RING	NDD&EC
	1-00989	MIPseq	Singleton	CTD	AORTIC REGURGITATION | DORV, VENTRICULAR DEFECT COMMITTED TO AORTA | VENTRICULAR SEPTAL DEFECT, MEMBRANOUS	Isolated
	1-00990	MIPseq	Singleton	CTD	PULMONARY ATRESIA, INTACT VENTRICULAR SEPTUM | RIGHT VENTRICULAR VOLUME OVERLOAD | TRICUSPID REGURGITATION	Isolated
	1-00991	MIPseq	Singleton	OTH	COR TRIATRIATUM	Isolated
	1-00993	MIPseq	Singleton	OTH	ATRIAL SEPTAL ABNORMALITY | ATRIAL SEPTAL DEFECT | LEFT VENTRICULAR DYSFUNCTION | NON-CARDIAC CONGENITAL ANATOMIC ABNORMALITIES, ABSENT | PULMONARY ARTERIAL DISEASE | RIGHT VENTRICULAR DYSFUNCTION | TRICUSPID REGURGITATION | VENTRICULAR SEPTAL DEFECT	EC
	1-00994	MIPseq	Singleton	LAT	TRANSPOSITION D-LOOP	Isolated
	1-00995	WES	Trio	CTD	ATRIAL SEPTAL DEFECT, SECUNDUM | CONGENITAL PULMONARY VALVE ABNORMALITY | LEFT AORTIC ARCH WITH NORMAL BRANCHING PATTERN	Isolated
	1-00996	WES	Trio	ASD	ATRIAL SEPTAL DEFECT, SECUNDUM	NDD&EC
	1-00997	MIPseq	Singleton	TOF	PULMONARY STENOSIS, RIGHT | RIGHT VENTRICULAR DYSFUNCTION | TETRALOGY OF FALLOT	Isolated
	1-00998	WES	Trio	LAT	AORTIC ARCH HYPOPLASIA | ATRIAL SEPTAL DEFECT, SECUNDUM | COARCTATION | DORV, TAUSSIG BING | DORV, VENTRICULAR DEFECT UNCOMMITTED | INVERTED CORONARIES WITH POSTERIOR LAD IN D-LOOP TGA | TRANSPOSITION D-LOOP WITH VENTRICULAR SEPTAL DEFECT | VENTRICULAR SEPTAL DEFECT, ECD TYPE	Isolated
	1-00999	MIPseq	Singleton	OTH	ATRIAL SEPTAL DEFECT, SECUNDUM | OBSTRUCTED TOTALLY ANOMALOUS PULMONARY VENOUS CONNECTION | TOTALLY ANOMALOUS PULMONARY VENOUS RETURN, SUPRACARDIAC	Unknown
	1-01000	WES	Trio	ASD	ATRIAL SEPTAL DEFECT, SECUNDUM | LEFT AORTIC ARCH WITH NORMAL BRANCHING PATTERN	Isolated
	1-01001	MIPseq	Singleton	CTD	DOUBLE OUTLET RIGHT VENTRICLE | HYPOPLASTIC LEFT VENTRICLE (SUBNORMAL CAVITY VOLUME) | HYPOPLASTIC MAIN PULMONARY ARTERY | HYPOPLASTIC PULMONARY ANNULUS | LEFT AORTIC ARCH WITH NORMAL BRANCHING PATTERN | PULMONARY STENOSIS, SUBVALVAR | STRADDLING LEFT SIDED ATRIOVENTRICULAR VALVE | VENTRICULAR SEPTAL DEFECT, ECD TYPE | VENTRICULAR SEPTAL DEFECT, MALALIGNMENT | VENTRICULAR SEPTAL DEFECT, MUSCULAR …	Isolated
	1-01002	MIPseq	Singleton	CTD	DILATED LEFT PULMONARY ARTERY | PULMONARY STENOSIS	Isolated
	1-01003	MIPseq	Singleton	TOF	PULMONARY STENOSIS | RETRO-AORTIC INNOMINATE VEIN | RIGHT AORTIC ARCH WITH NORMAL BRANCHING PATTERN | TETRALOGY OF FALLOT | VENTRICULAR SEPTAL DEFECT	Isolated
	1-01004	WES	Trio	TOF	DILATED AORTIC ROOT | HYPOPLASTIC LEFT PULMONARY ARTERY | HYPOPLASTIC MAIN PULMONARY ARTERY | HYPOPLASTIC PULMONARY ANNULUS | HYPOPLASTIC RIGHT PULMONARY ARTERY | PULMONARY STENOSIS, SUBVALVAR | RIGHT AORTIC ARCH | TETRALOGY OF FALLOT	Isolated
	1-01006	WES	Trio	CTD	PULMONARY STENOSIS, VALVAR	EC
	1-01009	WES	Trio	LVO	ABERRANT RIGHT SUBCLAVIAN ARTERY | AORTIC ARCH HYPOPLASIA | LEFT AORTIC ARCH | PARACHUTE MITRAL VALVE | VENTRICULAR SEPTAL DEFECT, MULTIPLE | VENTRICULAR SEPTAL DEFECT, MUSCULAR | VENTRICULAR SEPTAL DEFECT, SUBPULMONARY OR CONAL	Unknown
	1-01010	WES	Trio	LAT	ATRIAL SEPTAL DEFECT, SECUNDUM | DILATED AORTIC ROOT | PULMONARY ATRESIA CONGENITAL | SINGLE VENTRICLE, LEFT; DOUBLE INLET LEFT VENTRICLE | TRANSPOSITION D-LOOP	Isolated
	1-01011	WES	Trio	AVC	ATRIAL SEPTAL DEFECT, SECUNDUM | DOUBLE OUTLET RIGHT ATRIUM | HYPOPLASTIC RIGHT VENTRICLE (SUBNORMAL CAVITY VOLUME) | TRANSITIONAL COMMON AV CANAL | UNBALANCED TRANSITIONAL ATRIOVENTRICULAR CANAL, LEFT DOMINANT | VENTRICULAR SEPTAL DEFECT, MUSCULAR | VENTRICULAR SEPTAL DEFECT, MUSCULAR POSTERIOR (INLET)	Isolated
	1-01014	WES	Trio	TOF	ATRIAL SEPTAL DEFECT, SECUNDUM | LEFT AORTIC ARCH WITH NORMAL BRANCHING PATTERN | PULMONARY ATRESIA,VALVAR | TETRALOGY OF FALLOT WITH PULMONARY ATRESIA | VENTRICULAR SEPTAL DEFECT, MALALIGNMENT	Isolated
	1-01015	MIPseq	Singleton	CTD	DILATED AORTIC ROOT | DILATED AORTIC VALVE ANNULUS | DILATED LEFT PULMONARY ARTERY | DILATED RIGHT PULMONARY ARTERY | DOUBLE CHAMBERED RIGHT VENTRICLE | LSVC - NON COMMUNICATING WITH RSVC | PULMONARY STENOSIS, SUBVALVAR | VENTRICULAR SEPTAL DEFECT, MEMBRANOUS	Unknown
	1-01017	WES	Trio	OTH	LEFT VENTRICULAR STRUCTURAL ABNORMALITY | MESOCARDIA | MULTIPLE ATRIAL SEPTAL DEFECTS | VENTRICULAR SEPTAL DEFECT, MUSCULAR POSTERIOR (INLET)	EC
	1-01018	WES	Trio	LAT	TRANSPOSITION D-LOOP WITH INTACT VENTRICULAR SEPTUM	Isolated
	1-01019	WES	Trio	LAT	ATRIAL INVERSION (SITUS INVERSUS OF THE ATRIA) | ATRIAL SEPTAL DEFECT, SECUNDUM | DEXTROCARDIA | HETEROTAXY | TRANSPOSITION D-LOOP WITH INTACT VENTRICULAR SEPTUM	EC
	1-01020	WES	Trio	TOF	DYSPLASTIC PULMONARY VALVE | HYPOPLASTIC LEFT PULMONARY ARTERY | HYPOPLASTIC PULMONARY ANNULUS | LSVC TO CORONARY SINUS | PULMONARY STENOSIS, SUBVALVAR | PULMONARY STENOSIS, VALVAR | TETRALOGY OF FALLOT | VENTRICULAR SEPTAL DEFECT, MALALIGNMENT	EC
	1-01021	WES	Singleton	LAT	PULMONARY ATRESIA CONGENITAL | TRANSPOSITION D-LOOP WITH VSD AND LV OUTFLOW TRACT OBSTRUCTION	EC
	1-01022	WES	Singleton	CTD	LEFT AORTIC ARCH WITH NORMAL BRANCHING PATTERN | PULMONARY STENOSIS, VALVAR | VENTRICULAR SEPTAL DEFECT, SINGLE	EC
	1-01023	MIPseq	Singleton	LVO	BICOMMISSURAL (BICUSPID, BILEAFLET, BIFOLIATE) AORTIC VALVE | COARCTATION SIMPLE (ISOLATED)	Isolated
	1-01024	MIPseq	Singleton	AVC	CLEFT MITRAL VALVE | OSTIUM PRIMUM ATRIAL SEPTAL DEFECT, BALANCED	Isolated
	1-01025	WES	Trio	LVO	BICOMMISSURAL (BICUSPID, BILEAFLET) AORTIC VALVE, RIGHT-LEFT FUSION | LEFT AORTIC ARCH WITH NORMAL BRANCHING PATTERN	Isolated
	1-01026	WES	Trio	HLHS	AORTIC ATRESIA | HYPOPLASTIC LEFT HEART SYNDROME | LEFT ATRIAL HYPOPLASIA | LSVC TO CORONARY SINUS | MALPOSITIONED ATRIAL SEPTUM (WITH OR WITHOUT PAPVC) | MITRAL ATRESIA	Unknown
	1-01027	MIPseq	Singleton	CTD	ATRIAL SEPTAL DEFECT, SECUNDUM | COARCTATION | DOUBLE OUTLET RIGHT VENTRICLE | HYPOPLASTIC LEFT VENTRICLE (SUBNORMAL CAVITY VOLUME) | SUBVALVAR AORTIC STENOSIS, DEVIATION OF CONAL SEPTUM | TRICUSPID VALVE ABNORMALITY | TUBULAR HYPOPLASIA OF AORTA + COARCTATION | VENTRICULAR SEPTAL DEFECT, MULTIPLE | VENTRICULAR SEPTAL DEFECT, MUSCULAR	Isolated
	1-01028	WES	Trio	CTD	RIGHT AORTIC ARCH | TRUNCUS ARTERIOSUS ATYPICAL | TRUNCUS ARTERIOSUS TYPE I (MAIN PULMONARY ARTERY PRESENT)	Unknown
	1-01029	MIPseq	Singleton	CTD	AORTIC ARCH HYPOPLASIA | COARCTATION | LSVC TO CORONARY SINUS | PATENT FORAMEN OVALE | VENTRICULAR SEPTAL DEFECT	Isolated
	1-01031	WES	Trio	OTH	EBSTEIN MALFORMATION OF THE RIGHT ATRIOVENTRICULAR VALVE | HYPOPLASTIC MAIN PULMONARY ARTERY | PULMONARY ATRESIA, INTACT VENTRICULAR SEPTUM | PULMONARY VEIN STENOSIS	NDD
	1-01033	WES	Trio	AVC	ATRIAL SEPTAL DEFECT, SECUNDUM | DOUBLE OUTLET RIGHT VENTRICLE | HYPOPLASTIC MAIN PULMONARY ARTERY | HYPOPLASTIC PULMONARY ANNULUS | PULMONARY STENOSIS, SUBVALVAR | PULMONARY STENOSIS, VALVAR | RIGHT AORTIC ARCH WITH NORMAL BRANCHING PATTERN | UNBALANCED COMPLETE ATRIOVENTRICULAR CANAL, RIGHT DOMINANT | VENTRICULAR SEPTAL DEFECT, MALALIGNMENT	Unknown
	1-01034	MIPseq	Singleton	ASD	ATRIAL SEPTAL DEFECT, SECUNDUM	Isolated
	1-01035	MIPseq	Singleton	ASD	ATRIAL SEPTAL DEFECT, SECUNDUM	EC
	1-01036	WES	Trio	TOF	TETRALOGY OF FALLOT	Isolated
	1-01038	WES	Trio	AVC	COMPLETE COMMON AV CANAL | HYPOPLASTIC LEFT VENTRICLE (SUBNORMAL CAVITY VOLUME) | LSVC TO CORONARY SINUS | PATENT FORAMEN OVALE | UNBALANCED COMPLETE ATRIOVENTRICULAR CANAL, RIGHT DOMINANT | VENTRICULAR SEPTAL DEFECT, MUSCULAR POSTERIOR (INLET) | VENTRICULAR SEPTAL DEFECT, SINGLE	Isolated
	1-01039	WES	Trio	LAT	COMPLETE COMMON AV CANAL | HETEROTAXY | LSVC TO CORONARY SINUS | PULMONARY ATRESIA CONGENITAL | TRANSPOSITION D-LOOP WITH VENTRICULAR SEPTAL DEFECT	EC
	1-01040	MIPseq	Singleton	LAT	CONGENITAL TRICUSPID VALVE ABNORMALITY | L-LOOP CORRECTED TRANSPOSITION {SL?} | L-LOOP TRANSPOSITION OF THE GREAT ARTERIES WITH VENTRICULAR SEPTAL DEFECT | TRICUSPID REGURGITATION | VENTRICULAR INVERSION (L-LOOP VENTRICLES)	Isolated
	1-01042	WES	Trio	LAT	ALL | ANOMALOUS HEPATIC VENOUS DRAINAGE OR CONNECTION | ASPLENIA SYNDROME (RIGHT ISOMERISM) | ATRIAL SEPTAL DEFECT, SECUNDUM | DEXTROCARDIA | DORV + AVSD (AV CANAL) | HYPOPLASTIC LEFT PULMONARY ARTERY | HYPOPLASTIC LEFT VENTRICLE (SUBNORMAL CAVITY VOLUME) | HYPOPLASTIC MAIN PULMONARY ARTERY | HYPOPLASTIC RIGHT PULMONARY ARTERY | INFERIOR VENA CAVA ANOMALY | LEFT AORTIC ARCH WITH NORMAL BRANCHING …	Isolated
	1-01043	WES	Trio	LVO	BICOMMISSURAL (BICUSPID, BILEAFLET) AORTIC VALVE, RIGHT-LEFT FUSION | COARCTATION SIMPLE (ISOLATED) | DILATED AORTIC ROOT | LEFT AORTIC ARCH WITH NORMAL BRANCHING PATTERN	EC
	1-01044	WES	Trio	OTH	PATENT FORAMEN OVALE | TOTALLY ANOMALOUS PULMONARY VENOUS RETURN | TOTALLY ANOMALOUS PULMONARY VENOUS RETURN, SUPRACARDIAC	Unknown
	1-01045	WES	Trio	HLHS	AORTIC ARCH HYPOPLASIA | AORTIC ATRESIA | HYPOPLASIA ASCENDING AORTA | HYPOPLASTIC LEFT HEART SYNDROME | HYPOPLASTIC LEFT VENTRICLE (SUBNORMAL CAVITY VOLUME) | HYPOPLASTIC MITRAL VALVE | MITRAL STENOSIS | TUBULAR HYPOPLASIA OF AORTA + COARCTATION	Isolated
	1-01046	MIPseq	Singleton	LAT	SDD | TRANSPOSITION D-LOOP | USUAL CORONARY ARTERIES IN D-LOOP TGA	Isolated
	1-01047	MIPseq	Singleton	TOF	RIGHT VENTRICULAR VOLUME OVERLOAD | TETRALOGY OF FALLOT	Isolated
	1-01048	WES	Trio	LVO	COARCTATION SIMPLE (ISOLATED) | LEFT AORTIC ARCH	Isolated
	1-01049	WES	Trio	TOF	HYPOPLASTIC MAIN PULMONARY ARTERY | RIGHT PULMONARY ARTERY STENOSIS, CENTRAL | TETRALOGY OF FALLOT	Isolated
	1-01050	MIPseq	Singleton	LAT	ATRIAL SEPTAL DEFECT, SECUNDUM | CIRCUMFLEX FROM RIGHT IN D-LOOP TGA | TRANSPOSITION D-LOOP WITH INTACT VENTRICULAR SEPTUM	NDD
	1-01051	MIPseq	Singleton	LAT	AORTIC ARCH HYPOPLASIA | ATRIAL SEPTAL DEFECT, SECUNDUM | CONGENITAL TRICUSPID VALVE ABNORMALITY | DORV, VENTRICULAR DEFECT COMMITTED TO PULMONARY ARTERY | HYPOPLASTIC LEFT VENTRICLE (SUBNORMAL CAVITY VOLUME) | MITRAL ATRESIA | TRANSPOSITION D-LOOP | TRICUSPID REGURGITATION NEONATAL	Isolated
	1-01053	WES	Trio	LAT	TRANSPOSITION D-LOOP WITH INTACT VENTRICULAR SEPTUM	Isolated
	1-01055	WES	Singleton	LAT	AORTIC STENOSIS, SUBVALVAR, DISCRETE, MEMBRANEOUS | DOUBLE OUTLET LEFT VENTRICLE | LEFT AORTIC ARCH WITH NORMAL BRANCHING PATTERN | LSVC TO CORONARY SINUS | PULMONARY STENOSIS, VALVAR | RIGHT SUPERIOR VENA CAVA TO RIGHT ATRIUM | SLL | VENTRICULAR SEPTAL DEFECT	Isolated
	1-01056	WES	Trio	LAT	DORV, VENTRICULAR DEFECT COMMITTED TO AORTA | POLYSPLENIA SYNDROME (LEFT ISOMERISM) | PULMONARY ATRESIA CONGENITAL | UNBALANCED COMPLETE ATRIOVENTRICULAR CANAL, RIGHT DOMINANT	Unknown
	1-01057	WES	Trio	AVC	AORTIC ARCH HYPOPLASIA | HYPOPLASIA ASCENDING AORTA | HYPOPLASTIC AORTIC ANNULUS | HYPOPLASTIC LEFT VENTRICLE (SUBNORMAL CAVITY VOLUME) | OSTIUM PRIMUM ATRIAL SEPTAL DEFECT | PATENT FORAMEN OVALE | TUBULAR HYPOPLASIA OF AORTA + COARCTATION | UNBALANCED COMPLETE ATRIOVENTRICULAR CANAL, RIGHT DOMINANT | VENTRICULAR SEPTAL DEFECT, ECD TYPE	Isolated
	1-01060	MIPseq	Singleton	CTD	AORTIC STENOSIS, SUBVALVAR, DISCRETE, MEMBRANEOUS | VENTRICULAR SEPTAL DEFECT, MEMBRANOUS	Isolated
	1-01061	WES	Trio	CTD	ATRIAL SEPTAL DEFECT, SECUNDUM | DYSPLASTIC PULMONARY VALVE | HYPERTROPHIC CARDIO MYOPATHY, OBSTRUCTIVE | LEFT AORTIC ARCH WITH UNKNOWN BRANCHING PATTERN	NDD&EC
	1-01062	WES	Singleton	HLHS	ABERRANT RIGHT SUBCLAVIAN ARTERY | ABNORMAL BRANCHING LEFT AORTIC ARCH | AORTIC ARCH HYPOPLASIA | AORTIC ATRESIA | DYSPLASTIC TRICUSPID VALVE | HYPOPLASIA ASCENDING AORTA | HYPOPLASTIC LEFT HEART SYNDROME | HYPOPLASTIC LEFT VENTRICLE (SUBNORMAL CAVITY VOLUME) | MITRAL ATRESIA	Unknown
	1-01064	MIPseq	Singleton	LVO	COARCTATION | VENTRICULAR SEPTAL DEFECT, MUSCULAR	Isolated
	1-01065	MIPseq	Singleton	LVO	ATRIAL SEPTAL DEFECT, SECUNDUM | LEFT AORTIC ARCH | VENTRICULAR SEPTAL DEFECT, MUSCULAR	Unknown
	1-01066	MIPseq	Singleton	CTD	HYPOPLASTIC LEFT PULMONARY ARTERY | HYPOPLASTIC MAIN PULMONARY ARTERY | HYPOPLASTIC RIGHT PULMONARY ARTERY | HYPOPLASTIC RIGHT VENTRICLE (SUBNORMAL CAVITY VOLUME) | HYPOPLASTIC TRICUSPID VALVE | PULMONARY ATRESIA, INTACT VENTRICULAR SEPTUM | RIGHT CORONARY OSTIAL ATRESIA | RIGHT VENTRICULAR DEPENDENT CORONARY CIRCULATION	Isolated
	1-01067	MIPseq	Singleton	LAT	HYPOPLASTIC LEFT VENTRICLE (SUBNORMAL CAVITY VOLUME) | LEFT AORTIC ARCH WITH NORMAL BRANCHING PATTERN | PULMONARY STENOSIS, SUBVALVAR | TRANSPOSITION D-LOOP WITH VSD AND LV OUTFLOW TRACT OBSTRUCTION | VENTRICULAR SEPTAL DEFECT	Isolated
	1-01068	WES	Singleton	CTD	ABERRANT RIGHT SUBCLAVIAN ARTERY | ABNORMAL BRANCHING LEFT AORTIC ARCH | LEFT-SIDED PATENT DUCTUS ARTERIOSUS	EC
	1-01069	WES	Trio	OTH	HYPERTROPHIC CARDIO MYOPATHY, NON-OBSTRUCTIVE | VENTRICULAR SEPTAL DEFECT, MUSCULAR	Isolated
	1-01071	MIPseq	Singleton	HLHS	HYPOPLASTIC LEFT VENTRICLE (SUBNORMAL CAVITY VOLUME) | PULMONARY ARTERIAL DISEASE | VENTRICULAR SEPTAL DEFECT, MULTIPLE	EC
	1-01072	MIPseq	Singleton	LAT	COARCTATION SIMPLE (ISOLATED) | TRANSPOSITION D-LOOP WITH INTACT VENTRICULAR SEPTUM	Isolated
	1-01074	WES	Trio	LVO	AORTIC STENOSIS AND REGURGITATION | BICOMMISSURAL (BICUSPID, BILEAFLET, BIFOLIATE) AORTIC VALVE	Isolated
	1-01075	WES	Trio	OTH	PARTIALLY ANOMALOUS PULMONARY VEINS | SINUS VENOSUS SEPTAL DEFECT, SUPERIOR TYPE	Isolated
	1-01076	WES	Trio	AVC	CLEFT MITRAL VALVE WITH REGURGITATION | TRICUSPID ATRESIA + NO PULMONARY STENOSIS AND LARGE VSD (IC)	EC
	1-01078	WES	Trio	OTH	EBSTEINS DISEASE | PATENT FORAMEN OVALE | TRICUSPID REGURGITATION | VENTRICULAR SEPTAL DEFECT, MUSCULAR	Isolated
	1-01079	MIPseq	Singleton	LAT	ASPLENIA SYNDROME (RIGHT ISOMERISM) | COMMON ATRIUM | HETEROTAXY | HYPOPLASTIC LEFT PULMONARY ARTERY | HYPOPLASTIC MAIN PULMONARY ARTERY | LSVC TO CORONARY SINUS | PULMONARY STENOSIS, SUBVALVAR | PULMONARY VEIN ANOMALY | RIGHT AORTIC ARCH WITH NORMAL BRANCHING PATTERN | SINGLE VENTRICLE IN HETEROTAXY SYNDROME | SINGLE VENTRICLE WITH UNBALANCED ATRIOVENTRICULAR CANAL DEFECT | TRANSPOSITION D-LOOP …	EC
	1-01080	WES	Singleton	HLHS	AORTIC STENOSIS | HYPOPLASTIC LEFT HEART SYNDROME | MITRAL STENOSIS	Isolated
	1-01081	WES	Trio	OTH	EBSTEINS DISEASE | LEFT AORTIC ARCH WITH NORMAL BRANCHING PATTERN	Isolated
	1-01085	MIPseq	Singleton	HLHS	BICOMMISSURAL (BICUSPID, BILEAFLET, BIFOLIATE) AORTIC VALVE | CONGENITAL MITRAL VALVE ABNORMALITY | HYPOPLASTIC AORTIC ANNULUS | HYPOPLASTIC LEFT VENTRICLE (SUBNORMAL CAVITY VOLUME) | LSVC TO CORONARY SINUS | TUBULAR HYPOPLASIA OF AORTA + COARCTATION	Unknown
	1-01086	MIPseq	Singleton	LVO	AORTIC STENOSIS - VALVAR | AORTIC STENOSIS, SUBVALVAR, DISCRETE, MEMBRANEOUS | BICOMMISSURAL (BICUSPID, BILEAFLET) AORTIC VALVE, RIGHT-NON FUSION | COARCTATION	Isolated
	1-01087	WES	Trio	LAT	TRANSPOSITION D-LOOP	Isolated
	1-01088	WES	Trio	HLHS	AORTIC ARCH HYPOPLASIA | BICOMMISSURAL (BICUSPID, BILEAFLET, BIFOLIATE) AORTIC VALVE | HYPOPLASTIC LEFT VENTRICLE (SUBNORMAL CAVITY VOLUME) | LEFT AORTIC ARCH WITH NORMAL BRANCHING PATTERN | MITRAL STENOSIS, VALVAR | TUBULAR HYPOPLASIA OF AORTA + COARCTATION | VENTRICULAR SEPTAL DEFECT, MEMBRANOUS | VENTRICULAR SEPTAL DEFECT, MUSCULAR	EC
	1-01089	WES	Trio	TOF	ABERRANT RIGHT SUBCLAVIAN ARTERY | DISCONTINUITY OF PULMONARY ARTERIES | LEFT AORTIC ARCH | LEFT PULMONARY ARTERY ABNORMALITY | LSVC TO CORONARY SINUS | TETRALOGY OF FALLOT WITH PULMONARY ATRESIA AND MAPCAS	EC
	1-01090	MIPseq	Singleton	LAT	DOUBLE OUTLET RIGHT VENTRICLE | HYPOPLASTIC LEFT VENTRICLE (SUBNORMAL CAVITY VOLUME) | LSVC TO CORONARY SINUS | PATENT FORAMEN OVALE | PULMONARY ATRESIA CONGENITAL | TRANSPOSITION D-LOOP | VENTRICULAR SEPTAL DEFECT, MALALIGNMENT | VENTRICULAR SEPTAL DEFECT, MUSCULAR	EC
	1-01091	MIPseq	Singleton	LAT	ATRIAL SEPTAL DEFECT, SECUNDUM | BICUSPID PULMONARY VALVE | DOUBLE OUTLET RIGHT VENTRICLE | L-LOOP TRANSPOSITION OF THE GREAT VESSELS | MESOCARDIA | MITRAL ATRESIA | PULMONARY STENOSIS | PULMONARY STENOSIS, SUBVALVAR | SINGLE VENTRICLE, RIGHT | SINGLE VENTRICLE, RIGHT, DOUBLE INLET RIGHT VENTRICLE | VENTRICULAR INVERSION (L-LOOP VENTRICLES)	Isolated
	1-01092	MIPseq	Singleton	CTD	LEFT VENTRICULAR DYSFUNCTION | PULMONARY STENOSIS, VALVAR	NDD
	1-01093	MIPseq	Singleton	TOF	TETRALOGY OF FALLOT WITH PULMONARY ATRESIA	EC
	1-01094	WES	Trio	HLHS	AORTIC ATRESIA | ATRIAL SEPTAL DEFECT, SECUNDUM | HYPOPLASTIC LEFT HEART SYNDROME | LSVC - NON COMMUNICATING WITH RSVC | LSVC TO CORONARY SINUS | MITRAL STENOSIS	Unknown
	1-01095	MIPseq	Singleton	HLHS	ABNORMAL TRICUSPID VALVE ATTACHMENTS | AORTIC ARCH HYPOPLASIA | AORTIC ATRESIA | HYPOPLASIA ASCENDING AORTA | HYPOPLASTIC LEFT VENTRICLE (SUBNORMAL CAVITY VOLUME) | LEFT AORTIC ARCH WITH UNKNOWN BRANCHING PATTERN | MITRAL STENOSIS | VENTRICULAR SEPTAL DEFECT, MEMBRANOUS | VENTRICULAR SEPTAL DEFECT, MUSCULAR	Isolated
	1-01096	MIPseq	Singleton	TOF	LEFT PULMONARY ARTERY STENOSIS, CENTRAL | TETRALOGY OF FALLOT	Isolated
	1-01097	MIPseq	Singleton	TOF	AORTOPULMONARY COLLATERAL ARTERY | CORONARY ANOMALY, LEFT | LEFT AORTIC ARCH WITH NORMAL BRANCHING PATTERN | MAIN PULMONARY ARTERY OCCLUSION | PULMONARY ATRESIA,VALVAR | SINGLE RIGHT CORONARY | TETRALOGY OF FALLOT WITH PULMONARY ATRESIA | VENTRICULAR SEPTAL DEFECT, MALALIGNMENT	EC
	1-01098	MIPseq	Singleton	LVO	COARCTATION | CONGENITAL TRICUSPID VALVE ABNORMALITY	Isolated
	1-01099	MIPseq	Singleton	LAT	PATENT FORAMEN OVALE | TRANSPOSITION D-LOOP WITH INTACT VENTRICULAR SEPTUM	Unknown
	1-01100	WES	Trio	TOF	ATRIAL SEPTAL DEFECT, SECUNDUM | PULMONARY STENOSIS, SUPRAVALVAR | PULMONARY STENOSIS, VALVAR | RIGHT AORTIC ARCH WITH NORMAL BRANCHING PATTERN | TETRALOGY OF FALLOT	Unknown
	1-01101	MIPseq	Singleton	TOF	ATRIAL SEPTAL DEFECT, SECUNDUM | LSVC TO CORONARY SINUS | TETRALOGY OF FALLOT WITH PULMONARY ATRESIA | VENTRICULAR SEPTAL DEFECT, MALALIGNMENT	EC
	1-01103	WES	Trio	ASD	ATRIAL SEPTAL DEFECT, SECUNDUM | LEFT AORTIC ARCH WITH NORMAL BRANCHING PATTERN | MULTIPLE ATRIAL SEPTAL DEFECTS | PENTOLOGY OF CANTRELL	NDD&EC
	1-01104	WES	Trio	OTH	ANOMALOUS ORIGIN OF A CORONARY ARTERY FROM THE PULMONARY ARTERY | CORONARY ANOMALY, LEFT	EC
	1-01106	WES	Trio	LAT	L-LOOP CORRECTED TRANSPOSITION {SL?} | L-LOOP TRANSPOSITION OF THE GREAT ARTERIES WITH VENTRICULAR SEPTAL DEFECT | MESOCARDIA | PATENT FORAMEN OVALE | PULMONARY STENOSIS, VALVAR | VENTRICULAR INVERSION (L-LOOP VENTRICLES) | VENTRICULAR SEPTAL DEFECT, MULTIPLE	Isolated
	1-01107	MIPseq	Singleton	TOF	TETRALOGY OF FALLOT	Isolated
	1-01108	MIPseq	Singleton	AVC	COMMON ATRIUM | COMPLETE COMMON AV CANAL | LSVC - NON COMMUNICATING WITH RSVC | LSVC TO CORONARY SINUS | TETRALOGY OF FALLOT	Isolated
	1-01109	MIPseq	Singleton	HLHS	HYPOPLASTIC LEFT HEART SYNDROME | MITRAL ATRESIA	NDD&EC
	1-01110	WES	Trio	TOF	PULMONARY STENOSIS | PULMONARY STENOSIS, SUBVALVAR | RIGHT AORTIC ARCH WITH NORMAL BRANCHING PATTERN | TETRALOGY OF FALLOT	EC
	1-01111	WES	Trio	CTD	CORONARY BRANCHING, ANOMALOUS, LEFT | DILATED LEFT ATRIUM | DOUBLE OUTLET LEFT VENTRICLE, SUBAORTIC VENTRICULAR SEPTAL DEFECT | LEFT AORTIC ARCH WITH NORMAL BRANCHING PATTERN | PATENT DUCTUS ARTERIOSUS | PATENT FORAMEN OVALE | PULMONARY STENOSIS, VALVAR | RIGHT VENTRICULAR OUTFLOW OBSTRUCTION DUE TO ABNORMAL MUSCLE BAND(S) | SDD | VENTRICULAR SEPTAL DEFECT, MALALIGNMENT | VENTRICULAR SEPTAL DEFEC…	EC
	1-01114	MIPseq	Singleton	ASD	SECUNDUM ATRIAL SEPTAL DEFECT, RESTRICTIVE	Isolated
	1-01115	MIPseq	Singleton	OTH	PATENT DUCTUS ARTERIOSUS	Isolated
	1-01116	MIPseq	Singleton	LAT	COMMON VENTRICLE, COMPRISED OF BOTH RIGHT + LEFT | DORV, VENTRICULAR DEFECT COMMITTED TO PULMONARY ARTERY | L-LOOP TRANSPOSITION OF THE GREAT ARTERIES WITH VENTRICULAR SEPTAL DEFECT | PULMONARY STENOSIS, SUBVALVAR | VENTRICULAR SEPTAL DEFECT	Isolated
	1-01117	MIPseq	Singleton	CTD	ATRIAL SEPTAL ABNORMALITY | ATRIAL SEPTAL DEFECT | NON-CARDIAC CONGENITAL ANATOMIC ABNORMALITIES, ABSENT | PULMONARY STENOSIS | PULMONARY VALVE ABNORMALITY | RIGHT VENTRICULAR OUTFLOW OBSTRUCTION | RIGHT VENTRICULAR OUTFLOW OBSTRUCTION DUE TO ABNORMAL MUSCLE BAND(S) | VENTRICULAR SEPTAL DEFECT	Isolated
	1-01118	WES	Trio	LVO	AORTIC ABNORMALITY | AORTIC VALVE ABNORMALITY | COARCTATION | NON-CARDIAC CONGENITAL ANATOMIC ABNORMALITIES, ABSENT | PATENT FORAMEN OVALE | TRICOMMISSURAL (TRICUSPID, TRILEAFLET, TRIFOLIATE) AORTIC VALVE | VENTRICULAR SEPTAL DEFECT	Isolated
	1-01119	WES	Trio	LAT	ATRIAL SEPTAL DEFECT, SECUNDUM | TRANSPOSITION D-LOOP WITH VENTRICULAR SEPTAL DEFECT | USUAL CORONARY ARTERIES IN D-LOOP TGA	Unknown
	1-01120	WES	Trio	HLHS	AORTIC ATRESIA | HYPOPLASIA ASCENDING AORTA | HYPOPLASTIC LEFT HEART SYNDROME | HYPOPLASTIC LEFT VENTRICLE (SUBNORMAL CAVITY VOLUME) | HYPOPLASTIC MITRAL VALVE | LEFT AORTIC ARCH WITH NORMAL BRANCHING PATTERN | LV TO CORONARY FISTULAE IN HYPOPLASTIC LEFT HEART SYNDROME	Unknown
	1-01121	MIPseq	Singleton	OTH	PATENT DUCTUS ARTERIOSUS	Isolated
	1-01122	WES	Trio	LAT	AORTIC VALVE POSITION RELATIVE TO THE PULMONARY VALVE, LEFT AND ANTERIOR | ATRIAL SEPTAL DEFECT, SECUNDUM | ATYPICAL CORONARY ARTERIES IN D-LOOP TGA | DISCORDANT VENTRICULOARTERIAL CONNECTION | L-LOOP CORRECTED TGA {SL?} WITH VENTRICULAR SEPTAL DEFECT AND PULMONARY STENOSIS | LEFT AORTIC ARCH | LEFT SIDED AV VALVE STENOSIS | LSVC TO CORONARY SINUS | SINGLE VENTRICLE, LEFT; DOUBLE INLET LEFT VENTR…	Unknown
	1-01123	WES	Trio	HLHS	AORTIC ATRESIA | HYPOPLASTIC LEFT HEART SYNDROME | LV TO CORONARY FISTULAE IN HYPOPLASTIC LEFT HEART SYNDROME | MITRAL STENOSIS	EC
	1-01124	WES	Trio	HLHS	AORTIC STENOSIS - VALVAR | ENDOCARDIAL FIBROELASTOSIS | HYPOPLASTIC AORTIC ANNULUS | HYPOPLASTIC LEFT VENTRICLE (SUBNORMAL CAVITY VOLUME) | HYPOPLASTIC MITRAL VALVE | MITRAL STENOSIS, VALVAR | PATENT FORAMEN OVALE	Unknown
	1-01125	MIPseq	Singleton	CTD	ABNORMAL CORONARY SINUS | HYPOPLASTIC PULMONARY ANNULUS | LEFT AORTIC ARCH WITH NORMAL BRANCHING PATTERN | PULMONARY STENOSIS, SUBVALVAR | PULMONARY STENOSIS, VALVAR | SINGLE VENTRICLE | VENTRICULAR SEPTAL DEFECT	EC
	1-01126	WES	Singleton	CTD	HYPOPLASTIC LEFT HEART SYNDROME | HYPOPLASTIC LEFT PULMONARY ARTERY | HYPOPLASTIC RIGHT PULMONARY ARTERY | INTACT ATRIAL SEPTUM | LSVC TO CORONARY SINUS | VENTRICULAR SEPTAL DEFECT, MEMBRANOUS | VENTRICULAR SEPTAL DEFECT, MULTIPLE | VENTRICULAR SEPTAL DEFECT, MUSCULAR, TRABECULAR, APICAL	Unknown
	1-01128	MIPseq	Singleton	TOF	DISCONTINUITY OF PULMONARY ARTERIES | HYPOPLASTIC RIGHT PULMONARY ARTERY | MULTIPLE MAJOR AORTOPULMONARY COLLATERAL ARTERIES (MAPCAS) | PATENT FORAMEN OVALE | RIGHT AORTIC ARCH WITH NORMAL BRANCHING PATTERN | TETRALOGY OF FALLOT WITH PULMONARY ATRESIA AND MAPCAS | VENTRICULAR SEPTAL DEFECT, MALALIGNMENT | VENTRICULAR SEPTAL DEFECT, SINGLE	EC
	1-01130	WES	Trio	TOF	LEFT AORTIC ARCH WITH NORMAL BRANCHING PATTERN | TETRALOGY OF FALLOT	Isolated
	1-01131	MIPseq	Singleton	LAT	BICUSPID PULMONARY VALVE | PULMONARY STENOSIS | PULMONARY STENOSIS, SUBVALVAR | TRANSPOSITION D-LOOP WITH VENTRICULAR SEPTAL DEFECT | VENTRICULAR SEPTAL DEFECT, MEMBRANOUS	Isolated
	1-01132	WES	Trio	OTH	ATRIAL SEPTAL DEFECT, SECUNDUM | LEFT AORTIC ARCH WITH NORMAL BRANCHING PATTERN | PARTIALLY ANOMALOUS PULMONARY VEINS	Isolated
	1-01133	MIPseq	Singleton	TOF	TETRALOGY OF FALLOT	Isolated
	1-01134	MIPseq	Singleton	OTH	HYPOPLASTIC RIGHT VENTRICLE (SUBNORMAL CAVITY VOLUME) | PULMONARY ATRESIA,VALVAR | STRADDLING RIGHT SIDED ATRIOVENTRICULAR VALVE | UNIVENTRICULAR, DOUBLE INLET ATRIOVENTRICULAR CONNECTION | VENTRICULAR SEPTAL DEFECT, MUSCULAR POSTERIOR (INLET)	Isolated
	1-01135	MIPseq	Singleton	OTH	DILATED (ENLARGED) LEFT VENTRICLE | PATENT DUCTUS ARTERIOSUS	Unknown
	1-01136	MIPseq	Singleton	LAT	MAIN PULMONARY ARTERY STENOSIS | PATENT FORAMEN OVALE | PULMONARY STENOSIS, SUBVALVAR | PULMONARY STENOSIS, VALVAR | RIGHT VENTRICULAR HYPERTROPHY | TRANSPOSITION D-LOOP WITH VSD AND LV OUTFLOW TRACT OBSTRUCTION | VENTRICULAR SEPTAL DEFECT, SINGLE	Isolated
	1-01137	MIPseq	Singleton	LAT	HYPOPLASTIC TRICUSPID VALVE | L-LOOP CORRECTED TRANSPOSITION {SL?} WITH VENTRICULAR SEPTAL DEFECT | TRICUSPID STENOSIS	Isolated
	1-01138	WES	Trio	LVO	BICOMMISSURAL (BICUSPID, BILEAFLET, BIFOLIATE) AORTIC VALVE | COARCTATION SIMPLE (ISOLATED) | LEFT AORTIC ARCH WITH NORMAL BRANCHING PATTERN | SUPRAVALVAR MITRAL STENOSIS	Isolated
	1-01140	WES	Singleton	OTH	ATRIAL SEPTAL DEFECT, SECUNDUM | HYPOPLASTIC RIGHT VENTRICLE (SUBNORMAL CAVITY VOLUME) | LEFT AORTIC ARCH WITH NORMAL BRANCHING PATTERN | TRICUSPID ATRESIA + NO PULMONARY STENOSIS AND LARGE VSD (IC) | VENTRICULAR SEPTAL DEFECT, MALALIGNMENT	Isolated
	1-01141	WES	Trio	AVC	ATRIAL SEPTAL DEFECT, SECUNDUM | MULTIPLE ATRIAL SEPTAL DEFECTS | UNBALANCED COMPLETE ATRIOVENTRICULAR CANAL, RIGHT DOMINANT	EC
	1-01143	MIPseq	Singleton	TOF	BICUSPID PULMONARY VALVE | LEFT AORTIC ARCH WITH NORMAL BRANCHING PATTERN | PULMONARY STENOSIS, SUBVALVAR | PULMONARY STENOSIS, VALVAR | TETRALOGY OF FALLOT | VENTRICULAR SEPTAL DEFECT, MALALIGNMENT	Isolated
	1-01145	MIPseq	Singleton	LAT	ANATOMIC OR FUNCTIONAL POLYSPLENIA | ASPLENIA SYNDROME (RIGHT ISOMERISM) | LSVC - NON COMMUNICATING WITH RSVC | LSVC TO CORONARY SINUS | PULMONARY ATRESIA,VALVAR | PULMONARY STENOSIS, RIGHT | RIGHT AORTIC ARCH WITH NORMAL BRANCHING PATTERN | SITUS AMBIGUOUS | UNBALANCED COMPLETE ATRIOVENTRICULAR CANAL, RIGHT DOMINANT | UNOBSTRUCTED TOTALLY ANOMALOUS PULMONARY VENOUS CONNECTION | VENTRICULAR INVER…	EC
	1-01147	WES	Trio	HLHS	ATRIAL SEPTAL DEFECT, SECUNDUM | HYPOPLASTIC LEFT VENTRICLE (SUBNORMAL CAVITY VOLUME) | PATENT DUCTUS ARTERIOSUS | PULMONARY ARTERIAL DISEASE | RIGHT VENTRICULAR DYSFUNCTION | TRICUSPID REGURGITATION NEONATAL | VENTRICULAR SEPTAL DEFECT, MEMBRANOUS	Unknown
	1-01149	WES	Trio	OTH	HOLMES HEART | PATENT FORAMEN OVALE | SINGLE VENTRICLE, LEFT; DOUBLE INLET LEFT VENTRICLE	Isolated
	1-01150	MIPseq	Singleton	LAT	LEFT AORTIC ARCH WITH NORMAL BRANCHING PATTERN | PULMONARY STENOSIS | PULMONARY STENOSIS, LEFT | SDL | TRANSPOSITION D-LOOP WITH VSD AND LV OUTFLOW TRACT OBSTRUCTION | VENTRICULAR SEPTAL DEFECT, MALALIGNMENT	EC
	1-01151	WES	Trio	CTD	DOUBLE AORTIC ARCH, LEFT ARCH DOMINANT, RIGHT ARCH PATENT | LARGE EUSTACHIAN VALVE | VASCULAR RING	Isolated
	1-01152	WES	Trio	OTH	AORTIC ARCH HYPOPLASIA | AORTIC VALVE POSITION RELATIVE TO THE PULMONARY VALVE, RIGHT AND ANTERIOR | ATRIAL SEPTAL DEFECT | DORV, VENTRICULAR DEFECT COMMITTED TO PULMONARY ARTERY	Isolated
	1-01153	WES	Trio	OTH	BICUSPID PULMONARY VALVE | HYPOPLASTIC AORTIC ANNULUS | HYPOPLASTIC RIGHT VENTRICLE (SUBNORMAL CAVITY VOLUME) | LEFT AORTIC ARCH WITH NORMAL BRANCHING PATTERN | TRANSPOSITION D-LOOP WITH VENTRICULAR SEPTAL DEFECT | TRICUSPID ATRESIA WITH D-LOOP TGA AND NO PULMONARY STENOSIS (TYPE IIC) | VENTRICULAR SEPTAL DEFECT	EC
	1-01154	MIPseq	Singleton	CTD	ATRIAL SEPTAL DEFECT | HYPOPLASTIC MAIN PULMONARY ARTERY | HYPOPLASTIC RIGHT VENTRICLE (SUBNORMAL CAVITY VOLUME) | HYPOPLASTIC TRICUSPID VALVE | LEFT AORTIC ARCH WITH UNKNOWN BRANCHING PATTERN | MAIN PULMONARY ARTERY OCCLUSION | PULMONARY ATRESIA, INTACT VENTRICULAR SEPTUM	Isolated
	1-01155	WES	Singleton	CTD	VENTRICULAR SEPTAL DEFECT, MEMBRANOUS	EC
	1-01157	WES	Trio	CTD	VENTRICULAR SEPTAL DEFECT, SINGLE	Isolated
	1-01158	WES	Trio	TOF	LEFT AORTIC ARCH | PULMONARY STENOSIS, BRANCH PULMONARY ARTERY | TETRALOGY OF FALLOT	Unknown
	1-01160	WES	Trio	OTH	PARTIALLY ANOMALOUS PULMONARY VEINS | SINUS VENOSUS SEPTAL DEFECT, INFERIOR TYPE	Isolated
	1-01161	MIPseq	Singleton	LVO	AORTIC REGURGITATION | AORTIC STENOSIS - VALVAR | BICOMMISSURAL (BICUSPID, BILEAFLET) AORTIC VALVE, RIGHT-LEFT FUSION	EC
	1-01164	WES	Trio	LAT	ABSENCE OF THE SUPRARENAL INFERIOR VENA CAVA WITH AZYGOUS CONTINUATION | DOUBLE OUTLET RIGHT VENTRICLE | DYSPLASTIC PULMONARY VALVE | PULMONARY STENOSIS, SUBVALVAR | SINGLE RIGHT CORONARY | VENTRICULAR SEPTAL DEFECT, MALALIGNMENT	Unknown
	1-01165	MIPseq	Singleton	CTD	DOUBLE OUTLET RIGHT VENTRICLE | HYPOPLASTIC AORTIC ANNULUS | HYPOPLASTIC LEFT VENTRICLE (SUBNORMAL CAVITY VOLUME) | SINGLE VENTRICLE COMPRISED OF MOSTLY RIGHT VENTRICLE | TUBULAR HYPOPLASIA OF AORTA + COARCTATION	EC
	1-01166	MIPseq	Singleton	LAT	ANOMALOUS HEPATIC VENOUS DRAINAGE OR CONNECTION | ASPLENIA SYNDROME (RIGHT ISOMERISM) | COMMON ATRIUM | DOUBLE OUTLET RIGHT VENTRICLE | HETEROTAXY | HYPOPLASTIC LEFT VENTRICLE (SUBNORMAL CAVITY VOLUME) | LSVC TO CORONARY SINUS | PULMONARY STENOSIS, SUBVALVAR | PULMONARY STENOSIS, VALVAR | PULMONARY VEIN ANOMALY | RIGHT AORTIC ARCH | RIGHT SIDED AZYGOS | SITUS AMBIGUOUS | UNBALANCED COMPLETE ATRIO…	EC
	1-01167	MIPseq	Singleton	TOF	TETRALOGY OF FALLOT	Unknown
	1-01168	MIPseq	Singleton	TOF	ATRIAL SEPTAL DEFECT, SECUNDUM | DILATED AORTIC ROOT | TETRALOGY OF FALLOT	Isolated
	1-01169	WES	Singleton	AVC	BALANCED COMPLETE ATRIOVENTRICULAR CANAL	Unknown
	1-01170	MIPseq	Singleton	TOF	TETRALOGY OF FALLOT	Isolated
	1-01172	MIPseq	Singleton	LAT	PULMONARY STENOSIS, VALVAR | SECUNDUM ATRIAL SEPTAL DEFECT, RESTRICTIVE | TRANSPOSITION D-LOOP | VENTRICULAR SEPTAL DEFECT, MEMBRANOUS	Unknown
	1-01174	WES	Trio	LAT	PULMONARY STENOSIS, SUBVALVAR | PULMONARY STENOSIS, VALVAR | TRANSPOSITION D-LOOP WITH VSD AND LV OUTFLOW TRACT OBSTRUCTION | VENTRICULAR SEPTAL DEFECT, MALALIGNMENT	Isolated
	1-01175	WES	Trio	LAT	DANDY-WALKER MALFORMATION | OMPHALOCELE | SINGLE KIDNEY | TETRALOGY OF FALLOT	EC
	1-01176	WES	Trio	CTD	ATRIAL SEPTAL DEFECT, SECUNDUM | CONGENITAL HIP DYSPLASIA | PULMONARY STENOSIS, VALVAR | VESICOURETERAL REFLUX	EC
	1-01177	MIPseq	Singleton	LAT	LEFT AORTIC ARCH WITH NORMAL BRANCHING PATTERN | TRANSPOSITION D-LOOP WITH INTACT VENTRICULAR SEPTUM | USUAL CORONARY ARTERIES IN D-LOOP TGA	Isolated
	1-01178	WES	Trio	LAT	ABSENCE OF THE SUPRARENAL INFERIOR VENA CAVA WITH AZYGOUS CONTINUATION | HETEROTAXY | HYPOPLASTIC RIGHT VENTRICLE (SUBNORMAL CAVITY VOLUME) | LSVC TO CORONARY SINUS | TRICUSPID ATRESIA | TRICUSPID ATRESIA + PULMONARY ATRESIA (IA)	Isolated
	1-01181	MIPseq	Singleton	CTD	ABERRANT LEFT SUBCLAVIAN ARTERY | ABNORMAL BRANCHING LEFT AORTIC ARCH | RETRO-AORTIC INNOMINATE VEIN | TRUNCUS ARTERIOSUS	NDD&EC
	1-01182	WES	Singleton	CTD	COARCTATION | ESOPHAGEAL ATRESIA | HYPOPLASTIC MITRAL VALVE | VENTRICULAR SEPTAL DEFECT, MEMBRANOUS | VENTRICULAR SEPTAL DEFECT, MULTIPLE | VENTRICULAR SEPTAL DEFECT, MUSCULAR	EC
	1-01183	WES	Trio	ASD	ATRIAL SEPTAL DEFECT, SECUNDUM	NDD
	1-01184	WES	Trio	LAT	COMMON ATRIUM | HETEROTAXY | LSVC - NON COMMUNICATING WITH RSVC | MITRAL ATRESIA | PULMONARY STENOSIS | PULMONARY STENOSIS, SUBVALVAR | PULMONARY STENOSIS, VALVAR | SINGLE LEFT CORONARY | SINGLE VENTRICLE, RIGHT | UNOBSTRUCTED TOTALLY ANOMALOUS PULMONARY VENOUS CONNECTION	EC
	1-01185	MIPseq	Singleton	CTD	PATENT DUCTUS ARTERIOSUS | PATENT FORAMEN OVALE | VENTRICULAR SEPTAL DEFECT, MEMBRANOUS	Unknown
	1-01186	MIPseq	Singleton	LAT	ATRIAL SEPTAL DEFECT | AV CONDUCTION ABNORMALITY | DEXTROCARDIA | L-LOOP TRANSPOSITION OF THE GREAT ARTERIES WITH VENTRICULAR SEPTAL DEFECT | PULMONARY STENOSIS, SUBVALVAR | SINUS NODE PROBLEM	NDD&EC
	1-01189	MIPseq	Singleton	LVO	AORTIC STENOSIS - VALVAR | BICOMMISSURAL (BICUSPID, BILEAFLET, BIFOLIATE) AORTIC VALVE	EC
	1-01190	WES	Trio	LAT	L-LOOP TRANSPOSITION OF THE GREAT VESSELS | SINGLE VENTRICLE, LEFT; DOUBLE INLET LEFT VENTRICLE | VENTRICULAR INVERSION (L-LOOP VENTRICLES)	Isolated
	1-01191	WES	Trio	CTD	ATRIAL SEPTAL DEFECT, SECUNDUM | DORV, VENTRICULAR DEFECT COMMITTED TO AORTA | LSVC TO CORONARY SINUS | PULMONARY STENOSIS, VALVAR	EC
	1-01192	MIPseq	Singleton	CTD	ACYANOTIC CONGENITAL HEART DISEASE | AORTICO-PULMONARY WINDOW | INTERRUPTED AORTIC ARCH TYPE A | VENTRICULAR SEPTAL DEFECT, MEMBRANOUS	EC
	1-01193	WES	Trio	CTD	DYSPLASTIC TRICUSPID VALVE | PATENT FORAMEN OVALE | PULMONARY ATRESIA, INTACT VENTRICULAR SEPTUM	Isolated
	1-01194	WES	Trio	CTD	BICOMMISSURAL (BICUSPID, BILEAFLET, BIFOLIATE) AORTIC VALVE | RIGHT AORTIC ARCH WITH NORMAL BRANCHING PATTERN | VENTRICULAR SEPTAL DEFECT, MULTIPLE | VENTRICULAR SEPTAL DEFECT, MUSCULAR, TRABECULAR, APICAL | VENTRICULAR SEPTAL DEFECT, SUBPULMONARY OR CONAL	EC
	1-01195	WES	Trio	ASD	ATRIAL SEPTAL DEFECT, SECUNDUM | LEFT AORTIC ARCH WITH NORMAL BRANCHING PATTERN	Isolated
	1-01196	WES	Trio	LAT	RESTRICTIVE PATENT FORAMEN OVALE | TRANSPOSITION D-LOOP | USUAL CORONARY ARTERIES IN D-LOOP TGA | VENTRICULAR SEPTAL DEFECT, MUSCULAR	Unknown
	1-01197	WES	Trio	LAT	ABSENCE OF THE SUPRARENAL INFERIOR VENA CAVA WITH AZYGOUS CONTINUATION | COMMON ATRIUM | LEFT SIDED AZYGOS | LSVC TO CORONARY SINUS | POLYSPLENIA SYNDROME (LEFT ISOMERISM) | SINGLE VENTRICLE COMPRISED OF MOSTLY RIGHT VENTRICLE | SINGLE VENTRICLE IN HETEROTAXY SYNDROME	Isolated
	1-01198	WES	Singleton	CTD	LEFT AORTIC ARCH WITH RIGHT LIGAMENTUM | VENTRICULAR SEPTAL DEFECT, MEMBRANOUS	Isolated
	1-01199	MIPseq	Singleton	OTH	ATRIAL SEPTAL DEFECT, SECUNDUM | PARTIALLY ANOMALOUS PULMONARY VEINS | SINUS VENOSUS SEPTAL DEFECT, SUPERIOR TYPE	Isolated
	1-01200	MIPseq	Singleton	ASD	ATRIAL SEPTAL DEFECT, SECUNDUM	Isolated
	1-01202	MIPseq	Singleton	LAT	TRANSPOSITION D-LOOP	Isolated
	1-01203	MIPseq	Singleton	LAT	HYPOPLASTIC MAIN PULMONARY ARTERY | HYPOPLASTIC MITRAL VALVE | HYPOPLASTIC RIGHT VENTRICLE (SUBNORMAL CAVITY VOLUME) | L-LOOP TRANSPOSITION OF THE GREAT ARTERIES WITH VENTRICULAR SEPTAL DEFECT | LEFT AORTIC ARCH WITH NORMAL BRANCHING PATTERN | PULMONARY ARTERIO-VENOUS FISTULA | PULMONARY STENOSIS, SUBVALVAR | PULMONARY STENOSIS, VALVAR | SINGLE VENTRICLE, LEFT; DOUBLE INLET LEFT VENTRICLE | SLL |…	Isolated
	1-01204	MIPseq	Singleton	OTH	ANOMALOUS ORIGIN OF LEFT CORONARY ARTERY FROM PULMONARY ARTERY	Isolated
	1-01207	WES	Trio	CTD	PULMONARY STENOSIS, VALVAR	Unknown
	1-01208	MIPseq	Singleton	CTD	PATENT FORAMEN OVALE | PULMONARY STENOSIS, VALVAR | VENTRICULAR SEPTAL DEFECT, MEMBRANOUS	Isolated
	1-01209	WES	Singleton	LVO	COARCTATION	Unknown
	1-01210	WES	Singleton	LAT	COMMON ATRIUM | LSVC TO CORONARY SINUS | TRANSPOSITION D-LOOP WITH VENTRICULAR SEPTAL DEFECT | VENTRICULAR SEPTAL DEFECT, ECD TYPE	Unknown
	1-01211	MIPseq	Singleton	CTD	AORTIC STENOSIS - SUPRAVALVAR | HYPOPLASTIC LEFT PULMONARY ARTERY | HYPOPLASTIC RIGHT PULMONARY ARTERY | PULMONARY STENOSIS, BILATERAL BRANCH PULMONARY ARTERY	EC
	1-01212	MIPseq	Singleton	LVO	AORTIC VALVE ABNORMALITY | BICOMMISSURAL (BICUSPID, BILEAFLET) AORTIC VALVE, RIGHT-NON FUSION	EC
	1-01213	MIPseq	Singleton	LAT	AORTIC STENOSIS - VALVAR | LEFT AORTIC ARCH WITH NORMAL BRANCHING PATTERN | TRANSPOSITION D-LOOP	Isolated
	1-01214	MIPseq	Singleton	LAT	ATYPICAL CORONARY ARTERIES IN D-LOOP TGA | TRANSPOSITION D-LOOP WITH INTACT VENTRICULAR SEPTUM	Isolated
	1-01215	MIPseq	Singleton	TOF	LEFT AORTIC ARCH WITH NORMAL BRANCHING PATTERN | PULMONARY STENOSIS | TETRALOGY OF FALLOT | VENTRICULAR SEPTAL DEFECT	Isolated
	1-01216	MIPseq	Singleton	TOF	ABERRANT RIGHT SUBCLAVIAN ARTERY | ABNORMAL BRANCHING LEFT AORTIC ARCH | HYPOPLASTIC PULMONARY ANNULUS | PULMONARY STENOSIS, SUBVALVAR | PULMONARY STENOSIS, SUPRAVALVAR | TETRALOGY OF FALLOT | VENTRICULAR SEPTAL DEFECT, MALALIGNMENT	Isolated
	1-01217	MIPseq	Singleton	TOF	HYPOPLASTIC MAIN PULMONARY ARTERY | PULMONARY STENOSIS, SUBVALVAR | PULMONARY STENOSIS, VALVAR | RIGHT AORTIC ARCH WITH NORMAL BRANCHING PATTERN | TETRALOGY OF FALLOT	Isolated
	1-01218	WES	Trio	OTH	PARTIALLY ANOMALOUS PULMONARY VEINS | SINUS VENOSUS SEPTAL DEFECT, SUPERIOR TYPE	Isolated
	1-01219	MIPseq	Singleton	LAT	L-LOOP TRANSPOSITION OF THE GREAT VESSELS | PULMONARY STENOSIS | PULMONARY STENOSIS, SUBVALVAR | SINGLE VENTRICLE, LEFT; DOUBLE INLET LEFT VENTRICLE | VENTRICULAR INVERSION (L-LOOP VENTRICLES)	Isolated
	1-01221	WES	Trio	HLHS	AORTIC STENOSIS - VALVAR | ENDOCARDIAL FIBROELASTOSIS | HYPOPLASTIC AORTIC ANNULUS | HYPOPLASTIC LEFT VENTRICLE (SUBNORMAL CAVITY VOLUME) | MITRAL STENOSIS | PATENT FORAMEN OVALE	Unknown
	1-01223	MIPseq	Singleton	LVO	LEFT AORTIC ARCH WITH UNKNOWN BRANCHING PATTERN | TUBULAR HYPOPLASIA OF AORTA + COARCTATION	Unknown
	1-01224	MIPseq	Singleton	CTD	DYSPLASTIC TRICUSPID VALVE | HYPOPLASTIC RIGHT VENTRICLE (SUBNORMAL CAVITY VOLUME) | PATENT FORAMEN OVALE | PULMONARY ATRESIA, INTACT VENTRICULAR SEPTUM	Unknown
	1-01227	MIPseq	Singleton	LAT	L-LOOP CORRECTED TGA {SL?} WITH VENTRICULAR SEPTAL DEFECT AND PULMONARY STENOSIS	Isolated
	1-01230	WES	Trio	ASD	ATRIAL SEPTAL DEFECT, SECUNDUM	EC
	1-01231	WES	Trio	LAT	AORTIC ARCH HYPOPLASIA | DORV, TAUSSIG BING | PULMONARY STENOSIS, VALVAR | SECUNDUM ATRIAL SEPTAL DEFECT, RESTRICTIVE | SINGLE RIGHT CORONARY IN D-LOOP TGA	Unknown
	1-01233	MIPseq	Singleton	LVO	DOUBLE ORIFICE MITRAL VALVE	EC
	1-01234	WES	Trio	CTD	DYSPLASTIC TRICUSPID VALVE | HYPOPLASTIC PULMONARY ANNULUS | PATENT FORAMEN OVALE | PULMONARY STENOSIS, VALVAR | VENTRICULAR SEPTAL DEFECT, MEMBRANOUS	EC
	1-01235	WES	Singleton	TOF	ABERRANT RIGHT SUBCLAVIAN ARTERY | ABNORMAL BRANCHING LEFT AORTIC ARCH | HYPOPLASTIC PULMONARY ANNULUS | MAIN PULMONARY ARTERY STENOSIS | TETRALOGY OF FALLOT	EC
	1-01236	WES	Singleton	CTD	HYPOPLASTIC PULMONARY ANNULUS | LEFT AORTIC ARCH WITH NORMAL BRANCHING PATTERN | PARTIALLY ANOMALOUS PULMONARY VEINS | PULMONARY STENOSIS, VALVAR	Isolated
	1-01237	WES	Singleton	CTD	AORTIC ARCH HYPOPLASIA | DOUBLE OUTLET RIGHT VENTRICLE | HYPOPLASTIC AORTIC ISTHMUS | HYPOPLASTIC LEFT HEART SYNDROME | HYPOPLASTIC LEFT VENTRICLE (SUBNORMAL CAVITY VOLUME) | MITRAL ATRESIA | OVERRIDING AORTIC VALVE | SUBAORTIC STENOSIS. TUNNEL TYPE | VENTRICULAR SEPTAL DEFECT, MALALIGNMENT	EC
	1-01238	WES	Trio	CTD	LEFT AORTIC ARCH WITH NORMAL BRANCHING PATTERN | TRUNCUS ARTERIOSUS TYPE III (SEPARATE PA ORIGINS)	EC
	1-01240	MIPseq	Singleton	CTD	PATENT FORAMEN OVALE | VENTRICULAR SEPTAL DEFECT, SUBPULMONARY OR CONAL	Unknown
	1-01241	WES	Trio	LAT	ATRIAL SEPTAL DEFECT, SECUNDUM | BILATERALLY ABSENT SUBARTERIAL CONUS | HYPOPLASTIC RIGHT VENTRICLE (SUBNORMAL CAVITY VOLUME) | L-LOOP TRANSPOSITION OF THE GREAT VESSELS | OVERRIDING AORTIC VALVE | TRICUSPID ATRESIA WITH L-LOOP TGA(NO AS OR PS) TYPE IIIC | VENTRICULAR INVERSION (L-LOOP VENTRICLES) | VENTRICULAR SEPTAL DEFECT	Isolated
	1-01242	WES	Trio	LAT	ABSENCE OF THE SUPRARENAL INFERIOR VENA CAVA WITH AZYGOUS CONTINUATION | ATRIAL INVERSION (SITUS INVERSUS OF THE ATRIA) | COMMON ATRIUM | DISCONTINUITY OF PULMONARY ARTERIES | HETEROTAXY | LEFT SUPERIOR VENA CAVA ENTERING LEFT ATRIUM | PULMONARY STENOSIS, SUBVALVAR | PULMONARY STENOSIS, VALVAR | SINGLE VENTRICLE WITH UNBALANCED ATRIOVENTRICULAR CANAL DEFECT | SLL	EC
	1-01243	MIPseq	Singleton	LVO	AORTIC STENOSIS - VALVAR | BICOMMISSURAL (BICUSPID, BILEAFLET) AORTIC VALVE, RIGHT-LEFT FUSION | LEFT AORTIC ARCH WITH NORMAL BRANCHING PATTERN | VENTRICULAR SEPTAL DEFECT, MUSCULAR	Isolated
	1-01244	WES	Trio	LVO	BICOMMISSURAL (BICUSPID, BILEAFLET) AORTIC VALVE, RIGHT-LEFT FUSION | COARCTATION | LEFT AORTIC ARCH WITH NORMAL BRANCHING PATTERN | PARTIALLY ANOMALOUS PULMONARY VEINS	Isolated
	1-01245	MIPseq	Singleton	LAT	ANEURYSM OF SEPTUM PRIMUM | CONGENITAL MITRAL VALVE ABNORMALITY | HYPOPLASTIC RIGHT VENTRICLE (SUBNORMAL CAVITY VOLUME) | TRICUSPID ATRESIA WITH D-LOOP TGA AND NO PULMONARY STENOSIS (TYPE IIC) | VENTRICULAR SEPTAL DEFECT	Isolated
	1-01247	WES	Trio	OTH	OBSTRUCTED TOTALLY ANOMALOUS PULMONARY VENOUS CONNECTION | PATENT FORAMEN OVALE | TOTALLY ANOMALOUS PULMONARY VENOUS RETURN, SUPRACARDIAC	Unknown
	1-01249	WES	Singleton	TOF	ATRIAL SEPTAL DEFECT, SECUNDUM | HYPOPLASTIC LEFT PULMONARY ARTERY | HYPOPLASTIC RIGHT PULMONARY ARTERY | LSVC TO CORONARY SINUS | PULMONARY STENOSIS | TETRALOGY OF FALLOT | UNBALANCED COMPLETE ATRIOVENTRICULAR CANAL, LEFT DOMINANT	EC
	1-01250	MIPseq	Singleton	TOF	TETRALOGY OF FALLOT	Isolated
	1-01251	MIPseq	Singleton	TOF	TETRALOGY OF FALLOT	EC
	1-01252	MIPseq	Singleton	LVO	COARCTATION SIMPLE (ISOLATED) | LEFT AORTIC ARCH WITH NORMAL BRANCHING PATTERN	EC
	1-01253	WES	Trio	OTH	ATRIAL SEPTAL DEFECT, SECUNDUM | HYPOPLASTIC RIGHT VENTRICLE (SUBNORMAL CAVITY VOLUME) | LEFT AORTIC ARCH WITH NORMAL BRANCHING PATTERN | PULMONARY STENOSIS, VALVAR	Isolated
	1-01254	WES	Trio	LVO	AORTIC STENOSIS - VALVAR | BICOMMISSURAL (BICUSPID, BILEAFLET) AORTIC VALVE, RIGHT-LEFT FUSION | COARCTATION | LEFT AORTIC ARCH WITH NORMAL BRANCHING PATTERN	Isolated
	1-01255	WES	Trio	LAT	ATRIAL SEPTAL DEFECT | TRANSPOSITION D-LOOP WITH INTACT VENTRICULAR SEPTUM	Unknown
	1-01256	WES	Trio	OTH	HYPOPLASTIC RIGHT VENTRICLE (SUBNORMAL CAVITY VOLUME) | PULMONARY STENOSIS | TRICUSPID ATRESIA + PS OR SMALL VSD (IB) | VENTRICULAR SEPTAL DEFECT RESTRICTIVE	EC
	1-01257	MIPseq	Singleton	CTD	ATRIAL SEPTAL DEFECT, SECUNDUM | CONGENITAL PULMONARY VALVE ABNORMALITY | HYPOPLASTIC RIGHT VENTRICLE (SUBNORMAL CAVITY VOLUME) | LEFT VENTRICULAR DYSFUNCTION | PULMONARY REGURGITATION | TRICUSPID ATRESIA | VENTRICULAR SEPTAL DEFECT, MULTIPLE	Unknown
	1-01258	MIPseq	Singleton	ASD	ATRIAL SEPTAL DEFECT, SECUNDUM | DILATED RIGHT ATRIUM | RIGHT VENTRICULAR VOLUME OVERLOAD	Isolated
	1-01259	MIPseq	Singleton	ASD	ATRIAL SEPTAL DEFECT, SECUNDUM	Unknown
	1-01260	WES	Trio	HLHS	AORTIC ATRESIA | ATRIAL SEPTAL DEFECT, SECUNDUM | HYPOPLASTIC LEFT HEART SYNDROME | MITRAL ATRESIA	Isolated
	1-01261	MIPseq	Singleton	CTD	COARCTATION SIMPLE (ISOLATED) | COARCTATION SIMPLE (ISOLATED) | VENTRICULAR SEPTAL DEFECT, MEMBRANOUS | VENTRICULAR SEPTAL DEFECT, SINGLE	Isolated
	1-01262	MIPseq	Singleton	CTD	ACYANOTIC CONGENITAL HEART DISEASE | VENTRICULAR SEPTAL DEFECT, MEMBRANOUS	Isolated
	1-01263	MIPseq	Singleton	CTD	BICUSPID PULMONARY VALVE | PULMONARY STENOSIS | VENTRICULAR SEPTAL DEFECT, MUSCULAR	Isolated
	1-01264	MIPseq	Singleton	CTD	VENTRICULAR SEPTAL DEFECT, MEMBRANOUS	EC
	1-01265	WES	Trio	LAT	CIRCUMFLEX FROM RIGHT IN D-LOOP TGA | LEFT AORTIC ARCH WITH NORMAL BRANCHING PATTERN | TRANSPOSITION D-LOOP WITH INTACT VENTRICULAR SEPTUM	Unknown
	1-01266	MIPseq	Singleton	OTH	EBSTEINS DISEASE	Isolated
	1-01269	WES	Singleton	LAT	TRANSPOSITION D-LOOP WITH VSD AND LV OUTFLOW TRACT OBSTRUCTION	Unknown
	1-01271	WES	Singleton	TOF	PATENT FORAMEN OVALE | PULMONARY STENOSIS | PULMONARY STENOSIS, SUBVALVAR | PULMONARY STENOSIS, VALVAR | TETRALOGY OF FALLOT | VENTRICULAR SEPTAL DEFECT, SINGLE | VENTRICULAR SEPTAL DEFECT, SUBPULMONARY OR CONAL	EC
	1-01272	WES	Trio	CTD	ABNORMAL BRANCHING RIGHT AORTIC ARCH | RETRO-AORTIC INNOMINATE VEIN	Unknown
	1-01273	WES	Trio	OTH	ATRIAL SEPTAL DEFECT, SECUNDUM | LEFT AORTIC ARCH WITH NORMAL BRANCHING PATTERN | PARTIALLY ANOMALOUS PULMONARY VEINS | SINUS VENOSUS SEPTAL DEFECT, SUPERIOR TYPE	Isolated
	1-01274	WES	Trio	ASD	ATRIAL SEPTAL DEFECT, SECUNDUM | RIGHT VENTRICULAR VOLUME OVERLOAD	Unknown
	1-01275	MIPseq	Singleton	TOF	AORTOPULMONARY COLLATERAL ARTERY | CORONARY ANOMALY, LEFT | HYPOPLASTIC PULMONARY ANNULUS | LEFT AORTIC ARCH WITH NORMAL BRANCHING PATTERN | PULMONARY STENOSIS, SUBVALVAR | PULMONARY STENOSIS, VALVAR | TETRALOGY OF FALLOT | VENTRICULAR SEPTAL DEFECT, MALALIGNMENT	EC
	1-01276	MIPseq	Singleton	AVC	AORTIC STENOSIS - SUBVALVAR | CLEFT MITRAL VALVE | DOUBLE CHAMBERED RIGHT VENTRICLE | VENTRICULAR SEPTAL DEFECT, MEMBRANOUS	Isolated
	1-01277	MIPseq	Singleton	CTD	TRUNCUS ARTERIOSUS TYPE II (MAIN PULMONARY ARTERY ABSENT)	Unknown
	1-01280	MIPseq	Singleton	AVC	LEFT AORTIC ARCH WITH NORMAL BRANCHING PATTERN | VENTRICULAR SEPTAL DEFECT, ECD TYPE | VENTRICULAR SEPTAL DEFECT, MULTIPLE | VENTRICULAR SEPTAL DEFECT, MUSCULAR | VENTRICULAR SEPTAL DEFECT, MUSCULAR, TRABECULAR, APICAL	Unknown
	1-01281	WES	Trio	CTD	ATRIAL SEPTAL DEFECT, SECUNDUM | BICUSPID PULMONARY VALVE | DOUBLE OUTLET RIGHT VENTRICLE | HYPOPLASTIC MAIN PULMONARY ARTERY | LSVC TO CORONARY SINUS | PULMONARY STENOSIS | PULMONARY STENOSIS, SUBVALVAR | PULMONARY STENOSIS, VALVAR	EC
	1-01282	WES	Trio	CTD	PARTIALLY ANOMALOUS PULMONARY VEINS | RIGHT AORTIC ARCH WITH NORMAL BRANCHING PATTERN | TRUNCUS ARTERIOSUS TYPE II (MAIN PULMONARY ARTERY ABSENT)	EC
	1-01283	MIPseq	Singleton	CTD	CONGENITAL CORONARY ANOMALY | DOUBLE OUTLET LEFT VENTRICLE, SUBAORTIC VENTRICULAR SEPTAL DEFECT | HYPOPLASTIC MAIN PULMONARY ARTERY | LEFT AORTIC ARCH WITH NORMAL BRANCHING PATTERN | PULMONARY STENOSIS, SUBVALVAR | PULMONARY STENOSIS, VALVAR | SDD | VENTRICULAR SEPTAL DEFECT, MALALIGNMENT | VENTRICULAR SEPTAL DEFECT, MUSCULAR	Unknown
	1-01285	WES	Singleton	OTH	DILATED AORTIC ROOT | MITRAL VALVE PROLAPSE | PECTUS EXCAVATUM	EC
	1-01286	MIPseq	Singleton	LAT	DOUBLE OUTLET RIGHT VENTRICLE | HYPOPLASTIC LEFT VENTRICLE (SUBNORMAL CAVITY VOLUME) | L-LOOP TRANSPOSITION OF THE GREAT VESSELS | MESOCARDIA | STRADDLING MITRAL VALVE | UNBALANCED COMPLETE ATRIOVENTRICULAR CANAL, RIGHT DOMINANT | VENTRICULAR INVERSION (L-LOOP VENTRICLES) | VENTRICULAR SEPTAL DEFECT	Isolated
	1-01287	MIPseq	Singleton	AVC	MITRAL STENOSIS, PARACHUTE MITRAL VALVE | OSTIUM PRIMUM ATRIAL SEPTAL DEFECT | VENTRICULAR SEPTAL DEFECT, MEMBRANOUS	Isolated
	1-01289	MIPseq	Singleton	LAT	EBSTEIN MALFORMATION OF THE LEFT ATRIOVENTRICULAR VALVE | L-LOOP TRANSPOSITION OF THE GREAT ARTERIES WITH VENTRICULAR SEPTAL DEFECT | PULMONARY STENOSIS | PULMONARY STENOSIS, SUBVALVAR | VENTRICULAR INVERSION (L-LOOP VENTRICLES) | VENTRICULAR SEPTAL DEFECT, MULTIPLE	Isolated
	1-01290	MIPseq	Singleton	LAT	ABDOMINAL HETEROTAXY (SITUS AMBIGUOUS) | ANOMALOUS HEPATIC VENOUS DRAINAGE OR CONNECTION | ASPLENIA SYNDROME (RIGHT ISOMERISM) | ATRIAL INVERSION (SITUS INVERSUS OF THE ATRIA) | COMMON ATRIUM | DEXTROCARDIA | DOUBLE OUTLET RIGHT VENTRICLE | HETEROTAXY | INFERIOR VENA CAVA LEFT SIDED | LEFT SUPERIOR VENA CAVA ENTERING LEFT ATRIUM | PULMONARY ATRESIA CONGENITAL	EC
	1-01291	WES	Trio	TOF	CORONARY BRANCHING, ANOMALOUS, LEFT | LEFT AORTIC ARCH WITH NORMAL BRANCHING PATTERN | PULMONARY STENOSIS, SUBVALVAR | PULMONARY STENOSIS, VALVAR | TETRALOGY OF FALLOT | VENTRICULAR SEPTAL DEFECT, MALALIGNMENT	Isolated
	1-01292	MIPseq	Singleton	LAT	ABSENCE OF THE SUPRARENAL INFERIOR VENA CAVA WITH AZYGOUS CONTINUATION | ANOMALOUS HEPATIC VENOUS DRAINAGE OR CONNECTION | AORTIC STENOSIS - SUBVALVAR | BICOMMISSURAL (BICUSPID, BILEAFLET, BIFOLIATE) AORTIC VALVE | DYSPLASTIC TRICUSPID VALVE | HETEROTAXY | HYPOPLASTIC RIGHT VENTRICLE (SUBNORMAL CAVITY VOLUME) | HYPOPLASTIC TRICUSPID VALVE | INTERRUPTED AORTIC ARCH TYPE A | LEFT AORTIC ARCH WITH U…	Isolated
	1-01293	WES	Trio	HLHS	AORTIC ATRESIA | ATRIAL SEPTAL DEFECT | HYPOPLASTIC LEFT HEART SYNDROME | MITRAL ATRESIA	Unknown
	1-01294	MIPseq	Singleton	LAT	L-LOOP TRANSPOSITION OF THE GREAT VESSELS | RESTRICTIVE BULBOVENTRICULAR FORAMEN | SINGLE VENTRICLE, LEFT; DOUBLE INLET LEFT VENTRICLE	Isolated
	1-01296	WES	Trio	HLHS	AORTIC ATRESIA | HEART DISEASE (UNLISTED) | HYPOPLASIA ASCENDING AORTA | HYPOPLASTIC LEFT HEART SYNDROME | HYPOPLASTIC LEFT VENTRICLE (SUBNORMAL CAVITY VOLUME) | MITRAL ATRESIA | PATENT FORAMEN OVALE | TUBULAR HYPOPLASIA OF AORTA	Isolated
	1-01298	WES	Trio	ASD	ATRIAL SEPTAL DEFECT, SECUNDUM | LEFT AORTIC ARCH WITH NORMAL BRANCHING PATTERN	Isolated
	1-01299	MIPseq	Singleton	LVO	ACYANOTIC CONGENITAL HEART DISEASE | AORTIC REGURGITATION | BICOMMISSURAL (BICUSPID, BILEAFLET) AORTIC VALVE, RIGHT-LEFT FUSION | COARCTATION	NDD&EC
	1-01300	MIPseq	Singleton	CTD	DYSPLASTIC PULMONARY VALVE | PULMONARY STENOSIS, VALVAR	Unknown
	1-01301	WES	Trio	TOF	ATRIAL SEPTAL DEFECT, ATYPICAL | DISCONTINUITY OF PULMONARY ARTERIES | HYPOPLASTIC PULMONARY ANNULUS | PULMONARY STENOSIS | TETRALOGY OF FALLOT | VENTRICULAR SEPTAL DEFECT, SINGLE | VENTRICULAR SEPTAL DEFECT, SUBPULMONARY OR CONAL	EC
	1-01304	WES	Trio	LAT	HYPOPLASTIC PULMONARY ANNULUS | PULMONARY STENOSIS, SUBVALVAR | PULMONARY STENOSIS, VALVAR | SINGLE RIGHT CORONARY IN D-LOOP TGA | TRANSPOSITION D-LOOP WITH VSD AND LV OUTFLOW TRACT OBSTRUCTION | VENTRICULAR SEPTAL DEFECT, SUBPULMONARY OR CONAL	Isolated
	1-01305	MIPseq	Singleton	LVO	BICOMMISSURAL (BICUSPID, BILEAFLET) AORTIC VALVE, RIGHT-NON FUSION	Isolated
	1-01306	WES	Trio	TOF	LEFT AORTIC ARCH WITH NORMAL BRANCHING PATTERN | TETRALOGY OF FALLOT | VENTRICULAR SEPTAL DEFECT	Isolated
	1-01307	MIPseq	Singleton	LAT	DOUBLE OUTLET RIGHT VENTRICLE | HYPOPLASTIC LEFT VENTRICLE (SUBNORMAL CAVITY VOLUME) | LSVC TO CORONARY SINUS | PULMONARY STENOSIS | SINGLE VENTRICLE WITH UNBALANCED ATRIOVENTRICULAR CANAL DEFECT | TRANSPOSITION D-LOOP	EC
	1-01308	MIPseq	Singleton	CTD	HYPOPLASTIC RIGHT VENTRICLE (SUBNORMAL CAVITY VOLUME) | TRICUSPID ATRESIA	Isolated
	1-01309	WES	Trio	LVO	BICOMMISSURAL (BICUSPID, BILEAFLET) AORTIC VALVE, RIGHT-NON FUSION | COARCTATION SIMPLE (ISOLATED) | LEFT AORTIC ARCH WITH NORMAL BRANCHING PATTERN	EC
	1-01310	MIPseq	Singleton	LAT	L-LOOP TRANSPOSITION OF THE GREAT ARTERIES WITH VENTRICULAR SEPTAL DEFECT | PULMONARY STENOSIS	EC
	1-01311	MIPseq	Singleton	TOF	LEFT AORTIC ARCH WITH UNKNOWN BRANCHING PATTERN | PULMONARY STENOSIS, VALVAR | TETRALOGY OF FALLOT | VENTRICULAR SEPTAL DEFECT, MALALIGNMENT	Unknown
	1-01312	WES	Trio	TOF	PULMONARY STENOSIS, SUBVALVAR | PULMONARY STENOSIS, VALVAR | RIGHT AORTIC ARCH WITH NORMAL BRANCHING PATTERN | TETRALOGY OF FALLOT | VENTRICULAR SEPTAL DEFECT, MALALIGNMENT | VENTRICULAR SEPTAL DEFECT, MULTIPLE | VENTRICULAR SEPTAL DEFECT, MUSCULAR	Unknown
	1-01313	WES	Trio	LAT	INTRAMURAL LEFT CORONARY ARTERY IN D-LOOP TGA | TRANSPOSITION D-LOOP WITH VENTRICULAR SEPTAL DEFECT	Isolated
	1-01314	MIPseq	Singleton	LAT	L-LOOP TRANSPOSITION OF THE GREAT VESSELS | SINGLE VENTRICLE, LEFT; DOUBLE INLET LEFT VENTRICLE	Isolated
	1-01315	WES	Trio	OTH	ABERRANT LEFT SUBCLAVIAN ARTERY | ABNORMAL BRANCHING RIGHT AORTIC ARCH | RETRO-AORTIC INNOMINATE VEIN | VASCULAR RING	Isolated
	1-01317	WES	Trio	OTH	ATRIAL SEPTAL DEFECT, SECUNDUM | CONCORDANT VENTRICULOARTERIAL CONNECTION | UNIVENTRICULAR, ABSENT RIGHT ATRIOVENTRICULAR CONNECTION | VENTRICULAR SEPTAL DEFECT	Isolated
	1-01318	MIPseq	Singleton	HLHS	ABNORMAL BRANCHING LEFT AORTIC ARCH | AORTIC ARCH HYPOPLASIA | HYPOPLASTIC LEFT HEART SYNDROME	Unknown
	1-01320	MIPseq	Singleton	CTD	DORV, VENTRICULAR DEFECT COMMITTED TO AORTA | PULMONARY STENOSIS, SUBVALVAR | PULMONARY STENOSIS, VALVAR	Unknown
	1-01323	WES	Singleton	OTH	ATRIAL SEPTAL DEFECT, SECUNDUM | VENTRICULAR SEPTAL DEFECT, MULTIPLE	Unknown
	1-01324	MIPseq	Singleton	LAT	ATRIAL SEPTAL DEFECT, SECUNDUM | DEXTROCARDIA | HETEROTAXY | PULMONARY STENOSIS, SUBVALVAR | SITUS SOLITUS | UNIVENTRICULAR, DOUBLE INLET ATRIOVENTRICULAR CONNECTION | VENTRICULAR SEPTAL DEFECT, MULTIPLE	Isolated
	1-01325	WES	Trio	OTH	HYPOPLASTIC LEFT PULMONARY ARTERY | HYPOPLASTIC RIGHT VENTRICLE (SUBNORMAL CAVITY VOLUME) | PATENT FORAMEN OVALE | PULMONARY ATRESIA CONGENITAL | TRICUSPID ATRESIA + PULMONARY ATRESIA (IA) | VENTRICULAR SEPTAL DEFECT, SUBPULMONARY OR CONAL	Unknown
	1-01326	MIPseq	Singleton	CTD	DOUBLE OUTLET RIGHT VENTRICLE | HYPOPLASTIC LEFT VENTRICLE (SUBNORMAL CAVITY VOLUME) | MITRAL ATRESIA | RESTRICTIVE PATENT FORAMEN OVALE | VENTRICULAR SEPTAL DEFECT, MULTIPLE | VENTRICULAR SEPTAL DEFECT, MUSCULAR | VENTRICULAR SEPTAL DEFECT, SUBPULMONARY OR CONAL	NDD
	1-01327	WES	Trio	LAT	ATRIAL SEPTAL DEFECT, SECUNDUM | TRANSPOSITION D-LOOP WITH INTACT VENTRICULAR SEPTUM	Unknown
	1-01331	WES	Trio	LAT	CLEFT MITRAL VALVE | DOUBLE OUTLET RIGHT VENTRICLE | HYPOPLASTIC RIGHT PULMONARY ARTERY | PULMONARY ATRESIA CONGENITAL | STRADDLING MITRAL VALVE | TRANSPOSITION D-LOOP | VENTRICULAR SEPTAL DEFECT	Isolated
	1-01333	MIPseq	Singleton	LAT	ABDOMINAL HETEROTAXY (SITUS AMBIGUOUS) | ASPLENIA SYNDROME (RIGHT ISOMERISM) | COMPLETE COMMON AV CANAL | DEXTROCARDIA | DISCONTINUITY OF PULMONARY ARTERIES | HETEROTAXY | INFERIOR VENA CAVA ANOMALY | L-LOOP TRANSPOSITION OF THE GREAT VESSELS | LEFT SUPERIOR VENA CAVA ENTERING LEFT ATRIUM | PULMONARY ATRESIA CONGENITAL | RIGHT AORTIC ARCH | SITUS AMBIGUOUS	NDD&EC
	1-01334	WES	Trio	LAT	DEXTROCARDIA | DORV + AVSD (AV CANAL) | HYPOPLASTIC LEFT VENTRICLE (SUBNORMAL CAVITY VOLUME) | LEFT AORTIC ARCH | MITRAL ATRESIA	NDD&EC
	1-01335	WES	Trio	HLHS	AORTIC ATRESIA | HYPOPLASIA ASCENDING AORTA | HYPOPLASTIC LEFT HEART SYNDROME | HYPOPLASTIC LEFT VENTRICLE (SUBNORMAL CAVITY VOLUME) | MITRAL ATRESIA | RESTRICTIVE PATENT FORAMEN OVALE | TUBULAR HYPOPLASIA OF AORTA + COARCTATION	Unknown
	1-01336	WES	Trio	CTD	HYPOPLASTIC LEFT PULMONARY ARTERY | PULMONARY STENOSIS, VALVAR	Unknown
	1-01337	WES	Singleton	OTH	ATRIAL SEPTAL DEFECT | VENTRICULAR SEPTAL DEFECT, MULTIPLE | VENTRICULAR SEPTAL DEFECT, MUSCULAR POSTERIOR (INLET) | VENTRICULAR SEPTAL DEFECT, MUSCULAR, TRABECULAR | VENTRICULAR SEPTAL DEFECT, MUSCULAR, TRABECULAR, APICAL	Unknown
	1-01340	WES	Trio	LAT	L-LOOP CORRECTED TRANSPOSITION {SL?} WITH PULMONARY STENOSIS | PULMONARY STENOSIS, SUBVALVAR | PULMONARY STENOSIS, VALVAR | VENTRICULAR SEPTAL DEFECT, MUSCULAR	Isolated
	1-01341	WES	Trio	TOF	ATRIAL SEPTAL DEFECT, SECUNDUM | LEFT PULMONARY ARTERY STENOSIS, CENTRAL | RIGHT AORTIC ARCH WITH NORMAL BRANCHING PATTERN | TETRALOGY OF FALLOT	Unknown
	1-01343	MIPseq	Singleton	LAT	HYPOPLASTIC RIGHT VENTRICLE (SUBNORMAL CAVITY VOLUME) | LEFT PULMONARY ARTERY STENOSIS, CENTRAL | PATENT FORAMEN OVALE | TRANSPOSITION D-LOOP | UNIVENTRICULAR, DOUBLE INLET ATRIOVENTRICULAR CONNECTION | VENTRICULAR SEPTAL DEFECT, SINGLE	Unknown
	1-01344	MIPseq	Singleton	LAT	SECUNDUM ATRIAL SEPTAL DEFECT, RESTRICTIVE | TRANSPOSITION D-LOOP WITH INTACT VENTRICULAR SEPTUM	Isolated
	1-01345	MIPseq	Singleton	CTD	PROLAPSED AORTIC VALVE | RIGHT VENTRICULAR OUTFLOW OBSTRUCTION DUE TO ABNORMAL MUSCLE BAND(S) | VENTRICULAR SEPTAL DEFECT, MUSCULAR OUTLET	Unknown
	1-01346	WES	Trio	LAT	TRANSPOSITION D-LOOP WITH VENTRICULAR SEPTAL DEFECT | USUAL CORONARY ARTERIES IN D-LOOP TGA	Isolated
	1-01347	MIPseq	Singleton	AVC	AORTIC ARCH HYPOPLASIA | COMMON AV VALVE REGURGITATION | COMPLETE COMMON ATRIOVENTRICULAR CANAL, RASTELLI TYPE A | HYPOPLASTIC LEFT VENTRICLE (SUBNORMAL CAVITY VOLUME)	Unknown
	1-01348	MIPseq	Singleton	CTD	INTERRUPTED AORTIC ARCH TYPE B | LEFT VENTRICULAR OUTFLOW TRACT OBSTRUCTION | VENTRICULAR SEPTAL DEFECT, MEMBRANOUS	Isolated
	1-01350	MIPseq	Singleton	CTD	PROLAPSED AORTIC VALVE | VENTRICULAR SEPTAL DEFECT, MEMBRANOUS	Isolated
	1-01351	MIPseq	Singleton	LVO	AORTIC ARCH HYPOPLASIA | AORTIC STENOSIS - VALVAR | BICOMMISSURAL (BICUSPID, BILEAFLET, BIFOLIATE) AORTIC VALVE | DILATED (ENLARGED) LEFT VENTRICLE | DYSPLASTIC MITRAL VALVE | HYPOPLASIA ASCENDING AORTA | HYPOPLASTIC AORTIC ANNULUS | HYPOPLASTIC MITRAL VALVE | LEFT AORTIC ARCH WITH NORMAL BRANCHING PATTERN | LEFT VENTRICULAR DYSFUNCTION	Unknown
	1-01352	MIPseq	Singleton	CTD	DILATED ASCENDING AORTA | PROLAPSED AORTIC VALVE | VENTRICULAR SEPTAL DEFECT | VENTRICULAR SEPTAL DEFECT, MEMBRANOUS	NDD
	1-01355	WES	Trio	LVO	BICOMMISSURAL (BICUSPID, BILEAFLET, BIFOLIATE) AORTIC VALVE | COARCTATION SIMPLE (ISOLATED) | DILATED (ENLARGED) RIGHT VENTRICLE | LEFT AORTIC ARCH WITH NORMAL BRANCHING PATTERN	Unknown
	1-01356	MIPseq	Singleton	CTD	VENTRICULAR SEPTAL DEFECT, MEMBRANOUS	EC
	1-01357	WES	Trio	LAT	ABSENCE OF THE SUPRARENAL INFERIOR VENA CAVA WITH AZYGOUS CONTINUATION | ANOMALOUS HEPATIC VENOUS DRAINAGE OR CONNECTION | AORTIC VALVE POSITION RELATIVE TO THE PULMONARY VALVE, LEFT AND ANTERIOR | COMMON ATRIUM | HETEROTAXY | HYPOPLASTIC MAIN PULMONARY ARTERY | LEFT SUPERIOR VENA CAVA ENTERING LEFT ATRIUM | PARTIALLY ANOMALOUS PULMONARY VEINS | PATENT DUCTUS ARTERIOSUS | POLYSPLENIA SYNDROME (LE…	Isolated
	1-01359	WES	Trio	LAT	AORTIC VALVE POSITION RELATIVE TO THE PULMONARY VALVE, LEFT AND ANTERIOR | DISCORDANT VENTRICULOARTERIAL CONNECTION | HYPOPLASTIC MITRAL VALVE | OVERRIDING MITRAL VALVE | PULMONARY STENOSIS | SINGLE VENTRICLE, LEFT; DOUBLE INLET LEFT VENTRICLE | STRADDLING MITRAL VALVE | VENTRICULAR INVERSION (L-LOOP VENTRICLES)	Isolated
	1-01360	WES	Trio	LVO	BICOMMISSURAL (BICUSPID, BILEAFLET, BIFOLIATE) AORTIC VALVE | COARCTATION | LEFT AORTIC ARCH	NDD
	1-01361	MIPseq	Singleton	OTH	TRICUSPID ATRESIA + NO PULMONARY STENOSIS AND LARGE VSD (IC)	Isolated
	1-01362	MIPseq	Singleton	LVO	BICOMMISSURAL (BICUSPID, BILEAFLET) AORTIC VALVE, RIGHT-NON FUSION	Isolated
	1-01364	WES	Trio	LVO	ATRIAL SEPTAL DEFECT, SECUNDUM | BICUSPID PULMONARY VALVE | HYPOPLASTIC PULMONARY ANNULUS | LEFT AORTIC ARCH WITH NORMAL BRANCHING PATTERN | PULMONARY STENOSIS, RIGHT | PULMONARY STENOSIS, SUPRAVALVAR | PULMONARY STENOSIS, VALVAR	Unknown
	1-01365	WES	Trio	TOF	TETRALOGY OF FALLOT	EC
	1-01366	MIPseq	Singleton	LAT	BIVENTRICULAR, DISCORDANT ATRIOVENTRICULAR CONNECTION | COMPLETE HEART BLOCK | COMPLETE HEART BLOCK | DISCORDANT VENTRICULOARTERIAL CONNECTION | L-LOOP CORRECTED TRANSPOSITION {SL?} WITH VENTRICULAR SEPTAL DEFECT | STRADDLING LEFT SIDED ATRIOVENTRICULAR VALVE | STRADDLING LEFT SIDED ATRIOVENTRICULAR VALVE | VENTRICULAR SEPTAL DEFECT, SINGLE	EC
	1-01370	WES	Trio	HLHS	AORTIC ARCH HYPOPLASIA | AORTIC ATRESIA | ATRIAL SEPTAL DEFECT, SECUNDUM | DYSPLASTIC TRICUSPID VALVE | HYPOPLASIA ASCENDING AORTA | HYPOPLASTIC LEFT HEART SYNDROME | HYPOPLASTIC LEFT VENTRICLE (SUBNORMAL CAVITY VOLUME) | LEFT AORTIC ARCH WITH NORMAL BRANCHING PATTERN | MALPOSITIONED ATRIAL SEPTUM (WITH OR WITHOUT PAPVC) | MITRAL ATRESIA	EC
	1-01371	WES	Trio	LAT	PULMONARY STENOSIS, SUBVALVAR | TRANSPOSITION D-LOOP | TRANSPOSITION D-LOOP WITH VENTRICULAR SEPTAL DEFECT | VENTRICULAR SEPTAL DEFECT, MALALIGNMENT	EC
	1-01372	WES	Trio	LAT	ATRIAL SEPTAL DEFECT, SECUNDUM | DEXTROCARDIA | HYPOPLASTIC RIGHT PULMONARY ARTERY | LSVC TO CORONARY SINUS | PATENT DUCTUS ARTERIOSUS | PATENT FORAMEN OVALE | PULMONARY ARTERY SLING, ORIGIN OF THE LPA FROM THE RPA	EC
	1-01374	MIPseq	Singleton	CTD	PATENT FORAMEN OVALE | TRUNCUS ARTERIOSUS TYPE IA (MAIN PULMONARY ARTERY PRESENT, VSD) | VENTRICULAR SEPTAL DEFECT, SINGLE | VENTRICULAR SEPTAL DEFECT, SUBPULMONARY OR CONAL	Unknown
	1-01376	MIPseq	Singleton	OTH	EBSTEINS DISEASE | PULMONARY ATRESIA, INTACT VENTRICULAR SEPTUM	Isolated
	1-01380	MIPseq	Singleton	CTD	VENTRICULAR SEPTAL DEFECT, MEMBRANOUS	Isolated
	1-01381	MIPseq	Singleton	CTD	HYPOPLASTIC RIGHT VENTRICLE (SUBNORMAL CAVITY VOLUME) | TRICUSPID ATRESIA + PS OR SMALL VSD (IB)	Isolated
	1-01382	WES	Singleton	CTD	VENTRICULAR SEPTAL DEFECT, MEMBRANOUS	EC
	1-01383	WES	Trio	HLHS	AORTIC STENOSIS - VALVAR | ENDOCARDIAL FIBROELASTOSIS | HYPOPLASIA ASCENDING AORTA | HYPOPLASTIC AORTIC ANNULUS | HYPOPLASTIC LEFT HEART SYNDROME | HYPOPLASTIC LEFT VENTRICLE (SUBNORMAL CAVITY VOLUME) | HYPOPLASTIC MITRAL VALVE | MITRAL STENOSIS | PATENT FORAMEN OVALE	Isolated
	1-01384	WES	Trio	TOF	LEFT AORTIC ARCH | TETRALOGY OF FALLOT	NDD&EC
	1-01385	WES	Trio	HLHS	AORTIC ARCH HYPOPLASIA | AORTIC ATRESIA | HYPOPLASIA ASCENDING AORTA | HYPOPLASTIC LEFT HEART SYNDROME | HYPOPLASTIC LEFT VENTRICLE (SUBNORMAL CAVITY VOLUME) | HYPOPLASTIC MITRAL VALVE | MITRAL STENOSIS | PATENT FORAMEN OVALE | TUBULAR HYPOPLASIA OF AORTA + COARCTATION	Isolated
	1-01386	WES	Trio	ASD	ATRIAL SEPTAL DEFECT, SECUNDUM | LEFT AORTIC ARCH WITH NORMAL BRANCHING PATTERN	Isolated
	1-01387	WES	Trio	OTH	HYPOPLASTIC RIGHT VENTRICLE (SUBNORMAL CAVITY VOLUME) | PULMONARY ATRESIA, INTACT VENTRICULAR SEPTUM	NDD
	1-01388	WES	Singleton	HLHS	AORTIC ATRESIA | HYPOPLASTIC LEFT HEART SYNDROME | HYPOPLASTIC LEFT VENTRICLE (SUBNORMAL CAVITY VOLUME) | HYPOPLASTIC MITRAL VALVE | MITRAL STENOSIS | PATENT FORAMEN OVALE | TUBULAR HYPOPLASIA OF AORTA + COARCTATION	NDD
	1-01389	MIPseq	Singleton	TOF	DILATED AORTIC ROOT | TETRALOGY OF FALLOT	Isolated
	1-01390	MIPseq	Singleton	LAT	ANEURYSM, ASCENDING AORTA | ATRIAL SEPTAL DEFECT, SECUNDUM | SINGLE VENTRICLE, LEFT; DOUBLE INLET LEFT VENTRICLE | TRANSPOSITION D-LOOP	NDD&EC
	1-01392	WES	Trio	HLHS	AORTIC ARCH HYPOPLASIA | AORTIC ATRESIA | AORTOPULMONARY COLLATERAL ARTERY | HYPOPLASIA ASCENDING AORTA | HYPOPLASTIC LEFT HEART SYNDROME | LEFT AORTIC ARCH WITH NORMAL BRANCHING PATTERN | LSVC TO CORONARY SINUS | MALPOSITIONED ATRIAL SEPTUM (WITH OR WITHOUT PAPVC) | MITRAL ATRESIA	NDD&EC
	1-01393	WES	Singleton	CTD	INTERRUPTED AORTIC ARCH TYPE A | TRUNCAL VALVE REGURGITATION | TRUNCAL VALVE STENOSIS | TRUNCUS ARTERIOSUS TYPE II (MAIN PULMONARY ARTERY ABSENT)	EC
	1-01394	WES	Trio	CTD	VENTRICULAR SEPTAL DEFECT, MEMBRANOUS	EC
	1-01396	WES	Trio	TOF	LEFT CORONARY ARTERY ARISING FROM THE RIGHT SINUS OF VALSALVA | TETRALOGY OF FALLOT WITH PULMONARY ATRESIA	Isolated
	1-01397	MIPseq	Singleton	LAT	EBSTEINS DISEASE | L-LOOP TRANSPOSITION OF THE GREAT ARTERIES WITH VENTRICULAR SEPTAL DEFECT | LEFT AORTIC ARCH WITH NORMAL BRANCHING PATTERN | PULMONARY STENOSIS, SUBVALVAR | VENTRICULAR SEPTAL DEFECT	Isolated
	1-01398	MIPseq	Singleton	LVO	BICOMMISSURAL (BICUSPID, BILEAFLET, BIFOLIATE) AORTIC VALVE | COARCTATION SIMPLE (ISOLATED) | HYPOPLASTIC AORTIC ANNULUS	Isolated
	1-01399	WES	Singleton	CTD	HYPOPLASTIC RIGHT VENTRICLE (SUBNORMAL CAVITY VOLUME) | PATENT FORAMEN OVALE | SUBVALVAR AORTIC STENOSIS, DEVIATION OF CONAL SEPTUM | TUBULAR HYPOPLASIA OF AORTA + COARCTATION | VENTRICULAR SEPTAL DEFECT, MUSCULAR POSTERIOR (INLET)	Unknown
	1-01400	WES	Singleton	CTD	PATENT FORAMEN OVALE | VENTRICULAR SEPTAL DEFECT, MEMBRANOUS	Isolated
	1-01401	WES	Trio	HLHS	ABERRANT RIGHT SUBCLAVIAN ARTERY | ABNORMAL BRANCHING LEFT AORTIC ARCH | BICOMMISSURAL (BICUSPID, BILEAFLET) AORTIC VALVE, RIGHT-LEFT FUSION | HYPOPLASIA ASCENDING AORTA | HYPOPLASTIC AORTIC ANNULUS | HYPOPLASTIC LEFT HEART SYNDROME | HYPOPLASTIC LEFT VENTRICLE (SUBNORMAL CAVITY VOLUME) | HYPOPLASTIC MITRAL VALVE | LSVC TO CORONARY SINUS | SHONES SYNDROME COMBINATION COARC,VSD,ABN MIT + AO VAL | …	Unknown
	1-01402	MIPseq	Singleton	TOF	PULMONARY STENOSIS | TETRALOGY OF FALLOT	Isolated
	1-01403	MIPseq	Singleton	CTD	AORTIC REGURGITATION | VENTRICULAR SEPTAL DEFECT, MEMBRANOUS	EC
	1-01404	WES	Trio	AVC	ATRIAL SEPTAL DEFECT, SECUNDUM | LEFT SUPERIOR VENA CAVA ENTERING LEFT ATRIUM | OSTIUM PRIMUM ATRIAL SEPTAL DEFECT | PULMONARY ATRESIA CONGENITAL | TRANSPOSITION D-LOOP | UNBALANCED COMPLETE ATRIOVENTRICULAR CANAL, RIGHT DOMINANT | VENTRICULAR SEPTAL DEFECT, MULTIPLE | VENTRICULAR SEPTAL DEFECT, MUSCULAR | VENTRICULAR SEPTAL DEFECT, MUSCULAR POSTERIOR (INLET)	Isolated
	1-01405	WES	Trio	AVC	AORTIC STENOSIS - VALVAR | ATRIAL SEPTAL DEFECT, SECUNDUM | ENDOCARDIAL CUSHION DEFECT | HYPOPLASTIC MITRAL VALVE | OSTIUM PRIMUM ATRIAL SEPTAL DEFECT, BALANCED | PULMONARY STENOSIS, SUBVALVAR | PULMONARY STENOSIS, VALVAR | TRICOMMISSURAL (TRICUSPID, TRILEAFLET, TRIFOLIATE) AORTIC VALVE	NDD&EC
	1-01406	WES	Trio	TOF	HYPOPLASTIC MAIN PULMONARY ARTERY | RIGHT AORTIC ARCH | TETRALOGY OF FALLOT	EC
	1-01407	WES	Trio	LAT	COARCTATION | DOUBLE OUTLET RIGHT VENTRICLE | HYPOPLASTIC LEFT VENTRICLE (SUBNORMAL CAVITY VOLUME) | MITRAL ATRESIA | PATENT FORAMEN OVALE | TRANSPOSITION D-LOOP | VENTRICULAR SEPTAL DEFECT RESTRICTIVE	EC
	1-01408	WES	Trio	TOF	ATRIAL SEPTAL DEFECT | HYPOPLASTIC PULMONARY ANNULUS | LEFT AORTIC ARCH WITH NORMAL BRANCHING PATTERN | PULMONARY STENOSIS, SUBVALVAR | PULMONARY STENOSIS, VALVAR | TETRALOGY OF FALLOT | VENTRICULAR SEPTAL DEFECT, MALALIGNMENT	Isolated
	1-01409	WES	Singleton	CTD	DOUBLE AORTIC ARCH, RIGHT ARCH DOMINANT | VASCULAR RING	Isolated
	1-01410	WES	Trio	HLHS	AORTIC ARCH HYPOPLASIA | AORTIC STENOSIS - VALVAR | AORTIC STENOSIS, SUBVALVAR, DISCRETE, MEMBRANEOUS | ATRIAL SEPTAL DEFECT | DOUBLE ORIFICE MITRAL VALVE | ENDOCARDIAL FIBROELASTOSIS | HYPOPLASIA ASCENDING AORTA | HYPOPLASTIC AORTIC ANNULUS | HYPOPLASTIC AORTIC ISTHMUS | HYPOPLASTIC LEFT HEART SYNDROME | HYPOPLASTIC LEFT VENTRICLE (SUBNORMAL CAVITY VOLUME) | LEFT AORTIC ARCH WITH NORMAL BRANCHIN…	EC
	1-01411	WES	Trio	LVO	AORTIC STENOSIS - VALVAR | HYPOPLASTIC MITRAL VALVE | PATENT FORAMEN OVALE | UNICOMMISSURAL (UNICUSPID, UNILEAFLET, UNIFOLIATE) AORTIC VALVE	Isolated
	1-01412	WES	Trio	HLHS	AORTIC ATRESIA | ATRIAL SEPTAL DEFECT | HYPOPLASTIC LEFT HEART SYNDROME | MITRAL ATRESIA	NDD
	1-01413	WES	Trio	CTD	ATRIAL SEPTAL DEFECT, SECUNDUM | DOUBLE OUTLET RIGHT VENTRICLE | HYPOPLASTIC MAIN PULMONARY ARTERY | LSVC TO CORONARY SINUS | PULMONARY STENOSIS | PULMONARY STENOSIS, BRANCH PULMONARY ARTERY | PULMONARY STENOSIS, SUBVALVAR | RIGHT AORTIC ARCH WITH NORMAL BRANCHING PATTERN	EC
	1-01414	WES	Trio	TOF	HYPOPLASTIC LEFT PULMONARY ARTERY | HYPOPLASTIC RIGHT PULMONARY ARTERY | PATENT FORAMEN OVALE | PULMONARY STENOSIS, SUBVALVAR | PULMONARY STENOSIS, VALVAR | TETRALOGY OF FALLOT | VENTRICULAR SEPTAL DEFECT, MALALIGNMENT	Unknown
	1-01416	WES	Trio	CTD	HYPOPLASTIC RIGHT VENTRICLE (SUBNORMAL CAVITY VOLUME) | PATENT FORAMEN OVALE | PULMONARY ATRESIA, INTACT VENTRICULAR SEPTUM	EC
	1-01417	WES	Trio	TOF	HYPOPLASTIC MAIN PULMONARY ARTERY | HYPOPLASTIC PULMONARY ANNULUS | LEFT AORTIC ARCH WITH NORMAL BRANCHING PATTERN | PULMONARY STENOSIS, SUBVALVAR | PULMONARY STENOSIS, VALVAR | TETRALOGY OF FALLOT | TRICUSPID REGURGITATION NEONATAL | VENTRICULAR SEPTAL DEFECT, MALALIGNMENT	EC
	1-01418	MIPseq	Singleton	CTD	ABNORMAL AORTIC VALVE CUSP | AORTIC STENOSIS - VALVAR | BICOMMISSURAL (BICUSPID, BILEAFLET, BIFOLIATE) AORTIC VALVE | VENTRICULAR SEPTAL DEFECT, MEMBRANOUS	EC
	1-01419	WES	Trio	HLHS	AORTIC ATRESIA | ATRIAL SEPTAL DEFECT | HYPOPLASIA ASCENDING AORTA | HYPOPLASTIC LEFT HEART SYNDROME | HYPOPLASTIC LEFT VENTRICLE (SUBNORMAL CAVITY VOLUME) | LEFT AORTIC ARCH WITH NORMAL BRANCHING PATTERN | MITRAL ATRESIA	Isolated
	1-01420	MIPseq	Singleton	LAT	LEFT AORTIC ARCH WITH NORMAL BRANCHING PATTERN | PULMONARY VALVE ABNORMALITY | SDD | TRANSPOSITION D-LOOP WITH VENTRICULAR SEPTAL DEFECT | VENTRICULAR SEPTAL DEFECT	EC
	1-01422	MIPseq	Singleton	TOF	TETRALOGY OF FALLOT	Isolated
	1-01423	MIPseq	Singleton	CTD	VENTRICULAR SEPTAL DEFECT, MEMBRANOUS	Unknown
	1-01424	MIPseq	Singleton	LAT	BIVENTRICULAR, DISCORDANT ATRIOVENTRICULAR CONNECTION | DEXTROCARDIA | DISCORDANT VENTRICULOARTERIAL CONNECTION | L-LOOP TRANSPOSITION OF THE GREAT ARTERIES WITH VENTRICULAR SEPTAL DEFECT | TRICUSPID REGURGITATION | TRICUSPID REGURGITATION	Isolated
	1-01428	WES	Trio	LAT	RESTRICTIVE PATENT FORAMEN OVALE | TRANSPOSITION D-LOOP WITH INTACT VENTRICULAR SEPTUM | USUAL CORONARY ARTERIES IN D-LOOP TGA	Unknown
	1-01429	MIPseq	Singleton	LAT	COARCTATION AFTER RECONSTRUCTION OF AORTIC ARCH | CYANOTIC CONGENITAL HEART DISEASE | DORV, VENTRICULAR DEFECT COMMITTED TO AORTA | INTERRUPTED AORTIC ARCH TYPE B | PULMONARY STENOSIS, LEFT | SUBVALVAR AORTIC STENOSIS, DEVIATION OF CONAL SEPTUM | TRANSPOSITION D-LOOP | VENTRICULAR SEPTAL DEFECT	NDD&EC
	1-01430	WES	Trio	ASD	ATRIAL SEPTAL DEFECT, SECUNDUM | LEFT AORTIC ARCH WITH NORMAL BRANCHING PATTERN	Isolated
	1-01431	MIPseq	Singleton	CTD	DILATED (ENLARGED) RIGHT VENTRICLE | DILATED AORTA | DILATED ASCENDING AORTA | MAIN PULMONARY ARTERY ABNORMALITY | VENTRICULAR SEPTAL DEFECT	Isolated
	1-01432	WES	Trio	LAT	BICUSPID PULMONARY VALVE | LEFT AORTIC ARCH WITH NORMAL BRANCHING PATTERN | TRANSPOSITION D-LOOP WITH VENTRICULAR SEPTAL DEFECT | USUAL CORONARY ARTERIES IN D-LOOP TGA | VENTRICULAR SEPTAL DEFECT, MUSCULAR	Isolated
	1-01433	MIPseq	Singleton	OTH	PATENT DUCTUS ARTERIOSUS	Isolated
	1-01434	WES	Trio	HLHS	AORTIC ATRESIA | ATRIAL SEPTAL ABNORMALITY | HYPOPLASTIC LEFT HEART SYNDROME | LEFT AORTIC ARCH WITH NORMAL BRANCHING PATTERN | MITRAL ATRESIA	Unknown
	1-01435	WES	Trio	TOF	HYPOPLASTIC LEFT PULMONARY ARTERY | HYPOPLASTIC MAIN PULMONARY ARTERY | HYPOPLASTIC PULMONARY ANNULUS | HYPOPLASTIC RIGHT PULMONARY ARTERY | LSVC TO CORONARY SINUS | PULMONARY STENOSIS, SUBVALVAR | PULMONARY STENOSIS, VALVAR | RIGHT AORTIC ARCH WITH NORMAL BRANCHING PATTERN | RIGHT SUPERIOR VENA CAVA TO RIGHT ATRIUM | TETRALOGY OF FALLOT | VENTRICULAR SEPTAL DEFECT, MALALIGNMENT	EC
	1-01436	MIPseq	Singleton	TOF	TETRALOGY OF FALLOT	EC
	1-01438	MIPseq	Singleton	CTD	AORTIC ABNORMALITY | DILATED (ENLARGED) RIGHT VENTRICLE | MITRAL REGURGITATION | MITRAL VALVE ABNORMALITY | TRICUSPID REGURGITATION	Isolated
	1-01439	MIPseq	Singleton	CTD	PULMONARY STENOSIS, VALVAR	Isolated
	1-01440	WES	Trio	LAT	TRANSPOSITION D-LOOP | VENTRICULAR SEPTAL DEFECT, MUSCULAR	Isolated
	1-01441	WES	Trio	LVO	COARCTATION SIMPLE (ISOLATED) | HYPOPLASTIC AORTIC ANNULUS | LEFT AORTIC ARCH WITH UNKNOWN BRANCHING PATTERN | VENTRICULAR SEPTAL DEFECT, MEMBRANOUS | VENTRICULAR SEPTAL DEFECT, MULTIPLE | VENTRICULAR SEPTAL DEFECT, MUSCULAR	EC
	1-01443	MIPseq	Singleton	HLHS	AORTIC ARCH HYPOPLASIA | ATRIAL SEPTAL DEFECT, SECUNDUM | BICOMMISSURAL (BICUSPID, BILEAFLET, BIFOLIATE) AORTIC VALVE | HYPOPLASIA ASCENDING AORTA | HYPOPLASTIC AORTIC ANNULUS | HYPOPLASTIC LEFT VENTRICLE (SUBNORMAL CAVITY VOLUME) | LEFT AORTIC ARCH WITH NORMAL BRANCHING PATTERN | LEFT ATRIAL HYPOPLASIA | MALPOSITIONED ATRIAL SEPTUM (WITH OR WITHOUT PAPVC) | MITRAL ATRESIA | VENTRICULAR SEPTAL DE…	NDD&EC
	1-01444	WES	Trio	HLHS	AORTIC ARCH HYPOPLASIA | AORTIC ATRESIA | ATRIAL SEPTAL DEFECT, SECUNDUM | HYPOPLASTIC LEFT VENTRICLE (SUBNORMAL CAVITY VOLUME) | MITRAL STENOSIS | RIGHT VENTRICULAR DYSFUNCTION | TRICUSPID REGURGITATION	NDD&EC
	1-01445	WES	Singleton	LVO	ATRIAL SEPTAL DEFECT | HYPOPLASTIC AORTIC ANNULUS | TUBULAR HYPOPLASIA OF AORTA + COARCTATION | VENTRICULAR SEPTAL DEFECT, MUSCULAR POSTERIOR (INLET)	EC
	1-01446	WES	Singleton	CTD	PATENT FORAMEN OVALE | PULMONARY ARTERY SLING, ORIGIN OF THE LPA FROM THE RPA | VENTRICULAR SEPTAL DEFECT, MEMBRANOUS	EC
	1-01449	MIPseq	Singleton	TOF	TETRALOGY OF FALLOT	Isolated
	1-01451	WES	Trio	HLHS	AORTIC ATRESIA | DEXTROCARDIA | HYPOPLASIA ASCENDING AORTA | HYPOPLASTIC LEFT HEART SYNDROME | HYPOPLASTIC LEFT VENTRICLE (SUBNORMAL CAVITY VOLUME) | MALPOSITIONED ATRIAL SEPTUM (WITH OR WITHOUT PAPVC) | MITRAL ATRESIA | PARTIALLY ANOMALOUS PULMONARY VEINS	Isolated
	1-01452	MIPseq	Singleton	CTD	ATRIAL SEPTAL DEFECT | PULMONARY STENOSIS, VALVAR	EC
	1-01453	MIPseq	Singleton	OTH	ATRIAL SEPTAL DEFECT, SECUNDUM | DISCONTINUITY OF PULMONARY ARTERIES | LEFT-SIDED PATENT DUCTUS ARTERIOSUS, RESTRICTIVE | PATENT DUCTUS ARTERIOSUS RIGHT RESTRICTIVE	Unknown
	1-01455	MIPseq	Singleton	LVO	COARCTATION | TUBULAR HYPOPLASIA OF AORTA	Isolated
	1-01456	MIPseq	Singleton	LVO	BICOMMISSURAL (BICUSPID, BILEAFLET, BIFOLIATE) AORTIC VALVE | COARCTATION	Isolated
	1-01457	WES	Trio	LAT	ABDOMINAL SITUS INVERSUS | ABSENCE OF THE SUPRARENAL INFERIOR VENA CAVA WITH AZYGOUS CONTINUATION | ATRIAL SEPTAL DEFECT | DEXTROCARDIA | HETEROTAXY | MALPOSITIONED ATRIAL SEPTUM (WITH OR WITHOUT PAPVC) | RIGHT AORTIC ARCH | SITUS INVERSUS TOTALIS | TOTALLY ANOMALOUS PULMONARY VENOUS RETURN, SUPRACARDIAC	Unknown
	1-01458	WES	Trio	HLHS	AORTIC ATRESIA | HYPOPLASTIC LEFT HEART SYNDROME | HYPOPLASTIC LEFT VENTRICLE (SUBNORMAL CAVITY VOLUME) | MITRAL ATRESIA | RESTRICTIVE PATENT FORAMEN OVALE | TUBULAR HYPOPLASIA OF AORTA + COARCTATION	Unknown
	1-01459	WES	Trio	OTH	EBSTEINS DISEASE | HYPOPLASTIC LEFT PULMONARY ARTERY | HYPOPLASTIC RIGHT PULMONARY ARTERY | PULMONARY REGURGITATION | TRICUSPID REGURGITATION NEONATAL	EC
	1-01460	MIPseq	Singleton	LVO	AORTIC ABNORMALITY | COARCTATION - ATYPICAL LOCATION | MAIN PULMONARY ARTERY STENOSIS | RENAL ARTERY STENOSIS | RIGHT PULMONARY ARTERY STENOSIS, CENTRAL	Isolated
	1-01462	WES	Trio	LVO	AORTIC STENOSIS - VALVAR | CONCENTRIC LEFT VENTRICULAR HYPERTROPHY (ELEVATED MASS/VOLUME) | DILATED (ENLARGED) LEFT VENTRICLE | DILATED LEFT ATRIUM | LEFT VENTRICULAR DYSFUNCTION | MITRAL REGURGITATION | PATENT DUCTUS ARTERIOSUS | PATENT FORAMEN OVALE | RIGHT VENTRICULAR DYSFUNCTION	Unknown
	1-01463	WES	Singleton	CTD	ATRIAL SEPTAL DEFECT, SECUNDUM | DYSPLASTIC PULMONARY VALVE | PULMONARY STENOSIS, VALVAR | VENTRICULAR SEPTAL DEFECT | VENTRICULAR SEPTAL DEFECT, MEMBRANOUS	EC
	1-01464	MIPseq	Singleton	OTH	ATRIAL SEPTAL DEFECT, SECUNDUM | TOTALLY ANOMALOUS PULMONARY VENOUS RETURN, SUPRACARDIAC	Isolated
	1-01465	MIPseq	Singleton	CTD	ABERRANT LEFT SUBCLAVIAN ARTERY | HEMITRUNCUS, RT (RIGHT PULMONARY ARTERY FROM AORTA) | PARTIALLY ANOMALOUS PULMONARY VEINS	Isolated
	1-01466	WES	Trio	ASD	ATRIAL SEPTAL DEFECT, SECUNDUM	Isolated
	1-01467	MIPseq	Singleton	LVO	AORTIC STENOSIS | DILATED (ECTATIC) CORONARY ARTERY | UNICOMMISSURAL (UNICUSPID, UNILEAFLET, UNIFOLIATE) AORTIC VALVE	Isolated
	1-01468	WES	Trio	AVC	ATRIAL SEPTAL DEFECT, SECUNDUM | BALANCED COMPLETE ATRIOVENTRICULAR CANAL | HYPOPLASTIC LEFT VENTRICLE (SUBNORMAL CAVITY VOLUME) | TUBULAR HYPOPLASIA OF AORTA	Isolated
	1-01469	WES	Trio	TOF	ATRIAL SEPTAL DEFECT, SECUNDUM | RIGHT AORTIC ARCH WITH NORMAL BRANCHING PATTERN | RIGHT CORONARY ARTERY ARISING FROM THE LEFT SINUS OF VALSALVA | TETRALOGY OF FALLOT	Isolated
	1-01470	WES	Trio	LAT	ATRIAL SEPTAL DEFECT, SECUNDUM | DEXTROCARDIA | L-LOOP CORRECTED TRANSPOSITION {SL?} WITH VENTRICULAR SEPTAL DEFECT | L-LOOP TRANSPOSITION OF THE GREAT VESSELS | PULMONARY ATRESIA CONGENITAL | VENTRICULAR INVERSION (L-LOOP VENTRICLES) | VENTRICULAR SEPTAL DEFECT, SUBPULMONARY OR CONAL	Isolated
	1-01471	WES	Trio	ASD	LEFT AORTIC ARCH WITH NORMAL BRANCHING PATTERN | PATENT FORAMEN OVALE | SINUS VENOSUS SEPTAL DEFECT, SUPERIOR TYPE	Isolated
	1-01472	MIPseq	Singleton	LAT	ABDOMINAL HETEROTAXY (SITUS AMBIGUOUS) | ANATOMICALLY CORRECTED MALPOSITION OF THE GREAT ARTERIES | ASPLENIA SYNDROME (RIGHT ISOMERISM) | ATRIAL SEPTAL DEFECT, SECUNDUM | CORONARY SINUS ABSENT | DEXTROCARDIA | HETEROTAXY | HYPOPLASTIC LEFT PULMONARY ARTERY | HYPOPLASTIC RIGHT PULMONARY ARTERY | LEFT SUPERIOR VENA CAVA ENTERING LEFT ATRIUM | OSTIUM PRIMUM ATRIAL SEPTAL DEFECT | PULMONARY ATRESIA C…	EC
	1-01473	WES	Trio	LVO	AORTIC STENOSIS, SUBVALVAR, DISCRETE, MEMBRANEOUS | BICOMMISSURAL (BICUSPID, BILEAFLET, BIFOLIATE) AORTIC VALVE | TUBULAR HYPOPLASIA OF AORTA + COARCTATION	Isolated
	1-01474	WES	Trio	TOF	TETRALOGY OF FALLOT WITH PULMONARY ATRESIA	Isolated
	1-01475	MIPseq	Singleton	OTH	ATRIAL SEPTAL DEFECT | HYPOPLASTIC RIGHT VENTRICLE (SUBNORMAL CAVITY VOLUME) | TRICUSPID ATRESIA + NO PULMONARY STENOSIS AND LARGE VSD (IC)	NDD&EC
	1-01476	MIPseq	Singleton	CTD	INTERRUPTED AORTIC ARCH TYPE A | TRUNCUS ARTERIOSUS | TRUNCUS ARTERIOSUS TYPE I (MAIN PULMONARY ARTERY PRESENT) | VENTRICULAR SEPTAL DEFECT	NDD
	1-01477	WES	Trio	ASD	ATRIAL SEPTAL DEFECT, SECUNDUM	Isolated
	1-01479	MIPseq	Singleton	AVC	OSTIUM PRIMUM ATRIAL SEPTAL DEFECT, BALANCED	Isolated
	1-01480	WES	Trio	TOF	HYPOPLASTIC LEFT PULMONARY ARTERY | TETRALOGY OF FALLOT	EC
	1-01481	MIPseq	Singleton	LAT	ATRIAL SEPTAL DEFECT, SECUNDUM | TRANSPOSITION D-LOOP WITH INTACT VENTRICULAR SEPTUM | USUAL CORONARY ARTERIES IN D-LOOP TGA	Unknown
	1-01482	MIPseq	Singleton	LVO	ABNORMAL AORTIC VALVE CUSP | ANEURYSM | AORTIC ABNORMALITY | AORTIC VALVE ABNORMALITY | NON-CARDIAC CONGENITAL ANATOMIC ABNORMALITIES, ABSENT	Isolated
	1-01483	WES	Singleton	CTD	DOUBLE AORTIC ARCH, RIGHT ARCH DOMINANT | VASCULAR RING	EC
	1-01485	WES	Singleton	OTH	ATRIAL SEPTAL DEFECT | TOTALLY ANOMALOUS PULMONARY VENOUS RETURN, CORONARY SINUS	Unknown
	1-01487	WES	Trio	CTD	ATRIAL SEPTAL DEFECT | DILATED LEFT PULMONARY ARTERY | DILATED RIGHT PULMONARY ARTERY | DYSPLASTIC (ABSENT) PULMONARY VALVE SYNDROME (TOF WITH APVS) | PULMONARY REGURGITATION | PULMONARY STENOSIS | VENTRICULAR SEPTAL DEFECT, MALALIGNMENT | VENTRICULAR SEPTAL DEFECT, SINGLE	Isolated
	1-01489	MIPseq	Singleton	LAT	ATRIAL SEPTAL DEFECT | TRANSPOSITION D-LOOP WITH INTACT VENTRICULAR SEPTUM	Isolated
	1-01491	MIPseq	Singleton	LVO	AORTIC STENOSIS - VALVAR | LEFT AORTIC ARCH WITH NORMAL BRANCHING PATTERN	Isolated
	1-01492	MIPseq	Singleton	LAT	DEXTROCARDIA | HETEROTAXY | L-LOOP CORRECTED TRANSPOSITION {SL?} WITH VENTRICULAR SEPTAL DEFECT	EC
	1-01493	MIPseq	Singleton	CTD	ATRIAL SEPTAL DEFECT | CONGENITAL TRICUSPID VALVE ABNORMALITY | CROSSED PULMONARY ARTERIES | DILATED RIGHT ATRIUM | PULMONARY VEIN ANOMALY | TRICOMMISSURAL (TRICUSPID, TRILEAFLET, TRIFOLIATE) AORTIC VALVE | VENTRICULAR SEPTAL DEFECT	Isolated
	1-01494	MIPseq	Singleton	CTD	CARDIOMYOPATHY, LEFT VENTRICULAR NONCOMPACTION | VENTRICULAR SEPTAL DEFECT, MUSCULAR	NDD
	1-01495	MIPseq	Singleton	CTD	VENTRICULAR SEPTAL DEFECT, MULTIPLE | VENTRICULAR SEPTAL DEFECT, MUSCULAR, TRABECULAR, APICAL	Isolated
	1-01496	MIPseq	Singleton	LVO	BICOMMISSURAL (BICUSPID, BILEAFLET) AORTIC VALVE, RIGHT-NON FUSION	EC
	1-01497	MIPseq	Singleton	TOF	TETRALOGY OF FALLOT	Isolated
	1-01498	WES	Singleton	LAT	ABSENCE OF THE SUPRARENAL INFERIOR VENA CAVA WITH AZYGOUS CONTINUATION | AORTIC VALVE POSITION RELATIVE TO THE PULMONARY VALVE, RIGHT AND ANTERIOR | ATRIAL SEPTAL DEFECT, SECUNDUM | CORONARY ARTERY ANOMALY, RIGHT | DOUBLE OUTLET RIGHT VENTRICLE | HYPOPLASTIC LEFT VENTRICLE (SUBNORMAL CAVITY VOLUME) | JUXTAPOSITION OF THE ATRIAL APPENDAGES LEFT | LEFT AORTIC ARCH | LEFT SUPERIOR VENA CAVA ENTERING…	NDD&EC
	1-01499	MIPseq	Singleton	CTD	ATRIAL SEPTAL DEFECT, SECUNDUM | LEFT AORTIC ARCH WITH NORMAL BRANCHING PATTERN | PULMONARY ATRESIA, INTACT VENTRICULAR SEPTUM | PULMONARY STENOSIS, SUBVALVAR	Isolated
	1-01500	WES	Trio	OTH	AORTIC ARCH HYPOPLASIA | COARCTATION | HYPOPLASTIC RIGHT VENTRICLE (SUBNORMAL CAVITY VOLUME) | RESTRICTIVE BULBOVENTRICULAR FORAMEN | SINGLE VENTRICLE, LEFT; DOUBLE INLET LEFT VENTRICLE | TRANSPOSITION D-LOOP | VENTRICULAR SEPTAL DEFECT	Isolated
	1-01501	MIPseq	Singleton	LVO	AORTIC STENOSIS - VALVAR	Isolated
	1-01502	WES	Trio	HLHS	AORTIC STENOSIS | ATRIAL SEPTAL DEFECT, SECUNDUM | ENDOCARDIAL FIBROELASTOSIS | HYPOPLASIA ASCENDING AORTA | HYPOPLASTIC AORTIC ANNULUS | HYPOPLASTIC AORTIC ISTHMUS | HYPOPLASTIC LEFT HEART SYNDROME | HYPOPLASTIC LEFT VENTRICLE (SUBNORMAL CAVITY VOLUME) | HYPOPLASTIC MITRAL VALVE | MITRAL STENOSIS | TUBULAR HYPOPLASIA OF AORTA + COARCTATION	EC
	1-01503	WES	Singleton	HLHS	AORTIC STENOSIS | HYPOPLASTIC LEFT HEART SYNDROME | MITRAL STENOSIS | NEURAL TUBE DEFECTS, INCLUDING SPINA BIFIDA	EC
	1-01504	MIPseq	Singleton	LVO	AORTIC STENOSIS - SUBVALVAR | BICOMMISSURAL (BICUSPID, BILEAFLET, BIFOLIATE) AORTIC VALVE | COARCTATION | VENTRICULAR SEPTAL DEFECT	Isolated
	1-01505	WES	Trio	HLHS	AORTIC ATRESIA | HYPOPLASTIC LEFT HEART SYNDROME | MITRAL ATRESIA | SECUNDUM ATRIAL SEPTAL DEFECT, RESTRICTIVE	Isolated
	1-01507	MIPseq	Singleton	LAT	LEFT AORTIC ARCH WITH NORMAL BRANCHING PATTERN | SINGLE LEFT CORONARY IN D-LOOP TGA | TRANSPOSITION D-LOOP WITH INTACT VENTRICULAR SEPTUM	Isolated
	1-01508	WES	Trio	OTH	COARCTATION | PATENT FORAMEN OVALE | SINGLE VENTRICLE, LEFT; DOUBLE INLET LEFT VENTRICLE | TRANSPOSITION D-LOOP | TUBULAR HYPOPLASIA OF AORTA | UNIVENTRICULAR, DOUBLE INLET ATRIOVENTRICULAR CONNECTION	Isolated
	1-01509	WES	Singleton	CTD	ATRIAL SEPTAL DEFECT, SECUNDUM | PULMONARY ARTERIAL DISEASE | VENTRICULAR SEPTAL DEFECT, MEMBRANOUS	EC
	1-01510	WES	Singleton	CTD	DOUBLE AORTIC ARCH, BALANCED ARCHES	EC
	1-01513	WES	Trio	LAT	ABSENCE OF THE SUPRARENAL INFERIOR VENA CAVA WITH AZYGOUS CONTINUATION | ANOMALOUS HEPATIC VENOUS DRAINAGE OR CONNECTION | COMMON ATRIUM | DOUBLE OUTLET RIGHT VENTRICLE | HETEROTAXY | LEFT SUPERIOR VENA CAVA ENTERING LEFT ATRIUM | OSTIUM PRIMUM ATRIAL SEPTAL DEFECT | POLYSPLENIA SYNDROME (LEFT ISOMERISM) | PULMONARY STENOSIS, SUBVALVAR | PULMONARY STENOSIS, VALVAR | RIGHT AORTIC ARCH WITH NORMAL …	EC
	1-01514	WES	Trio	OTH	PARTIALLY ANOMALOUS PULMONARY VEINS | SINUS VENOSUS SEPTAL DEFECT, SUPERIOR TYPE	Isolated
	1-01515	MIPseq	Singleton	TOF	PATENT FORAMEN OVALE | TETRALOGY OF FALLOT	Unknown
	1-01517	MIPseq	Singleton	HLHS	AORTIC ARCH HYPOPLASIA | AORTIC ATRESIA | HYPOPLASIA ASCENDING AORTA | HYPOPLASTIC LEFT HEART SYNDROME | LEFT AORTIC ARCH WITH NORMAL BRANCHING PATTERN | MITRAL ATRESIA	Unknown
	1-01518	WES	Trio	HLHS	AORTIC ARCH HYPOPLASIA | COARCTATION | HYPOPLASTIC AORTIC ANNULUS | HYPOPLASTIC LEFT VENTRICLE (SUBNORMAL CAVITY VOLUME) | HYPOPLASTIC MITRAL VALVE | PATENT FORAMEN OVALE | SHONES SYNDROME COMBINATION COARC,VSD,ABN MIT + AO VAL | VENTRICULAR SEPTAL DEFECT, MEMBRANOUS	EC
	1-01520	WES	Trio	HLHS	AORTIC ARCH HYPOPLASIA | AORTIC STENOSIS | HYPOPLASIA ASCENDING AORTA | HYPOPLASTIC AORTIC ANNULUS | HYPOPLASTIC LEFT HEART SYNDROME | HYPOPLASTIC LEFT VENTRICLE (SUBNORMAL CAVITY VOLUME) | INTACT ATRIAL SEPTUM | MITRAL STENOSIS	Unknown
	1-01522	MIPseq	Singleton	LAT	ATRIAL SEPTAL DEFECT | TRANSPOSITION D-LOOP WITH INTACT VENTRICULAR SEPTUM | USUAL CORONARY ARTERIES IN D-LOOP TGA	Isolated
	1-01523	MIPseq	Singleton	TOF	LSVC TO CORONARY SINUS | RIGHT AORTIC ARCH | TETRALOGY OF FALLOT	EC
	1-01524	WES	Trio	LAT	COMPLETE HEART BLOCK | L-LOOP CORRECTED TRANSPOSITION {SL?} WITH VENTRICULAR SEPTAL DEFECT	Isolated
	1-01527	MIPseq	Singleton	TOF	ATRIAL SEPTAL DEFECT, SECUNDUM | HYPOPLASTIC PULMONARY ANNULUS | RIGHT PULMONARY ARTERY STENOSIS, CENTRAL | TETRALOGY OF FALLOT	Isolated
	1-01528	WES	Trio	CTD	BICUSPID PULMONARY VALVE | DYSPLASTIC PULMONARY VALVE | EBSTEINS DISEASE	EC
	1-01529	WES	Trio	CTD	ABNORMAL BRANCHING RIGHT AORTIC ARCH | RIGHT AORTIC ARCH LEFT LIGAMENT	EC
	1-01530	MIPseq	Singleton	LVO	BICOMMISSURAL (BICUSPID, BILEAFLET) AORTIC VALVE, RIGHT-LEFT FUSION | COARCTATION SIMPLE (ISOLATED) | LEFT AORTIC ARCH WITH NORMAL BRANCHING PATTERN | PARACHUTE MITRAL VALVE | PATENT DUCTUS ARTERIOSUS	EC
	1-01531	WES	Trio	AVC	BICOMMISSURAL (BICUSPID, BILEAFLET) AORTIC VALVE, RIGHT-NON FUSION | CLEFT MITRAL VALVE WITH REGURGITATION | OSTIUM PRIMUM ATRIAL SEPTAL DEFECT	Isolated
	1-01532	MIPseq	Singleton	LAT	PULMONARY ATRESIA CONGENITAL | TRANSPOSITION D-LOOP WITH VSD AND LV OUTFLOW TRACT OBSTRUCTION	Isolated
	1-01533	MIPseq	Singleton	HLHS	AORTIC ARCH HYPOPLASIA | AORTIC ATRESIA | COARCTATION | HYPOPLASTIC LEFT VENTRICLE (SUBNORMAL CAVITY VOLUME) | MITRAL ATRESIA	Isolated
	1-01534	WES	Trio	TOF	ABNORMAL BRANCHING RIGHT AORTIC ARCH | LEFT SUPERIOR VENA CAVA ENTERING LEFT ATRIUM | RIGHT AORTIC ARCH LEFT LIGAMENT | TETRALOGY OF FALLOT	EC
	1-01535	MIPseq	Singleton	TOF	PULMONARY STENOSIS, LEFT | TETRALOGY OF FALLOT | VENTRICULAR TACHYCARDIA SUSTAINED	Isolated
	1-01536	WES	Trio	TOF	PULMONARY STENOSIS, BILATERAL BRANCH PULMONARY ARTERY | TETRALOGY OF FALLOT WITH PULMONARY ATRESIA AND MAPCAS	Isolated
	1-01538	WES	Trio	LAT	ABDOMINAL SITUS INVERSUS | ATRIAL INVERSION (SITUS INVERSUS OF THE ATRIA) | D-LOOP CORRECTED TRANSPOSITION {ID?} WITH VENTRICULAR SEPTAL DEFECT | HETEROTAXY | IDD | INFERIOR VENA CAVA LEFT SIDED | LEFT SUPERIOR VENA CAVA TO RIGHT ATRIUM | MESOCARDIA | PULMONARY ATRESIA,VALVAR | RIGHT AORTIC ARCH WITH NORMAL BRANCHING PATTERN | RIGHT SUPERIOR VENA CAVA ABSENT | VENTRICULAR SEPTAL DEFECT, MALALIGNM…	Isolated
	1-01539	WES	Trio	HLHS	AORTIC ARCH HYPOPLASIA | AORTIC ATRESIA | HYPOPLASIA ASCENDING AORTA | HYPOPLASTIC LEFT HEART SYNDROME | HYPOPLASTIC LEFT VENTRICLE (SUBNORMAL CAVITY VOLUME) | HYPOPLASTIC MITRAL VALVE | LV TO CORONARY FISTULAE IN HYPOPLASTIC LEFT HEART SYNDROME | MITRAL STENOSIS | PATENT FORAMEN OVALE | TUBULAR HYPOPLASIA OF AORTA + COARCTATION	Isolated
	1-01540	MIPseq	Singleton	LVO	AORTIC STENOSIS - VALVAR | BICOMMISSURAL (BICUSPID, BILEAFLET, BIFOLIATE) AORTIC VALVE | COARCTATION SIMPLE (ISOLATED) | MITRAL STENOSIS, PARACHUTE MITRAL VALVE | PARACHUTE MITRAL VALVE | SHONES SYNDROME COMBINATION COARC,VSD,ABN MIT + AO VAL	Isolated
	1-01541	WES	Trio	OTH	SINGLE VENTRICLE, LEFT; DOUBLE INLET LEFT VENTRICLE	Isolated
	1-01542	MIPseq	Singleton	CTD	VENTRICULAR SEPTAL DEFECT, MEMBRANOUS	Isolated
	1-01543	MIPseq	Singleton	LVO	AORTIC STENOSIS - VALVAR | BICOMMISSURAL (BICUSPID, BILEAFLET) AORTIC VALVE, RIGHT-NON FUSION | LEFT AORTIC ARCH WITH NORMAL BRANCHING PATTERN | PATENT FORAMEN OVALE	Isolated
	1-01544	MIPseq	Singleton	LAT	AORTIC ARCH HYPOPLASIA | ATRIAL SEPTAL DEFECT, SECUNDUM | COARCTATION | DEXTROCARDIA | HYPOPLASIA ASCENDING AORTA | JUXTAPOSITION OF THE ATRIAL APPENDAGES LEFT | RESTRICTIVE BULBOVENTRICULAR FORAMEN | SUBVALVAR AORTIC STENOSIS, DEVIATION OF CONAL SEPTUM | TRANSPOSITION D-LOOP | TRICUSPID ATRESIA WITH D-LOOP TGA AND NO PULMONARY STENOSIS (TYPE IIC)	Isolated
	1-01545	WES	Trio	OTH	VENTRICULAR SEPTAL DEFECT, MUSCULAR	NDD&EC
	1-01546	MIPseq	Singleton	OTH	TOTALLY ANOMALOUS PULMONARY VENOUS RETURN, CORONARY SINUS	Unknown
	1-01547	MIPseq	Singleton	TOF	PULMONARY STENOSIS | RIGHT AORTIC ARCH WITH NORMAL BRANCHING PATTERN | TETRALOGY OF FALLOT | VENTRICULAR SEPTAL DEFECT, MALALIGNMENT	Isolated
	1-01548	WES	Trio	LAT	ATRIAL SEPTAL DEFECT, SECUNDUM | HYPOPLASTIC LEFT VENTRICLE (SUBNORMAL CAVITY VOLUME) | L-LOOP TRANSPOSITION OF THE GREAT VESSELS | LEFT AORTIC ARCH WITH NORMAL BRANCHING PATTERN | PULMONARY ATRESIA CONGENITAL | SINGLE VENTRICLE, RIGHT, DOUBLE INLET RIGHT VENTRICLE	Unknown
	1-01549	MIPseq	Singleton	LAT	ABERRANT RIGHT SUBCLAVIAN ARTERY | ABNORMAL BRANCHING LEFT AORTIC ARCH | AORTIC ARCH HYPOPLASIA | ATRIAL SEPTAL DEFECT, SECUNDUM | HYPOPLASTIC AORTIC ISTHMUS | HYPOPLASTIC RIGHT VENTRICLE (SUBNORMAL CAVITY VOLUME) | SINGLE VENTRICLE, LEFT; DOUBLE INLET LEFT VENTRICLE | STRADDLING RIGHT SIDED ATRIOVENTRICULAR VALVE | TRANSPOSITION D-LOOP | VENTRICULAR SEPTAL DEFECT, ECD TYPE	Isolated
	1-01552	WES	Trio	CTD	ATRIAL SEPTAL DEFECT, SECUNDUM | DORV, VENTRICULAR DEFECT COMMITTED TO AORTA | HYPOPLASTIC LEFT VENTRICLE (SUBNORMAL CAVITY VOLUME) | HYPOPLASTIC MITRAL VALVE | LSVC TO CORONARY SINUS | PULMONARY STENOSIS, VALVAR | RIGHT AORTIC ARCH WITH NORMAL BRANCHING PATTERN | RIGHT SUPERIOR VENA CAVA TO RIGHT ATRIUM	EC
	1-01553	WES	Trio	TOF	PULMONARY STENOSIS, BRANCH PULMONARY ARTERY | TETRALOGY OF FALLOT	Unknown
	1-01554	MIPseq	Singleton	LAT	DEXTROCARDIA | HYPOPLASIA ASCENDING AORTA | TRANSPOSITION D-LOOP | TRICUSPID ATRESIA WITH D-LOOP TGA AND NO PULMONARY STENOSIS (TYPE IIC) | TUBULAR HYPOPLASIA OF AORTA + COARCTATION | VENTRICULAR SEPTAL DEFECT	EC
	1-01556	WES	Trio	CTD	BIVENTRICULAR, DISCORDANT ATRIOVENTRICULAR CONNECTION | DISCORDANT VENTRICULOARTERIAL CONNECTION | PULMONARY STENOSIS | SLL	Isolated
	1-01557	WES	Singleton	LAT	ATRIAL SEPTAL DEFECT | HYPOPLASTIC RIGHT VENTRICLE (SUBNORMAL CAVITY VOLUME) | JUXTAPOSITION OF THE ATRIAL APPENDAGES LEFT | PULMONARY STENOSIS, SUBVALVAR | PULMONARY STENOSIS, VALVAR | TRANSPOSITION D-LOOP WITH VENTRICULAR SEPTAL DEFECT | VENTRICULAR SEPTAL DEFECT	Unknown
	1-01558	MIPseq	Singleton	OTH	ANOMALOUS ORIGIN OF LEFT CORONARY ARTERY FROM PULMONARY ARTERY | VENTRICULAR SEPTAL DEFECT, MUSCULAR	EC
	1-01559	MIPseq	Singleton	CTD	AORTIC ARCH HYPOPLASIA | AORTIC STENOSIS - SUBVALVAR | AORTIC STENOSIS - VALVAR | BICOMMISSURAL (BICUSPID, BILEAFLET, BIFOLIATE) AORTIC VALVE | CONUS CORONARY SUPPLIES ANTERIOR DESCENDING | DORV, VENTRICULAR DEFECT UNCOMMITTED	Isolated
	1-01561	MIPseq	Singleton	LVO	AORTIC STENOSIS - VALVAR | PATENT FORAMEN OVALE | UNICOMMISSURAL (UNICUSPID, UNILEAFLET, UNIFOLIATE) AORTIC VALVE	Isolated
	1-01562	WES	Trio	TOF	ATRIAL SEPTAL DEFECT, SECUNDUM | DYSPLASTIC TRICUSPID VALVE | MALALIGNED INFUNDIBULAR SEPTUM | TETRALOGY OF FALLOT	Isolated
	1-01563	MIPseq	Singleton	LVO	BICOMMISSURAL (BICUSPID, BILEAFLET, BIFOLIATE) AORTIC VALVE | COARCTATION	Isolated
	1-01564	WES	Singleton	OTH	TOTALLY ANOMALOUS PULMONARY VENOUS RETURN, MIXED	Isolated
	1-01566	WES	Trio	ASD	ATRIAL SEPTAL DEFECT, SECUNDUM	Isolated
	1-01567	MIPseq	Singleton	CTD	COARCTATION | SECUNDUM ATRIAL SEPTAL DEFECT, RESTRICTIVE | TRANSVERSE ARCH OBSTRUCTION | VENTRICULAR SEPTAL DEFECT, SUBPULMONARY OR CONAL	Unknown
	1-01568	MIPseq	Singleton	LVO	CLEFT MITRAL VALVE | COARCTATION | TRANSVERSE ARCH OBSTRUCTION | VENTRICULAR SEPTAL DEFECT, SINGLE	Unknown
	1-01569	WES	Trio	ASD	ATRIAL SEPTAL DEFECT, SECUNDUM | MULTIPLE ATRIAL SEPTAL DEFECTS	Isolated
	1-01570	MIPseq	Singleton	HLHS	AORTIC ATRESIA | HYPOPLASTIC LEFT VENTRICLE (SUBNORMAL CAVITY VOLUME) | MITRAL ATRESIA | TUBULAR HYPOPLASIA OF AORTA + COARCTATION | VENTRICULAR SEPTAL DEFECT	Isolated
	1-01571	MIPseq	Singleton	TOF	DILATED AORTIC ROOT | HYPOPLASTIC PULMONARY ANNULUS | LEFT AORTIC ARCH WITH NORMAL BRANCHING PATTERN | RIGHT VENTRICULAR OUTFLOW OBSTRUCTION DUE TO ABNORMAL MUSCLE BAND(S) | TETRALOGY OF FALLOT | VENTRICULAR SEPTAL DEFECT, MALALIGNMENT	Isolated
	1-01572	WES	Trio	HLHS	AORTIC ATRESIA | HYPOPLASTIC LEFT HEART SYNDROME | HYPOPLASTIC LEFT VENTRICLE (SUBNORMAL CAVITY VOLUME) | HYPOPLASTIC MITRAL VALVE | LV TO CORONARY FISTULAE IN HYPOPLASTIC LEFT HEART SYNDROME | MITRAL STENOSIS | PATENT FORAMEN OVALE	Unknown
	1-01573	MIPseq	Singleton	OTH	AORTIC - LEFT VENTRICULAR TUNNEL | AORTIC REGURGITATION	NDD&EC
	1-01574	MIPseq	Singleton	HLHS	AORTIC STENOSIS | COARCTATION | HYPOPLASTIC LEFT HEART SYNDROME | HYPOPLASTIC LEFT VENTRICLE (SUBNORMAL CAVITY VOLUME) | LEFT AORTIC ARCH WITH NORMAL BRANCHING PATTERN | MITRAL STENOSIS | MULTIPLE AORTOPULMONARY COLLATERAL ARTERIES	Isolated
	1-01576	MIPseq	Singleton	CTD	LEFT AORTIC ARCH WITH NORMAL BRANCHING PATTERN | VENTRICULAR SEPTAL DEFECT, MEMBRANOUS	Isolated
	1-01577	WES	Trio	AVC	CLEFT MITRAL VALVE | ENDOCARDIAL CUSHION DEFECT | OSTIUM PRIMUM ATRIAL SEPTAL DEFECT	EC
	1-01578	WES	Trio	LAT	AORTIC STENOSIS - SUBVALVAR | HYPOPLASTIC RIGHT VENTRICLE (SUBNORMAL CAVITY VOLUME) | LEFT AORTIC ARCH WITH NORMAL BRANCHING PATTERN | MALPOSITIONED ATRIAL SEPTUM (WITH OR WITHOUT PAPVC) | MITRAL ATRESIA | STRADDLING TRICUSPID VALVE | TRANSPOSITION D-LOOP WITH VENTRICULAR SEPTAL DEFECT | TUBULAR HYPOPLASIA OF AORTA + COARCTATION | USUAL CORONARY ARTERIES IN D-LOOP TGA | VENTRICULAR SEPTAL DEFECT,…	NDD
	1-01579	MIPseq	Singleton	CTD	VENTRICULAR SEPTAL DEFECT, MEMBRANOUS	Unknown
	1-01580	MIPseq	Singleton	LVO	AORTIC STENOSIS - VALVAR | COARCTATION	Isolated
	1-01582	MIPseq	Singleton	TOF	TETRALOGY OF FALLOT	Isolated
	1-01583	WES	Singleton	LVO	AORTIC STENOSIS, SUBVALVAR, DISCRETE, MEMBRANEOUS	Isolated
	1-01584	WES	Trio	LAT	BICUSPID PULMONARY VALVE | EBSTEINS DISEASE | L-LOOP TRANSPOSITION OF THE GREAT VESSELS | LEFT AORTIC ARCH WITH NORMAL BRANCHING PATTERN | PULMONARY STENOSIS, SUBVALVAR | PULMONARY STENOSIS, VALVAR | VENTRICULAR SEPTAL DEFECT, MALALIGNMENT | VENTRICULAR SEPTAL DEFECT, SUBPULMONARY OR CONAL	Isolated
	1-01586	MIPseq	Singleton	LAT	LEFT AORTIC ARCH WITH NORMAL BRANCHING PATTERN | SDD | TRANSPOSITION D-LOOP WITH VENTRICULAR SEPTAL DEFECT | USUAL CORONARY ARTERIES IN D-LOOP TGA | VENTRICULAR SEPTAL DEFECT, MEMBRANOUS	Isolated
	1-01590	MIPseq	Singleton	TOF	TETRALOGY OF FALLOT	Isolated
	1-01591	MIPseq	Singleton	CTD	VENTRICULAR SEPTAL DEFECT, MEMBRANOUS	Isolated
	1-01592	MIPseq	Singleton	TOF	HYPOPLASTIC LEFT PULMONARY ARTERY | HYPOPLASTIC RIGHT PULMONARY ARTERY | MAJOR AORTOPULMONARY COLLATERAL ARTERY | MULTIPLE AORTOPULMONARY COLLATERAL ARTERIES | PULMONARY ATRESIA,SUBVALVAR | PULMONARY ATRESIA,VALVAR | RIGHT AORTIC ARCH WITH NORMAL BRANCHING PATTERN | RIGHT VENTRICULAR OUTFLOW OBSTRUCTION DUE TO ABNORMAL MUSCLE BAND(S) | TETRALOGY OF FALLOT WITH PULMONARY ATRESIA AND MAPCAS | VENTR…	Isolated
	1-01593	MIPseq	Singleton	CTD	HYPOPLASTIC RIGHT VENTRICLE (SUBNORMAL CAVITY VOLUME) | HYPOPLASTIC TRICUSPID VALVE | PULMONARY ATRESIA, INTACT VENTRICULAR SEPTUM	NDD&EC
	1-01594	MIPseq	Singleton	LAT	AORTIC STENOSIS, SUBVALVAR, DISCRETE, MEMBRANEOUS | TRANSPOSITION D-LOOP WITH INTACT VENTRICULAR SEPTUM	Isolated
	1-01595	WES	Trio	LVO	BICOMMISSURAL (BICUSPID, BILEAFLET) AORTIC VALVE, RIGHT-LEFT FUSION | COARCTATION SIMPLE (ISOLATED) | LEFT AORTIC ARCH WITH NORMAL BRANCHING PATTERN	Isolated
	1-01596	MIPseq	Singleton	HLHS	AORTIC ATRESIA | ATRIAL SEPTAL DEFECT, SECUNDUM | HYPOPLASTIC LEFT HEART SYNDROME | MITRAL STENOSIS	NDD
	1-01597	MIPseq	Singleton	AVC	CLEFT MITRAL VALVE | LEFT AORTIC ARCH WITH NORMAL BRANCHING PATTERN | OSTIUM PRIMUM ATRIAL SEPTAL DEFECT, BALANCED	EC
	1-01599	WES	Trio	LAT	ATRIAL SEPTAL DEFECT, SECUNDUM | LEFT AORTIC ARCH WITH NORMAL BRANCHING PATTERN | TRANSPOSITION D-LOOP WITH VENTRICULAR SEPTAL DEFECT | USUAL CORONARY ARTERIES IN D-LOOP TGA | VENTRICULAR SEPTAL DEFECT, MEMBRANOUS	Unknown
	1-01600	MIPseq	Singleton	CTD	ATRIAL SEPTAL DEFECT, SECUNDUM | SINUS VENOSUS SEPTAL DEFECT, INFERIOR TYPE | VENTRICULAR SEPTAL DEFECT, MALALIGNMENT	Unknown
	1-01602	MIPseq	Singleton	OTH	PATENT DUCTUS ARTERIOSUS | SECUNDUM ATRIAL SEPTAL DEFECT, RESTRICTIVE	Unknown
	1-01603	WES	Trio	OTH	DYSPLASTIC PULMONARY VALVE | EBSTEINS DISEASE	Unknown
	1-01604	WES	Singleton	OTH	ABERRANT RIGHT SUBCLAVIAN ARTERY | ABNORMAL BRANCHING LEFT AORTIC ARCH | ANOMALOUS ORIGIN OF LEFT CORONARY ARTERY FROM PULMONARY ARTERY	Isolated
	1-01605	MIPseq	Singleton	OTH	DILATED (ENLARGED) RIGHT VENTRICLE | INFERIOR VENA CAVA ANOMALY | SUPERIOR VENA CAVA ANOMALY	Isolated
	1-01606	WES	Trio	LAT	ABSENCE OF THE SUPRARENAL INFERIOR VENA CAVA WITH AZYGOUS CONTINUATION | DOUBLE OUTLET RIGHT VENTRICLE | HETEROTAXY | MITRAL ATRESIA | PULMONARY STENOSIS | PULMONARY STENOSIS, LEFT | SINGLE VENTRICLE, RIGHT	EC
	1-01607	MIPseq	Singleton	CTD	VENTRICULAR SEPTAL DEFECT, MEMBRANOUS	EC
	1-01608	MIPseq	Singleton	LAT	ATRIAL SEPTAL DEFECT, SECUNDUM | ATYPICAL CLEFT OF MITRAL VALVE | DOUBLE OUTLET RIGHT VENTRICLE | JUXTAPOSITION OF THE ATRIAL APPENDAGES LEFT | L-LOOP TRANSPOSITION OF THE GREAT VESSELS | OVERRIDING TRICUSPID VALVE | SUBAORTIC CONUS | TRICUSPID VALVE PROLAPSE | VENTRICULAR SEPTAL DEFECT | VENTRICULAR SEPTAL DEFECT, ECD TYPE	Isolated
	1-01609	WES	Trio	CTD	DOUBLE CHAMBERED RIGHT VENTRICLE | VENTRICULAR SEPTAL DEFECT, MEMBRANOUS	Isolated
	1-01610	WES	Trio	LVO	LEFT AORTIC ARCH WITH NORMAL BRANCHING PATTERN | TUBULAR HYPOPLASIA OF AORTA + COARCTATION	EC
	1-01611	WES	Trio	LAT	CIRCUMFLEX FROM RIGHT IN D-LOOP TGA | LEFT AORTIC ARCH WITH NORMAL BRANCHING PATTERN | TRANSPOSITION D-LOOP WITH INTACT VENTRICULAR SEPTUM	Isolated
	1-01612	MIPseq	Singleton	CTD	ATRIAL SEPTAL DEFECT, SECUNDUM | CONGENITAL TRICUSPID VALVE ABNORMALITY | PULMONARY STENOSIS, VALVAR | RIGHT VENTRICULAR DYSFUNCTION | VENTRICULAR SEPTAL DEFECT, MEMBRANOUS	Isolated
	1-01613	MIPseq	Singleton	LAT	ABDOMINAL HETEROTAXY (SITUS AMBIGUOUS) | ABSENCE OF THE SUPRARENAL INFERIOR VENA CAVA WITH AZYGOUS CONTINUATION | ACYANOTIC CONGENITAL HEART DISEASE | ANATOMIC OR FUNCTIONAL POLYSPLENIA | ATRIAL SEPTAL DEFECT | ATYPICAL CLEFT OF MITRAL VALVE | DEXTROCARDIA | HETEROTAXY | LSVC TO CORONARY SINUS | POLYSPLENIA SYNDROME (LEFT ISOMERISM)	EC
	1-01614	MIPseq	Singleton	CTD	PATENT FORAMEN OVALE | VENTRICULAR SEPTAL DEFECT, MEMBRANOUS	Isolated
	1-01616	MIPseq	Singleton	OTH	LEFT AORTIC ARCH WITH NORMAL BRANCHING PATTERN | VENTRICULAR SEPTAL DEFECT, ECD TYPE | VENTRICULAR SEPTAL DEFECT, MULTIPLE | VENTRICULAR SEPTAL DEFECT, MUSCULAR	EC
	1-01617	WES	Trio	HLHS	AORTIC ARCH HYPOPLASIA | AORTIC ATRESIA | ATRIAL SEPTAL DEFECT, SECUNDUM | CARDIOMYOPATHY | HYPOPLASIA ASCENDING AORTA | HYPOPLASTIC LEFT HEART SYNDROME | HYPOPLASTIC LEFT VENTRICLE (SUBNORMAL CAVITY VOLUME) | LEFT AORTIC ARCH WITH UNKNOWN BRANCHING PATTERN | MITRAL ATRESIA | VENO-VENOUS COLLATERAL	NDD&EC
	1-01618	MIPseq	Singleton	LAT	CIRCUMFLEX FROM RIGHT IN D-LOOP TGA | TRANSPOSITION D-LOOP WITH INTACT VENTRICULAR SEPTUM	EC
	1-01619	MIPseq	Singleton	LVO	BICOMMISSURAL (BICUSPID, BILEAFLET, BIFOLIATE) AORTIC VALVE | COARCTATION	Unknown
	1-01620	WES	Singleton	TOF	TETRALOGY OF FALLOT	Isolated
	1-01621	WES	Trio	LAT	ABSENCE OF THE SUPRARENAL INFERIOR VENA CAVA WITH AZYGOUS CONTINUATION | AORTOPULMONARY COLLATERAL ARTERY | BALANCED COMPLETE ATRIOVENTRICULAR CANAL | BILATERAL SUBARTERIAL CONUS | COMMON ATRIUM | CONUS CORONARY SUPPLIES ANTERIOR DESCENDING | DOUBLE OUTLET RIGHT VENTRICLE | HETEROTAXY | HYPOPLASTIC MAIN PULMONARY ARTERY | HYPOPLASTIC PULMONARY ANNULUS | LEFT SUPERIOR VENA CAVA ENTERING LEFT ATRIU…	Isolated
	1-01622	WES	Trio	ASD	ATRIAL SEPTAL DEFECT, SECUNDUM	Isolated
	1-01623	MIPseq	Singleton	ASD	ATRIAL SEPTAL DEFECT, SECUNDUM	Isolated
	1-01624	WES	Trio	LAT	CLEFT MITRAL VALVE WITH REGURGITATION | COARCTATION | DORV, VENTRICULAR DEFECT COMMITTED TO PULMONARY ARTERY | TRANSPOSITION D-LOOP | VENTRICULAR SEPTAL DEFECT, MALALIGNMENT	Isolated
	1-01625	MIPseq	Singleton	TOF	ABNORMAL BRANCHING RIGHT AORTIC ARCH | DYSPLASTIC PULMONARY VALVE | PULMONARY ARTERY ANOMALY | PULMONARY REGURGITATION | SYSTEMIC ARTERY ANOMALY OR ABNORMALITY | TETRALOGY OF FALLOT	Unknown
	1-01626	WES	Trio	LAT	COMPLETE HEART BLOCK | L-LOOP CORRECTED TRANSPOSITION {SL?} WITH INTACT VENTRICULAR SEPTUM | L-LOOP TRANSPOSITION OF THE GREAT VESSELS | VENTRICULAR INVERSION (L-LOOP VENTRICLES)	Unknown
	1-01627	WES	Trio	ASD	ATRIAL SEPTAL DEFECT, SECUNDUM | LEFT AORTIC ARCH WITH UNKNOWN BRANCHING PATTERN	Isolated
	1-01628	WES	Trio	HLHS	AORTIC STENOSIS - VALVAR | BICOMMISSURAL (BICUSPID, BILEAFLET, BIFOLIATE) AORTIC VALVE | COARCTATION | HYPOPLASTIC AORTIC ANNULUS | HYPOPLASTIC LEFT HEART SYNDROME | HYPOPLASTIC LEFT VENTRICLE (SUBNORMAL CAVITY VOLUME) | HYPOPLASTIC MITRAL VALVE | LSVC TO CORONARY SINUS | MITRAL STENOSIS | PATENT FORAMEN OVALE | VENTRICULAR SEPTAL DEFECT, MEMBRANOUS | VENTRICULAR SEPTAL DEFECT, MULTIPLE | VENTRIC…	NDD
	1-01629	WES	Trio	HLHS	AORTIC STENOSIS, SUBVALVAR, DISCRETE, MEMBRANEOUS | BICOMMISSURAL (BICUSPID, BILEAFLET, BIFOLIATE) AORTIC VALVE | HYPOPLASTIC AORTIC ANNULUS | HYPOPLASTIC LEFT VENTRICLE (SUBNORMAL CAVITY VOLUME) | LEFT AORTIC ARCH WITH NORMAL BRANCHING PATTERN | LSVC TO CORONARY SINUS | MITRAL STENOSIS, PARACHUTE MITRAL VALVE | RIGHT SUPERIOR VENA CAVA TO RIGHT ATRIUM | TUBULAR HYPOPLASIA OF AORTA + COARCTATION	Unknown
	1-01630	MIPseq	Singleton	LAT	ABSENT RIGHT PULMONARY ARTERY | BICOMMISSURAL (BICUSPID, BILEAFLET) AORTIC VALVE, RIGHT-NON FUSION | DEXTROCARDIA | OBSTRUCTED TOTALLY ANOMALOUS PULMONARY VENOUS CONNECTION | PATENT FORAMEN OVALE | TOTALLY ANOMALOUS PULMONARY VENOUS RETURN, INFRADIAPHRAGMATIC	EC
	1-01631	WES	Singleton	HLHS	HYPOPLASTIC LEFT HEART SYNDROME | SECUNDUM ATRIAL SEPTAL DEFECT, RESTRICTIVE	Unknown
	1-01632	WES	Trio	CTD	ATRIAL SEPTAL DEFECT | RIGHT AORTIC ARCH WITH NORMAL BRANCHING PATTERN | TRUNCUS ARTERIOSUS TYPE IIA (MAIN PULMONARY ARTERY ABSENT, VSD) | VENTRICULAR SEPTAL DEFECT, SINGLE	Isolated
	1-01633	MIPseq	Singleton	LVO	AORTIC STENOSIS - VALVAR | BICOMMISSURAL (BICUSPID, BILEAFLET) AORTIC VALVE, RIGHT-LEFT FUSION | DILATED AORTIC ROOT | DILATED ASCENDING AORTA | LEFT AORTIC ARCH WITH NORMAL BRANCHING PATTERN	Isolated
	1-01634	WES	Trio	CTD	CONGENITAL CORONARY ANOMALY | HYPOPLASTIC RIGHT VENTRICLE (SUBNORMAL CAVITY VOLUME) | PULMONARY ATRESIA, INTACT VENTRICULAR SEPTUM | SINGLE VENTRICLE COMPRISED OF MOSTLY LEFT VENTRICLE	Isolated
	1-01635	MIPseq	Singleton	LAT	ANOMALOUS HEPATIC VENOUS DRAINAGE OR CONNECTION | ASPLENIA SYNDROME (RIGHT ISOMERISM) | BILATERAL SUBARTERIAL CONUS | COMMON ATRIUM | DEXTROCARDIA | DOUBLE OUTLET RIGHT VENTRICLE | HETEROTAXY | HYPOPLASTIC LEFT VENTRICLE (SUBNORMAL CAVITY VOLUME) | HYPOPLASTIC MAIN PULMONARY ARTERY | HYPOPLASTIC PULMONARY ANNULUS | L-LOOP TRANSPOSITION OF THE GREAT VESSELS | LEFT SUPERIOR VENA CAVA TO RIGHT ATRIU…	Isolated
	1-01636	WES	Trio	LVO	ATRIAL SEPTAL DEFECT, SECUNDUM | COARCTATION SIMPLE (ISOLATED) | LEFT AORTIC ARCH	EC
	1-01637	WES	Trio	TOF	HYPOPLASTIC LEFT PULMONARY ARTERY | HYPOPLASTIC MAIN PULMONARY ARTERY | HYPOPLASTIC RIGHT PULMONARY ARTERY | PULMONARY ATRESIA CONGENITAL | TETRALOGY OF FALLOT WITH PULMONARY ATRESIA AND MAPCAS | VENTRICULAR SEPTAL DEFECT, MALALIGNMENT	Isolated
	1-01638	WES	Trio	TOF	PULMONARY STENOSIS | RIGHT AORTIC ARCH WITH NORMAL BRANCHING PATTERN | TETRALOGY OF FALLOT | VENTRICULAR SEPTAL DEFECT, MALALIGNMENT	Isolated
	1-01639	WES	Trio	LAT	ATRIAL SEPTAL DEFECT, SECUNDUM | SINGLE RIGHT CORONARY | SINGLE VENTRICLE, RIGHT, DOUBLE INLET RIGHT VENTRICLE | TRANSPOSITION D-LOOP	Isolated
	1-01640	WES	Trio	CTD	DYSPLASTIC (ABSENT) PULMONARY VALVE SYNDROME (TOF WITH APVS) | RIGHT AORTIC ARCH	NDD
	1-01641	MIPseq	Singleton	CTD	PULMONARY ATRESIA, INTACT VENTRICULAR SEPTUM	Isolated
	1-01642	MIPseq	Singleton	CTD	ABERRANT LEFT SUBCLAVIAN ARTERY | ABNORMAL BRANCHING RIGHT AORTIC ARCH | VENTRICULAR SEPTAL DEFECT, MEMBRANOUS	Unknown
	1-01643	MIPseq	Singleton	HLHS	HYPOPLASTIC LEFT HEART SYNDROME	Isolated
	1-01644	MIPseq	Singleton	CTD	TRUNCUS ARTERIOSUS TYPE II (MAIN PULMONARY ARTERY ABSENT)	Isolated
	1-01645	MIPseq	Singleton	LAT	RESTRICTIVE PATENT FORAMEN OVALE | TRANSPOSITION D-LOOP WITH INTACT VENTRICULAR SEPTUM | USUAL CORONARY ARTERIES IN D-LOOP TGA	Unknown
	1-01646	MIPseq	Singleton	TOF	DILATED AORTIC ROOT | PATENT FORAMEN OVALE | PULMONARY STENOSIS, RIGHT | TETRALOGY OF FALLOT	Unknown
	1-01647	MIPseq	Singleton	LAT	ATRIAL SEPTAL DEFECT | TRANSPOSITION D-LOOP WITH INTACT VENTRICULAR SEPTUM | USUAL CORONARY ARTERIES IN D-LOOP TGA	Isolated
	1-01648	MIPseq	Singleton	CTD	PARTIALLY ANOMALOUS PULMONARY VEINS | VENTRICULAR SEPTAL DEFECT, MEMBRANOUS	NDD&EC
	1-01650	WES	Trio	LAT	ANOMALOUS HEPATIC VENOUS DRAINAGE OR CONNECTION | DEXTROCARDIA | HETEROTAXY | HYPOPLASTIC RIGHT VENTRICLE (SUBNORMAL CAVITY VOLUME) | INFERIOR VENA CAVA LEFT SIDED | L-LOOP TRANSPOSITION OF THE GREAT ARTERIES WITH VENTRICULAR SEPTAL DEFECT | PARTIALLY ANOMALOUS PULMONARY VEINS | PULMONARY STENOSIS | SUPERIOR VENA CAVA ANOMALY | UNBALANCED COMPLETE ATRIOVENTRICULAR CANAL, LEFT DOMINANT	Unknown
	1-01651	MIPseq	Singleton	ASD	ATRIAL SEPTAL DEFECT, SECUNDUM	Isolated
	1-01652	WES	Trio	ASD	ATRIAL SEPTAL DEFECT, SECUNDUM	EC
	1-01653	WES	Trio	LAT	DEXTROCARDIA | DOUBLE OUTLET VENTRICULOARTERIAL CONNECTION | HYPOPLASTIC RIGHT VENTRICLE (SUBNORMAL CAVITY VOLUME) | LEFT AORTIC ARCH | PULMONARY STENOSIS, SUBVALVAR | PULMONARY STENOSIS, VALVAR | SDL | SINGLE VENTRICLE COMPRISED OF MOSTLY LEFT VENTRICLE | SINGLE VENTRICLE, LEFT; DOUBLE INLET LEFT VENTRICLE | UNIVENTRICULAR, DOUBLE INLET ATRIOVENTRICULAR CONNECTION | VENTRICULAR SEPTAL DEFECT, EC…	Isolated
	1-01654	MIPseq	Singleton	HLHS	AORTIC ARCH HYPOPLASIA | DORV, VENTRICULAR DEFECT COMMITTED TO AORTA | HYPOPLASTIC LEFT VENTRICLE (SUBNORMAL CAVITY VOLUME) | LSVC TO CORONARY SINUS | RIGHT SUPERIOR VENA CAVA TO RIGHT ATRIUM | UNBALANCED COMPLETE ATRIOVENTRICULAR CANAL, RIGHT DOMINANT	Isolated
	1-01657	MIPseq	Singleton	HLHS	AORTIC ARCH HYPOPLASIA | AORTIC ATRESIA | HYPOPLASTIC AORTIC ISTHMUS | HYPOPLASTIC LEFT HEART SYNDROME | HYPOPLASTIC LEFT VENTRICLE (SUBNORMAL CAVITY VOLUME) | INTACT ATRIAL SEPTUM | MITRAL ATRESIA	Isolated
	1-01659	MIPseq	Singleton	TOF	DYSPLASTIC PULMONARY VALVE | TETRALOGY OF FALLOT	Unknown
	1-01660	WES	Trio	TOF	ATRIAL SEPTAL DEFECT, SECUNDUM | CONUS CORONARY SUPPLIES ANTERIOR DESCENDING | TETRALOGY OF FALLOT	Isolated
	1-01661	MIPseq	Singleton	LAT	ATRIAL SEPTAL DEFECT | TRANSPOSITION D-LOOP WITH VENTRICULAR SEPTAL DEFECT | USUAL CORONARY ARTERIES IN D-LOOP TGA	Isolated
	1-01662	MIPseq	Singleton	LAT	ATRIAL SEPTAL DEFECT | DEXTROCARDIA | HETEROTAXY | VENTRICULAR SEPTAL DEFECT	EC
	1-01663	MIPseq	Singleton	TOF	ATRIAL SEPTAL DEFECT, SECUNDUM | BICUSPID PULMONARY VALVE | LEFT AORTIC ARCH | TETRALOGY OF FALLOT	Isolated
	1-01664	WES	Trio	LAT	AORTIC STENOSIS | AORTIC STENOSIS - SUBVALVAR | BICOMMISSURAL (BICUSPID, BILEAFLET, BIFOLIATE) AORTIC VALVE | COARCTATION | CONGENITAL CORONARY ANOMALY | DEXTROCARDIA | HYPOPLASTIC MITRAL VALVE | LSVC - NON COMMUNICATING WITH RSVC | LSVC TO CORONARY SINUS	Isolated
	1-01665	MIPseq	Singleton	ASD	ATRIAL SEPTAL DEFECT, SECUNDUM | PULMONARY VENOUS DISEASE	EC
	1-01666	WES	Trio	LVO	AORTIC ARCH HYPOPLASIA | VENTRICULAR SEPTAL DEFECT, MALALIGNMENT | VENTRICULAR SEPTAL DEFECT, SUBPULMONARY OR CONAL	Isolated
	1-01668	MIPseq	Singleton	OTH	ANOMALOUS ORIGIN OF A CORONARY ARTERY FROM THE PULMONARY ARTERY | ANOMALOUS ORIGIN OF LEFT CORONARY ARTERY FROM PULMONARY ARTERY	Unknown
	1-01671	WES	Singleton	LVO	AORTIC STENOSIS - VALVAR | HYPOPLASTIC AORTIC ANNULUS | INTERRUPTED AORTIC ARCH TYPE A | SUBVALVAR AORTIC STENOSIS, DEVIATION OF CONAL SEPTUM | VENTRICULAR SEPTAL DEFECT WITH INTERRUPTED AORTIC ARCH	Unknown
	1-01672	MIPseq	Singleton	CTD	AORTIC ARCH HYPOPLASIA | AORTIC STENOSIS - VALVAR | ATRIAL SEPTAL DEFECT, SECUNDUM | COARCTATION | MITRAL STENOSIS AND REGURGITATION | MITRAL STENOSIS, VALVAR | VENTRICULAR SEPTAL DEFECT, MULTIPLE | VENTRICULAR SEPTAL DEFECT, MUSCULAR | VENTRICULAR SEPTAL DEFECT, SUBPULMONARY OR CONAL	Unknown
	1-01674	WES	Trio	CTD	HYPOPLASTIC PULMONARY ANNULUS | LEFT AORTIC ARCH WITH NORMAL BRANCHING PATTERN | PULMONARY STENOSIS, VALVAR | RIGHT VENTRICULAR OUTFLOW OBSTRUCTION DUE TO ABNORMAL MUSCLE BAND(S) | VENTRICULAR SEPTAL DEFECT, MEMBRANOUS	Isolated
	1-01675	MIPseq	Singleton	HLHS	AORTIC ATRESIA | COARCTATION | HYPOPLASTIC LEFT HEART SYNDROME | MITRAL ATRESIA | TUBULAR HYPOPLASIA OF AORTA	NDD
	1-01676	WES	Singleton	OTH	PARTIALLY ANOMALOUS PULMONARY VEINS | SINUS VENOSUS SEPTAL DEFECT, SUPERIOR TYPE	Isolated
	1-01677	WES	Trio	OTH	ATRIAL SEPTAL DEFECT, SECUNDUM | CONGENITAL CORONARY ANOMALY | HYPOPLASTIC RIGHT VENTRICLE (SUBNORMAL CAVITY VOLUME) | TRICUSPID ATRESIA + NO PULMONARY STENOSIS AND LARGE VSD (IC)	NDD
	1-01678	WES	Trio	AVC	LEFT AORTIC ARCH WITH NORMAL BRANCHING PATTERN | OSTIUM PRIMUM ATRIAL SEPTAL DEFECT, BALANCED	Isolated
	1-01679	MIPseq	Singleton	CTD	ATRIAL SEPTAL DEFECT, SECUNDUM | HYPOPLASTIC RIGHT VENTRICLE (SUBNORMAL CAVITY VOLUME) | PULMONARY STENOSIS, SUBVALVAR | TRICUSPID ATRESIA + PS OR SMALL VSD (IB) | VENTRICULAR SEPTAL DEFECT	Isolated
	1-01680	MIPseq	Singleton	CTD	PATENT FORAMEN OVALE | PULMONARY ATRESIA, INTACT VENTRICULAR SEPTUM	NDD
	1-01682	MIPseq	Singleton	LAT	PULMONARY STENOSIS | TRANSPOSITION D-LOOP WITH VENTRICULAR SEPTAL DEFECT	Isolated
	1-01683	MIPseq	Singleton	LAT	AORTIC ARCH HYPOPLASIA | ATRIAL SEPTAL DEFECT | DOUBLE OUTLET RIGHT VENTRICLE | HYPOPLASTIC LEFT VENTRICLE (SUBNORMAL CAVITY VOLUME) | LEFT SIDED ATRIOVENTRICULAR VALVE ATRESIA | LSVC TO CORONARY SINUS | PARTIALLY ANOMALOUS PULMONARY VEINS | RIGHT SUPERIOR VENA CAVA TO RIGHT ATRIUM | TRANSPOSITION D-LOOP	NDD&EC
	1-01684	WES	Trio	LVO	AORTIC STENOSIS | ATRIAL SEPTAL DEFECT | BICOMMISSURAL (BICUSPID, BILEAFLET, BIFOLIATE) AORTIC VALVE | INTERRUPTED AORTIC ARCH TYPE A	Isolated
	1-01685	MIPseq	Singleton	LVO	AORTIC STENOSIS - VALVAR	Isolated
	1-01686	MIPseq	Singleton	CTD	ANEURYSM OF MEMBRANOUS SEPTUM | VENTRICULAR SEPTAL DEFECT, MEMBRANOUS	Isolated
	1-01687	WES	Singleton	LAT	ABDOMINAL SITUS INVERSUS | ABNORMAL BRANCHING RIGHT AORTIC ARCH | AORTIC REGURGITATION | ATRIAL SEPTAL DEFECT, SECUNDUM | BIVENTRICULAR, DISCORDANT ATRIOVENTRICULAR CONNECTION | DISCORDANT VENTRICULOARTERIAL CONNECTION | DOUBLE OUTLET RIGHT VENTRICLE | DOUBLE OUTLET VENTRICULOARTERIAL CONNECTION | MESOCARDIA | PULMONARY STENOSIS, VALVAR | VENTRICULAR SEPTAL DEFECT, MEMBRANOUS	Isolated
	1-01688	MIPseq	Singleton	LAT	DOUBLE OUTLET RIGHT VENTRICLE | DOUBLE OUTLET VENTRICULOARTERIAL CONNECTION | LSVC TO CORONARY SINUS | TRICUSPID ATRESIA + D-TGA + PS (IIB) | UNIVENTRICULAR, ABSENT RIGHT ATRIOVENTRICULAR CONNECTION	Unknown
	1-01691	WES	Trio	AVC	LEFT AORTIC ARCH WITH NORMAL BRANCHING PATTERN | OSTIUM PRIMUM ATRIAL SEPTAL DEFECT, BALANCED | PATENT FORAMEN OVALE	NDD
	1-01692	WES	Trio	LVO	BICOMMISSURAL (BICUSPID, BILEAFLET, BIFOLIATE) AORTIC VALVE	Isolated
	1-01693	WES	Trio	TOF	HYPOPLASTIC LEFT PULMONARY ARTERY | HYPOPLASTIC RIGHT PULMONARY ARTERY | LEFT AORTIC ARCH WITH NORMAL BRANCHING PATTERN | PULMONARY ATRESIA CONGENITAL | SINGLE RIGHT CORONARY | SUPERIOR VENA CAVA ANOMALY | TETRALOGY OF FALLOT WITH PULMONARY ATRESIA | VENTRICULAR SEPTAL DEFECT, MALALIGNMENT	Unknown
	1-01695	MIPseq	Singleton	OTH	EBSTEINS DISEASE | PATENT FORAMEN OVALE | TRICUSPID REGURGITATION	Isolated
	1-01696	WES	Trio	OTH	AORTIC ARCH HYPOPLASIA | AORTIC ATRESIA | HYPOPLASIA ASCENDING AORTA | HYPOPLASTIC RIGHT VENTRICLE (SUBNORMAL CAVITY VOLUME) | PATENT FORAMEN OVALE | TRICUSPID ATRESIA WITH D-LOOP TGA AND NO PULMONARY STENOSIS (TYPE IIC) | TUBULAR HYPOPLASIA OF AORTA + COARCTATION | VENTRICULAR SEPTAL DEFECT	Isolated
	1-01697	MIPseq	Singleton	CTD	DORV, VENTRICULAR DEFECT COMMITTED TO AORTA | DYSPLASTIC PULMONARY VALVE | VENTRICULAR SEPTAL DEFECT	NDD&EC
	1-01698	MIPseq	Singleton	OTH	RIGHT CORONARY ARTERY ARISING FROM THE LEFT SINUS OF VALSALVA	NDD&EC
	1-01699	MIPseq	Singleton	LVO	COARCTATION SIMPLE (ISOLATED) | LEFT AORTIC ARCH WITH NORMAL BRANCHING PATTERN	Isolated
	1-01701	MIPseq	Singleton	AVC	OSTIUM PRIMUM ATRIAL SEPTAL DEFECT, BALANCED	Isolated
	1-01703	WES	Trio	CTD	AORTIC STENOSIS | AORTIC STENOSIS, SUBVALVAR, DISCRETE, MEMBRANEOUS | ATRIAL SEPTAL DEFECT, SECUNDUM | CONGENITAL AORTIC VALVE ABNORMALITY | INTERRUPTED AORTIC ARCH TYPE B | VENTRICULAR SEPTAL DEFECT, SUBPULMONARY OR CONAL	Isolated
	1-01704	MIPseq	Singleton	LAT	ASPLENIA SYNDROME (RIGHT ISOMERISM) | COMMON ATRIUM | DEXTROCARDIA | HETEROTAXY | LEFT SUPERIOR VENA CAVA ENTERING LEFT ATRIUM | LSVC - NON COMMUNICATING WITH RSVC | PULMONARY ATRESIA CONGENITAL | RUPTURED SINUS OF VALSALVA ANEURYSM INTO RIGHT VENTRICLE | TOTALLY ANOMALOUS PULMONARY VENOUS RETURN, SUPRACARDIAC | UNBALANCED COMPLETE ATRIOVENTRICULAR CANAL, RIGHT DOMINANT	EC
	1-01707	MIPseq	Singleton	CTD	ATRIAL SEPTAL DEFECT, SECUNDUM | HYPOPLASTIC RIGHT VENTRICLE (SUBNORMAL CAVITY VOLUME) | HYPOPLASTIC TRICUSPID VALVE | PULMONARY ATRESIA, INTACT VENTRICULAR SEPTUM | RIGHT VENTRICULAR SINUSOIDS	Isolated
	1-01708	WES	Trio	ASD	ATRIAL SEPTAL DEFECT, SECUNDUM | LEFT AORTIC ARCH WITH NORMAL BRANCHING PATTERN	EC
	1-01709	MIPseq	Singleton	LAT	CORONARY ANOMALY, LEFT | PULMONARY STENOSIS, BILATERAL BRANCH PULMONARY ARTERY | RIGHT VENTRICULAR TACHYCARDIA | TRANSPOSITION D-LOOP WITH INTACT VENTRICULAR SEPTUM	Isolated
	1-01710	MIPseq	Singleton	LVO	AORTIC STENOSIS - VALVAR | BICOMMISSURAL (BICUSPID, BILEAFLET, BIFOLIATE) AORTIC VALVE	Isolated
	1-01711	MIPseq	Singleton	OTH	PARTIALLY ANOMALOUS PULMONARY VEINS | SINUS VENOSUS SEPTAL DEFECT	Isolated
	1-01714	MIPseq	Singleton	LVO	BICOMMISSURAL (BICUSPID, BILEAFLET) AORTIC VALVE, RIGHT-LEFT FUSION	Isolated
	1-01715	WES	Trio	CTD	PATENT FORAMEN OVALE | PULMONARY STENOSIS, VALVAR	EC
	1-01716	MIPseq	Singleton	CTD	PULMONARY STENOSIS, VALVAR	Unknown
	1-01717	MIPseq	Singleton	ASD	ATRIAL SEPTAL DEFECT, SECUNDUM	Isolated
	1-01719	MIPseq	Singleton	CTD	PATENT DUCTUS ARTERIOSUS | VENTRICULAR SEPTAL DEFECT, SINGLE	Isolated
	1-01720	MIPseq	Singleton	HLHS	AORTIC ATRESIA | HYPOPLASIA ASCENDING AORTA | HYPOPLASTIC LEFT HEART SYNDROME | HYPOPLASTIC LEFT VENTRICLE (SUBNORMAL CAVITY VOLUME) | LEFT AORTIC ARCH | LEFT AORTIC ARCH WITH NORMAL BRANCHING PATTERN | MITRAL ATRESIA	Isolated
	1-01721	MIPseq	Singleton	OTH	TRICUSPID ATRESIA	EC
	1-01722	MIPseq	Singleton	LAT	ATRIAL SEPTAL DEFECT, SECUNDUM | BIVENTRICULAR, DISCORDANT ATRIOVENTRICULAR CONNECTION | DISCORDANT VENTRICULOARTERIAL CONNECTION | HYPOPLASTIC RIGHT VENTRICLE (SUBNORMAL CAVITY VOLUME) | PULMONARY STENOSIS, VALVAR | SLL | STRADDLING TRICUSPID VALVE | VENTRICULAR SEPTAL DEFECT, MUSCULAR	Unknown
	1-01725	MIPseq	Singleton	CTD	PULMONARY ATRESIA CONGENITAL	EC
	1-01726	MIPseq	Singleton	LAT	DORV, TAUSSIG BING | DOUBLE OUTLET RIGHT VENTRICLE | RIGHT AORTIC ARCH WITH NORMAL BRANCHING PATTERN | TRANSPOSITION D-LOOP | VENTRICULAR SEPTAL DEFECT, SINGLE	Isolated
	1-01728	MIPseq	Singleton	LAT	DEXTROCARDIA | L-LOOP TRANSPOSITION OF THE GREAT ARTERIES WITH VENTRICULAR SEPTAL DEFECT | LSVC - NON COMMUNICATING WITH RSVC | LSVC TO CORONARY SINUS | PULMONARY STENOSIS, SUBVALVAR | VENTRICULAR INVERSION (L-LOOP VENTRICLES) | VENTRICULAR SEPTAL DEFECT, SINGLE	Isolated
	1-01730	MIPseq	Singleton	TOF	TETRALOGY OF FALLOT	Unknown
	1-01731	MIPseq	Singleton	LVO	BICOMMISSURAL (BICUSPID, BILEAFLET, BIFOLIATE) AORTIC VALVE | COARCTATION	Isolated
	1-01732	MIPseq	Singleton	CTD	DOUBLE CHAMBERED RIGHT VENTRICLE | VENTRICULAR SEPTAL DEFECT RESTRICTIVE | VENTRICULAR SEPTAL DEFECT, MEMBRANOUS	Isolated
	1-01733	WES	Singleton	HLHS	ABERRANT RIGHT SUBCLAVIAN ARTERY | ABNORMAL BRANCHING LEFT AORTIC ARCH | AORTIC ATRESIA | HYPOPLASIA ASCENDING AORTA | HYPOPLASTIC LEFT HEART SYNDROME | HYPOPLASTIC LEFT VENTRICLE (SUBNORMAL CAVITY VOLUME) | LEFT AORTIC ARCH | MITRAL ATRESIA | TUBULAR HYPOPLASIA OF AORTA	Isolated
	1-01734	MIPseq	Singleton	LVO	COARCTATION SIMPLE (ISOLATED) | LEFT AORTIC ARCH WITH NORMAL BRANCHING PATTERN	Isolated
	1-01736	MIPseq	Singleton	CTD	HYPOPLASTIC RIGHT VENTRICLE (SUBNORMAL CAVITY VOLUME) | HYPOPLASTIC TRICUSPID VALVE | PATENT FORAMEN OVALE | PULMONARY ATRESIA, INTACT VENTRICULAR SEPTUM | RV TO CORONARY FISTULAE IN PULMONARY ATRESIA WITH INTACT VENTRICULAR SEPTUM	Isolated
	1-01738	MIPseq	Singleton	LAT	TRANSPOSITION D-LOOP	Isolated
	1-01739	MIPseq	Singleton	LAT	AORTIC STENOSIS - SUBVALVAR | SINGLE VENTRICLE, LEFT; DOUBLE INLET LEFT VENTRICLE | TRANSPOSITION D-LOOP | TUBULAR HYPOPLASIA OF AORTA + COARCTATION | VENTRICULAR SEPTAL DEFECT	Isolated
	1-01740	MIPseq	Singleton	ASD	ATRIAL SEPTAL DEFECT, SECUNDUM	Isolated
	1-01741	MIPseq	Singleton	TOF	ANEURYSM, ASCENDING AORTA | TETRALOGY OF FALLOT	Isolated
	1-01742	WES	Trio	CTD	LEFT AORTIC ARCH WITH NORMAL BRANCHING PATTERN | TRUNCUS ARTERIOSUS	NDD&EC
	1-01743	WES	Trio	OTH	ATRIAL SEPTAL DEFECT, SECUNDUM | LEFT AORTIC ARCH WITH NORMAL BRANCHING PATTERN | PULMONARY VENOUS OBSTRUCTION | TOTALLY ANOMALOUS PULMONARY VENOUS RETURN, INFRADIAPHRAGMATIC	Unknown
	1-01744	MIPseq	Singleton	OTH	LEFT AORTIC ARCH WITH NORMAL BRANCHING PATTERN | LSVC TO CORONARY SINUS | PARTIALLY ANOMALOUS PULMONARY VEINS | RIGHT CORONARY ARTERY ARISING FROM THE LEFT SINUS OF VALSALVA | RIGHT SUPERIOR VENA CAVA TO RIGHT ATRIUM | SINUS VENOSUS SEPTAL DEFECT, SUPERIOR TYPE	Unknown
	1-01745	MIPseq	Singleton	LAT	COMMON ATRIUM | DEXTROCARDIA | HETEROTAXY | HYPOPLASTIC LEFT VENTRICLE (SUBNORMAL CAVITY VOLUME) | INTESTINAL MALROTATION | MITRAL STENOSIS | PULMONARY VEIN ANOMALY | RIGHT AORTIC ARCH WITH UNKNOWN BRANCHING PATTERN | SINGLE VENTRICLE IN HETEROTAXY SYNDROME | UNBALANCED COMPLETE ATRIOVENTRICULAR CANAL, RIGHT DOMINANT	EC
	1-01746	MIPseq	Singleton	LAT	ABSENCE OF THE SUPRARENAL INFERIOR VENA CAVA WITH AZYGOUS CONTINUATION | ANOMALOUS HEPATIC VENOUS DRAINAGE OR CONNECTION | BALANCED COMPLETE ATRIOVENTRICULAR CANAL | CLEFT MITRAL VALVE | COMMON ATRIUM | DORV + AVSD (AV CANAL) | HETEROTAXY | PULMONARY STENOSIS, SUBVALVAR | PULMONARY STENOSIS, VALVAR | SUPERIOR VENA CAVA ANOMALY | TOTALLY ANOMALOUS PULMONARY VENOUS RETURN	Isolated
	1-01747	WES	Trio	LAT	TRANSPOSITION D-LOOP WITH INTACT VENTRICULAR SEPTUM | USUAL CORONARY ARTERIES IN D-LOOP TGA	Isolated
	1-01748	MIPseq	Singleton	OTH	LEFT AORTIC ARCH WITH NORMAL BRANCHING PATTERN | MALPOSITIONED ATRIAL SEPTUM (WITH OR WITHOUT PAPVC) | PARTIALLY ANOMALOUS PULMONARY VEINS | PATENT FORAMEN OVALE | SINUS VENOSUS SEPTAL DEFECT, INFERIOR TYPE	Isolated
	1-01749	WES	Trio	HLHS	AORTIC ARCH HYPOPLASIA | HYPOPLASTIC LEFT HEART SYNDROME | LSVC TO CORONARY SINUS | RIGHT SUPERIOR VENA CAVA TO RIGHT ATRIUM | VENTRICULAR SEPTAL DEFECT	Isolated
	1-01750	MIPseq	Singleton	HLHS	DYSPLASTIC MITRAL VALVE | HYPOPLASTIC AORTIC ANNULUS | HYPOPLASTIC LEFT VENTRICLE (SUBNORMAL CAVITY VOLUME) | HYPOPLASTIC MITRAL VALVE | LEFT AORTIC ARCH WITH NORMAL BRANCHING PATTERN | TUBULAR HYPOPLASIA OF AORTA + COARCTATION	Unknown
	1-01751	WES	Trio	OTH	HYPOPLASTIC RIGHT VENTRICLE (SUBNORMAL CAVITY VOLUME) | PREEXCITATION | TRICUSPID ATRESIA + PS OR SMALL VSD (IB)	Unknown
	1-01752	MIPseq	Singleton	CTD	AORTIC REGURGITATION | PROLAPSED AORTIC VALVE | VENTRICULAR SEPTAL DEFECT, MEMBRANOUS	Isolated
	1-01754	MIPseq	Singleton	OTH	MALPOSITIONED ATRIAL SEPTUM (WITH OR WITHOUT PAPVC) | PARTIALLY ANOMALOUS PULMONARY VEINS | SINUS VENOSUS SEPTAL DEFECT, SUPERIOR TYPE	Isolated
	1-01755	MIPseq	Singleton	LAT	PATENT DUCTUS ARTERIOSUS | PULMONARY STENOSIS, LEFT | PULMONARY STENOSIS, VALVAR | TRANSPOSITION D-LOOP WITH VENTRICULAR SEPTAL DEFECT	Isolated
	1-01756	MIPseq	Singleton	AVC	UNBALANCED COMPLETE ATRIOVENTRICULAR CANAL, RIGHT DOMINANT	Isolated
	1-01757	MIPseq	Singleton	CTD	ATRIAL SEPTAL DEFECT, SECUNDUM | VENTRICULAR SEPTAL DEFECT, MEMBRANOUS	Isolated
	1-01758	WES	Trio	CTD	DOUBLE OUTLET LEFT VENTRICLE, SUBAORTIC VENTRICULAR SEPTAL DEFECT | DOUBLE OUTLET RIGHT VENTRICLE | HYPOPLASTIC LEFT VENTRICLE (SUBNORMAL CAVITY VOLUME) | HYPOPLASTIC MITRAL VALVE | VENTRICULAR SEPTAL DEFECT, MULTIPLE | VENTRICULAR SEPTAL DEFECT, MUSCULAR	Isolated
	1-01759	MIPseq	Singleton	LVO	AORTIC REGURGITATION | AORTIC STENOSIS - VALVAR | BICOMMISSURAL (BICUSPID, BILEAFLET, BIFOLIATE) AORTIC VALVE	Isolated
	1-01760	MIPseq	Singleton	LVO	AORTIC STENOSIS - VALVAR | UNICOMMISSURAL (UNICUSPID, UNILEAFLET, UNIFOLIATE) AORTIC VALVE	Isolated
	1-01761	WES	Singleton	HLHS	AORTIC STENOSIS | ATRIAL SEPTAL DEFECT, SECUNDUM | HYPOPLASTIC AORTIC ANNULUS | HYPOPLASTIC AORTIC ISTHMUS | HYPOPLASTIC LEFT HEART SYNDROME | HYPOPLASTIC LEFT VENTRICLE (SUBNORMAL CAVITY VOLUME) | HYPOPLASTIC MITRAL VALVE | MITRAL STENOSIS	Isolated
	1-01762	MIPseq	Singleton	CTD	PULMONARY STENOSIS, VALVAR	Unknown
	1-01763	WES	Trio	LVO	BICOMMISSURAL (BICUSPID, BILEAFLET, BIFOLIATE) AORTIC VALVE | COARCTATION	Isolated
	1-01765	MIPseq	Singleton	LVO	BICOMMISSURAL (BICUSPID, BILEAFLET) AORTIC VALVE, RIGHT-NON FUSION | LEFT AORTIC ARCH WITH NORMAL BRANCHING PATTERN | PATENT FORAMEN OVALE	Isolated
	1-01766	WES	Trio	LAT	CIRCUMFLEX FROM RIGHT IN D-LOOP TGA | LEFT AORTIC ARCH WITH NORMAL BRANCHING PATTERN | SDD | TRANSPOSITION D-LOOP WITH INTACT VENTRICULAR SEPTUM	Unknown
	1-01767	WES	Trio	AVC	ATRIAL SEPTAL DEFECT, SECUNDUM | CLEFT MITRAL VALVE | LEFT AORTIC ARCH WITH NORMAL BRANCHING PATTERN | OSTIUM PRIMUM ATRIAL SEPTAL DEFECT	Isolated
	1-01768	WES	Singleton	HLHS	AORTIC ATRESIA | HYPOPLASTIC LEFT HEART SYNDROME | HYPOPLASTIC LEFT VENTRICLE (SUBNORMAL CAVITY VOLUME) | LSVC TO CORONARY SINUS | MITRAL ATRESIA | TUBULAR HYPOPLASIA OF AORTA + COARCTATION	EC
	1-01769	MIPseq	Singleton	CTD	HEMITRUNCUS, RT (RIGHT PULMONARY ARTERY FROM AORTA) | LEFT AORTIC ARCH	Unknown
	1-01770	MIPseq	Singleton	TOF	TETRALOGY OF FALLOT WITH PULMONARY ATRESIA AND MAPCAS	Isolated
	1-01771	MIPseq	Singleton	HLHS	AORTIC ATRESIA | HYPOPLASTIC LEFT HEART SYNDROME | MITRAL STENOSIS, VALVAR	Isolated
	1-01774	MIPseq	Singleton	TOF	DILATED ASCENDING AORTA | RIGHT AORTIC ARCH | TETRALOGY OF FALLOT	Isolated
	1-01776	MIPseq	Singleton	LAT	ABDOMINAL SITUS SOLITIS | ABSENCE OF THE SUPRARENAL INFERIOR VENA CAVA WITH AZYGOUS CONTINUATION | ATRIAL INVERSION (SITUS INVERSUS OF THE ATRIA) | ATRIAL SEPTAL DEFECT | DEXTROCARDIA | HETEROTAXY | LEFT SIDED AZYGOS | LEFT SUPERIOR VENA CAVA TO RIGHT ATRIUM | RIGHT SUPERIOR VENA CAVA ABSENT	Isolated
	1-01779	WES	Trio	LAT	ATRIAL SEPTAL DEFECT | ATYPICAL CORONARY ARTERIES IN D-LOOP TGA | TRANSPOSITION D-LOOP WITH INTACT VENTRICULAR SEPTUM	Unknown
	1-01780	MIPseq	Singleton	CTD	PULMONARY STENOSIS, VALVAR | RIGHT AORTIC ARCH | SYSTEMIC ARTERY ANOMALY OR ABNORMALITY | VENTRICULAR SEPTAL DEFECT, MEMBRANOUS	Isolated
	1-01782	MIPseq	Singleton	CTD	ABSENT LEFT PULMONARY ARTERY | ATRIAL SEPTAL DEFECT | PATENT DUCTUS ARTERIOSUS | VENTRICULAR SEPTAL DEFECT, MALALIGNMENT	EC
	1-01783	WES	Trio	LVO	AORTIC STENOSIS - VALVAR | BICOMMISSURAL (BICUSPID, BILEAFLET, BIFOLIATE) AORTIC VALVE | LEFT AORTIC ARCH WITH NORMAL BRANCHING PATTERN	Isolated
	1-01784	WES	Trio	OTH	EBSTEINS DISEASE | LEFT AORTIC ARCH WITH NORMAL BRANCHING PATTERN	Isolated
	1-01785	MIPseq	Singleton	OTH	ATYPICAL CLEFT OF MITRAL VALVE	Isolated
	1-01786	MIPseq	Singleton	ASD	ATRIAL SEPTAL DEFECT	Isolated
	1-01787	WES	Trio	LVO	BICOMMISSURAL (BICUSPID, BILEAFLET) AORTIC VALVE, RIGHT-LEFT FUSION | COARCTATION | VENTRICULAR SEPTAL DEFECT	EC
	1-01788	WES	Trio	LVO	AORTIC STENOSIS - VALVAR | BICOMMISSURAL (BICUSPID, BILEAFLET) AORTIC VALVE, RIGHT-NON FUSION | DILATED ASCENDING AORTA	NDD
	1-01789	MIPseq	Singleton	CTD	VENTRICULAR SEPTAL DEFECT, MULTIPLE | VENTRICULAR SEPTAL DEFECT, MUSCULAR	Unknown
	1-01790	WES	Trio	OTH	VENTRICULAR SEPTAL DEFECT, MULTIPLE | VENTRICULAR SEPTAL DEFECT, MUSCULAR	Unknown
	1-01791	MIPseq	Singleton	OTH	CORONARY BRANCHING, ANOMALOUS, LEFT	Isolated
	1-01794	MIPseq	Singleton	LVO	AORTIC STENOSIS - SUBVALVAR | AORTIC STENOSIS - VALVAR | COARCTATION | EXCESSIVE MYOCARDIAL TRABECULATION OR NONCOMPACTION | MITRAL STENOSIS | MITRAL VALVE ABNORMALITY | SHONES SYNDROME COMBINATION COARC,VSD,ABN MIT + AO VAL	Isolated
	1-01795	WES	Trio	TOF	TETRALOGY OF FALLOT	Unknown
	1-01797	MIPseq	Singleton	CTD	MITRAL STENOSIS, PARACHUTE MITRAL VALVE | VENTRICULAR SEPTAL DEFECT, MEMBRANOUS	NDD
	1-01798	WES	Trio	CTD	COARCTATION | DISCONTINUITY OF PULMONARY ARTERIES | LEFT PULMONARY ARTERY ABNORMALITY | RIGHT AORTIC ARCH LEFT LIGAMENT | RIGHT AORTIC ARCH WITH NORMAL BRANCHING PATTERN	Unknown
	1-01799	MIPseq	Singleton	CTD	VENTRICULAR SEPTAL DEFECT, MEMBRANOUS	Isolated
	1-01800	WES	Singleton	LVO	AORTIC STENOSIS, SUBVALVAR, DISCRETE, MEMBRANEOUS	Isolated
	1-01801	MIPseq	Singleton	ASD	ATRIAL SEPTAL DEFECT, SECUNDUM	Isolated
	1-01802	MIPseq	Singleton	CTD	VENTRICULAR SEPTAL DEFECT, MEMBRANOUS	Unknown
	1-01803	MIPseq	Singleton	TOF	ATRIAL SEPTAL DEFECT, SECUNDUM | LEFT AORTIC ARCH WITH NORMAL BRANCHING PATTERN | PULMONARY ATRESIA CONGENITAL | TETRALOGY OF FALLOT WITH PULMONARY ATRESIA | VENTRICULAR SEPTAL DEFECT, MALALIGNMENT | VENTRICULAR SEPTAL DEFECT, MUSCULAR	Isolated
	1-01804	WES	Trio	HLHS	ATRIAL SEPTAL DEFECT, SECUNDUM | COARCTATION | HYPOPLASTIC AORTIC ANNULUS | HYPOPLASTIC LEFT VENTRICLE (SUBNORMAL CAVITY VOLUME) | TRANSVERSE ARCH OBSTRUCTION | VENTRICULAR SEPTAL DEFECT, MUSCULAR, TRABECULAR, APICAL	Unknown
	1-01805	WES	Trio	CTD	ATRIAL SEPTAL DEFECT, SECUNDUM | TRUNCUS ARTERIOSUS TYPE I (MAIN PULMONARY ARTERY PRESENT) | VENTRICULAR SEPTAL DEFECT, SINGLE	EC
	1-01806	MIPseq	Singleton	LAT	ABDOMINAL HETEROTAXY (SITUS AMBIGUOUS) | ANOMALOUS HEPATIC VENOUS DRAINAGE OR CONNECTION | ASPLENIA SYNDROME (RIGHT ISOMERISM) | BILATERAL SUBARTERIAL CONUS | DOUBLE OUTLET RIGHT VENTRICLE | HETEROTAXY | HYPOPLASTIC LEFT VENTRICLE (SUBNORMAL CAVITY VOLUME) | HYPOPLASTIC MAIN PULMONARY ARTERY | LEFT SUPERIOR VENA CAVA ENTERING LEFT ATRIUM | LSVC - COMMUNICATES WITH RSVC | MESOCARDIA | PULMONARY ST…	Unknown
	1-01807	WES	Trio	OTH	ATRIAL SEPTAL DEFECT | TOTALLY ANOMALOUS PULMONARY VENOUS RETURN, SUPRACARDIAC	Unknown
	1-01808	MIPseq	Singleton	LVO	LEFT AORTIC ARCH WITH NORMAL BRANCHING PATTERN | TUBULAR HYPOPLASIA OF AORTA + COARCTATION	Isolated
	1-01809	MIPseq	Singleton	CTD	COARCTATION SIMPLE (ISOLATED) | VENTRICULAR SEPTAL DEFECT, MEMBRANOUS | VENTRICULAR SEPTAL DEFECT, MULTIPLE | VENTRICULAR SEPTAL DEFECT, MUSCULAR	NDD
	1-01810	WES	Trio	LAT	ATRIAL SEPTAL DEFECT, SECUNDUM | TRANSPOSITION D-LOOP WITH INTACT VENTRICULAR SEPTUM	Unknown
	1-01811	WES	Singleton	CTD	LEFT AORTIC ARCH WITH NORMAL BRANCHING PATTERN | VENTRICULAR SEPTAL DEFECT, MEMBRANOUS	EC
	1-01812	MIPseq	Singleton	OTH	VENTRICULAR SEPTAL DEFECT, MUSCULAR, TRABECULAR, MIDVENTRICULAR	Isolated
	1-01813	MIPseq	Singleton	LAT	HYPOPLASTIC RIGHT VENTRICLE (SUBNORMAL CAVITY VOLUME) | INTERRUPTED AORTIC ARCH TYPE B | TRICUSPID ATRESIA WITH D-LOOP TGA AND NO PULMONARY STENOSIS (TYPE IIC) | VENTRICULAR SEPTAL DEFECT	Isolated
	1-01814	MIPseq	Singleton	CTD	TRUNCUS ARTERIOSUS TYPE IA (MAIN PULMONARY ARTERY PRESENT, VSD)	Isolated
	1-01815	WES	Singleton	LAT	DISCONTINUITY OF PULMONARY ARTERIES | LEFT PULMONARY ARTERY ABNORMALITY | LSVC TO CORONARY SINUS | PULMONARY ATRESIA CONGENITAL | RIGHT AORTIC ARCH | TRANSPOSITION D-LOOP WITH VSD AND LV OUTFLOW TRACT OBSTRUCTION	Unknown
	1-01816	WES	Trio	LVO	ATRIAL SEPTAL DEFECT, SECUNDUM | BICOMMISSURAL (BICUSPID, BILEAFLET, BIFOLIATE) AORTIC VALVE | COARCTATION | LEFT AORTIC ARCH	Unknown
	1-01817	WES	Trio	TOF	TETRALOGY OF FALLOT	NDD&EC
	1-01818	WES	Trio	LVO	AORTIC STENOSIS - VALVAR | BICOMMISSURAL (BICUSPID, BILEAFLET) AORTIC VALVE, RIGHT-LEFT FUSION | DILATED AORTIC ROOT | PATENT DUCTUS ARTERIOSUS	Unknown
	1-01820	MIPseq	Singleton	CTD	HYPOPLASTIC RIGHT VENTRICLE (SUBNORMAL CAVITY VOLUME) | HYPOPLASTIC TRICUSPID VALVE | PATENT FORAMEN OVALE | PULMONARY ATRESIA, INTACT VENTRICULAR SEPTUM | RV TO CORONARY FISTULAE IN PULMONARY ATRESIA WITH INTACT VENTRICULAR SEPTUM	NDD&EC
	1-01822	MIPseq	Singleton	CTD	AORTIC ARCH HYPOPLASIA | AORTIC STENOSIS | VENTRICULAR SEPTAL DEFECT	NDD&EC
	1-01823	MIPseq	Singleton	ASD	ATRIAL SEPTAL DEFECT, SECUNDUM	Isolated
	1-01824	WES	Trio	TOF	ABSENT MAIN PULMONARY ARTERY | HYPOPLASTIC LEFT PULMONARY ARTERY | HYPOPLASTIC RIGHT PULMONARY ARTERY | MULTIPLE MAJOR AORTOPULMONARY COLLATERAL ARTERIES (MAPCAS) | PATENT FORAMEN OVALE | RIGHT AORTIC ARCH WITH NORMAL BRANCHING PATTERN | TETRALOGY OF FALLOT WITH PULMONARY ATRESIA AND MAPCAS | VENTRICULAR SEPTAL DEFECT, MALALIGNMENT | VENTRICULAR SEPTAL DEFECT, SINGLE	Isolated
	1-01825	WES	Trio	TOF	ABERRANT LEFT SUBCLAVIAN ARTERY | ABNORMAL BRANCHING RIGHT AORTIC ARCH | HYPOPLASTIC LEFT PULMONARY ARTERY | HYPOPLASTIC RIGHT PULMONARY ARTERY | MULTIPLE MAJOR AORTOPULMONARY COLLATERAL ARTERIES (MAPCAS) | TETRALOGY OF FALLOT WITH PULMONARY ATRESIA AND MAPCAS | VENTRICULAR SEPTAL DEFECT, MALALIGNMENT | VENTRICULAR SEPTAL DEFECT, SINGLE	EC
	1-01826	MIPseq	Singleton	LVO	AORTIC STENOSIS - VALVAR | BICOMMISSURAL (BICUSPID, BILEAFLET, BIFOLIATE) AORTIC VALVE | COARCTATION	Unknown
	1-01827	MIPseq	Singleton	CTD	ANOMALOUS ORIGIN OF LEFT CORONARY ARTERY FROM PULMONARY ARTERY | ATRIAL SEPTAL DEFECT, SECUNDUM | DORV, TAUSSIG BING | DYSPLASTIC PULMONARY VALVE | PULMONARY STENOSIS, VALVAR	Isolated
	1-01828	WES	Trio	TOF	TETRALOGY OF FALLOT	Isolated
	1-01829	WES	Trio	TOF	ATRIAL SEPTAL DEFECT, SECUNDUM | LEFT AORTIC ARCH WITH NORMAL BRANCHING PATTERN | TETRALOGY OF FALLOT WITH PULMONARY ATRESIA	Unknown
	1-01832	MIPseq	Singleton	CTD	HYPOPLASTIC RIGHT VENTRICLE (SUBNORMAL CAVITY VOLUME) | LEFT AORTIC ARCH WITH NORMAL BRANCHING PATTERN | PATENT FORAMEN OVALE | PULMONARY STENOSIS, VALVAR	Isolated
	1-01833	WES	Trio	HLHS	AORTIC ATRESIA | HYPOPLASIA ASCENDING AORTA | HYPOPLASTIC LEFT HEART SYNDROME | HYPOPLASTIC LEFT VENTRICLE (SUBNORMAL CAVITY VOLUME) | LEFT AORTIC ARCH WITH NORMAL BRANCHING PATTERN | LEVOATRIALCARDINAL VEIN | MITRAL ATRESIA	Unknown
	1-01834	WES	Trio	HLHS	AORTIC ATRESIA | HYPOPLASIA ASCENDING AORTA | HYPOPLASTIC LEFT HEART SYNDROME | HYPOPLASTIC LEFT VENTRICLE (SUBNORMAL CAVITY VOLUME) | HYPOPLASTIC MITRAL VALVE | LEFT AORTIC ARCH WITH NORMAL BRANCHING PATTERN	Unknown
	1-01835	MIPseq	Singleton	LAT	ABDOMINAL SITUS SOLITIS | DEXTROCARDIA | DORV, VENTRICULAR DEFECT COMMITTED TO PULMONARY ARTERY | L-LOOP CORRECTED TGA {SL?} WITH VENTRICULAR SEPTAL DEFECT AND PULMONARY STENOSIS | PULMONARY STENOSIS, SUBVALVAR | PULMONARY STENOSIS, VALVAR	Unknown
	1-01837	WES	Trio	CTD	HYPOPLASTIC RIGHT VENTRICLE (SUBNORMAL CAVITY VOLUME) | HYPOPLASTIC TRICUSPID VALVE | LEFT AORTIC ARCH WITH NORMAL BRANCHING PATTERN | PULMONARY ATRESIA, INTACT VENTRICULAR SEPTUM | PULMONARY ATRESIA,VALVAR	Isolated
	1-01838	WES	Trio	LAT	ABSENCE OF THE SUPRARENAL INFERIOR VENA CAVA WITH AZYGOUS CONTINUATION | COARCTATION | LEFT AORTIC ARCH | LSVC TO CORONARY SINUS | RIGHT SUPERIOR VENA CAVA ABSENT	EC
	1-01839	WES	Trio	CTD	PULMONARY STENOSIS, VALVAR | VENTRICULAR SEPTAL DEFECT, MEMBRANOUS	Isolated
	1-01840	MIPseq	Singleton	LAT	ATRIAL SEPTAL DEFECT, SECUNDUM | EBSTEINS DISEASE | L-LOOP CORRECTED TRANSPOSITION {SL?} WITH INTACT VENTRICULAR SEPTUM | SLL	Isolated
	1-01841	WES	Trio	LVO	ATRIAL SEPTAL DEFECT, SECUNDUM | COARCTATION | CONGENITAL AORTIC VALVE ABNORMALITY | LEFT AORTIC ARCH | PULMONARY STENOSIS, BRANCH PULMONARY ARTERY	Unknown
	1-01842	MIPseq	Singleton	TOF	TETRALOGY OF FALLOT	Unknown
	1-01843	MIPseq	Singleton	LVO	COARCTATION SIMPLE (ISOLATED)	Isolated
	1-01844	MIPseq	Singleton	CTD	DISCONTINUITY OF PULMONARY ARTERIES | HYPOPLASTIC RIGHT VENTRICLE (SUBNORMAL CAVITY VOLUME) | LSVC TO CORONARY SINUS | PULMONARY ATRESIA, INTACT VENTRICULAR SEPTUM | RIGHT SUPERIOR VENA CAVA TO RIGHT ATRIUM | RIGHT VENTRICULAR DEPENDENT CORONARY CIRCULATION | SECUNDUM ATRIAL SEPTAL DEFECT, RESTRICTIVE	Isolated
	1-01845	WES	Trio	CTD	INTERRUPTED AORTIC ARCH TYPE C | VENTRICULAR SEPTAL DEFECT WITH INTERRUPTED AORTIC ARCH	Isolated
	1-01847	WES	Trio	HLHS	AORTIC ARCH HYPOPLASIA | AORTIC ATRESIA | ATRIAL SEPTAL DEFECT, SECUNDUM | HYPOPLASTIC LEFT VENTRICLE (SUBNORMAL CAVITY VOLUME) | MITRAL ATRESIA | PULMONARY STENOSIS, VALVAR	Unknown
	1-01848	WES	Singleton	HLHS	HYPOPLASTIC LEFT HEART SYNDROME | VENTRICULAR SEPTAL DEFECT, MUSCULAR, TRABECULAR, APICAL	Unknown
	1-01849	WES	Trio	ASD	ATRIAL SEPTAL DEFECT, SECUNDUM | LEFT AORTIC ARCH WITH NORMAL BRANCHING PATTERN	EC
	1-01851	WES	Trio	AVC	BALANCED COMPLETE ATRIOVENTRICULAR CANAL | COARCTATION | PULMONARY ARTERIAL DISEASE	Isolated
	1-01852	WES	Trio	CTD	VENTRICULAR SEPTAL DEFECT, MEMBRANOUS	Unknown
	1-01854	WES	Trio	LAT	TRANSPOSITION D-LOOP	Unknown
	1-01855	MIPseq	Singleton	CTD	CORONARY ANOMALY, LEFT | INTRAMURAL CORONARY ARTERY | TRUNCUS ARTERIOSUS | VENTRICULAR SEPTAL DEFECT	EC
	1-01856	WES	Trio	LVO	AORTIC ARCH HYPOPLASIA | SUBVALVAR AORTIC STENOSIS, DEVIATION OF CONAL SEPTUM | VENTRICULAR SEPTAL DEFECT, MALALIGNMENT	Unknown
	1-01857	MIPseq	Singleton	CTD	ATRIAL SEPTAL DEFECT, SECUNDUM | TRICUSPID ATRESIA + NO PULMONARY STENOSIS AND LARGE VSD (IC)	Isolated
	1-01859	MIPseq	Singleton	CTD	ATRIAL SEPTAL DEFECT, SECUNDUM | PULMONARY STENOSIS, VALVAR	Isolated
	1-01860	MIPseq	Singleton	AVC	ANOMALOUS HEPATIC VENOUS DRAINAGE OR CONNECTION | COMMON ATRIUM | DORV + AVSD (AV CANAL) | HYPOPLASTIC LEFT VENTRICLE (SUBNORMAL CAVITY VOLUME) | LEFT SUPERIOR VENA CAVA ENTERING LEFT ATRIUM | PULMONARY STENOSIS, SUBVALVAR | PULMONARY STENOSIS, VALVAR | RIGHT AORTIC ARCH WITH NORMAL BRANCHING PATTERN | RIGHT SUPERIOR VENA CAVA TO RIGHT ATRIUM | UNBALANCED COMPLETE ATRIOVENTRICULAR CANAL, RIGHT DO…	Isolated
	1-01861	WES	Trio	LAT	CIRCUMFLEX FROM RIGHT IN D-LOOP TGA | TRANSPOSITION D-LOOP WITH VENTRICULAR SEPTAL DEFECT	Isolated
	1-01862	MIPseq	Singleton	LAT	ABSENCE OF THE SUPRARENAL INFERIOR VENA CAVA WITH AZYGOUS CONTINUATION | ATRIAL SEPTAL DEFECT, SECUNDUM | COMMON AV VALVE REGURGITATION | HETEROTAXY | LSVC TO CORONARY SINUS | MITRAL STENOSIS, PARACHUTE MITRAL VALVE | PULMONARY STENOSIS, VALVAR | RIGHT AORTIC ARCH WITH NORMAL BRANCHING PATTERN | RIGHT INFERIOR VENA CAVA ENTERS LEFT ATRIUM | SDS | SITUS AMBIGUOUS | SUBAORTIC STENOSIS. TUNNEL TYPE …	EC
	1-01863	MIPseq	Singleton	CTD	VENTRICULAR SEPTAL DEFECT, MEMBRANOUS	Isolated
	1-01864	MIPseq	Singleton	CTD	PULMONARY STENOSIS, VALVAR | RIGHT VENTRICULAR VOLUME OVERLOAD	Isolated
	1-01865	MIPseq	Singleton	LAT	D-LOOP CORRECTED TRANSPOSITION {ID?} WITH VENTRICULAR SEPTAL DEFECT	Isolated
	1-01866	WES	Trio	CTD	DORV, VENTRICULAR DEFECT UNCOMMITTED | PULMONARY STENOSIS, SUPRAVALVAR | PULMONARY STENOSIS, VALVAR	Unknown
	1-01868	MIPseq	Singleton	CTD	ATRIAL SEPTAL DEFECT, SECUNDUM | LEFT AORTIC ARCH WITH UNKNOWN BRANCHING PATTERN | VENTRICULAR SEPTAL DEFECT, MEMBRANOUS	Isolated
	1-01869	WES	Trio	OTH	ATRIAL SEPTAL DEFECT, SECUNDUM | PULMONARY VEIN ATRESIA | PULMONARY VEIN STENOSIS	EC
	1-01870	MIPseq	Singleton	TOF	PULMONARY STENOSIS, SUBVALVAR | TETRALOGY OF FALLOT	Unknown
	1-01872	WES	Trio	HLHS	HYPOPLASTIC LEFT HEART SYNDROME | PARTIALLY ANOMALOUS PULMONARY VEINS	EC
	1-01873	WES	Trio	CTD	HYPOPLASTIC RIGHT VENTRICLE (SUBNORMAL CAVITY VOLUME) | PULMONARY ATRESIA, INTACT VENTRICULAR SEPTUM	Isolated
	1-01874	WES	Trio	CTD	LEFT AORTIC ARCH WITH NORMAL BRANCHING PATTERN | VENTRICULAR SEPTAL DEFECT, MEMBRANOUS	EC
	1-01875	MIPseq	Singleton	LAT	INTRAMURAL LEFT CORONARY ARTERY IN D-LOOP TGA | TRANSPOSITION D-LOOP	EC
	1-01876	MIPseq	Singleton	CTD	DOUBLE CHAMBERED RIGHT VENTRICLE | VENTRICULAR SEPTAL DEFECT, MUSCULAR	Isolated
	1-01877	MIPseq	Singleton	LVO	BICOMMISSURAL (BICUSPID, BILEAFLET, BIFOLIATE) AORTIC VALVE | SINGLE VENTRICLE | VENTRICULAR SEPTAL DEFECT | VENTRICULAR SEPTAL DEFECT, MULTIPLE	Unknown
	1-01878	MIPseq	Singleton	CTD	CONGENITAL MITRAL VALVE ABNORMALITY | MITRAL REGURGITATION | VENTRICULAR SEPTAL DEFECT, MEMBRANOUS	Unknown
	1-01879	MIPseq	Singleton	CTD	LEFT AORTIC ARCH WITH NORMAL BRANCHING PATTERN | PARTIALLY ANOMALOUS PULMONARY VEINS | VENTRICULAR SEPTAL DEFECT RESTRICTIVE | VENTRICULAR SEPTAL DEFECT, MEMBRANOUS	Isolated
	1-01880	WES	Trio	HLHS	AORTIC STENOSIS | ATRIAL SEPTAL DEFECT, SECUNDUM | HYPOPLASIA ASCENDING AORTA | HYPOPLASTIC AORTIC ANNULUS | HYPOPLASTIC LEFT HEART SYNDROME | HYPOPLASTIC LEFT VENTRICLE (SUBNORMAL CAVITY VOLUME) | HYPOPLASTIC MITRAL VALVE | MITRAL STENOSIS	Isolated
	1-01881	WES	Trio	TOF	TETRALOGY OF FALLOT WITH PULMONARY ATRESIA	EC
	1-01882	MIPseq	Singleton	CTD	PULMONARY ARTERIAL DISEASE | VENTRICULAR SEPTAL DEFECT, MEMBRANOUS	Isolated
	1-01886	WES	Trio	CTD	ABERRANT RIGHT SUBCLAVIAN ARTERY | ABNORMAL BRANCHING LEFT AORTIC ARCH | AORTIC ARCH HYPOPLASIA | AORTIC ATRESIA | CONGENITAL AORTIC VALVE ABNORMALITY	EC
	1-01888	MIPseq	Singleton	LAT	PULMONARY STENOSIS, SUBVALVAR | PULMONARY STENOSIS, VALVAR | TRANSPOSITION D-LOOP WITH VENTRICULAR SEPTAL DEFECT | VENTRICULAR SEPTAL DEFECT, MEMBRANOUS	Isolated
	1-01891	MIPseq	Singleton	LAT	ABSENCE OF THE SUPRARENAL INFERIOR VENA CAVA WITH AZYGOUS CONTINUATION | ABSENT MAIN PULMONARY ARTERY | ANATOMICALLY CORRECTED MALPOSITION OF THE GREAT ARTERIES | ATRIAL SEPTAL DEFECT, SECUNDUM | COMMON AV VALVE REGURGITATION | COMPLETE COMMON AV CANAL | HETEROTAXY | HYPOPLASTIC LEFT VENTRICLE (SUBNORMAL CAVITY VOLUME) | LSVC TO CORONARY SINUS | PULMONARY ATRESIA,VALVAR | RIGHT AORTIC ARCH | RIGH…	NDD
	1-01892	WES	Trio	LAT	ABDOMINAL HETEROTAXY (SITUS AMBIGUOUS) | ANOMALOUS HEPATIC VENOUS DRAINAGE OR CONNECTION | AORTIC ARCH HYPOPLASIA | ASPLENIA SYNDROME (RIGHT ISOMERISM) | HETEROTAXY | HYPOPLASIA ASCENDING AORTA | HYPOPLASTIC AORTIC ANNULUS | HYPOPLASTIC RIGHT VENTRICLE (SUBNORMAL CAVITY VOLUME) | LEFT SUPERIOR VENA CAVA ENTERING LEFT ATRIUM | LSVC - COMMUNICATES WITH RSVC | OBSTRUCTED TOTALLY ANOMALOUS PULMONARY …	EC
	1-01893	WES	Trio	LVO	COARCTATION	Isolated
	1-01895	WES	Trio	OTH	LEFT SUPERIOR VENA CAVA TO RIGHT ATRIUM | PARTIALLY ANOMALOUS PULMONARY VEINS | SINUS VENOSUS SEPTAL DEFECT, SUPERIOR TYPE	Isolated
	1-01896	MIPseq	Singleton	CTD	HYPOPLASTIC RIGHT VENTRICLE (SUBNORMAL CAVITY VOLUME) | PULMONARY ATRESIA, INTACT VENTRICULAR SEPTUM | TRICUSPID STENOSIS	Unknown
	1-01897	MIPseq	Singleton	OTH	HYPOPLASTIC RIGHT VENTRICLE (SUBNORMAL CAVITY VOLUME) | SINGLE VENTRICLE, LEFT; DOUBLE INLET LEFT VENTRICLE | STRADDLING RIGHT SIDED ATRIOVENTRICULAR VALVE | VENTRICULAR SEPTAL DEFECT	Isolated
	1-01898	MIPseq	Singleton	TOF	RIGHT AORTIC ARCH | TETRALOGY OF FALLOT	EC
	1-01899	MIPseq	Singleton	CTD	RIGHT VENTRICULAR OUTFLOW OBSTRUCTION DUE TO ABNORMAL MUSCLE BAND(S) | VENTRICULAR SEPTAL DEFECT, SINGLE	Isolated
	1-01900	MIPseq	Singleton	CTD	VENTRICULAR SEPTAL DEFECT, MUSCULAR	Isolated
	1-01902	MIPseq	Singleton	AVC	ATRIOVENTRICULAR CANAL WITH ISOLATED VENTRICULAR COMPONENT (NO PRIMUM ASD) | DORV + AVSD (AV CANAL) | SUPERIOR-INFERIOR VENTRICLES UP-DOWN STAIRS VENTRICLES	Isolated
	1-01903	WES	Trio	CTD	ATRIAL SEPTAL DEFECT, SECUNDUM | VENTRICULAR SEPTAL DEFECT RESTRICTIVE | VENTRICULAR SEPTAL DEFECT, MEMBRANOUS	Unknown
	1-01904	WES	Trio	ASD	ATRIAL SEPTAL DEFECT, SECUNDUM	NDD&EC
	1-01905	WES	Trio	OTH	ATRIAL SEPTAL DEFECT, SECUNDUM | PULMONARY STENOSIS, VALVAR	Isolated
	1-01906	MIPseq	Singleton	LVO	BICOMMISSURAL (BICUSPID, BILEAFLET, BIFOLIATE) AORTIC VALVE | PARACHUTE MITRAL VALVE | TUBULAR HYPOPLASIA OF AORTA + COARCTATION | VENTRICULAR SEPTAL DEFECT, SINGLE	EC
	1-01907	WES	Trio	TOF	RIGHT AORTIC ARCH WITH NORMAL BRANCHING PATTERN | TETRALOGY OF FALLOT	Unknown
	1-01908	MIPseq	Singleton	LAT	SINGLE RIGHT CORONARY IN D-LOOP TGA | TRANSPOSITION D-LOOP WITH INTACT VENTRICULAR SEPTUM	Isolated
	1-01909	MIPseq	Singleton	LAT	COMPLETE HEART BLOCK | EBSTEIN MALFORMATION OF THE LEFT ATRIOVENTRICULAR VALVE | L-LOOP CORRECTED TRANSPOSITION {SL?} WITH VENTRICULAR SEPTAL DEFECT | PATENT FORAMEN OVALE | VENTRICULAR INVERSION (L-LOOP VENTRICLES)	Isolated
	1-01910	MIPseq	Singleton	LAT	LEFT AORTIC ARCH WITH NORMAL BRANCHING PATTERN | TRANSPOSITION D-LOOP WITH VENTRICULAR SEPTAL DEFECT | USUAL CORONARY ARTERIES IN D-LOOP TGA | VENTRICULAR SEPTAL DEFECT	Isolated
	1-01911	WES	Trio	LAT	BICUSPID PULMONARY VALVE | LEFT AORTIC ARCH WITH NORMAL BRANCHING PATTERN | SDD | TRANSPOSITION D-LOOP WITH INTACT VENTRICULAR SEPTUM | USUAL CORONARY ARTERIES IN D-LOOP TGA	Isolated
	1-01913	WES	Trio	OTH	BICOMMISSURAL (BICUSPID, BILEAFLET, BIFOLIATE) AORTIC VALVE | COARCTATION | RESTRICTIVE BULBOVENTRICULAR FORAMEN | SINGLE VENTRICLE, LEFT; DOUBLE INLET LEFT VENTRICLE | TRANSPOSITION D-LOOP	Isolated
	1-01914	WES	Trio	OTH	EBSTEINS DISEASE	Isolated
	1-01915	WES	Trio	CTD	BICOMMISSURAL (BICUSPID, BILEAFLET, BIFOLIATE) AORTIC VALVE | COARCTATION SIMPLE (ISOLATED) | LEFT AORTIC ARCH WITH NORMAL BRANCHING PATTERN | VENTRICULAR SEPTAL DEFECT, MEMBRANOUS	EC
	1-01916	WES	Trio	LAT	ABSENCE OF THE SUPRARENAL INFERIOR VENA CAVA WITH AZYGOUS CONTINUATION | HETEROTAXY | PATENT FORAMEN OVALE | POLYSPLENIA SYNDROME (LEFT ISOMERISM) | VENTRICULAR SEPTAL DEFECT, MEMBRANOUS | VENTRICULAR SEPTAL DEFECT, SINGLE	EC
	1-01917	WES	Trio	LVO	BICOMMISSURAL (BICUSPID, BILEAFLET) AORTIC VALVE, RIGHT-LEFT FUSION	EC
	1-01918	WES	Trio	CTD	LEFT AORTIC ARCH WITH NORMAL BRANCHING PATTERN | VENTRICULAR SEPTAL DEFECT, MEMBRANOUS	Unknown
	1-01919	MIPseq	Singleton	LVO	AORTIC REGURGITATION | AORTIC STENOSIS | BICOMMISSURAL (BICUSPID, BILEAFLET, BIFOLIATE) AORTIC VALVE | COARCTATION | DILATED ASCENDING AORTA	Isolated
	1-01920	MIPseq	Singleton	LVO	AORTIC STENOSIS | LEFT VENTRICULAR OUTFLOW TRACT OBSTRUCTION	EC
	1-01921	MIPseq	Singleton	TOF	DYSPLASTIC (ABSENT) PULMONARY VALVE SYNDROME (TOF WITH APVS) | TETRALOGY OF FALLOT	Isolated
	1-01923	WES	Trio	OTH	BIVENTRICULAR, DISCORDANT ATRIOVENTRICULAR CONNECTION | DOUBLE OUTLET VENTRICULOARTERIAL CONNECTION | DYSPLASTIC TRICUSPID VALVE | RESTRICTIVE PATENT FORAMEN OVALE | TRICUSPID REGURGITATION | VENTRICULAR SEPTAL DEFECT, SINGLE	Isolated
	1-01924	WES	Trio	CTD	VENTRICULAR SEPTAL DEFECT, MEMBRANOUS	Isolated
	1-01925	WES	Trio	HLHS	COARCTATION SIMPLE (ISOLATED) | HYPOPLASTIC LEFT VENTRICLE (SUBNORMAL CAVITY VOLUME)	NDD&EC
	1-01929	MIPseq	Singleton	CTD	COARCTATION | MULTIPLE ATRIAL SEPTAL DEFECTS | VENTRICULAR SEPTAL DEFECT, MALALIGNMENT	Unknown
	1-01930	MIPseq	Singleton	TOF	HYPOPLASTIC LEFT PULMONARY ARTERY | HYPOPLASTIC MAIN PULMONARY ARTERY | HYPOPLASTIC RIGHT PULMONARY ARTERY | MULTIPLE AORTOPULMONARY COLLATERAL ARTERIES | TETRALOGY OF FALLOT | VENTRICULAR SEPTAL DEFECT, SINGLE	NDD&EC
	1-01932	MIPseq	Singleton	LVO	AORTIC STENOSIS - VALVAR | DYSPLASTIC AORTIC VALVE CUSP(S)	Isolated
	1-01933	WES	Trio	LVO	BICOMMISSURAL (BICUSPID, BILEAFLET) AORTIC VALVE, RIGHT-NON FUSION	Isolated
	1-01935	MIPseq	Singleton	TOF	RIGHT AORTIC ARCH WITH UNKNOWN BRANCHING PATTERN | TETRALOGY OF FALLOT WITH PULMONARY ATRESIA AND MAPCAS	Isolated
	1-01936	WES	Trio	LVO	AORTIC STENOSIS - VALVAR | BICOMMISSURAL (BICUSPID, BILEAFLET, BIFOLIATE) AORTIC VALVE | CORONARY ANOMALY, LEFT	Isolated
	1-01937	MIPseq	Singleton	TOF	PULMONARY STENOSIS, SUBVALVAR | PULMONARY STENOSIS, VALVAR | TETRALOGY OF FALLOT	Unknown
	1-01938	MIPseq	Singleton	OTH	ATRIAL SEPTAL DEFECT, SECUNDUM | CORONARY ARTERIO-VENOUS FISTULA | CORONARY ARTERY ANEURYSM | DILATED (ECTATIC) CORONARY ARTERY | DILATED LEFT ATRIUM | MAIN PULMONARY ARTERY ABNORMALITY | MITRAL VALVE ABNORMALITY | TRICUSPID REGURGITATION	EC
	1-01939	MIPseq	Singleton	OTH	ANEURYSM, SYSTEMIC ARTERY | AORTIC ABNORMALITY | COLLATERAL VESSEL	EC
	1-01940	MIPseq	Singleton	ASD	ATRIAL SEPTAL DEFECT, SECUNDUM | LEFT AORTIC ARCH WITH NORMAL BRANCHING PATTERN	EC
	1-01941	WES	Trio	LAT	AORTIC ARCH HYPOPLASIA | ATRIAL SEPTAL DEFECT, SECUNDUM | HYPOPLASTIC AORTIC ISTHMUS | LEFT AORTIC ARCH WITH NORMAL BRANCHING PATTERN | TRANSPOSITION D-LOOP WITH VSD AND LV OUTFLOW TRACT OBSTRUCTION | USUAL CORONARY ARTERIES IN D-LOOP TGA | VENTRICULAR SEPTAL DEFECT, MUSCULAR	Unknown
	1-01942	MIPseq	Singleton	TOF	LEFT AORTIC ARCH WITH NORMAL BRANCHING PATTERN | PULMONARY STENOSIS, SUBVALVAR | PULMONARY STENOSIS, VALVAR | TETRALOGY OF FALLOT | VENTRICULAR SEPTAL DEFECT, MALALIGNMENT	Isolated
	1-01943	WES	Trio	TOF	TETRALOGY OF FALLOT	NDD
	1-01945	WES	Trio	LAT	TRANSPOSITION D-LOOP | TRANSPOSITION D-LOOP WITH VENTRICULAR SEPTAL DEFECT | USUAL CORONARY ARTERIES IN D-LOOP TGA | VENTRICULAR SEPTAL DEFECT, SINGLE | VENTRICULAR SEPTAL DEFECT, SUBPULMONARY OR CONAL	Unknown
	1-01946	WES	Trio	HLHS	AORTIC ATRESIA | HYPOPLASTIC LEFT HEART SYNDROME | MITRAL ATRESIA	NDD
	1-01948	MIPseq	Singleton	AVC	COMPLETE COMMON AV CANAL	Isolated
	1-01949	MIPseq	Singleton	LVO	AORTIC STENOSIS - VALVAR | UNICOMMISSURAL (UNICUSPID, UNILEAFLET, UNIFOLIATE) AORTIC VALVE	Isolated
	1-01951	WES	Trio	LAT	CIRCUMFLEX FROM RIGHT IN D-LOOP TGA | LEFT AORTIC ARCH WITH NORMAL BRANCHING PATTERN | TRANSPOSITION D-LOOP WITH INTACT VENTRICULAR SEPTUM	EC
	1-01952	WES	Trio	LVO	BICOMMISSURAL (BICUSPID, BILEAFLET) AORTIC VALVE, RIGHT-LEFT FUSION | DILATED AORTA | LOEYS DIETZ SYNDROME	EC
	1-01953	WES	Trio	TOF	DILATED AORTIC ROOT | DISCONTINUITY OF PULMONARY ARTERIES | RIGHT AORTIC ARCH WITH UNKNOWN BRANCHING PATTERN | RIGHT-SIDED DESCENDING AORTA | TETRALOGY OF FALLOT WITH PULMONARY ATRESIA AND MAPCAS	NDD&EC
	1-01954	WES	Trio	OTH	ABSENT RIGHT PULMONARY ARTERY | ATRIAL SEPTAL DEFECT, SECUNDUM | BICOMMISSURAL (BICUSPID, BILEAFLET) AORTIC VALVE, RIGHT-LEFT FUSION | BICOMMISSURAL (BICUSPID, BILEAFLET, BIFOLIATE) AORTIC VALVE | HYPOPLASTIC RIGHT VENTRICLE (SUBNORMAL CAVITY VOLUME) | MAJOR AORTOPULMONARY COLLATERAL ARTERY | MALPOSITIONED ATRIAL SEPTUM (WITH OR WITHOUT PAPVC) | SINGLE RIGHT CORONARY | SINUS VENOSUS SEPTAL DEFECT…	EC
	1-01955	WES	Singleton	LAT	HYPOPLASTIC RIGHT VENTRICLE (SUBNORMAL CAVITY VOLUME) | TRICUSPID ATRESIA WITH D-LOOP TGA AND NO PULMONARY STENOSIS (TYPE IIC) | VENTRICULAR SEPTAL DEFECT	Isolated
	1-01956	MIPseq	Singleton	LAT	ABDOMINAL SITUS INVERSUS | ATRIAL INVERSION (SITUS INVERSUS OF THE ATRIA) | BALANCED COMPLETE ATRIOVENTRICULAR CANAL | BRONCHIAL SITUS INVERSUS | CORONARY SINUS OSTIAL ATRESIA | INFERIOR VENA CAVA LEFT SIDED | LEFT PULMONARY ARTERY STENOSIS, CENTRAL | PATENT DUCTUS ARTERIOSUS, RIGHT SIDED | PULMONARY ATRESIA CONGENITAL | RIGHT AORTIC ARCH WITH NORMAL BRANCHING PATTERN | RIGHT PULMONARY ARTERY STE…	NDD
	1-01957	MIPseq	Singleton	LAT	TRANSPOSITION D-LOOP WITH VENTRICULAR SEPTAL DEFECT	Isolated
	1-01959	MIPseq	Singleton	AVC	LEFT AORTIC ARCH WITH NORMAL BRANCHING PATTERN | OSTIUM PRIMUM ATRIAL SEPTAL DEFECT, BALANCED	Isolated
	1-01960	MIPseq	Singleton	ASD	ATRIAL SEPTAL DEFECT, SECUNDUM | SINO-SEPTAL DEFECT	Isolated
	1-01961	MIPseq	Singleton	ASD	ATRIAL SEPTAL DEFECT, SECUNDUM	NDD&EC
	1-01962	MIPseq	Singleton	CTD	ABSENT RIGHT PULMONARY ARTERY | LSVC TO CORONARY SINUS	EC
	1-01963	WES	Trio	AVC	AORTIC ARCH HYPOPLASIA | CLEFT MITRAL VALVE | UNBALANCED TRANSITIONAL ATRIOVENTRICULAR CANAL, RIGHT DOMINANT	Unknown
	1-01965	WES	Trio	LVO	COARCTATION	Unknown
	1-01966	WES	Trio	LAT	AORTIC ARCH HYPOPLASIA | ATRIAL SEPTAL DEFECT, SECUNDUM | CIRCUMFLEX FROM RIGHT IN D-LOOP TGA | DORV, VENTRICULAR DEFECT COMMITTED TO PULMONARY ARTERY | PATENT DUCTUS ARTERIOSUS | TRANSPOSITION D-LOOP	Unknown
	1-01967	MIPseq	Singleton	CTD	PULMONARY ARTERIAL DISEASE | VENTRICULAR SEPTAL DEFECT, MEMBRANOUS	EC
	1-01968	WES	Singleton	HLHS	AORTIC ARCH HYPOPLASIA | COARCTATION SIMPLE (ISOLATED) | HYPOPLASTIC AORTIC ANNULUS | HYPOPLASTIC LEFT VENTRICLE (SUBNORMAL CAVITY VOLUME) | HYPOPLASTIC MITRAL VALVE | LEFT AORTIC ARCH WITH NORMAL BRANCHING PATTERN	Unknown
	1-01969	WES	Trio	HLHS	AORTIC ARCH HYPOPLASIA | AORTIC ATRESIA | COARCTATION | HYPOPLASTIC AORTIC ISTHMUS | HYPOPLASTIC LEFT HEART SYNDROME | HYPOPLASTIC LEFT VENTRICLE (SUBNORMAL CAVITY VOLUME) | MITRAL STENOSIS, VALVAR	Isolated
	1-01970	WES	Trio	CTD	ATRIAL SEPTAL DEFECT | PULMONARY STENOSIS, SUBVALVAR | PULMONARY STENOSIS, VALVAR | TRICUSPID ATRESIA + D-TGA + PS (IIB) | VENTRICULAR SEPTAL DEFECT	Isolated
	1-01972	WES	Trio	AVC	ATRIAL SEPTAL DEFECT, SECUNDUM | CLEFT MITRAL VALVE WITH REGURGITATION | OSTIUM PRIMUM ATRIAL SEPTAL DEFECT, BALANCED	Unknown
	1-01973	MIPseq	Singleton	LAT	TRANSPOSITION D-LOOP WITH INTACT VENTRICULAR SEPTUM	Isolated
	1-01974	MIPseq	Singleton	CTD	ATRIAL SEPTAL DEFECT, SECUNDUM | TRICUSPID ATRESIA + PS OR SMALL VSD (IB) | VENTRICULAR SEPTAL DEFECT, MEMBRANOUS	Isolated
	1-01976	MIPseq	Singleton	HLHS	AORTIC ARCH HYPOPLASIA | AORTIC ATRESIA | COARCTATION | HYPOPLASTIC LEFT HEART SYNDROME | MITRAL STENOSIS, VALVAR | RESTRICTIVE PATENT FORAMEN OVALE	Unknown
	1-01977	MIPseq	Singleton	CTD	ATRIAL SEPTAL DEFECT, SECUNDUM | HYPOPLASTIC TRICUSPID VALVE | PULMONARY ATRESIA, INTACT VENTRICULAR SEPTUM	Unknown
	1-01978	MIPseq	Singleton	LVO	AORTIC ARCH HYPOPLASIA | AORTIC STENOSIS - VALVAR | BICOMMISSURAL (BICUSPID, BILEAFLET) AORTIC VALVE, RIGHT-NON FUSION	EC
	1-01979	MIPseq	Singleton	HLHS	AORTIC ATRESIA | ATRIAL SEPTAL DEFECT, SECUNDUM | HYPOPLASIA ASCENDING AORTA | HYPOPLASTIC LEFT VENTRICLE (SUBNORMAL CAVITY VOLUME) | LEFT AORTIC ARCH WITH NORMAL BRANCHING PATTERN | SINGLE VENTRICLE WITH UNBALANCED ATRIOVENTRICULAR CANAL DEFECT | SINGLE VENTRICLE, RIGHT | UNBALANCED COMPLETE ATRIOVENTRICULAR CANAL, RIGHT DOMINANT	NDD
	1-01980	WES	Trio	LAT	ATRIAL SEPTAL DEFECT, SECUNDUM | DEXTROCARDIA | PULMONARY STENOSIS | PULMONARY STENOSIS, SUBVALVAR | PULMONARY STENOSIS, VALVAR | TRICUSPID ATRESIA | TRICUSPID ATRESIA + D-TGA + PS (IIB)	Isolated
	1-01982	WES	Trio	CTD	DORV, VENTRICULAR DEFECT COMMITTED TO AORTA | PULMONARY ATRESIA CONGENITAL	Isolated
	1-01983	MIPseq	Singleton	OTH	PARTIALLY ANOMALOUS PULMONARY VEINS | SINUS VENOSUS SEPTAL DEFECT, SUPERIOR TYPE	Isolated
	1-01984	WES	Trio	HLHS	HYPOPLASTIC LEFT HEART SYNDROME	Isolated
	1-01985	WES	Singleton	LAT	ANOMALOUS HEPATIC VENOUS DRAINAGE OR CONNECTION | AORTIC ARCH HYPOPLASIA | HETEROTAXY | HYPOPLASTIC LEFT VENTRICLE (SUBNORMAL CAVITY VOLUME) | POLYSPLENIA SYNDROME (LEFT ISOMERISM) | UNBALANCED COMPLETE ATRIOVENTRICULAR CANAL, RIGHT DOMINANT	EC
	1-01986	WES	Trio	LAT	L-LOOP TRANSPOSITION OF THE GREAT ARTERIES WITH VENTRICULAR SEPTAL DEFECT | LEFT AORTIC ARCH WITH NORMAL BRANCHING PATTERN | PULMONARY STENOSIS, SUBVALVAR | PULMONARY STENOSIS, VALVAR | SUPERIOR-INFERIOR VENTRICLES UP-DOWN STAIRS VENTRICLES | VENTRICULAR SEPTAL DEFECT, MALALIGNMENT	EC
	1-01987	WES	Trio	LVO	AORTIC STENOSIS - VALVAR | BICOMMISSURAL (BICUSPID, BILEAFLET) AORTIC VALVE, RIGHT-LEFT FUSION | LEFT AORTIC ARCH WITH NORMAL BRANCHING PATTERN	Isolated
	1-01989	WES	Trio	LAT	DORV, VENTRICULAR DEFECT UNCOMMITTED | HYPOPLASTIC RIGHT VENTRICLE (SUBNORMAL CAVITY VOLUME) | PULMONARY STENOSIS, SUBVALVAR | RIGHT AORTIC ARCH | TRANSPOSITION D-LOOP | TRICUSPID STENOSIS	Isolated
	1-01990	WES	Trio	HLHS	AORTIC ATRESIA | HYPOPLASTIC LEFT HEART SYNDROME | MITRAL ATRESIA	Isolated
	1-01991	WES	Trio	LVO	AORTIC STENOSIS - VALVAR | BICOMMISSURAL (BICUSPID, BILEAFLET) AORTIC VALVE, RIGHT-NON FUSION | LEFT AORTIC ARCH WITH NORMAL BRANCHING PATTERN	Isolated
	1-01993	MIPseq	Singleton	LAT	ANATOMICALLY CORRECTED MALPOSITION OF THE GREAT ARTERIES | HYPOPLASTIC RIGHT VENTRICLE (SUBNORMAL CAVITY VOLUME) | OVERRIDING AORTIC VALVE | VENTRICULAR SEPTAL DEFECT	EC
	1-01994	WES	Trio	LVO	AORTIC STENOSIS - VALVAR | CONGENITAL AORTIC VALVE ABNORMALITY | DILATED AORTIC ROOT | DILATED ASCENDING AORTA | LEFT AORTIC ARCH WITH NORMAL BRANCHING PATTERN	Isolated
	1-01995	WES	Trio	TOF	TETRALOGY OF FALLOT	Unknown
	1-01996	WES	Trio	OTH	PULMONARY VEIN ATRESIA | PULMONARY VEIN STENOSIS	EC
	1-01997	WES	Trio	CTD	ATRIAL SEPTAL DEFECT, SECUNDUM | COARCTATION | DOUBLE OUTLET RIGHT VENTRICLE | HYPOPLASTIC AORTIC ISTHMUS	Unknown
	1-01998	WES	Trio	CTD	VENTRICULAR SEPTAL DEFECT, MEMBRANOUS	Isolated
	1-01999	WES	Trio	CTD	LEFT AORTIC ARCH WITH NORMAL BRANCHING PATTERN | MAIN PULMONARY ARTERY ABNORMALITY | PULMONARY STENOSIS, VALVAR	Unknown
	1-02000	MIPseq	Singleton	LVO	BICOMMISSURAL (BICUSPID, BILEAFLET, BIFOLIATE) AORTIC VALVE | COARCTATION	Isolated
	1-02001	MIPseq	Singleton	CTD	HYPOPLASTIC RIGHT VENTRICLE (SUBNORMAL CAVITY VOLUME) | PULMONARY ATRESIA, INTACT VENTRICULAR SEPTUM | TRICUSPID STENOSIS	Isolated
	1-02003	MIPseq	Singleton	OTH	PATENT DUCTUS ARTERIOSUS RESTRICTIVE | TRICUSPID ATRESIA + NO PULMONARY STENOSIS AND LARGE VSD (IC) | UNIVENTRICULAR, ABSENT RIGHT ATRIOVENTRICULAR CONNECTION | VENTRICULAR SEPTAL DEFECT, MULTIPLE	EC
	1-02004	WES	Trio	LAT	ABSENCE OF THE SUPRARENAL INFERIOR VENA CAVA WITH AZYGOUS CONTINUATION | AORTIC ARCH HYPOPLASIA | CLEFT TRICUSPID VALVE WITH REGURGITATION | COMPLETE HEART BLOCK | OSTIUM PRIMUM ATRIAL SEPTAL DEFECT, BALANCED | PATENT DUCTUS ARTERIOSUS | POLYSPLENIA SYNDROME (LEFT ISOMERISM)	Unknown
	1-02006	WES	Singleton	CTD	MULTIPLE ATRIAL SEPTAL DEFECTS | VENTRICULAR SEPTAL DEFECT, MEMBRANOUS	EC
	1-02007	MIPseq	Singleton	AVC	BALANCED TRANSITIONAL ATRIOVENTRICULAR CANAL | COARCTATION	Isolated
	1-02009	MIPseq	Singleton	LAT	CIRCUMFLEX FROM RIGHT IN D-LOOP TGA | PULMONARY VALVE ABNORMALITY | SECUNDUM ATRIAL SEPTAL DEFECT, RESTRICTIVE | TRANSPOSITION D-LOOP WITH INTACT VENTRICULAR SEPTUM	Unknown
	1-02010	WES	Trio	LVO	AORTIC STENOSIS - SUBVALVAR | AORTIC STENOSIS, SUBVALVAR, DISCRETE, MEMBRANEOUS | ATRIAL SEPTAL DEFECT, SECUNDUM | COARCTATION	Isolated
	1-02011	WES	Trio	TOF	HYPOPLASTIC MAIN PULMONARY ARTERY | RIGHT AORTIC ARCH WITH NORMAL BRANCHING PATTERN | TETRALOGY OF FALLOT WITH PULMONARY ATRESIA AND MAPCAS	Unknown
	1-02012	MIPseq	Singleton	LVO	COARCTATION SIMPLE (ISOLATED)	Isolated
	1-02013	WES	Trio	LVO	BICOMMISSURAL (BICUSPID, BILEAFLET) AORTIC VALVE, RIGHT-LEFT FUSION	Isolated
	1-02016	WES	Trio	LVO	AORTIC STENOSIS - VALVAR | BICOMMISSURAL (BICUSPID, BILEAFLET, BIFOLIATE) AORTIC VALVE | LEFT AORTIC ARCH WITH NORMAL BRANCHING PATTERN	EC
	1-02017	WES	Trio	CTD	ABERRANT LEFT SUBCLAVIAN ARTERY | ABNORMAL BRANCHING RIGHT AORTIC ARCH | VASCULAR RING	Isolated
	1-02018	MIPseq	Singleton	TOF	RETRO-AORTIC INNOMINATE VEIN | TETRALOGY OF FALLOT	Isolated
	1-02019	MIPseq	Singleton	TOF	TETRALOGY OF FALLOT	Isolated
	1-02020	WES	Trio	LAT	ASPLENIA SYNDROME (RIGHT ISOMERISM) | ATRIAL SEPTAL DEFECT, SECUNDUM | DEXTROCARDIA | DOUBLE OUTLET RIGHT VENTRICLE | ILL | PULMONARY STENOSIS, VALVAR | TRANSPOSITION D-LOOP | UNBALANCED COMPLETE COMMON ATRIOVENTRICULAR CANAL	EC
	1-02021	MIPseq	Singleton	TOF	TETRALOGY OF FALLOT	Isolated
	1-02022	MIPseq	Singleton	TOF	PATENT DUCTUS ARTERIOSUS | RIGHT AORTIC ARCH | TETRALOGY OF FALLOT	Isolated
	1-02023	WES	Trio	HLHS	AORTIC ARCH HYPOPLASIA | AORTIC ATRESIA | ATRIAL SEPTAL DEFECT | HYPOPLASIA ASCENDING AORTA | HYPOPLASTIC LEFT HEART SYNDROME | HYPOPLASTIC LEFT VENTRICLE (SUBNORMAL CAVITY VOLUME) | MITRAL ATRESIA	Unknown
	1-02024	WES	Trio	HLHS	BICOMMISSURAL (BICUSPID, BILEAFLET, BIFOLIATE) AORTIC VALVE | HYPOPLASTIC AORTIC ANNULUS | HYPOPLASTIC LEFT VENTRICLE (SUBNORMAL CAVITY VOLUME) | HYPOPLASTIC MITRAL VALVE | LEFT AORTIC ARCH WITH NORMAL BRANCHING PATTERN | LSVC TO CORONARY SINUS | RIGHT SUPERIOR VENA CAVA TO RIGHT ATRIUM | SHONES SYNDROME COMBINATION COARC,VSD,ABN MIT + AO VAL | SUPRAVALVAR MITRAL STENOSIS | TUBULAR HYPOPLASIA OF …	EC
	1-02025	WES	Trio	TOF	BICOMMISSURAL (BICUSPID, BILEAFLET, BIFOLIATE) AORTIC VALVE | PULMONARY STENOSIS, BILATERAL BRANCH PULMONARY ARTERY | PULMONARY STENOSIS, SUBVALVAR | PULMONARY STENOSIS, VALVAR | TETRALOGY OF FALLOT	Unknown
	1-02028	WES	Trio	LAT	DEXTROCARDIA | PATENT FORAMEN OVALE | VENTRICULAR SEPTAL DEFECT, MEMBRANOUS | VENTRICULAR SEPTAL DEFECT, MULTIPLE | VENTRICULAR SEPTAL DEFECT, MUSCULAR | VENTRICULAR SEPTAL DEFECT, MUSCULAR, TRABECULAR, ANTERIOR	EC
	1-02029	WES	Trio	CTD	PATENT FORAMEN OVALE | VENTRICULAR SEPTAL DEFECT, MEMBRANOUS	Isolated
	1-02030	WES	Trio	CTD	ATRIAL SEPTAL DEFECT | HYPOPLASTIC RIGHT VENTRICLE (SUBNORMAL CAVITY VOLUME) | PULMONARY ATRESIA, INTACT VENTRICULAR SEPTUM	Unknown
	1-02031	WES	Singleton	TOF	TETRALOGY OF FALLOT	EC
	1-02032	WES	Trio	CTD	DOUBLE OUTLET RIGHT VENTRICLE | PULMONARY STENOSIS | SINGLE RIGHT CORONARY	EC
	1-02033	WES	Trio	LAT	ATRIAL SEPTAL DEFECT, SECUNDUM | DORV, VENTRICULAR DEFECT COMMITTED TO AORTA | MITRAL STENOSIS | SDD | VENTRICULAR SEPTAL DEFECT, SUBPULMONARY OR CONAL	Unknown
	1-02034	MIPseq	Singleton	OTH	PARTIALLY ANOMALOUS PULMONARY VEINS | SINUS VENOSUS SEPTAL DEFECT, SUPERIOR TYPE	EC
	1-02035	WES	Trio	HLHS	AORTIC ARCH HYPOPLASIA | AORTIC STENOSIS - VALVAR | COARCTATION | HYPOPLASTIC LEFT HEART SYNDROME | LEFT SUPERIOR VENA CAVA TO RIGHT ATRIUM | MITRAL STENOSIS, VALVAR | PATENT FORAMEN OVALE | VENTRICULAR SEPTAL DEFECT, MEMBRANOUS	Unknown
	1-02037	MIPseq	Singleton	TOF	CONUS CORONARY SUPPLIES ANTERIOR DESCENDING | DUAL ANTERIOR DESCENDING CORONARY ARTERIES | TETRALOGY OF FALLOT	Unknown
	1-02038	WES	Trio	CTD	PULMONARY STENOSIS, VALVAR	EC
	1-02039	MIPseq	Singleton	OTH	EBSTEINS DISEASE | HYPOPLASTIC RIGHT VENTRICLE (SUBNORMAL CAVITY VOLUME) | PREEXCITATION | PULMONARY STENOSIS, VALVAR	Unknown
	1-02040	MIPseq	Singleton	TOF	TETRALOGY OF FALLOT	Isolated
	1-02041	WES	Trio	HLHS	AORTIC ARCH HYPOPLASIA | AORTIC ATRESIA | HYPOPLASIA ASCENDING AORTA | HYPOPLASTIC LEFT HEART SYNDROME | HYPOPLASTIC LEFT VENTRICLE (SUBNORMAL CAVITY VOLUME) | MITRAL STENOSIS | RESTRICTIVE PATENT FORAMEN OVALE	Isolated
	1-02042	WES	Trio	CTD	PULMONARY ATRESIA, INTACT VENTRICULAR SEPTUM | SINGLE VENTRICLE	Unknown
	1-02043	MIPseq	Singleton	LAT	PATENT FORAMEN OVALE | TRANSPOSITION D-LOOP WITH VENTRICULAR SEPTAL DEFECT | USUAL CORONARY ARTERIES IN D-LOOP TGA	Isolated
	1-02046	WES	Trio	LAT	PULMONARY ATRESIA CONGENITAL | RIGHT AORTIC ARCH WITH UNKNOWN BRANCHING PATTERN | TRANSPOSITION D-LOOP WITH VENTRICULAR SEPTAL DEFECT	Isolated
	1-02047	MIPseq	Singleton	LAT	SINUS NODE PROBLEM | TRANSPOSITION D-LOOP WITH INTACT VENTRICULAR SEPTUM	Isolated
	1-02049	MIPseq	Singleton	LAT	BIVENTRICULAR, DISCORDANT ATRIOVENTRICULAR CONNECTION | DEXTROCARDIA | DISCORDANT VENTRICULOARTERIAL CONNECTION | HETEROTAXY | PULMONARY ATRESIA CONGENITAL | SITUS SOLITUS | VENTRICULAR INVERSION (L-LOOP VENTRICLES) | VENTRICULAR SEPTAL DEFECT	Isolated
	1-02050	WES	Trio	LAT	ANOMALOUS HEPATIC VENOUS DRAINAGE OR CONNECTION | ASPLENIA SYNDROME (RIGHT ISOMERISM) | BALANCED COMPLETE ATRIOVENTRICULAR CANAL | COMPLETE COMMON AV CANAL | CORONARY SINUS OSTIAL ATRESIA | HETEROTAXY | INFERIOR VENA CAVA LEFT SIDED | LEFT AORTIC ARCH | LEVOCARDIA WITH ABDOMINAL HETEROTAXY | LSVC - COMMUNICATES WITH RSVC | LSVC TO CORONARY SINUS | PATENT FORAMEN OVALE | PULMONARY ATRESIA CONGENIT…	EC
	1-02051	MIPseq	Singleton	TOF	ATRIAL SEPTAL DEFECT, SECUNDUM | DISCONTINUITY OF PULMONARY ARTERIES | MULTIPLE MAJOR AORTOPULMONARY COLLATERAL ARTERIES (MAPCAS) | TETRALOGY OF FALLOT WITH PULMONARY ATRESIA | TETRALOGY OF FALLOT WITH PULMONARY ATRESIA AND MAPCAS | VENTRICULAR SEPTAL DEFECT, MALALIGNMENT | VENTRICULAR SEPTAL DEFECT, SINGLE	Isolated
	1-02054	WES	Trio	CTD	AORTIC VALVE POSITION RELATIVE TO THE PULMONARY VALVE, LEFT AND ANTERIOR | PULMONARY STENOSIS, SUBVALVAR | PULMONARY STENOSIS, VALVAR | SINGLE VENTRICLE, LEFT; DOUBLE INLET LEFT VENTRICLE | SLL | UNIVENTRICULAR, DOUBLE INLET ATRIOVENTRICULAR CONNECTION	Isolated
	1-02055	MIPseq	Singleton	CTD	ATRIAL SEPTAL DEFECT, SECUNDUM | VENTRICULAR SEPTAL DEFECT, MEMBRANOUS	EC
	1-02056	WES	Trio	LAT	ABDOMINAL SITUS INVERSUS | ATRIAL INVERSION (SITUS INVERSUS OF THE ATRIA) | ATRIAL SEPTAL DEFECT, SECUNDUM | DOUBLE OUTLET RIGHT VENTRICLE | HETEROTAXY | HYPOPLASTIC TRICUSPID VALVE | LEFT INFERIOR VENA CAVA TO RIGHT ATRIUM | LEFT SUPERIOR VENA CAVA ENTERING LEFT ATRIUM | LEVOCARDIA | MAIN PULMONARY ARTERY STENOSIS | PATENT DUCTUS ARTERIOSUS | PULMONARY STENOSIS, VALVAR | PULMONARY VEIN ANOMALY |…	EC
	1-02057	MIPseq	Singleton	CTD	DOUBLE CHAMBERED RIGHT VENTRICLE | VENTRICULAR SEPTAL DEFECT, MEMBRANOUS	Isolated
	1-02058	WES	Trio	OTH	DOUBLE CHAMBERED RIGHT VENTRICLE | VENTRICULAR SEPTAL DEFECT, MEMBRANOUS	Isolated
	1-02059	MIPseq	Singleton	TOF	TETRALOGY OF FALLOT	EC
	1-02061	MIPseq	Singleton	LAT	CIRCUMFLEX FROM RIGHT IN D-LOOP TGA | LEFT AORTIC ARCH WITH NORMAL BRANCHING PATTERN | SDD | TRANSPOSITION D-LOOP	Isolated
	1-02062	WES	Trio	CTD	ATRIAL SEPTAL DEFECT, SECUNDUM | CONGENITAL PULMONARY VALVE ABNORMALITY | LEFT AORTIC ARCH WITH NORMAL BRANCHING PATTERN	Isolated
	1-02063	MIPseq	Singleton	ASD	ATRIAL SEPTAL DEFECT, SECUNDUM	Isolated
	1-02065	MIPseq	Singleton	AVC	CLEFT MITRAL VALVE | OSTIUM PRIMUM ATRIAL SEPTAL DEFECT, BALANCED	Isolated
	1-02066	WES	Trio	OTH	VENTRICULAR SEPTAL DEFECT, MUSCULAR, TRABECULAR, APICAL	EC
	1-02067	MIPseq	Singleton	LAT	TRANSPOSITION D-LOOP	EC
	1-02068	MIPseq	Singleton	CTD	DYSPLASTIC TRICUSPID VALVE | LEFT AORTIC ARCH WITH UNKNOWN BRANCHING PATTERN | PULMONARY ATRESIA, INTACT VENTRICULAR SEPTUM | RIGHT VENTRICULAR HYPERTROPHY | SECUNDUM ATRIAL SEPTAL DEFECT, RESTRICTIVE	EC
	1-02069	WES	Trio	TOF	DUAL ANTERIOR DESCENDING CORONARY ARTERIES | DYSPLASTIC (ABSENT) PULMONARY VALVE SYNDROME (TOF WITH APVS) | TETRALOGY OF FALLOT	Unknown
	1-02070	WES	Trio	TOF	LSVC TO CORONARY SINUS | RIGHT AORTIC ARCH WITH NORMAL BRANCHING PATTERN | TETRALOGY OF FALLOT	EC
	1-02071	MIPseq	Singleton	CTD	ATRIAL SEPTAL DEFECT, SECUNDUM | INTERRUPTED AORTIC ARCH TYPE A | VENTRICULAR SEPTAL DEFECT WITH INTERRUPTED AORTIC ARCH | VENTRICULAR SEPTAL DEFECT, SUBPULMONARY OR CONAL	Unknown
	1-02072	MIPseq	Singleton	LVO	AORTIC STENOSIS | COARCTATION | SUBAORTIC STENOSIS. TUNNEL TYPE	Isolated
	1-02073	WES	Trio	LVO	BICOMMISSURAL (BICUSPID, BILEAFLET) AORTIC VALVE, RIGHT-NON FUSION | DYSPLASTIC TRICUSPID VALVE | LEFT AORTIC ARCH WITH NORMAL BRANCHING PATTERN | TUBULAR HYPOPLASIA OF AORTA + COARCTATION | VENTRICULAR SEPTAL DEFECT	Unknown
	1-02074	MIPseq	Singleton	TOF	TETRALOGY OF FALLOT WITH PULMONARY ATRESIA AND MAPCAS	EC
	1-02075	MIPseq	Singleton	CTD	ATRIAL SEPTAL DEFECT, SECUNDUM | PULMONARY STENOSIS, VALVAR	Isolated
	1-02076	WES	Trio	HLHS	AORTIC ARCH HYPOPLASIA | BICOMMISSURAL (BICUSPID, BILEAFLET) AORTIC VALVE, RIGHT-NON FUSION | BICOMMISSURAL (BICUSPID, BILEAFLET, BIFOLIATE) AORTIC VALVE | COARCTATION | HYPOPLASTIC LEFT VENTRICLE (SUBNORMAL CAVITY VOLUME) | HYPOPLASTIC MITRAL VALVE	Isolated
	1-02081	MIPseq	Singleton	CTD	OVERRIDING AORTIC VALVE | PATENT FORAMEN OVALE | VENTRICULAR SEPTAL DEFECT, MALALIGNMENT	Unknown
	1-02082	WES	Trio	HLHS	AORTIC ATRESIA | ATRIAL SEPTAL DEFECT, SECUNDUM | HYPOPLASTIC LEFT VENTRICLE (SUBNORMAL CAVITY VOLUME) | MITRAL STENOSIS, VALVAR	Unknown
	1-02083	MIPseq	Singleton	LAT	CORONARY ARTERIO-VENOUS FISTULA | TRANSPOSITION D-LOOP WITH INTACT VENTRICULAR SEPTUM	EC
	1-02084	WES	Trio	CTD	ANTERIOR DEVIATION INFUNDIBULAR SEPTUM | DOUBLE OUTLET RIGHT VENTRICLE | VENTRICULAR SEPTAL DEFECT, ECD TYPE | VENTRICULAR SEPTAL DEFECT, MALALIGNMENT | VENTRICULAR SEPTAL DEFECT, MULTIPLE | VENTRICULAR SEPTAL DEFECT, MUSCULAR	EC
	1-02085	WES	Trio	CTD	PULMONARY STENOSIS | PULMONARY STENOSIS, VALVAR	EC
	1-02088	MIPseq	Singleton	LAT	SINGLE RIGHT CORONARY IN D-LOOP TGA | TRANSPOSITION D-LOOP WITH VENTRICULAR SEPTAL DEFECT	Isolated
	1-02089	MIPseq	Singleton	TOF	TETRALOGY OF FALLOT	EC
	1-02090	WES	Singleton	LAT	HYPOPLASTIC RIGHT VENTRICLE (SUBNORMAL CAVITY VOLUME) | L-LOOP TRANSPOSITION OF THE GREAT VESSELS | PULMONARY STENOSIS, SUBVALVAR | PULMONARY STENOSIS, VALVAR | RESTRICTIVE BULBOVENTRICULAR FORAMEN | SINGLE VENTRICLE, LEFT; DOUBLE INLET LEFT VENTRICLE	Isolated
	1-02091	MIPseq	Singleton	LAT	TRANSPOSITION D-LOOP WITH VSD AND LV OUTFLOW TRACT OBSTRUCTION	EC
	1-02093	WES	Trio	TOF	RIGHT AORTIC ARCH | TETRALOGY OF FALLOT WITH PULMONARY ATRESIA AND MAPCAS	Unknown
	1-02094	MIPseq	Singleton	CTD	LEFT AORTIC ARCH WITH NORMAL BRANCHING PATTERN | PULMONARY STENOSIS, VALVAR	NDD&EC
	1-02095	MIPseq	Singleton	AVC	BALANCED TRANSITIONAL ATRIOVENTRICULAR CANAL | CLEFT MITRAL VALVE | LEFT AORTIC ARCH WITH NORMAL BRANCHING PATTERN | PATENT FORAMEN OVALE	Isolated
	1-02096	MIPseq	Singleton	HLHS	AORTIC STENOSIS - SUPRAVALVAR | BICOMMISSURAL (BICUSPID, BILEAFLET, BIFOLIATE) AORTIC VALVE | DYSPLASTIC TRICUSPID VALVE | HYPOPLASTIC AORTIC ISTHMUS | HYPOPLASTIC LEFT VENTRICLE (SUBNORMAL CAVITY VOLUME) | LEFT AORTIC ARCH WITH NORMAL BRANCHING PATTERN | MITRAL ATRESIA | PATENT DUCTUS ARTERIOSUS | VENTRICULAR SEPTAL DEFECT, MEMBRANOUS | VENTRICULAR SEPTAL DEFECT, MUSCULAR	EC
	1-02097	WES	Trio	LAT	AORTIC ARCH HYPOPLASIA | HYPOPLASTIC AORTIC ANNULUS | HYPOPLASTIC MITRAL VALVE | HYPOPLASTIC RIGHT VENTRICLE (SUBNORMAL CAVITY VOLUME) | L-LOOP TRANSPOSITION OF THE GREAT ARTERIES WITH VENTRICULAR SEPTAL DEFECT | MITRAL STENOSIS, VALVAR | MULTIPLE AORTOPULMONARY COLLATERAL ARTERIES | RESTRICTIVE BULBOVENTRICULAR FORAMEN | SINGLE VENTRICLE, LEFT; DOUBLE INLET LEFT VENTRICLE | SLL	NDD&EC
	1-02098	MIPseq	Singleton	ASD	ATRIAL SEPTAL DEFECT, SECUNDUM | LEFT AORTIC ARCH WITH NORMAL BRANCHING PATTERN	Isolated
	1-02099	MIPseq	Singleton	LAT	DILATED AORTA | DORV, VENTRICULAR DEFECT COMMITTED TO PULMONARY ARTERY | POLYSPLENIA SYNDROME (LEFT ISOMERISM) | PULMONARY STENOSIS, VALVAR | SINUS NODE PROBLEM	EC
	1-02100	MIPseq	Singleton	TOF	PULMONARY STENOSIS, BRANCH PULMONARY ARTERY | RIGHT AORTIC ARCH | TETRALOGY OF FALLOT	Isolated
	1-02101	MIPseq	Singleton	TOF	DILATED AORTIC ROOT | PULMONARY STENOSIS, VALVAR | RIGHT VENTRICULAR VOLUME OVERLOAD | TETRALOGY OF FALLOT	Isolated
	1-02102	MIPseq	Singleton	LAT	BIVENTRICULAR, DISCORDANT ATRIOVENTRICULAR CONNECTION | DISCORDANT VENTRICULOARTERIAL CONNECTION | DYSPLASTIC TRICUSPID VALVE | L-LOOP CORRECTED TRANSPOSITION {SL?} WITH INTACT VENTRICULAR SEPTUM | PREEXCITATION	Isolated
	1-02106	MIPseq	Singleton	CTD	HEMITRUNCUS, RT (RIGHT PULMONARY ARTERY FROM AORTA) | PATENT FORAMEN OVALE	Unknown
	1-02107	WES	Trio	HLHS	AORTIC ARCH HYPOPLASIA | BICOMMISSURAL (BICUSPID, BILEAFLET, BIFOLIATE) AORTIC VALVE | DOUBLE OUTLET RIGHT VENTRICLE | HYPOPLASTIC AORTIC ANNULUS | HYPOPLASTIC LEFT VENTRICLE (SUBNORMAL CAVITY VOLUME) | LEFT AORTIC ARCH WITH NORMAL BRANCHING PATTERN | MALPOSITIONED ATRIAL SEPTUM (WITH OR WITHOUT PAPVC) | MITRAL ATRESIA | VENTRICULAR SEPTAL DEFECT, MALALIGNMENT	Unknown
	1-02108	WES	Trio	LAT	ABDOMINAL HETEROTAXY (SITUS AMBIGUOUS) | ABSENCE OF THE SUPRARENAL INFERIOR VENA CAVA WITH AZYGOUS CONTINUATION | ANOMALOUS HEPATIC VENOUS DRAINAGE OR CONNECTION | BALANCED COMPLETE ATRIOVENTRICULAR CANAL | COMMON ATRIUM | COMPLETE HEART BLOCK | DEXTROCARDIA | HETEROTAXY | LSVC - NON COMMUNICATING WITH RSVC | RIGHT AORTIC ARCH WITH NORMAL BRANCHING PATTERN | SITUS AMBIGUOUS | TETRALOGY OF FALLOT …	EC
	1-02111	WES	Singleton	TOF	AORTIC REGURGITATION | DILATED AORTA | TETRALOGY OF FALLOT | VATERS/VACTERL SYNDROME	NDD&EC
	1-02113	MIPseq	Singleton	OTH	EBSTEINS DISEASE | LEFT AORTIC ARCH WITH UNKNOWN BRANCHING PATTERN | PATENT FORAMEN OVALE | RIGHT VENTRICULAR STRUCTURAL ABNORMALITY	NDD
	1-02114	MIPseq	Singleton	LVO	BICOMMISSURAL (BICUSPID, BILEAFLET) AORTIC VALVE, RIGHT-LEFT FUSION | LEFT AORTIC ARCH WITH NORMAL BRANCHING PATTERN | LSVC TO CORONARY SINUS | RIGHT SUPERIOR VENA CAVA TO RIGHT ATRIUM | TUBULAR HYPOPLASIA OF AORTA + COARCTATION	EC
	1-02115	MIPseq	Singleton	OTH	PARTIALLY ANOMALOUS PULMONARY VEINS | SECUNDUM ATRIAL SEPTAL DEFECT, RESTRICTIVE	Isolated
	1-02116	MIPseq	Singleton	LAT	ABDOMINAL HETEROTAXY (SITUS AMBIGUOUS) | ANOMALOUS HEPATIC VENOUS DRAINAGE OR CONNECTION | BICUSPID PULMONARY VALVE | COMMON ATRIUM | COMPLETE COMMON AV CANAL | DEXTROCARDIA | DORV + AVSD (AV CANAL) | HETEROTAXY | HYPOPLASTIC LEFT VENTRICLE (SUBNORMAL CAVITY VOLUME) | INFERIOR VENA CAVA LEFT SIDED | PULMONARY STENOSIS, SUBVALVAR | PULMONARY STENOSIS, VALVAR | PULMONARY VENOUS DISEASE | RIGHT AORT…	Isolated
	1-02117	MIPseq	Singleton	CTD	VENTRICULAR SEPTAL DEFECT, MEMBRANOUS	Isolated
	1-02118	MIPseq	Singleton	CTD	DYSPLASTIC TRICUSPID VALVE | LSVC - NON COMMUNICATING WITH RSVC | LSVC TO CORONARY SINUS | PATENT FORAMEN OVALE | PULMONARY STENOSIS, VALVAR	Isolated
	1-02119	WES	Trio	OTH	PARTIALLY ANOMALOUS PULMONARY VEINS | SINUS VENOSUS SEPTAL DEFECT, SUPERIOR TYPE	Isolated
	1-02120	MIPseq	Singleton	CTD	ATRIAL SEPTAL DEFECT, SECUNDUM | HYPOPLASTIC RIGHT VENTRICLE (SUBNORMAL CAVITY VOLUME) | HYPOPLASTIC TRICUSPID VALVE | PULMONARY ATRESIA CONGENITAL	Unknown
	1-02121	WES	Trio	CTD	ABNORMAL BRANCHING RIGHT AORTIC ARCH | RIGHT AORTIC ARCH | SINGLE KIDNEY	EC
	1-02122	MIPseq	Singleton	LVO	BICOMMISSURAL (BICUSPID, BILEAFLET) AORTIC VALVE, RIGHT-LEFT FUSION | COARCTATION	EC
	1-02123	WES	Trio	TOF	LEFT AORTIC ARCH WITH NORMAL BRANCHING PATTERN | PULMONARY STENOSIS | PULMONARY STENOSIS, VALVAR | TETRALOGY OF FALLOT | VENTRICULAR SEPTAL DEFECT	Isolated
	1-02125	MIPseq	Singleton	CTD	ATRIAL SEPTAL DEFECT, SECUNDUM | ATYPICAL CLEFT OF MITRAL VALVE | DYSPLASTIC MITRAL VALVE | LSVC TO CORONARY SINUS | MULTIPLE ATRIAL SEPTAL DEFECTS | VENTRICULAR SEPTAL DEFECT, MEMBRANOUS	EC
	1-02126	WES	Trio	LAT	ATRIAL SEPTAL DEFECT, SECUNDUM | TRANSPOSITION D-LOOP WITH INTACT VENTRICULAR SEPTUM	Unknown
	1-02127	MIPseq	Singleton	OTH	ATRIAL SEPTAL DEFECT, SECUNDUM | POLYCYSTIC KIDNEY DISEASE | TOTALLY ANOMALOUS PULMONARY VENOUS RETURN, MIXED	EC
	1-02129	MIPseq	Singleton	TOF	TETRALOGY OF FALLOT | VENTRICULAR SEPTAL DEFECT, MALALIGNMENT	Isolated
	1-02131	WES	Trio	LVO	AORTIC STENOSIS - VALVAR	EC
	1-02132	MIPseq	Singleton	CTD	INTERRUPTED AORTIC ARCH TYPE B | VENTRICULAR SEPTAL DEFECT, MEMBRANOUS	NDD
	1-02133	WES	Trio	TOF	ATRIAL SEPTAL DEFECT, SECUNDUM | TETRALOGY OF FALLOT	Isolated
	1-02134-03	WES	Trio	CTD	VENTRICULAR SEPTAL DEFECT	Unknown
	1-02141	WES	Trio	CTD	AORTIC ARCH HYPOPLASIA | ATRIAL SEPTAL DEFECT | COARCTATION | DORV, TAUSSIG BING	Isolated
	1-02142	WES	Trio	LAT	TRANSPOSITION D-LOOP WITH INTACT VENTRICULAR SEPTUM	NDD
	1-02143	MIPseq	Singleton	LAT	ASPLENIA SYNDROME (RIGHT ISOMERISM) | DISCORDANT VENTRICULOARTERIAL CONNECTION | PULMONARY ATRESIA,VALVAR | SINGLE OUTLET VENTRICULOARTERIAL CONNECTION | UNBALANCED COMPLETE ATRIOVENTRICULAR CANAL, RIGHT DOMINANT	Unknown
	1-02144	WES	Trio	LAT	LEFT AORTIC ARCH WITH NORMAL BRANCHING PATTERN | SDD | TRANSPOSITION D-LOOP WITH INTACT VENTRICULAR SEPTUM | USUAL CORONARY ARTERIES IN D-LOOP TGA	Unknown
	1-02146	WES	Trio	LVO	HYPOPLASTIC AORTIC ISTHMUS | LSVC - NON COMMUNICATING WITH RSVC | LSVC TO CORONARY SINUS | VENTRICULAR SEPTAL DEFECT, MEMBRANOUS	Unknown
	1-02147	MIPseq	Singleton	LAT	ATRIAL SEPTAL DEFECT, SECUNDUM | DOUBLE OUTLET RIGHT VENTRICLE | HETEROTAXY | HYPOPLASTIC LEFT VENTRICLE (SUBNORMAL CAVITY VOLUME) | LEFT ATRIAL HYPOPLASIA | LEFT SUPERIOR VENA CAVA ENTERING LEFT ATRIUM | PULMONARY ATRESIA CONGENITAL | SDD | TOTALLY ANOMALOUS PULMONARY VENOUS RETURN, RIGHT ATRIUM | UNBALANCED COMPLETE ATRIOVENTRICULAR CANAL, RIGHT DOMINANT	EC
	1-02148	WES	Trio	CTD	TRUNCUS ARTERIOSUS	Isolated
	1-02149	MIPseq	Singleton	CTD	DYSPLASTIC PULMONARY VALVE CUSPS | LEFT AORTIC ARCH WITH NORMAL BRANCHING PATTERN | PULMONARY STENOSIS, SUPRAVALVAR | PULMONARY STENOSIS, VALVAR	EC
	1-02150	WES	Trio	CTD	PULMONARY ATRESIA, INTACT VENTRICULAR SEPTUM	Unknown
	1-02153	WES	Trio	TOF	HYPOPLASTIC PULMONARY ANNULUS | RIGHT AORTIC ARCH | TETRALOGY OF FALLOT	Unknown
	1-02154	WES	Trio	AVC	BALANCED COMPLETE ATRIOVENTRICULAR CANAL	Unknown
	1-02156	WES	Trio	CTD	DYSPLASTIC PULMONARY VALVE | HYPOPLASTIC RIGHT VENTRICLE (SUBNORMAL CAVITY VOLUME) | LSVC TO CORONARY SINUS | PULMONARY STENOSIS, VALVAR | SINGLE VENTRICLE, LEFT; DOUBLE INLET LEFT VENTRICLE	Isolated
	1-02157	MIPseq	Singleton	LAT	TRANSPOSITION D-LOOP	Isolated
	1-02158	MIPseq	Singleton	LAT	TRANSPOSITION D-LOOP WITH INTACT VENTRICULAR SEPTUM	EC
	1-02159	MIPseq	Singleton	CTD	CROSSED PULMONARY ARTERIES | DILATED LEFT ATRIUM | SYSTEMIC ARTERY ANOMALY OR ABNORMALITY	EC
	1-02160	MIPseq	Singleton	LAT	TRANSPOSITION D-LOOP | VENTRICULAR SEPTAL DEFECT, MEMBRANOUS	Isolated
	1-02161	MIPseq	Singleton	ASD	ATRIAL SEPTAL DEFECT, SECUNDUM	Isolated
	1-02162	MIPseq	Singleton	CTD	AORTICO-PULMONARY WINDOW, DISTAL DEFECT | LEFT AORTIC ARCH WITH NORMAL BRANCHING PATTERN	NDD&EC
	1-02163	WES	Trio	HLHS	BICOMMISSURAL (BICUSPID, BILEAFLET, BIFOLIATE) AORTIC VALVE | COARCTATION | HYPOPLASTIC LEFT VENTRICLE (SUBNORMAL CAVITY VOLUME) | PATENT FORAMEN OVALE | TUBULAR HYPOPLASIA OF AORTA + COARCTATION	Unknown
	1-02165	MIPseq	Singleton	CTD	LEFT AORTIC ARCH WITH NORMAL BRANCHING PATTERN | PULMONARY STENOSIS, VALVAR	Isolated
	1-02166	MIPseq	Singleton	ASD	ATRIAL SEPTAL DEFECT, SECUNDUM	Isolated
	1-02168	WES	Trio	OTH	ATRIAL SEPTAL DEFECT, SECUNDUM | PATENT DUCTUS ARTERIOSUS | VENTRICULAR SEPTAL DEFECT, MUSCULAR, TRABECULAR, APICAL	Unknown
	1-02171	MIPseq	Singleton	LAT	RIGHT AORTIC ARCH WITH NORMAL BRANCHING PATTERN | TRANSPOSITION D-LOOP WITH VSD AND LV OUTFLOW TRACT OBSTRUCTION	Isolated
	1-02172	WES	Singleton	HLHS	AORTIC ATRESIA | ATRIAL SEPTAL DEFECT, SECUNDUM | HYPOPLASIA ASCENDING AORTA | HYPOPLASTIC LEFT HEART SYNDROME | HYPOPLASTIC LEFT VENTRICLE (SUBNORMAL CAVITY VOLUME) | MITRAL ATRESIA	Isolated
	1-02173	WES	Trio	TOF	TETRALOGY OF FALLOT	EC
	1-02174	WES	Trio	LVO	AORTIC ARCH HYPOPLASIA | BICOMMISSURAL (BICUSPID, BILEAFLET) AORTIC VALVE, RIGHT-LEFT FUSION | COARCTATION	Unknown
	1-02175	WES	Trio	OTH	DILATED RIGHT ATRIUM | EBSTEINS DISEASE | PATENT FORAMEN OVALE	Isolated
	1-02176	WES	Singleton	CTD	DOUBLE AORTIC ARCH, RIGHT ARCH DOMINANT, LEFT ARCH ATRETIC	Isolated
	1-02177	MIPseq	Singleton	LVO	AORTIC STENOSIS, SUBVALVAR, DISCRETE, MEMBRANEOUS | PATENT DUCTUS ARTERIOSUS	Isolated
	1-02178	MIPseq	Singleton	CTD	PATENT DUCTUS ARTERIOSUS | PATENT FORAMEN OVALE | PULMONARY ARTERIAL DISEASE | VENTRICULAR SEPTAL DEFECT, MEMBRANOUS	EC
	1-02179	WES	Trio	AVC	COMMON AV VALVE | OSTIUM PRIMUM ATRIAL SEPTAL DEFECT, BALANCED	Unknown
	1-02180	MIPseq	Singleton	LAT	AORTIC ARCH HYPOPLASIA | DISCORDANT VENTRICULOARTERIAL CONNECTION | SINGLE VENTRICLE, LEFT; DOUBLE INLET LEFT VENTRICLE | TRANSPOSITION D-LOOP | UNIVENTRICULAR, DOUBLE INLET ATRIOVENTRICULAR CONNECTION	Isolated
	1-02182	MIPseq	Singleton	LVO	AORTIC STENOSIS - VALVAR | BICOMMISSURAL (BICUSPID, BILEAFLET) AORTIC VALVE, RIGHT-NON FUSION | LEFT AORTIC ARCH WITH NORMAL BRANCHING PATTERN	Isolated
	1-02183	WES	Trio	HLHS	AORTIC ARCH HYPOPLASIA | AORTIC ATRESIA | HYPOPLASIA ASCENDING AORTA | HYPOPLASTIC LEFT HEART SYNDROME | LEFT AORTIC ARCH WITH NORMAL BRANCHING PATTERN | MALPOSITIONED ATRIAL SEPTUM (WITH OR WITHOUT PAPVC) | MITRAL ATRESIA	EC
	1-02184	MIPseq	Singleton	LVO	BICOMMISSURAL (BICUSPID, BILEAFLET, BIFOLIATE) AORTIC VALVE | SUBAORTIC STENOSIS. TUNNEL TYPE	EC
	1-02185	WES	Trio	TOF	HYPOPLASTIC MAIN PULMONARY ARTERY | PATENT FORAMEN OVALE | PULMONARY STENOSIS | PULMONARY STENOSIS, SUBVALVAR | PULMONARY STENOSIS, SUPRAVALVAR | PULMONARY STENOSIS, VALVAR | TETRALOGY OF FALLOT | VENTRICULAR SEPTAL DEFECT, SINGLE	Unknown
	1-02186	MIPseq	Singleton	LVO	AORTIC STENOSIS - VALVAR | DILATED AORTIC ROOT | DILATED ASCENDING AORTA | LEFT AORTIC ARCH WITH NORMAL BRANCHING PATTERN | UNICOMMISSURAL (UNICUSPID, UNILEAFLET, UNIFOLIATE) AORTIC VALVE	Isolated
	1-02187	WES	Trio	HLHS	AORTIC ARCH HYPOPLASIA | HYPOPLASTIC LEFT VENTRICLE (SUBNORMAL CAVITY VOLUME) | HYPOPLASTIC MITRAL VALVE | LEFT AORTIC ARCH | LSVC TO CORONARY SINUS | VENTRICULAR SEPTAL DEFECT, ECD TYPE	Unknown
	1-02188	MIPseq	Singleton	LAT	L-LOOP CORRECTED TRANSPOSITION {SL?} | PULMONARY ARTERY STENOSIS | TRICUSPID VALVE ABNORMALITY | VENTRICULAR SEPTAL DEFECT	EC
	1-02189	WES	Trio	HLHS	AORTIC ARCH HYPOPLASIA | AORTIC ATRESIA | COARCTATION SIMPLE (ISOLATED) | DYSPLASTIC TRICUSPID VALVE | HYPOPLASIA ASCENDING AORTA | HYPOPLASTIC LEFT HEART SYNDROME | HYPOPLASTIC LEFT VENTRICLE (SUBNORMAL CAVITY VOLUME) | LEFT AORTIC ARCH WITH NORMAL BRANCHING PATTERN | MALPOSITIONED ATRIAL SEPTUM (WITH OR WITHOUT PAPVC) | MITRAL ATRESIA | MULTIPLE ATRIAL SEPTAL DEFECTS | PULMONARY VEIN ANOMALY	EC
	1-02190	MIPseq	Singleton	CTD	LEFT AORTIC ARCH WITH NORMAL BRANCHING PATTERN | PULMONARY ATRESIA, INTACT VENTRICULAR SEPTUM | SUPRAVENTRICULAR TACHYCARDIA (PAROXYSMAL ATRIAL TACHYCARDIA)	Isolated
	1-02191	MIPseq	Singleton	LVO	BICOMMISSURAL (BICUSPID, BILEAFLET) AORTIC VALVE, RIGHT-LEFT FUSION | CARDIOMYOPATHY, LEFT VENTRICULAR NONCOMPACTION | COARCTATION SIMPLE (ISOLATED) | DILATED (ENLARGED) RIGHT VENTRICLE | DOUBLE ORIFICE MITRAL VALVE | LEFT AORTIC ARCH WITH NORMAL BRANCHING PATTERN	Isolated
	1-02192	MIPseq	Singleton	CTD	HYPOPLASTIC TRICUSPID VALVE | PULMONARY ATRESIA, INTACT VENTRICULAR SEPTUM | RIGHT VENTRICULAR SINUSOIDS | RV TO CORONARY FISTULAE IN PULMONARY ATRESIA WITH INTACT VENTRICULAR SEPTUM | SINGLE VENTRICLE COMPRISED OF MOSTLY LEFT VENTRICLE	EC
	1-02193	WES	Trio	LAT	CIRCUMFLEX FROM RIGHT IN D-LOOP TGA | DORV, TAUSSIG BING | HYPOPLASTIC RIGHT VENTRICLE (SUBNORMAL CAVITY VOLUME) | LEFT AORTIC ARCH WITH NORMAL BRANCHING PATTERN | VENTRICULAR SEPTAL DEFECT, SUBPULMONARY OR CONAL	Isolated
	1-02195	MIPseq	Singleton	HLHS	AORTIC STENOSIS - VALVAR | BICOMMISSURAL (BICUSPID, BILEAFLET) AORTIC VALVE, RIGHT-LEFT FUSION | COARCTATION | CONGENITAL MITRAL VALVE ABNORMALITY | HYPOPLASTIC LEFT VENTRICLE (SUBNORMAL CAVITY VOLUME) | LSVC - NON COMMUNICATING WITH RSVC | PATENT FORAMEN OVALE	Isolated
	1-02196	MIPseq	Singleton	LVO	COARCTATION SIMPLE (ISOLATED) | LEFT AORTIC ARCH WITH NORMAL BRANCHING PATTERN | PARACHUTE MITRAL VALVE	NDD
	1-02197	MIPseq	Singleton	CTD	LEFT AORTIC ARCH WITH NORMAL BRANCHING PATTERN | PATENT FORAMEN OVALE | VENTRICULAR SEPTAL DEFECT, MEMBRANOUS	EC
	1-02198	MIPseq	Singleton	TOF	COLLATERAL VESSEL | HYPOPLASTIC PULMONARY ANNULUS | HYPOPLASTIC RIGHT PULMONARY ARTERY | PATENT DUCTUS ARTERIOSUS | PULMONARY STENOSIS, SUBVALVAR | PULMONARY STENOSIS, VALVAR | RIGHT AORTIC ARCH WITH NORMAL BRANCHING PATTERN | TETRALOGY OF FALLOT | VENTRICULAR SEPTAL DEFECT, MALALIGNMENT	Isolated
	1-02199	WES	Trio	LAT	LEFT AORTIC ARCH WITH NORMAL BRANCHING PATTERN | SDD | TRANSPOSITION D-LOOP | USUAL CORONARY ARTERIES IN D-LOOP TGA	Isolated
	1-02200	MIPseq	Singleton	CTD	ATRIAL SEPTAL DEFECT, SECUNDUM | HYPOPLASTIC AORTIC ANNULUS | HYPOPLASTIC PULMONARY ANNULUS | INTERRUPTED AORTIC ARCH TYPE B | LEFT AORTIC ARCH WITH NORMAL BRANCHING PATTERN | VENTRICULAR SEPTAL DEFECT, MEMBRANOUS | VENTRICULAR SEPTAL DEFECT, MULTIPLE | VENTRICULAR SEPTAL DEFECT, MUSCULAR	Isolated
	1-02201	MIPseq	Singleton	LAT	AORTIC ARCH HYPOPLASIA | COARCTATION | DISCORDANT VENTRICULOARTERIAL CONNECTION | TRANSPOSITION D-LOOP WITH VENTRICULAR SEPTAL DEFECT	Isolated
	1-02202	WES	Trio	LAT	ATYPICAL CORONARY ARTERIES IN D-LOOP TGA | CIRCUMFLEX FROM RIGHT IN D-LOOP TGA | TRANSPOSITION D-LOOP WITH VENTRICULAR SEPTAL DEFECT	Isolated
	1-02203	WES	Trio	LAT	ATRIAL SEPTAL DEFECT | DISCORDANT VENTRICULOARTERIAL CONNECTION | TRANSPOSITION D-LOOP WITH VENTRICULAR SEPTAL DEFECT | VENTRICULAR SEPTAL DEFECT, MULTIPLE	Isolated
	1-02204	WES	Trio	LVO	AORTIC STENOSIS - VALVAR	Isolated
	1-02205	WES	Trio	LVO	COARCTATION | SINO-SEPTAL DEFECT | VENTRICULAR SEPTAL DEFECT, MULTIPLE | VENTRICULAR SEPTAL DEFECT, MUSCULAR	Isolated
	1-02207	WES	Singleton	CTD	PATENT FORAMEN OVALE | VENTRICULAR SEPTAL DEFECT, MULTIPLE | VENTRICULAR SEPTAL DEFECT, MUSCULAR	Isolated
	1-02209	MIPseq	Singleton	CTD	AORTIC VALVE POSITION RELATIVE TO THE PULMONARY VALVE, LEFT AND POSTERIOR | DOUBLE OUTLET RIGHT VENTRICLE | PULMONARY STENOSIS | SINGLE LEFT CORONARY	Isolated
	1-02210	MIPseq	Singleton	CTD	COARCTATION | VENTRICULAR SEPTAL DEFECT, MEMBRANOUS	Unknown
	1-02212	WES	Trio	LAT	TRANSPOSITION D-LOOP	Isolated
	1-02213	MIPseq	Singleton	AVC	BALANCED COMPLETE ATRIOVENTRICULAR CANAL | BICUSPID PULMONARY VALVE | COMPLETE COMMON ATRIOVENTRICULAR CANAL, RASTELLI TYPE C | DORV + AVSD (AV CANAL) | HYPOPLASTIC PULMONARY ANNULUS | LEFT AORTIC ARCH WITH NORMAL BRANCHING PATTERN | PULMONARY STENOSIS, SUBVALVAR | PULMONARY STENOSIS, VALVAR | SDD | VENTRICULAR SEPTAL DEFECT, MALALIGNMENT	Isolated
	1-02214	WES	Trio	CTD	RIGHT AORTIC ARCH WITH NORMAL BRANCHING PATTERN | TRUNCUS ARTERIOSUS TYPE II (MAIN PULMONARY ARTERY ABSENT) | VENTRICULAR SEPTAL DEFECT, MALALIGNMENT | VENTRICULAR SEPTAL STRUCTURAL ABNORMALITY	EC
	1-02215	WES	Trio	CTD	ABERRANT LEFT SUBCLAVIAN ARTERY | ABNORMAL BRANCHING RIGHT AORTIC ARCH | VASCULAR RING	Unknown
	1-02216	WES	Trio	CTD	VENTRICULAR SEPTAL DEFECT, MEMBRANOUS	Isolated
	1-02217	MIPseq	Singleton	CTD	AORTIC VALVE POSITION RELATIVE TO THE PULMONARY VALVE, LEFT AND POSTERIOR | ATRIAL SEPTAL DEFECT, SECUNDUM | DOUBLE OUTLET RIGHT VENTRICLE | LSVC TO CORONARY SINUS | PULMONARY STENOSIS, SUBVALVAR | PULMONARY STENOSIS, VALVAR	NDD&EC
	1-02218	MIPseq	Singleton	OTH	COR TRIATRIATUM DEXTRA | EBSTEINS DISEASE | PULMONARY ATRESIA CONGENITAL	Isolated
	1-02219	WES	Trio	HLHS	BICOMMISSURAL (BICUSPID, BILEAFLET) AORTIC VALVE, RIGHT-LEFT FUSION | COARCTATION | HYPOPLASTIC AORTIC ISTHMUS | HYPOPLASTIC LEFT VENTRICLE (SUBNORMAL CAVITY VOLUME) | MULTIPLE ATRIAL SEPTAL DEFECTS | PARACHUTE MITRAL VALVE | VENTRICULAR SEPTAL DEFECT, MEMBRANOUS	Unknown
	1-02221	MIPseq	Singleton	LAT	ATYPICAL CLEFT OF MITRAL VALVE | LV OUTFLOW TRACT OBSTRUCTION, ACCESSORY AV VALVE TISSUE | TRANSPOSITION D-LOOP	EC
	1-02222	MIPseq	Singleton	CTD	DOUBLE OUTLET RIGHT VENTRICLE | HYPOPLASTIC MAIN PULMONARY ARTERY | HYPOPLASTIC PULMONARY ANNULUS | LEFT AORTIC ARCH WITH NORMAL BRANCHING PATTERN | PULMONARY STENOSIS, SUBVALVAR | PULMONARY STENOSIS, VALVAR | VENTRICULAR SEPTAL DEFECT, MALALIGNMENT | VENTRICULAR SEPTAL DEFECT, MUSCULAR	EC
	1-02223	MIPseq	Singleton	AVC	ABNORMAL BRANCHING LEFT AORTIC ARCH | COARCTATION SIMPLE (ISOLATED) | UNBALANCED COMPLETE ATRIOVENTRICULAR CANAL, RIGHT DOMINANT	EC
	1-02224	MIPseq	Singleton	OTH	EBSTEINS DISEASE	EC
	1-02227	WES	Trio	LVO	AORTIC ARCH HYPOPLASIA | ATYPICAL CLEFT OF MITRAL VALVE | CARDIOMYOPATHY RESTRICTIVE | MYOCARDIAL ABNORMALITY	EC
	1-02228	WES	Singleton	CTD	VENTRICULAR SEPTAL DEFECT, MEMBRANOUS	Isolated
	1-02229	MIPseq	Singleton	LAT	ATRIAL SEPTAL DEFECT, SECUNDUM | TRANSPOSITION D-LOOP WITH VENTRICULAR SEPTAL DEFECT | VENTRICULAR SEPTAL DEFECT, SINGLE	EC
	1-02230	MIPseq	Singleton	OTH	EBSTEINS DISEASE	Isolated
	1-02231	WES	Trio	LVO	AORTIC STENOSIS | BICOMMISSURAL (BICUSPID, BILEAFLET) AORTIC VALVE, RIGHT-LEFT FUSION | LSVC TO CORONARY SINUS | MITRAL STENOSIS | RIGHT SUPERIOR VENA CAVA TO RIGHT ATRIUM | TUBULAR HYPOPLASIA OF AORTA + COARCTATION	Unknown
	1-02232	MIPseq	Singleton	CTD	VENTRICULAR SEPTAL DEFECT, MULTIPLE | VENTRICULAR SEPTAL DEFECT, MUSCULAR	Unknown
	1-02233	WES	Trio	ASD	ATRIAL SEPTAL DEFECT, SECUNDUM	Isolated
	1-02234	WES	Trio	AVC	AORTIC ARCH HYPOPLASIA | HYPOPLASTIC LEFT VENTRICLE (SUBNORMAL CAVITY VOLUME) | LEFT AORTIC ARCH WITH NORMAL BRANCHING PATTERN | UNBALANCED TRANSITIONAL ATRIOVENTRICULAR CANAL, RIGHT DOMINANT	EC
	1-02235	MIPseq	Singleton	LVO	BICOMMISSURAL (BICUSPID, BILEAFLET, BIFOLIATE) AORTIC VALVE | DILATED (ENLARGED) RIGHT VENTRICLE | DILATED LEFT ATRIUM | DILATED RIGHT ATRIUM | HYPERTROPHIC CARDIOMYOPATHY | MITRAL VALVE ABNORMALITY	EC
	1-02236	MIPseq	Singleton	HLHS	AORTIC STENOSIS - VALVAR | COARCTATION | CONGENITAL MITRAL VALVE ABNORMALITY | ENDOCARDIAL FIBROELASTOSIS | HYPOPLASTIC AORTIC ANNULUS | HYPOPLASTIC AORTIC ISTHMUS | HYPOPLASTIC LEFT VENTRICLE (SUBNORMAL CAVITY VOLUME) | PATENT FORAMEN OVALE	Isolated
	1-02239	MIPseq	Singleton	LVO	AORTIC STENOSIS - VALVAR | AORTIC VALVE ABNORMALITY | DILATED LEFT ATRIUM | ENDOCARDIAL FIBROELASTOSIS | HYPOPLASTIC AORTIC ANNULUS | INTACT ATRIAL SEPTUM | MITRAL REGURGITATION | MITRAL STENOSIS, VALVAR | MITRAL VALVE ABNORMALITY	EC
	1-02240	MIPseq	Singleton	CTD	PATENT DUCTUS ARTERIOSUS | VENTRICULAR SEPTAL DEFECT, MEMBRANOUS | VENTRICULAR SEPTAL DEFECT, MULTIPLE | VENTRICULAR SEPTAL DEFECT, MUSCULAR	Isolated
	1-02241	WES	Trio	OTH	DILATED (ENLARGED) RIGHT VENTRICLE | EBSTEINS DISEASE | PULMONARY REGURGITATION	NDD&EC
	1-02242	MIPseq	Singleton	CTD	ATRIAL SEPTAL DEFECT, SECUNDUM | VENTRICULAR SEPTAL DEFECT, MEMBRANOUS	EC
	1-02244	WES	Trio	TOF	ATRIAL SEPTAL DEFECT, SECUNDUM | BICOMMISSURAL (BICUSPID, BILEAFLET, BIFOLIATE) AORTIC VALVE | DILATED AORTIC ROOT | HYPOPLASTIC MAIN PULMONARY ARTERY | PULMONARY STENOSIS, SUBVALVAR | PULMONARY STENOSIS, VALVAR | RIGHT AORTIC ARCH WITH UNKNOWN BRANCHING PATTERN | SINGLE LEFT CORONARY | TETRALOGY OF FALLOT | VENTRICULAR SEPTAL DEFECT, MALALIGNMENT | VENTRICULAR SEPTAL DEFECT, MUSCULAR	Isolated
	1-02245	MIPseq	Singleton	TOF	AORTIC VALVE ABNORMALITY | ASCENDING AORTIC ABNORMALITY | DILATED (ENLARGED) LEFT VENTRICLE | DILATED (ENLARGED) RIGHT VENTRICLE | TETRALOGY OF FALLOT WITH PULMONARY ATRESIA	EC
	1-02246	WES	Trio	TOF	ATRIAL SEPTAL DEFECT, SECUNDUM | PULMONARY STENOSIS, BRANCH PULMONARY ARTERY | TETRALOGY OF FALLOT WITH PULMONARY ATRESIA	Isolated
	1-02247	MIPseq	Singleton	CTD	PATENT DUCTUS ARTERIOSUS | PATENT FORAMEN OVALE | VENTRICULAR SEPTAL DEFECT, MEMBRANOUS	EC
	1-02248	WES	Singleton	CTD	HYPOPLASTIC RIGHT VENTRICLE (SUBNORMAL CAVITY VOLUME) | PULMONARY ATRESIA, INTACT VENTRICULAR SEPTUM	Unknown
	1-02249	MIPseq	Singleton	ASD	ATRIAL SEPTAL DEFECT, SECUNDUM	Isolated
	1-02251	MIPseq	Singleton	OTH	VENTRICULAR SEPTAL DEFECT, MUSCULAR, TRABECULAR, APICAL	Unknown
	1-02254	WES	Trio	LVO	COARCTATION SIMPLE (ISOLATED)	Isolated
	1-02256	MIPseq	Singleton	AVC	ATRIAL SEPTAL ABNORMALITY | ATRIAL SEPTAL DEFECT, SECUNDUM | LEFT SIDED AV VALVE REGURGITATION | LSVC - NON COMMUNICATING WITH RSVC | OSTIUM PRIMUM ATRIAL SEPTAL DEFECT, BALANCED	Isolated
	1-02258	WES	Trio	LVO	AORTIC ARCH ABNORMAL BRANCH | TUBULAR HYPOPLASIA OF AORTA + COARCTATION	Unknown
	1-02259	WES	Trio	LAT	TRANSPOSITION D-LOOP WITH INTACT VENTRICULAR SEPTUM | USUAL CORONARY ARTERIES IN D-LOOP TGA	Unknown
	1-02260	WES	Trio	HLHS	AORTIC ARCH HYPOPLASIA | AORTIC ATRESIA | HYPOPLASIA ASCENDING AORTA | HYPOPLASTIC LEFT HEART SYNDROME | LEFT AORTIC ARCH WITH NORMAL BRANCHING PATTERN | MALPOSITIONED ATRIAL SEPTUM (WITH OR WITHOUT PAPVC) | MITRAL ATRESIA	EC
	1-02261	WES	Trio	CTD	LEFT AORTIC ARCH WITH NORMAL BRANCHING PATTERN | VENTRICULAR SEPTAL DEFECT, MEMBRANOUS	Unknown
	1-02262	MIPseq	Singleton	LAT	TRANSPOSITION D-LOOP WITH VENTRICULAR SEPTAL DEFECT | USUAL CORONARY ARTERIES IN D-LOOP TGA	Isolated
	1-02263	MIPseq	Singleton	LAT	DORV, VENTRICULAR DEFECT UNCOMMITTED | JUXTAPOSITION OF THE ATRIAL APPENDAGES | TRANSPOSITION D-LOOP WITH VENTRICULAR SEPTAL DEFECT | VENTRICULAR SEPTAL DEFECT, ECD TYPE	Unknown
	1-02264	WES	Trio	HLHS	AORTIC ARCH HYPOPLASIA | COARCTATION | HYPOPLASTIC LEFT VENTRICLE (SUBNORMAL CAVITY VOLUME)	EC
	1-02265	WES	Trio	LVO	UNICOMMISSURAL (UNICUSPID, UNILEAFLET, UNIFOLIATE) AORTIC VALVE	NDD&EC
	1-02266	WES	Trio	OTH	TRICUSPID ATRESIA + NO PULMONARY STENOSIS AND LARGE VSD (IC) | VENTRICULAR SEPTAL DEFECT, MULTIPLE | VENTRICULAR SEPTAL DEFECT, MUSCULAR	Isolated
	1-02267	WES	Trio	LVO	COARCTATION | HYPOPLASTIC AORTIC ANNULUS | HYPOPLASTIC AORTIC ISTHMUS | LSVC TO CORONARY SINUS | VENTRICULAR SEPTAL DEFECT, MEMBRANOUS	Unknown
	1-02268	MIPseq	Singleton	LVO	AORTIC STENOSIS - VALVAR | BICOMMISSURAL (BICUSPID, BILEAFLET) AORTIC VALVE, RIGHT-NON FUSION	Isolated
	1-02270	WES	Trio	LAT	ATRIAL SEPTAL DEFECT, SECUNDUM | DEXTROCARDIA | HYPOPLASTIC RIGHT PULMONARY ARTERY | LEFT AORTIC ARCH WITH NORMAL BRANCHING PATTERN | MULTIPLE AORTOPULMONARY COLLATERAL ARTERIES | SCIMITAR SYNDROME	NDD&EC
	1-02271	WES	Trio	LAT	ABDOMINAL SITUS INVERSUS | ATRIAL INVERSION (SITUS INVERSUS OF THE ATRIA) | ATRIAL SEPTAL DEFECT | HETEROTAXY | LEFT INFERIOR VENA CAVA TO RIGHT ATRIUM | LEFT SUPERIOR VENA CAVA TO RIGHT ATRIUM | LEVOCARDIA WITH ABDOMINAL HETEROTAXY | MAJOR AORTOPULMONARY COLLATERAL ARTERY | PULMONARY ATRESIA CONGENITAL | RIGHT AORTIC ARCH WITH NORMAL BRANCHING PATTERN | SUBAORTIC CONUS | TRANSPOSITION D-LOOP | V…	NDD&EC
	1-02273	MIPseq	Singleton	LVO	AORTIC STENOSIS | BICOMMISSURAL (BICUSPID, BILEAFLET, BIFOLIATE) AORTIC VALVE	Isolated
	1-02274	MIPseq	Singleton	CTD	ATRIAL SEPTAL DEFECT, SECUNDUM | ATYPICAL CLEFT OF MITRAL VALVE | MITRAL REGURGITATION | MITRAL VALVE ABNORMALITY | VENTRICULAR SEPTAL DEFECT, MEMBRANOUS	Isolated
	1-02275	MIPseq	Singleton	CTD	AORTIC ARCH HYPOPLASIA | VENTRICULAR SEPTAL DEFECT, MEMBRANOUS	Unknown
	1-02276	MIPseq	Singleton	OTH	ANOMALOUS ORIGIN OF LEFT CORONARY ARTERY FROM PULMONARY ARTERY	Unknown
	1-02278	WES	Singleton	CTD	ATRIAL SEPTAL DEFECT, SECUNDUM | LSVC - NON COMMUNICATING WITH RSVC | LSVC TO CORONARY SINUS | VENTRICULAR SEPTAL DEFECT, MEMBRANOUS	NDD
	1-02279	WES	Trio	LVO	AORTIC ARCH HYPOPLASIA | AORTIC STENOSIS - VALVAR | BICOMMISSURAL (BICUSPID, BILEAFLET) AORTIC VALVE, RIGHT-NON FUSION | COARCTATION	Unknown
	1-02280	MIPseq	Singleton	CTD	ATRIAL SEPTAL DEFECT, SECUNDUM | HYPOPLASTIC RIGHT VENTRICLE (SUBNORMAL CAVITY VOLUME) | HYPOPLASTIC TRICUSPID VALVE | LSVC TO CORONARY SINUS | PULMONARY STENOSIS | PULMONARY STENOSIS, RIGHT | RIGHT VENTRICULAR SINUSOIDS | TRICUSPID STENOSIS	Isolated
	1-02281	WES	Singleton	TOF	BICUSPID PULMONARY VALVE | PULMONARY STENOSIS, SUBVALVAR | PULMONARY STENOSIS, VALVAR | TETRALOGY OF FALLOT	Isolated
	1-02283	WES	Trio	LAT	HYPOPLASTIC RIGHT VENTRICLE (SUBNORMAL CAVITY VOLUME) | HYPOPLASTIC TRICUSPID VALVE | L-LOOP CORRECTED TGA {SL?} WITH VENTRICULAR SEPTAL DEFECT AND PULMONARY STENOSIS | STRADDLING MITRAL VALVE	Isolated
	1-02284	WES	Trio	OTH	EBSTEINS DISEASE | PATENT FORAMEN OVALE | TRICUSPID REGURGITATION NEONATAL	Isolated
	1-02285	WES	Trio	AVC	COMPLETE COMMON ATRIOVENTRICULAR CANAL, RASTELLI TYPE A | LSVC TO CORONARY SINUS | PULMONARY STENOSIS, VALVAR	EC
	1-02286	MIPseq	Singleton	LVO	BICOMMISSURAL (BICUSPID, BILEAFLET, BIFOLIATE) AORTIC VALVE | COARCTATION	Isolated
	1-02287	WES	Trio	CTD	ABERRANT RIGHT SUBCLAVIAN ARTERY | ABNORMAL BRANCHING LEFT AORTIC ARCH | ATRIAL SEPTAL DEFECT, SECUNDUM | VENTRICULAR SEPTAL DEFECT, MEMBRANOUS	Unknown
	1-02288	MIPseq	Singleton	TOF	TETRALOGY OF FALLOT	Isolated
	1-02289	WES	Trio	ASD	ATRIAL SEPTAL DEFECT, SECUNDUM	EC
	1-02290	WES	Trio	LVO	AORTIC STENOSIS, SUBVALVAR, DISCRETE, MEMBRANEOUS | BICOMMISSURAL (BICUSPID, BILEAFLET, BIFOLIATE) AORTIC VALVE | COARCTATION | DYSPLASTIC MITRAL VALVE | HYPOPLASTIC MITRAL VALVE	Isolated
	1-02291	MIPseq	Singleton	CTD	LEFT AORTIC ARCH WITH NORMAL BRANCHING PATTERN | PULMONARY STENOSIS, VALVAR	Isolated
	1-02292	MIPseq	Singleton	CTD	TRUNCAL VALVE REGURGITATION | TRUNCUS ARTERIOSUS TYPE I (MAIN PULMONARY ARTERY PRESENT) | CHROMOSOME ABNORMALITY, 22q11 DELETION	Unknown
	1-02293	MIPseq	Singleton	TOF	HYPOPLASTIC LEFT PULMONARY ARTERY | TETRALOGY OF FALLOT	EC
	1-02294	MIPseq	Singleton	LVO	COARCTATION | DYSPLASTIC MITRAL VALVE | MITRAL STENOSIS	Isolated
	1-02295	MIPseq	Singleton	CTD	VENTRICULAR SEPTAL DEFECT, MEMBRANOUS	Isolated
	1-02296	MIPseq	Singleton	CTD	HYPOPLASTIC RIGHT VENTRICLE (SUBNORMAL CAVITY VOLUME) | HYPOPLASTIC TRICUSPID VALVE | LEFT AORTIC ARCH WITH NORMAL BRANCHING PATTERN | PULMONARY ATRESIA, INTACT VENTRICULAR SEPTUM	NDD
	1-02297	WES	Trio	AVC	BALANCED COMPLETE ATRIOVENTRICULAR CANAL	EC
	1-02298	WES	Trio	LAT	TRANSPOSITION D-LOOP WITH INTACT VENTRICULAR SEPTUM	EC
	1-02301	WES	Trio	TOF	MITRAL VALVE PROLAPSE | MULTIPLE MAJOR AORTOPULMONARY COLLATERAL ARTERIES (MAPCAS) | TETRALOGY OF FALLOT WITH PULMONARY ATRESIA AND MAPCAS | VENTRICULAR SEPTAL DEFECT, SINGLE	Isolated
	1-02303	MIPseq	Singleton	OTH	ANEURYSM OF MEMBRANOUS SEPTUM | EBSTEIN MALFORMATION OF THE RIGHT ATRIOVENTRICULAR VALVE | VENTRICULAR SEPTAL DEFECT, MEMBRANOUS	Isolated
	1-02304	WES	Trio	LVO	ATRIAL SEPTAL DEFECT, SECUNDUM | INTERRUPTED AORTIC ARCH TYPE B | LSVC TO CORONARY SINUS | RETRO-AORTIC INNOMINATE VEIN | VENTRICULAR SEPTAL DEFECT, MALALIGNMENT | VENTRICULAR SEPTAL DEFECT, SUBPULMONARY OR CONAL	Unknown
	1-02305	MIPseq	Singleton	CTD	HYPOPLASTIC RIGHT VENTRICLE (SUBNORMAL CAVITY VOLUME) | LSVC - COMMUNICATES WITH RSVC | PULMONARY STENOSIS, SUBVALVAR | TRICUSPID ATRESIA + PS OR SMALL VSD (IB)	Unknown
	1-02306	MIPseq	Singleton	CTD	HYPOPLASTIC RIGHT VENTRICLE (SUBNORMAL CAVITY VOLUME) | PULMONARY ATRESIA, INTACT VENTRICULAR SEPTUM	Isolated
	1-02308	MIPseq	Singleton	LVO	AORTIC STENOSIS, SUBVALVAR, MUSCULAR | ATRIAL SEPTAL DEFECT, SECUNDUM | HYPERTROPHIC CARDIO MYOPATHY, OBSTRUCTIVE | INTESTINAL MALROTATION | LEFT AORTIC ARCH WITH NORMAL BRANCHING PATTERN | PULMONARY STENOSIS, SUBVALVAR | PULMONARY STENOSIS, VALVAR	NDD&EC
	1-02309	MIPseq	Singleton	CTD	LEFT AORTIC ARCH WITH NORMAL BRANCHING PATTERN | VENTRICULAR SEPTAL DEFECT, ECD TYPE | VENTRICULAR SEPTAL DEFECT, MEMBRANOUS | VENTRICULAR SEPTAL DEFECT, SINGLE	Unknown
	1-02310	MIPseq	Singleton	LAT	L-LOOP CORRECTED TRANSPOSITION {SL?} | L-LOOP TRANSPOSITION OF THE GREAT ARTERIES WITH VENTRICULAR SEPTAL DEFECT | VENTRICULAR SEPTAL DEFECT, MULTIPLE | VENTRICULAR SEPTAL DEFECT, MUSCULAR POSTERIOR (INLET) | VENTRICULAR SEPTAL DEFECT, MUSCULAR, TRABECULAR, APICAL	Isolated
	1-02311	WES	Trio	HLHS	AORTIC ATRESIA | HYPOPLASTIC LEFT VENTRICLE (SUBNORMAL CAVITY VOLUME) | MITRAL ATRESIA | TUBULAR HYPOPLASIA OF AORTA + COARCTATION	Isolated
	1-02312	WES	Trio	HLHS	AORTIC ARCH HYPOPLASIA | ATRIAL SEPTAL DEFECT, SECUNDUM | HYPOPLASTIC AORTIC ANNULUS | HYPOPLASTIC LEFT VENTRICLE (SUBNORMAL CAVITY VOLUME) | MITRAL STENOSIS, VALVAR | VENTRICULAR SEPTAL DEFECT, SINGLE	Isolated
	1-02315	WES	Trio	LAT	ASPLENIA SYNDROME (RIGHT ISOMERISM) | BALANCED COMPLETE ATRIOVENTRICULAR CANAL | LEVOCARDIA WITH ABDOMINAL HETEROTAXY | PARTIALLY ANOMALOUS PULMONARY VEINS | PULMONARY STENOSIS, SUBVALVAR | PULMONARY STENOSIS, VALVAR | TRANSPOSITION D-LOOP	EC
	1-02316	WES	Trio	LAT	PATENT FORAMEN OVALE | PULMONARY STENOSIS, VALVAR | TRANSPOSITION D-LOOP WITH VSD AND LV OUTFLOW TRACT OBSTRUCTION | USUAL CORONARY ARTERIES IN D-LOOP TGA	Isolated
	1-02317	WES	Trio	LVO	COARCTATION | VENTRICULAR SEPTAL DEFECT, MEMBRANOUS | VENTRICULAR SEPTAL DEFECT, MULTIPLE | VENTRICULAR SEPTAL DEFECT, MUSCULAR	Isolated
	1-02318	WES	Singleton	TOF	DORV, DOUBLY COMMITTED VSD | TETRALOGY OF FALLOT	Isolated
	1-02319	MIPseq	Singleton	TOF	HYPOPLASTIC LEFT PULMONARY ARTERY | PULMONARY STENOSIS, RIGHT | TETRALOGY OF FALLOT	EC
	1-02320	WES	Trio	LAT	BIVENTRICULAR, DISCORDANT ATRIOVENTRICULAR CONNECTION | DISCORDANT VENTRICULOARTERIAL CONNECTION | L-LOOP CORRECTED TRANSPOSITION {SL?} WITH PULMONARY STENOSIS | PULMONARY STENOSIS, SUBVALVAR	Unknown
	1-02321	MIPseq	Singleton	LAT	ANATOMIC OR FUNCTIONAL ASPLENIA | ANOMALOUS HEPATIC VENOUS DRAINAGE OR CONNECTION | ASPLENIA SYNDROME (RIGHT ISOMERISM) | ATRIAL SEPTAL DEFECT | DEXTROCARDIA | HYPOPLASTIC RIGHT VENTRICLE (SUBNORMAL CAVITY VOLUME) | HYPOPLASTIC TRICUSPID VALVE | INFERIOR VENA CAVA LEFT SIDED | INTESTINAL MALROTATION | MAIN PULMONARY ARTERY OCCLUSION | PULMONARY ATRESIA, INTACT VENTRICULAR SEPTUM | PULMONARY VEIN …	Isolated
	1-02324	WES	Trio	LAT	HYPOPLASTIC MITRAL VALVE | L-LOOP TRANSPOSITION OF THE GREAT VESSELS | PATENT FORAMEN OVALE | SINGLE VENTRICLE, LEFT; DOUBLE INLET LEFT VENTRICLE	Isolated
	1-02325	WES	Trio	LAT	ABDOMINAL SITUS INVERSUS | DOUBLE OUTLET RIGHT VENTRICLE | HETEROTAXY | HYPOPLASTIC LEFT VENTRICLE (SUBNORMAL CAVITY VOLUME) | LEFT ATRIAL HYPOPLASIA | LEVOCARDIA | PULMONARY STENOSIS, SUBVALVAR | PULMONARY STENOSIS, VALVAR | SITUS SOLITUS | TOTALLY ANOMALOUS PULMONARY VENOUS RETURN, SUPRACARDIAC | UNBALANCED COMPLETE ATRIOVENTRICULAR CANAL, RIGHT DOMINANT	Unknown
	1-02326	MIPseq	Singleton	CTD	AORTIC STENOSIS - VALVAR | COARCTATION | CONGENITAL MITRAL VALVE ABNORMALITY | HYPOPLASTIC AORTIC ANNULUS | HYPOPLASTIC AORTIC ISTHMUS | PATENT FORAMEN OVALE | VENTRICULAR SEPTAL DEFECT, MEMBRANOUS	Isolated
	1-02327	WES	Singleton	TOF	PATENT FORAMEN OVALE | RIGHT AORTIC ARCH WITH NORMAL BRANCHING PATTERN | TETRALOGY OF FALLOT	Unknown
	1-02328	MIPseq	Singleton	LAT	SECUNDUM ATRIAL SEPTAL DEFECT, RESTRICTIVE | TRANSPOSITION D-LOOP WITH VENTRICULAR SEPTAL DEFECT | VENTRICULAR SEPTAL DEFECT, MULTIPLE | VENTRICULAR SEPTAL DEFECT, MUSCULAR	Unknown
	1-02329	MIPseq	Singleton	LAT	CONGENITAL MITRAL VALVE ABNORMALITY | L-LOOP TRANSPOSITION OF THE GREAT VESSELS | PULMONARY STENOSIS, SUBVALVAR | SINGLE VENTRICLE, LEFT; DOUBLE INLET LEFT VENTRICLE | VENTRICULAR SEPTAL DEFECT, MULTIPLE	Isolated
	1-02330	WES	Trio	LVO	AORTIC STENOSIS | BICOMMISSURAL (BICUSPID, BILEAFLET, BIFOLIATE) AORTIC VALVE	Isolated
	1-02331	WES	Trio	HLHS	AORTIC ARCH HYPOPLASIA | AORTIC STENOSIS - SUBVALVAR | AORTIC STENOSIS - VALVAR | BICOMMISSURAL (BICUSPID, BILEAFLET, BIFOLIATE) AORTIC VALVE | COARCTATION | HYPOPLASTIC LEFT VENTRICLE (SUBNORMAL CAVITY VOLUME)	Isolated
	1-02332	MIPseq	Singleton	LAT	BILATERAL SUBARTERIAL CONUS | DOUBLE OUTLET RIGHT VENTRICLE | L-LOOP TRANSPOSITION OF THE GREAT VESSELS | PULMONARY STENOSIS, SUBVALVAR | PULMONARY STENOSIS, VALVAR | SINGLE VENTRICLE, RIGHT | SINGLE VENTRICLE, RIGHT, DOUBLE INLET RIGHT VENTRICLE	Isolated
	1-02333	MIPseq	Singleton	TOF	ABNORMAL CORONARY SINUS | HYPOPLASTIC LEFT PULMONARY ARTERY | TETRALOGY OF FALLOT	Isolated
	1-02334	WES	Trio	CTD	ABERRANT LEFT SUBCLAVIAN ARTERY | ABNORMAL BRANCHING RIGHT AORTIC ARCH | PULMONARY STENOSIS | VASCULAR RING | VENTRICULAR SEPTAL DEFECT	Isolated
	1-02337	MIPseq	Singleton	TOF	DILATED AORTIC ROOT | HYPOPLASTIC LEFT PULMONARY ARTERY | LEFT AORTIC ARCH WITH NORMAL BRANCHING PATTERN | TETRALOGY OF FALLOT WITH PULMONARY ATRESIA | VENTRICULAR SEPTAL DEFECT, MALALIGNMENT	NDD
	1-02338	WES	Trio	TOF	LEFT AORTIC ARCH WITH NORMAL BRANCHING PATTERN | PULMONARY ATRESIA CONGENITAL | SINGLE RIGHT CORONARY | TETRALOGY OF FALLOT WITH PULMONARY ATRESIA | VENTRICULAR SEPTAL DEFECT, MALALIGNMENT	Unknown
	1-02339	MIPseq	Singleton	LAT	AORTIC ARCH HYPOPLASIA | COARCTATION | HYPOPLASTIC RIGHT VENTRICLE (SUBNORMAL CAVITY VOLUME) | PATENT FORAMEN OVALE | TRANSPOSITION D-LOOP | TRICUSPID ATRESIA WITH D-LOOP TGA AND NO PULMONARY STENOSIS (TYPE IIC) | VENTRICULAR SEPTAL DEFECT, SINGLE	EC
	1-02340	WES	Singleton	HLHS	AORTIC ARCH HYPOPLASIA | AORTIC STENOSIS | COARCTATION | HYPOPLASTIC AORTIC ANNULUS | HYPOPLASTIC LEFT HEART SYNDROME | HYPOPLASTIC LEFT VENTRICLE (SUBNORMAL CAVITY VOLUME) | HYPOPLASTIC MITRAL VALVE | MITRAL STENOSIS | PATENT FORAMEN OVALE	Isolated
	1-02342	WES	Trio	TOF	ATRIAL SEPTAL DEFECT, SECUNDUM | LSVC TO CORONARY SINUS | MULTIPLE ATRIAL SEPTAL DEFECTS | RIGHT AORTIC ARCH WITH NORMAL BRANCHING PATTERN | RIGHT SUPERIOR VENA CAVA TO RIGHT ATRIUM | SYSTEMIC VENOUS ANOMALY | TETRALOGY OF FALLOT WITH PULMONARY ATRESIA	Isolated
	1-02343	MIPseq	Singleton	LAT	ATRIAL INVERSION (SITUS INVERSUS OF THE ATRIA) | DEXTROCARDIA | HETEROTAXY | L-LOOP TRANSPOSITION OF THE GREAT VESSELS | USUAL CORONARY ARTERIES IN D-LOOP TGA	EC
	1-02344	WES	Trio	LAT	ABSENCE OF THE SUPRARENAL INFERIOR VENA CAVA WITH AZYGOUS CONTINUATION | ANOMALOUS HEPATIC VENOUS DRAINAGE OR CONNECTION | COMMON ATRIUM | CORONARY SINUS ABSENT | DOUBLE OUTLET RIGHT VENTRICLE | HETEROTAXY | LEFT BRONCHIAL ISOMERISM | LEVOCARDIA WITH ABDOMINAL HETEROTAXY | POLYSPLENIA SYNDROME (LEFT ISOMERISM) | PULMONARY ATRESIA CONGENITAL | RIGHT AORTIC ARCH WITH NORMAL BRANCHING PATTERN | SUBP…	EC
	1-02345	MIPseq	Singleton	LVO	BICOMMISSURAL (BICUSPID, BILEAFLET) AORTIC VALVE, RIGHT-LEFT FUSION | LEFT AORTIC ARCH WITH NORMAL BRANCHING PATTERN	Isolated
	1-02346	MIPseq	Singleton	TOF	BICUSPID PULMONARY VALVE | DILATED AORTIC ROOT | LEFT AORTIC ARCH WITH NORMAL BRANCHING PATTERN | PULMONARY STENOSIS, VALVAR | TETRALOGY OF FALLOT | VENTRICULAR SEPTAL DEFECT, MALALIGNMENT	Isolated
	1-02348	MIPseq	Singleton	CTD	HYPOPLASTIC RIGHT VENTRICLE (SUBNORMAL CAVITY VOLUME) | TRICUSPID ATRESIA | VENTRICULAR SEPTAL DEFECT, MEMBRANOUS | VENTRICULAR SEPTAL DEFECT, MULTIPLE | VENTRICULAR SEPTAL DEFECT, MUSCULAR	EC
	1-02349	WES	Trio	CTD	ATRIAL SEPTAL DEFECT, SECUNDUM | TRUNCUS ARTERIOSUS TYPE I (MAIN PULMONARY ARTERY PRESENT)	Unknown
	1-02350	WES	Trio	HLHS	AORTIC ATRESIA | HYPOPLASTIC LEFT HEART SYNDROME | MITRAL ATRESIA	Unknown
	1-02352	MIPseq	Singleton	CTD	COARCTATION | VENTRICULAR SEPTAL DEFECT, SUBPULMONARY OR CONAL	Isolated
	1-02353	MIPseq	Singleton	TOF	DILATED AORTIC ROOT | HYPOPLASTIC LEFT PULMONARY ARTERY | HYPOPLASTIC RIGHT PULMONARY ARTERY | LEFT AORTIC ARCH WITH NORMAL BRANCHING PATTERN | PATENT FORAMEN OVALE | TETRALOGY OF FALLOT WITH PULMONARY ATRESIA AND MAPCAS | VENTRICULAR SEPTAL DEFECT, MALALIGNMENT RESTRICTIVE	EC
	1-02355	MIPseq	Singleton	LAT	TRANSPOSITION D-LOOP | USUAL CORONARY ARTERIES IN D-LOOP TGA	Isolated
	1-02356	WES	Trio	TOF	DILATED AORTIC ROOT | HYPOPLASTIC LEFT PULMONARY ARTERY | HYPOPLASTIC MAIN PULMONARY ARTERY | LEFT AORTIC ARCH WITH NORMAL BRANCHING PATTERN | LSVC TO CORONARY SINUS | PULMONARY STENOSIS, SUBVALVAR | RIGHT SUPERIOR VENA CAVA TO RIGHT ATRIUM | TETRALOGY OF FALLOT WITH PULMONARY ATRESIA | VENTRICULAR SEPTAL DEFECT, MALALIGNMENT	Unknown
	1-02360	WES	Trio	OTH	ATRIAL SEPTAL DEFECT, SECUNDUM | DOUBLE ORIFICE MITRAL VALVE | DYSPLASTIC TRICUSPID VALVE | HYPOPLASTIC RIGHT VENTRICLE (SUBNORMAL CAVITY VOLUME) | PULMONARY STENOSIS, VALVAR | VENTRICULAR SEPTAL DEFECT, MEMBRANOUS | VENTRICULAR SEPTAL DEFECT, MULTIPLE | VENTRICULAR SEPTAL DEFECT, MUSCULAR | VENTRICULAR SEPTAL DEFECT, MUSCULAR OUTLET	NDD&EC
	1-02361	MIPseq	Singleton	CTD	HYPOPLASTIC RIGHT VENTRICLE (SUBNORMAL CAVITY VOLUME) | PULMONARY ATRESIA, INTACT VENTRICULAR SEPTUM	Isolated
	1-02363	MIPseq	Singleton	OTH	LEFT AORTIC ARCH WITH NORMAL BRANCHING PATTERN | PATENT DUCTUS ARTERIOSUS	Isolated
	1-02364	WES	Trio	LAT	CIRCUMFLEX FROM RIGHT IN D-LOOP TGA | LEFT AORTIC ARCH WITH NORMAL BRANCHING PATTERN | TRANSPOSITION D-LOOP WITH INTACT VENTRICULAR SEPTUM	EC
	1-02365	WES	Trio	LVO	AORTIC STENOSIS - VALVAR | SUBAORTIC STENOSIS. TUNNEL TYPE	Isolated
	1-02366	MIPseq	Singleton	ASD	ATRIAL SEPTAL DEFECT, SECUNDUM	Unknown
	1-02367	MIPseq	Singleton	LVO	AORTIC REGURGITATION | BICOMMISSURAL (BICUSPID, BILEAFLET) AORTIC VALVE, RIGHT-LEFT FUSION | LEFT AORTIC ARCH WITH NORMAL BRANCHING PATTERN	Isolated
	1-02368	MIPseq	Singleton	OTH	DILATED MITRAL VALVE ANNULUS | MITRAL REGURGITATION | MITRAL VALVE PROLAPSE	NDD&EC
	1-02369	MIPseq	Singleton	OTH	MITRAL VALVE PROLAPSE	EC
	1-02370	WES	Trio	LVO	AORTIC ARCH HYPOPLASIA | ATRIAL SEPTAL DEFECT, SECUNDUM | BICOMMISSURAL (BICUSPID, BILEAFLET, BIFOLIATE) AORTIC VALVE | VENTRICULAR SEPTAL DEFECT, MUSCULAR	Unknown
	1-02371	MIPseq	Singleton	CTD	CONGENITAL CORONARY ANOMALY | HYPOPLASTIC RIGHT VENTRICLE (SUBNORMAL CAVITY VOLUME) | PULMONARY ATRESIA, INTACT VENTRICULAR SEPTUM	Unknown
	1-02372	MIPseq	Singleton	LAT	ATYPICAL CORONARY ARTERIES IN D-LOOP TGA | LEFT AORTIC ARCH WITH NORMAL BRANCHING PATTERN | SDD | TRANSPOSITION D-LOOP WITH INTACT VENTRICULAR SEPTUM	Isolated
	1-02374	WES	Singleton	LAT	PULMONARY ATRESIA,VALVAR | SINGLE LEFT CORONARY IN D-LOOP TGA | TRANSPOSITION D-LOOP WITH VSD AND LV OUTFLOW TRACT OBSTRUCTION	Unknown
	1-02375	MIPseq	Singleton	OTH	ATRIAL SEPTAL DEFECT, SECUNDUM | LEFT AORTIC ARCH WITH NORMAL BRANCHING PATTERN | SUPRAVENTRICULAR TACHYCARDIA (PAROXYSMAL ATRIAL TACHYCARDIA) | VENTRICULAR SEPTAL DEFECT, MUSCULAR | WOLFF-PARKINSON-WHITE SYNDROME	EC
	1-02376	MIPseq	Singleton	LAT	ATRIAL SEPTAL DEFECT, SECUNDUM | INTRAMURAL LEFT CORONARY ARTERY IN D-LOOP TGA | TRUNCUS ARTERIOSUS TYPE II (MAIN PULMONARY ARTERY ABSENT)	Isolated
	1-02377	WES	Trio	AVC	BICOMMISSURAL (BICUSPID, BILEAFLET) AORTIC VALVE, RIGHT-LEFT FUSION | COARCTATION | HYPOPLASTIC LEFT VENTRICLE (SUBNORMAL CAVITY VOLUME) | HYPOPLASTIC MITRAL VALVE | PATENT FORAMEN OVALE | UNBALANCED COMPLETE ATRIOVENTRICULAR CANAL, RIGHT DOMINANT | VENTRICULAR SEPTAL DEFECT, MULTIPLE | VENTRICULAR SEPTAL DEFECT, MUSCULAR, TRABECULAR, ANTERIOR	Unknown
	1-02378	MIPseq	Singleton	TOF	PULMONARY STENOSIS | TETRALOGY OF FALLOT | VENTRICULAR SEPTAL DEFECT	EC
	1-02379	MIPseq	Singleton	CTD	HYPOPLASTIC PULMONARY ANNULUS | LEFT AORTIC ARCH WITH NORMAL BRANCHING PATTERN | PULMONARY STENOSIS, VALVAR	Unknown
	1-02380	WES	Trio	LAT	ABNORMAL CORONARY SINUS | HYPOPLASTIC AORTIC ANNULUS | HYPOPLASTIC RIGHT VENTRICLE (SUBNORMAL CAVITY VOLUME) | INTERRUPTED AORTIC ARCH TYPE B | RIGHT ATRIAL ABNORMALITY | TRANSPOSITION D-LOOP WITH VENTRICULAR SEPTAL DEFECT | TRICUSPID ATRESIA | TRICUSPID ATRESIA WITH D-LOOP TGA AND NO PULMONARY STENOSIS (TYPE IIC) | VENTRICULAR SEPTAL DEFECT	EC
	1-02382	WES	Trio	CTD	PULMONARY ATRESIA CONGENITAL | PULMONARY ATRESIA, INTACT VENTRICULAR SEPTUM	Unknown
	1-02385	MIPseq	Singleton	LAT	DEXTROCARDIA | DOUBLE OUTLET RIGHT VENTRICLE | DOUBLE OUTLET VENTRICULOARTERIAL CONNECTION | PULMONARY STENOSIS, VALVAR | SINGLE VENTRICLE, RIGHT, DOUBLE INLET RIGHT VENTRICLE | SITUS INVERSUS TOTALIS | UNIVENTRICULAR, DOUBLE INLET ATRIOVENTRICULAR CONNECTION	Isolated
	1-02386	MIPseq	Singleton	TOF	TETRALOGY OF FALLOT	Isolated
	1-02388	MIPseq	Singleton	CTD	TRICUSPID ATRESIA + NO PULMONARY STENOSIS AND LARGE VSD (IC)	EC
	1-02389	MIPseq	Singleton	CTD	HYPOPLASTIC LEFT PULMONARY ARTERY | HYPOPLASTIC RIGHT PULMONARY ARTERY | PULMONARY STENOSIS, VALVAR	Isolated
	1-02390	MIPseq	Singleton	ASD	ATRIAL SEPTAL DEFECT, SECUNDUM	Isolated
	1-02391	WES	Trio	LAT	ABSENCE OF THE SUPRARENAL INFERIOR VENA CAVA WITH AZYGOUS CONTINUATION | ATRIAL SEPTAL DEFECT, SECUNDUM | COARCTATION | ENDOCARDIAL CUSHION DEFECT | HETEROTAXY | HYPOPLASTIC AORTIC ANNULUS | HYPOPLASTIC LEFT VENTRICLE (SUBNORMAL CAVITY VOLUME) | LEFT SUPERIOR VENA CAVA ENTERING LEFT ATRIUM | LSVC TO CORONARY SINUS | MALPOSITIONED ATRIAL SEPTUM (WITH OR WITHOUT PAPVC)	EC
	1-02392	MIPseq	Singleton	LAT	LSVC - NON COMMUNICATING WITH RSVC | SECUNDUM ATRIAL SEPTAL DEFECT, RESTRICTIVE | TRANSPOSITION D-LOOP WITH INTACT VENTRICULAR SEPTUM	Unknown
	1-02393	MIPseq	Singleton	TOF	TETRALOGY OF FALLOT	Unknown
	1-02394	WES	Trio	LVO	COARCTATION SIMPLE (ISOLATED)	Isolated
	1-02395	MIPseq	Singleton	CTD	AORTOPULMONARY COLLATERAL ARTERY | HYPOPLASTIC RIGHT VENTRICLE (SUBNORMAL CAVITY VOLUME) | TRICUSPID ATRESIA + PS OR SMALL VSD (IB) | VENTRICULAR SEPTAL DEFECT, MEMBRANOUS	Isolated
	1-02396	WES	Trio	ASD	ATRIAL SEPTAL DEFECT, SECUNDUM | LEFT AORTIC ARCH WITH NORMAL BRANCHING PATTERN	Isolated
	1-02399	WES	Singleton	OTH	PATENT DUCTUS ARTERIOSUS | TOTALLY ANOMALOUS PULMONARY VENOUS RETURN, CORONARY SINUS	Unknown
	1-02400	MIPseq	Singleton	CTD	DYSPLASTIC TRICUSPID VALVE | LEFT AORTIC ARCH WITH NORMAL BRANCHING PATTERN | PATENT FORAMEN OVALE | PULMONARY STENOSIS, VALVAR	Unknown
	1-02401	WES	Trio	HLHS	AORTIC STENOSIS | HYPOPLASTIC AORTIC ANNULUS | HYPOPLASTIC AORTIC ISTHMUS | HYPOPLASTIC LEFT HEART SYNDROME | HYPOPLASTIC LEFT VENTRICLE (SUBNORMAL CAVITY VOLUME) | HYPOPLASTIC MITRAL VALVE | MITRAL STENOSIS | TUBULAR HYPOPLASIA OF AORTA + COARCTATION	Isolated
[truncated: 9,558 more rows]

## Sheet: DS4. Panel Mutations
	Extended Data Set 4. List of all variants included in analysis within 248 panel genes
	Table of all mutations in probands included in study, including both DNMs and TUVs. The 'Proband ID' is de-identified identifier. 'Platform' is the sequencing platform. 'Family structure' indicates if the proband is part of a complete trio that was included in the study or a singleton. 'Cardiac Summary Diagnosis' is the top-level cardiac phenotype assigned to the proband. 'Detailed Cardiac Diagno…
	Proband ID	Platform	Family Structure	Cardiac Summary Diagnosis	Cardiac Diagnosis	NDD/EC	Chr	Pos	Ref	Alt	GT	Transmission	Gene	Functional	Δ AA	MetaSVM	BRAVO	ESP	gnomAD	Included in Meta-Analysis	Significant Gene in Meta-Analysis
	1-00001	MIPseq	Singleton	CTD	Atrial septal defect, secundum | D-Looped Ventricles | Pulmonary stenosis, subvalvar | Ventricular septal defect, malalignment	Isolated	1	27106425	C	T	Het	Unphased	ARID1A	Syn	p.G1795G	.	7.96381e-06	0	0	T	F
	1-00001	MIPseq	Singleton	CTD	Atrial septal defect, secundum | D-Looped Ventricles | Pulmonary stenosis, subvalvar | Ventricular septal defect, malalignment	Isolated	14	23894058	C	T	Het	Unphased	MYH7	D-Mis	p.E867K	D	7.96381e-06	0	1.44306e-05	T	F
	1-00003	MIPseq	Singleton	CTD	Atrial septal defect, secundum | Bicommissural aortic valve | Hypoplastic aortic annulus | Interrupted aortic arch type a | Ventricular septal defect with interrupted aortic arch | Ventricular septal defect, malalignment	EC	11	118344474	G	A	Het	Unphased	KMT2A	T-Mis	p.S867N	T	2.38914e-05	0	8.20796e-06	F	F
	1-00003	MIPseq	Singleton	CTD	Atrial septal defect, secundum | Bicommissural aortic valve | Hypoplastic aortic annulus | Interrupted aortic arch type a | Ventricular septal defect with interrupted aortic arch | Ventricular septal defect, malalignment	EC	12	80175623	T	C	Het	Unphased	PPP1R12A	T-Mis	p.D976G	T	0	0	0	T	T
	1-00003	MIPseq	Singleton	CTD	Atrial septal defect, secundum | Bicommissural aortic valve | Hypoplastic aortic annulus | Interrupted aortic arch type a | Ventricular septal defect with interrupted aortic arch | Ventricular septal defect, malalignment	EC	17	2605027	G	T	Het	Unphased	CLUH	T-Mis	p.S170R	T	3.98191e-05	0	2.99859e-05	F	T
	1-00003	MIPseq	Singleton	CTD	Atrial septal defect, secundum | Bicommissural aortic valve | Hypoplastic aortic annulus | Interrupted aortic arch type a | Ventricular septal defect with interrupted aortic arch | Ventricular septal defect, malalignment	EC	9	136918414	G	A	Het	Unphased	BRD3	Syn	p.P62P	.	1.59276e-05	7.7e-05	2.90537e-05	F	F
	1-00004	WES	Trio	LAT	D-loop transposition of the great arteries with ventricular septal defect | Inverted coronary origins with posterior left anterior descending coronary in d-loop transposition of the great arteries | Ventricular septal defect, muscular	EC	17	7802352	G	A	Het	Trans	CHD3	Syn	p.Q725Q	.	0	0	7.21584e-06	T	F
	1-00007	WES	Trio	HLHS	Bicommissural aortic valve | Dysplastic mitral valve | Hypoplasia ascending aorta | Hypoplastic aortic annulus | Hypoplastic left ventricle (subnormal cavity volume) | Hypoplastic mitral valve | Left aortic arch | Left superior vena cava connecting to the coronary sinus | Tubular hypoplasia of aorta with coarctation | Ventricular septal defect, muscular	EC	14	23868242	A	T	Het	Trans	MYH6	T-Mis	p.M529K	T	0	0	0	T	T
	1-00007	WES	Trio	HLHS	Bicommissural aortic valve | Dysplastic mitral valve | Hypoplasia ascending aorta | Hypoplastic aortic annulus | Hypoplastic left ventricle (subnormal cavity volume) | Hypoplastic mitral valve | Left aortic arch | Left superior vena cava connecting to the coronary sinus | Tubular hypoplasia of aorta with coarctation | Ventricular septal defect, muscular	EC	3	52439921	C	G	Het	Trans	BAP1	T-Mis	p.R264T	T	7.96e-06	0	0	F	F
	1-00008	WES	Trio	LVO	Aortic stenosis - valvar | Bicommissural aortic valve | Left aortic arch	Isolated	17	7750710	C	T	Het	Trans	KDM6B	Syn	p.S399S	.	0	0	0	T	F
	1-00008	WES	Trio	LVO	Aortic stenosis - valvar | Bicommissural aortic valve | Left aortic arch	Isolated	3	47103784	C	T	Het	Trans	SETD2	Syn	p.P2054P	.	7.96e-06	0	1.80688e-05	T	F
	1-00009	WES	Trio	CTD	{S,D,D} | Aortic valve position relative to the pulmonary valve, anterior | Aortic valve position relative to the pulmonary valve, left | Pulmonary atresia,valvar | Pulmonary stenosis, left | Single outlet ventriculoarterial connection | Single ventricle, left; double inlet left ventricle | Univentricular, double inlet atrioventricular connection	Isolated	3	38798512	C	A	Het	Trans	SCN10A	D-Mis	p.Q363H	D	0	0	0	T	F
	1-00011	MIPseq	Singleton	HLHS	Aortic arch hypoplasia | Aortic atresia | Hypoplastic left heart syndrome | Mitral stenosis, valvar | Restrictive patent foramen ovale | Right ventricular dilation/enlargement | Tricuspid valve abnormality	Unknown	1	155429641	G	A	Het	Unphased	ASH1L	D-Mis	p.T1678I	D	3.98191e-05	0	8.17862e-06	F	F
	1-00011	MIPseq	Singleton	HLHS	Aortic arch hypoplasia | Aortic atresia | Hypoplastic left heart syndrome | Mitral stenosis, valvar | Restrictive patent foramen ovale | Right ventricular dilation/enlargement | Tricuspid valve abnormality	Unknown	2	128390898	G	A	Het	Unphased	MYO7B	T-Mis	p.R1798H	T	3.18552e-05	7.9e-05	3.26691e-05	F	F
	1-00011	MIPseq	Singleton	HLHS	Aortic arch hypoplasia | Aortic atresia | Hypoplastic left heart syndrome | Mitral stenosis, valvar | Restrictive patent foramen ovale | Right ventricular dilation/enlargement | Tricuspid valve abnormality	Unknown	2	128747207	T	C	Het	Unphased	SAP130	T-Mis	p.I597V	T	1.59276e-05	0	2.52573e-05	F	F
	1-00011	MIPseq	Singleton	HLHS	Aortic arch hypoplasia | Aortic atresia | Hypoplastic left heart syndrome | Mitral stenosis, valvar | Restrictive patent foramen ovale | Right ventricular dilation/enlargement | Tricuspid valve abnormality	Unknown	3	148750100	TTC	T	Het	Unphased	HLTF	LOF	p.E979Tfs	.	1.59276e-05	0	1.26744e-05	F	F
	1-00011	MIPseq	Singleton	HLHS	Aortic arch hypoplasia | Aortic atresia | Hypoplastic left heart syndrome | Mitral stenosis, valvar | Restrictive patent foramen ovale | Right ventricular dilation/enlargement | Tricuspid valve abnormality	Unknown	5	180048693	G	A	Het	Unphased	FLT4	Syn	p.S623S	.	0	0	0	T	T
	1-00016	MIPseq	Singleton	CTD	Ventricular septal defect, membranous	Isolated	11	62287939	T	G	Het	Unphased	AHNAK	Syn	p.L4650L	.	1.59276e-05	0	4.46708e-05	F	T
	1-00016	MIPseq	Singleton	CTD	Ventricular septal defect, membranous	Isolated	19	13318280	C	T	Het	Unphased	CACNA1A	Syn	p.R2456R	.	2.38914e-05	0	0	F	T
	1-00016	MIPseq	Singleton	CTD	Ventricular septal defect, membranous	Isolated	X	153225786	G	A	Het	Unphased	HCFC1	Syn	p.V328V	.	7.96381e-06	0	4.42843e-05	T	F
	1-00018	WES	Trio	HLHS	Aortic stenosis | Bicommissural aortic valve | Coarctation off the aorta | Hypoplastic aortic annulus | Hypoplastic left ventricle (subnormal cavity volume) | Mitral atresia | Totally anomalous pulmonary venous return, supracardiac | Ventricular septal defect	EC	1	14108508	T	C	Het	Trans	PRDM2	Syn	p.S1406S	.	7.96e-06	0	7.2173e-06	T	F
	1-00018	WES	Trio	HLHS	Aortic stenosis | Bicommissural aortic valve | Coarctation off the aorta | Hypoplastic aortic annulus | Hypoplastic left ventricle (subnormal cavity volume) | Mitral atresia | Totally anomalous pulmonary venous return, supracardiac | Ventricular septal defect	EC	19	13409636	C	A	Het	Trans	CACNA1A	Syn	p.G937G	.	7.96e-06	0	5.2499e-06	F	T
	1-00018	WES	Trio	HLHS	Aortic stenosis | Bicommissural aortic valve | Coarctation off the aorta | Hypoplastic aortic annulus | Hypoplastic left ventricle (subnormal cavity volume) | Mitral atresia | Totally anomalous pulmonary venous return, supracardiac | Ventricular septal defect	EC	3	38748862	C	T	Het	Trans	SCN10A	D-Mis	p.D1432N	D	7.96e-06	0	3.24905e-05	T	F
	1-00021	WES	Trio	CTD	Double outlet right ventricle, ventricular defect committed to aorta | Double outlet ventriculoarterial connection | Pulmonary stenosis, subvalvar | Pulmonary stenosis, valvar | Ventricular septal defect, malalignment	Unknown	7	151932997	C	T	Het	Trans	KMT2C	T-Mis	p.G892R	T	0	0	0.0349262	F	F
	1-00022	MIPseq	Singleton	LVO	Coarctation of the aorta, simple (isolated) | Left aortic arch | Patent ductus arteriosus	EC	2	24433800	G	A	Het	Unphased	ITSN2	T-Mis	p.P1355L	T	1.59276e-05	0	2.8434e-05	F	T
	1-00022	MIPseq	Singleton	LVO	Coarctation of the aorta, simple (isolated) | Left aortic arch | Patent ductus arteriosus	EC	2	24930723	C	T	Het	Unphased	NCOA1	T-Mis	p.T795I	T	3.98191e-05	0	4.51903e-05	F	F
	1-00024	MIPseq	Singleton	LAT	D-loop transposition of the great arteries | Tubular hypoplasia of aorta with coarctation | Univentricular, absent left atrioventricular connection	Unknown	11	62400117	T	G	Het	Unphased	GANAB	T-Mis	p.N328H	T	0	0	0	T	T
	1-00024	MIPseq	Singleton	LAT	D-loop transposition of the great arteries | Tubular hypoplasia of aorta with coarctation | Univentricular, absent left atrioventricular connection	Unknown	14	23887607	G	A	Het	Unphased	MYH7	Syn	p.N1327N	.	3.98191e-05	0	3.29316e-05	F	F
	1-00025	WES	Trio	LAT	Aortic arch hypoplasia | Atrial septal defect, secundum | Coarctation off the aorta | Hypoplastic tricuspid valve | Restrictive bulboventricular foramen | Single ventricle, left; double inlet left ventricle | Ventricular inversion (l-loop ventricles) | Ventricular septal defect	NDD	9	2181573	C	T	Het	Trans	SMARCA2	T-Mis	p.S1419L	T	0	0	0	T	F
	1-00028	MIPseq	Singleton	AVC	Cleft mitral valve | Coarctation of the aorta, simple (isolated) | Hypoplastic left ventricle (subnormal cavity volume) | Ostium primum atrial septal defect, unbalanced, right dominant | Subaortic stenosis. tunnel type	Isolated	1	8422827	G	C	Het	Unphased	RERE	T-Mis	p.I606M	T	0	0	0	T	F
	1-00028	MIPseq	Singleton	AVC	Cleft mitral valve | Coarctation of the aorta, simple (isolated) | Hypoplastic left ventricle (subnormal cavity volume) | Ostium primum atrial septal defect, unbalanced, right dominant | Subaortic stenosis. tunnel type	Isolated	22	21348915	CT	C	Het	Unphased	LZTR1	LOF	p.L562Rfs	.	0	0	0	T	T
	1-00029	MIPseq	Singleton	LAT	D-loop transposition of the great arteries with intact ventricular septum | Pulmonary stenosis, valvar | Secundum atrial septal defect, restricitve	Unknown	12	49442970	C	T	Het	Unphased	KMT2D	D-Mis	p.R1313Q	D	3.18552e-05	0	4.26439e-06	F	T
	1-00029	MIPseq	Singleton	LAT	D-loop transposition of the great arteries with intact ventricular septum | Pulmonary stenosis, valvar | Secundum atrial septal defect, restricitve	Unknown	6	15487751	C	T	Het	Unphased	JARID2	T-Mis	p.S295L	T	3.98191e-05	0	7.29166e-05	F	F
	1-00029	MIPseq	Singleton	LAT	D-loop transposition of the great arteries with intact ventricular septum | Pulmonary stenosis, valvar | Secundum atrial septal defect, restricitve	Unknown	7	98535299	C	T	Het	Unphased	TRRAP	Syn	p.V1420V	.	7.96381e-06	0	2.92654e-05	T	F
	1-00030	WES	Trio	HLHS	Aortic atresia | Hypoplasia ascending aorta | Hypoplastic left heart syndrome | Hypoplastic left ventricle (subnormal cavity volume) | Mitral atresia | Secundum atrial septal defect, restricitve	Unknown	10	112769137	T	C	Het	Trans	SHOC2	Syn	p.D472D	.	0	0	4.07286e-06	T	F
	1-00030	WES	Trio	HLHS	Aortic atresia | Hypoplasia ascending aorta | Hypoplastic left heart syndrome | Hypoplastic left ventricle (subnormal cavity volume) | Mitral atresia | Secundum atrial septal defect, restricitve	Unknown	12	57572755	C	T	Het	Trans	LRP1	Syn	p.C1563C	.	7.96e-06	0	5.78014e-05	T	F
	1-00030	WES	Trio	HLHS	Aortic atresia | Hypoplasia ascending aorta | Hypoplastic left heart syndrome | Hypoplastic left ventricle (subnormal cavity volume) | Mitral atresia | Secundum atrial septal defect, restricitve	Unknown	X	15605912	T	C	Het	Trans	ACE2	T-Mis	p.I256V	T	0	0	0	T	F
	1-00032	MIPseq	Singleton	LAT	D-loop transposition of the great arteries with intact ventricular septum | Mitral valve abnormality	NDD	11	65998318	G	A	Het	Unphased	PACS1	Syn	p.T511T	.	3.98191e-05	0	2.45393e-05	F	F
	1-00032	MIPseq	Singleton	LAT	D-loop transposition of the great arteries with intact ventricular septum | Mitral valve abnormality	NDD	17	65907001	G	A	Het	Unphased	BPTF	T-Mis	p.E1127K	T	7.96381e-06	0	1.79615e-05	T	F
	1-00032	MIPseq	Singleton	LAT	D-loop transposition of the great arteries with intact ventricular septum | Mitral valve abnormality	NDD	21	38878598	G	A	Het	Unphased	DYRK1A	Syn	p.V581V	.	1.59276e-05	0	4.10796e-06	F	F
	1-00032	MIPseq	Singleton	LAT	D-loop transposition of the great arteries with intact ventricular septum | Mitral valve abnormality	NDD	3	183528329	C	T	Het	Unphased	YEATS2	Syn	p.F1409F	.	1.59276e-05	0	8.12533e-06	F	F
	1-00032	MIPseq	Singleton	LAT	D-loop transposition of the great arteries with intact ventricular septum | Mitral valve abnormality	NDD	8	38187103	C	T	Het	Unphased	NSD3	Syn	p.A458A	.	1.59276e-05	0	1.21822e-05	F	F
	1-00032	MIPseq	Singleton	LAT	D-loop transposition of the great arteries with intact ventricular septum | Mitral valve abnormality	NDD	X	53577889	C	A	Hem	Unphased	HUWE1	T-Mis	p.A3120S	T	0	0	0	T	F
	1-00033	MIPseq	Singleton	LAT	Aortic valve position relative to the pulmonary valve, left and anterior | Dextrocardia | Hypoplastic tricuspid valve | Patent foramen ovale | Single ventricle in heterotaxy syndrome | Veno-venous collateral | Ventricular inversion (l-loop ventricles)	Isolated	1	44137305	G	A	Het	Unphased	KDM4A	T-Mis	p.R498H	T	3.18552e-05	0.0002	6.10799e-05	F	F
	1-00034	WES	Trio	CTD	Double outlet right ventricle, ventricular defect committed to pulmonary artery | Dysplastic pulmonary valve | Hypoplastic tricuspid valve | Left aortic arch | Pulmonary stenosis, subvalvar | Single coronary from the left facing cusp | Straddling mitral valve | Tubular hypoplasia of aorta with coarctation | Ventricular septal defect, malalignment	EC	10	72201382	C	T	Het	Trans	NODAL	LOF	p.W14X	.	0	0	0	T	T
	1-00034	WES	Trio	CTD	Double outlet right ventricle, ventricular defect committed to pulmonary artery | Dysplastic pulmonary valve | Hypoplastic tricuspid valve | Left aortic arch | Pulmonary stenosis, subvalvar | Single coronary from the left facing cusp | Straddling mitral valve | Tubular hypoplasia of aorta with coarctation | Ventricular septal defect, malalignment	EC	12	80199463	T	A	Het	Trans	PPP1R12A	T-Mis	p.T637S	T	0	0	0	T	T
	1-00034	WES	Trio	CTD	Double outlet right ventricle, ventricular defect committed to pulmonary artery | Dysplastic pulmonary valve | Hypoplastic tricuspid valve | Left aortic arch | Pulmonary stenosis, subvalvar | Single coronary from the left facing cusp | Straddling mitral valve | Tubular hypoplasia of aorta with coarctation | Ventricular septal defect, malalignment	EC	19	5144350	C	T	Het	Trans	KDM4B	T-Mis	p.A943V	T	0	0	5.5212e-06	T	F
	1-00034	WES	Trio	CTD	Double outlet right ventricle, ventricular defect committed to pulmonary artery | Dysplastic pulmonary valve | Hypoplastic tricuspid valve | Left aortic arch | Pulmonary stenosis, subvalvar | Single coronary from the left facing cusp | Straddling mitral valve | Tubular hypoplasia of aorta with coarctation | Ventricular septal defect, malalignment	EC	2	128382947	A	G	Het	Trans	MYO7B	T-Mis	p.E1325G	T	0	0	5.18882e-06	T	F
	1-00034	WES	Trio	CTD	Double outlet right ventricle, ventricular defect committed to pulmonary artery | Dysplastic pulmonary valve | Hypoplastic tricuspid valve | Left aortic arch | Pulmonary stenosis, subvalvar | Single coronary from the left facing cusp | Straddling mitral valve | Tubular hypoplasia of aorta with coarctation | Ventricular septal defect, malalignment	EC	5	137727026	T	C	Het	Trans	KDM3B	T-Mis	p.C569R	T	0	0	0	T	F
	1-00034	WES	Trio	CTD	Double outlet right ventricle, ventricular defect committed to pulmonary artery | Dysplastic pulmonary valve | Hypoplastic tricuspid valve | Left aortic arch | Pulmonary stenosis, subvalvar | Single coronary from the left facing cusp | Straddling mitral valve | Tubular hypoplasia of aorta with coarctation | Ventricular septal defect, malalignment	EC	8	61761610	T	G	Het	Trans	CHD7	T-Mis	p.S1767R	T	0	0	0	T	T
	1-00035	MIPseq	Singleton	CTD	Aberrant right subclavian artery | Left aortic arch | Pulmonary stenosis, valvar	Unknown	2	24980874	C	T	Het	Unphased	NCOA1	T-Mis	p.T1305M	T	0	0	2.03212e-05	T	F
	1-00037	MIPseq	Singleton	AVC	Balanced transitional atrioventricular canal | Common atrioventricular valve abnormality | Left aortic arch	Isolated	11	67925401	A	G	Het	Unphased	KMT5B	Syn	p.D632D	.	0	0	0	T	F
	1-00037	MIPseq	Singleton	AVC	Balanced transitional atrioventricular canal | Common atrioventricular valve abnormality | Left aortic arch	Isolated	2	54115892	A	G	Het	Unphased	PSME4	Syn	p.L1452L	.	7.96381e-06	0	4.06451e-06	T	F
	1-00037	MIPseq	Singleton	AVC	Balanced transitional atrioventricular canal | Common atrioventricular valve abnormality | Left aortic arch	Isolated	X	41201799	CAG	C	Het	Unphased	DDX3X	LOF	p.R113Kfs	.	0	0	0	T	T
	1-00038	WES	Trio	CTD	Ventricular septal defect, membranous | Ventricular septal defect, muscular	Isolated	17	60678102	C	A	Het	Trans	TLK2	Syn	p.S569S	.	0	0	0.000191351	F	F
	1-00038	WES	Trio	CTD	Ventricular septal defect, membranous | Ventricular septal defect, muscular	Isolated	2	128377999	C	T	Het	Trans	MYO7B	Syn	p.S1135S	.	7.96e-06	0	0.00013463	T	F
	1-00038	WES	Trio	CTD	Ventricular septal defect, membranous | Ventricular septal defect, muscular	Isolated	2	86709141	T	C	Het	Trans	KDM3A	Syn	p.H867H	.	0	7.7e-05	0.000429352	F	F
	1-00038	WES	Trio	CTD	Ventricular septal defect, membranous | Ventricular septal defect, muscular	Isolated	3	38755478	G	T	Het	Trans	SCN10A	Syn	p.R1259R	.	0	0	2.43825e-05	T	F
	1-00038	WES	Trio	CTD	Ventricular septal defect, membranous | Ventricular septal defect, muscular	Isolated	6	15496818	G	A	Het	Trans	JARID2	Syn	p.Q454Q	.	7.96e-06	0	0.000451298	T	F
	1-00038	WES	Trio	CTD	Ventricular septal defect, membranous | Ventricular septal defect, muscular	Isolated	7	151873488	G	T	Het	Trans	KMT2C	T-Mis	p.T3017K	T	0	0	0.000270584	T	F
	1-00038	WES	Trio	CTD	Ventricular septal defect, membranous | Ventricular septal defect, muscular	Isolated	8	11614510	C	G	Het	Trans	GATA4	T-Mis	p.T355S	T	7.96e-06	0	0.000970348	F	T
	1-00039	MIPseq	Singleton	CTD	Atrial septal defect, secundum | Excessive myocardial trabeculation or noncompaction | Ventricular septal defect	Isolated	17	65942082	C	T	Het	Unphased	BPTF	T-Mis	p.R2420C	T	0	0	1.63032e-05	T	F
	1-00039	MIPseq	Singleton	CTD	Atrial septal defect, secundum | Excessive myocardial trabeculation or noncompaction | Ventricular septal defect	Isolated	X	153220934	C	T	Het	Unphased	HCFC1	Syn	p.Q972Q	.	0	0	6.2729e-06	F	F
	1-00040	WES	Trio	OTH	Atrial septal defect, secundum | Hypertrophic cardiomyopathy | Hypertrophic cardiomyopathy, obstructive | Noonan syndrome | Pulmonary stenosis, subvalvar | Pulmonary stenosis, supravalvar | Pulmonary stenosis, valvar	NDD+EC	3	12645681	A	C	Het	DNM	RAF1	D-Mis	p.V263G	D	0	0	0	T	T
	1-00040	WES	Trio	OTH	Atrial septal defect, secundum | Hypertrophic cardiomyopathy | Hypertrophic cardiomyopathy, obstructive | Noonan syndrome | Pulmonary stenosis, subvalvar | Pulmonary stenosis, supravalvar | Pulmonary stenosis, valvar	NDD+EC	3	148777580	C	G	Het	Trans	HLTF	T-Mis	p.V434L	T	0	0	0	T	F
	1-00040	WES	Trio	OTH	Atrial septal defect, secundum | Hypertrophic cardiomyopathy | Hypertrophic cardiomyopathy, obstructive | Noonan syndrome | Pulmonary stenosis, subvalvar | Pulmonary stenosis, supravalvar | Pulmonary stenosis, valvar	NDD+EC	X	153223662	G	A	Hem	Trans	HCFC1	Syn	p.A614A	.	7.96e-06	0	2.24294e-05	T	F
	1-00041	WES	Trio	TOF	Bicommissural aortic valve | Tetralogy of Fallot with pulmonary atresia	Isolated	1	202729693	C	A	Het	Trans	KDM5B	Syn	p.L345L	.	0	0	0	T	T
	1-00042	WES	Trio	ASD	Left aortic arch with normal branching pattern | Sinus venosus septal defect, superior type	Isolated	12	49448518	G	T	Het	Trans	KMT2D	T-Mis	p.R65S	T	0	0	0	F	T
	1-00042	WES	Trio	ASD	Left aortic arch with normal branching pattern | Sinus venosus septal defect, superior type	Isolated	16	3789674	A	G	Het	Trans	CREBBP	Syn	p.A1395A	.	0	0	4.06055e-06	T	F
	1-00042	WES	Trio	ASD	Left aortic arch with normal branching pattern | Sinus venosus septal defect, superior type	Isolated	3	52685790	T	C	Het	Trans	PBRM1	T-Mis	p.I246V	T	7.96e-06	0	1.64476e-05	T	F
	1-00043	MIPseq	Singleton	TOF	Left superior vena cava connecting to the coronary sinus | Tetralogy of Fallot	Isolated	1	27088689	G	A	Het	Unphased	ARID1A	Syn	p.Q766Q	.	7.96381e-06	0	0.000304814	T	F
	1-00043	MIPseq	Singleton	TOF	Left superior vena cava connecting to the coronary sinus | Tetralogy of Fallot	Isolated	2	27445084	C	A	Het	Unphased	CAD	Syn	p.T125T	.	1.59276e-05	0	0.000170567	F	F
	1-00043	MIPseq	Singleton	TOF	Left superior vena cava connecting to the coronary sinus | Tetralogy of Fallot	Isolated	2	27458141	C	T	Het	Unphased	CAD	D-Mis	p.A1272V	D	0	0	1.6434e-05	T	F
	1-00043	MIPseq	Singleton	TOF	Left superior vena cava connecting to the coronary sinus | Tetralogy of Fallot	Isolated	2	39234223	A	C	Het	Unphased	SOS1	Syn	p.V874V	.	0	0	0	T	T
	1-00043	MIPseq	Singleton	TOF	Left superior vena cava connecting to the coronary sinus | Tetralogy of Fallot	Isolated	6	149691154	A	G	Het	Unphased	TAB2	Syn	p.Q7Q	.	3.18552e-05	0	0.00149778	F	F
	1-00043	MIPseq	Singleton	TOF	Left superior vena cava connecting to the coronary sinus | Tetralogy of Fallot	Isolated	9	140706002	C	T	Het	Unphased	EHMT1	Syn	p.A934A	.	0	7.7e-05	1.46409e-05	F	F
	1-00045	WES	Trio	CTD	Left aortic arch | Pulmonary stenosis, valvar	Isolated	17	65908499	G	A	Het	Trans	BPTF	T-Mis	p.S1626N	T	0	0	4.06524e-06	T	F
	1-00046	WES	Trio	LAT	D-loop transposition of the great arteries with ventricular septal defect | Hypoplastic pulmonary annulus | Pulmonary stenosis, subvalvar | Right aortic arch | Ventricular septal defect, malalignment	Isolated	19	5144279	G	A	Het	Trans	KDM4B	Syn	p.V919V	.	0	0	0	T	F
	1-00048	MIPseq	Singleton	AVC	Cleft mitral valve with regurgitation | Coarctation of the aorta, simple (isolated) | Unbalanced complete atrioventricular canal, right dominant	Isolated	7	151845340	T	C	Het	Unphased	KMT2C	T-Mis	p.I4558V	T	0	0	8.13372e-06	T	F
	1-00048	MIPseq	Singleton	AVC	Cleft mitral valve with regurgitation | Coarctation of the aorta, simple (isolated) | Unbalanced complete atrioventricular canal, right dominant	Isolated	8	71036193	T	C	Het	Unphased	NCOA2	T-Mis	p.M1407V	T	0	0	4.06204e-06	T	F
	1-00048	MIPseq	Singleton	AVC	Cleft mitral valve with regurgitation | Coarctation of the aorta, simple (isolated) | Unbalanced complete atrioventricular canal, right dominant	Isolated	9	139390988	G	A	Het	Unphased	NOTCH1	Syn	p.N2401N	.	2.38914e-05	0	1.47234e-05	F	T
	1-00049	MIPseq	Singleton	LVO	Aortic stenosis - valvar | Aortic valve regurgitation | Bicommissural aortic valve	Isolated	12	132535175	A	G	Het	Unphased	EP400	D-Mis	p.K2457E	D	0	0	0	T	F
	1-00050	WES	Trio	HLHS	Bicommissural aortic valve, right-non fusion | Hypoplastic left ventricle (subnormal cavity volume) | Hypoplastic mitral valve | Left aortic arch | Tubular hypoplasia of aorta with coarctation	EC	12	498105	A	G	Het	Trans	KDM5A	Syn	p.I51I	.	0	0	0	T	F
	1-00051	WES	Trio	LVO	Aortic stenosis - subvalvar | Aortic stenosis - valvar | Coarctation off the aorta | Congenital mitral valve abnormality | Left superior vena cava connecting to the coronary sinus | Patent foramen ovale | Unicommissural aortic valve	Isolated	11	118373317	C	T	Het	Trans	KMT2A	T-Mis	p.T2234I	T	0	0	0	T	F
	1-00051	WES	Trio	LVO	Aortic stenosis - subvalvar | Aortic stenosis - valvar | Coarctation off the aorta | Congenital mitral valve abnormality | Left superior vena cava connecting to the coronary sinus | Patent foramen ovale | Unicommissural aortic valve	Isolated	14	23851762	C	T	Het	Trans	MYH6	D-Mis	p.A1891T	D	0	0	0	T	T
	1-00051	WES	Trio	LVO	Aortic stenosis - subvalvar | Aortic stenosis - valvar | Coarctation off the aorta | Congenital mitral valve abnormality | Left superior vena cava connecting to the coronary sinus | Patent foramen ovale | Unicommissural aortic valve	Isolated	9	137019606	T	G	Het	Trans	WDR5	D-Mis	p.V217G	D	0	0	0	T	F
	1-00052	WES	Trio	AVC	Balanced complete atrioventricular canal | Ostium primum atrial septal defect | Pulmonary stenosis | Subaortic stenosis. tunnel type | Ventricular septal defect, ECD type	NDD+EC	7	98515263	C	G	Het	Unphased	TRRAP	Syn	p.L861L	.	0	0	0	T	F
	1-00053	MIPseq	Singleton	CTD	Ventricular septal defect, membranous	Unknown	11	118375610	C	G	Het	Unphased	KMT2A	D-Mis	p.H2998Q	D	7.96381e-06	0	5.28266e-05	T	F
	1-00053	MIPseq	Singleton	CTD	Ventricular septal defect, membranous	Unknown	11	66392024	A	T	Het	Unphased	RBM14	T-Mis	p.Y226F	T	4.77829e-05	0	5.71998e-05	F	F
	1-00053	MIPseq	Singleton	CTD	Ventricular septal defect, membranous	Unknown	17	15964866	A	G	Het	Unphased	NCOR1	Syn	p.P1910P	.	7.96381e-06	0	0	T	F
	1-00053	MIPseq	Singleton	CTD	Ventricular septal defect, membranous	Unknown	17	65822046	G	T	Het	Unphased	BPTF	T-Mis	p.G69V	T	0	0	3.87297e-05	T	F
	1-00053	MIPseq	Singleton	CTD	Ventricular septal defect, membranous	Unknown	17	7752261	C	T	Het	Unphased	KDM6B	Syn	p.G885G	.	1.59276e-05	0	2.32658e-05	F	F
	1-00053	MIPseq	Singleton	CTD	Ventricular septal defect, membranous	Unknown	2	24469066	T	C	Het	Unphased	ITSN2	T-Mis	p.N1156S	T	7.96381e-06	0	8.13729e-06	T	T
	1-00053	MIPseq	Singleton	CTD	Ventricular septal defect, membranous	Unknown	2	27448038	G	A	Het	Unphased	CAD	D-Mis	p.R516Q	D	2.38914e-05	0	0.00019124	F	F
	1-00053	MIPseq	Singleton	CTD	Ventricular septal defect, membranous	Unknown	7	152027727	C	T	Het	Unphased	KMT2C	Syn	p.S116S	.	7.96381e-06	0	2.16431e-05	T	F
	1-00054	WES	Singleton	HLHS	Aortic atresia | Atrial septal defect, secundum | Hypoplastic left heart syndrome | Hypoplastic left ventricle (subnormal cavity volume) | Mitral atresia | Tubular hypoplasia of aorta with coarctation	NDD+EC	12	49435286	C	CA	Het	Unphased	KMT2D	LOF	p.K2089fs	.	0	0	0	T	T
	1-00054	WES	Singleton	HLHS	Aortic atresia | Atrial septal defect, secundum | Hypoplastic left heart syndrome | Hypoplastic left ventricle (subnormal cavity volume) | Mitral atresia | Tubular hypoplasia of aorta with coarctation	NDD+EC	12	49435288	T	G	Het	Unphased	KMT2D	D-Mis	p.K2089Q	D	0	0	0	T	T
	1-00054	WES	Singleton	HLHS	Aortic atresia | Atrial septal defect, secundum | Hypoplastic left heart syndrome | Hypoplastic left ventricle (subnormal cavity volume) | Mitral atresia | Tubular hypoplasia of aorta with coarctation	NDD+EC	18	47811132	C	T	Het	Unphased	CXXC1	Syn	p.V330V	.	0	0	0	T	F
	1-00055	MIPseq	Singleton	TOF	Hypoplastic left pulmonary artery | Hypoplastic main pulmonary artery | Hypoplastic right pulmonary artery | Left aortic arch | Multiple major aortopulmonary collateral arteries (mapcas) | Pulmonary atresia,valvar | Pulmonary stenosis, subvalvar | Tetralogy of Fallot with pulmonary atresia and multiple aortopulmonary collaterals | Ventricular septal defect, malalignment	EC	1	174363157	G	A	Het	Unphased	RABGAP1L	Syn	p.P528P	.	2.38914e-05	0	0.000114079	F	T
	1-00055	MIPseq	Singleton	TOF	Hypoplastic left pulmonary artery | Hypoplastic main pulmonary artery | Hypoplastic right pulmonary artery | Left aortic arch | Multiple major aortopulmonary collateral arteries (mapcas) | Pulmonary atresia,valvar | Pulmonary stenosis, subvalvar | Tetralogy of Fallot with pulmonary atresia and multiple aortopulmonary collaterals | Ventricular septal defect, malalignment	EC	1	224607299	A	G	Het	Unphased	WDR26	Syn	p.H261H	.	1.59276e-05	0	0	F	F
	1-00055	MIPseq	Singleton	TOF	Hypoplastic left pulmonary artery | Hypoplastic main pulmonary artery | Hypoplastic right pulmonary artery | Left aortic arch | Multiple major aortopulmonary collateral arteries (mapcas) | Pulmonary atresia,valvar | Pulmonary stenosis, subvalvar | Tetralogy of Fallot with pulmonary atresia and multiple aortopulmonary collaterals | Ventricular septal defect, malalignment	EC	12	112920008	A	G	Het	Unphased	PTPN11	T-Mis	p.Q408R	T	0	0	0	T	T
	1-00055	MIPseq	Singleton	TOF	Hypoplastic left pulmonary artery | Hypoplastic main pulmonary artery | Hypoplastic right pulmonary artery | Left aortic arch | Multiple major aortopulmonary collateral arteries (mapcas) | Pulmonary atresia,valvar | Pulmonary stenosis, subvalvar | Tetralogy of Fallot with pulmonary atresia and multiple aortopulmonary collaterals | Ventricular septal defect, malalignment	EC	19	15353790	C	T	Het	Unphased	BRD4	Syn	p.P1030P	.	3.18552e-05	0	9.02014e-05	F	F
	1-00055	MIPseq	Singleton	TOF	Hypoplastic left pulmonary artery | Hypoplastic main pulmonary artery | Hypoplastic right pulmonary artery | Left aortic arch | Multiple major aortopulmonary collateral arteries (mapcas) | Pulmonary atresia,valvar | Pulmonary stenosis, subvalvar | Tetralogy of Fallot with pulmonary atresia and multiple aortopulmonary collaterals | Ventricular septal defect, malalignment	EC	20	40050082	T	C	Het	Unphased	CHD6	Syn	p.R1731R	.	1.59276e-05	0	3.60894e-05	F	F
	1-00055	MIPseq	Singleton	TOF	Hypoplastic left pulmonary artery | Hypoplastic main pulmonary artery | Hypoplastic right pulmonary artery | Left aortic arch | Multiple major aortopulmonary collateral arteries (mapcas) | Pulmonary atresia,valvar | Pulmonary stenosis, subvalvar | Tetralogy of Fallot with pulmonary atresia and multiple aortopulmonary collaterals | Ventricular septal defect, malalignment	EC	8	61769409	C	T	Het	Unphased	CHD7	Syn	p.L2524L	.	0	0	1.21571e-05	T	T
	1-00056	MIPseq	Singleton	LAT	Atrial septal defect, secundum | Hypoplastic right ventricle (subnormal cavity volume) | Tricuspid atresia with d-loop TGA and pulmonary stenosis (Type IIB)	Isolated	10	76790371	C	T	Het	Unphased	KAT6B	T-Mis	p.A1930V	T	0	0	8.13273e-06	T	F
	1-00056	MIPseq	Singleton	LAT	Atrial septal defect, secundum | Hypoplastic right ventricle (subnormal cavity volume) | Tricuspid atresia with d-loop TGA and pulmonary stenosis (Type IIB)	Isolated	12	57579520	G	A	Het	Unphased	LRP1	T-Mis	p.V2224M	T	2.38914e-05	0	2.43685e-05	F	F
	1-00056	MIPseq	Singleton	LAT	Atrial septal defect, secundum | Hypoplastic right ventricle (subnormal cavity volume) | Tricuspid atresia with d-loop TGA and pulmonary stenosis (Type IIB)	Isolated	16	3790413	C	T	Het	Unphased	CREBBP	D-Mis	p.G1374R	D	2.38914e-05	0	3.22914e-05	F	F
	1-00056	MIPseq	Singleton	LAT	Atrial septal defect, secundum | Hypoplastic right ventricle (subnormal cavity volume) | Tricuspid atresia with d-loop TGA and pulmonary stenosis (Type IIB)	Isolated	19	16986971	C	T	Het	Unphased	SIN3B	T-Mis	p.R932C	T	1.59276e-05	0	3.28647e-05	F	F
	1-00056	MIPseq	Singleton	LAT	Atrial septal defect, secundum | Hypoplastic right ventricle (subnormal cavity volume) | Tricuspid atresia with d-loop TGA and pulmonary stenosis (Type IIB)	Isolated	22	41568548	G	C	Het	Unphased	EP300	D-Mis	p.E1500Q	D	0	0	0	T	T
	1-00056	MIPseq	Singleton	LAT	Atrial septal defect, secundum | Hypoplastic right ventricle (subnormal cavity volume) | Tricuspid atresia with d-loop TGA and pulmonary stenosis (Type IIB)	Isolated	5	180038428	C	T	Het	Unphased	FLT4	T-Mis	p.G1197S	T	7.96381e-06	0	1.08314e-05	T	T
	1-00057	WES	Trio	CTD	Left aortic arch | Ventricular septal defect, membranous	EC	16	30750510	G	A	Het	Trans	SRCAP	T-Mis	p.S3050N	T	0	0	0	T	F
	1-00057	WES	Trio	CTD	Left aortic arch | Ventricular septal defect, membranous	EC	3	38739012	T	C	Het	Trans	SCN10A	D-Mis	p.N1900S	D	7.96e-06	0	4.06322e-06	T	F
	1-00057	WES	Trio	CTD	Left aortic arch | Ventricular septal defect, membranous	EC	6	121768138	C	G	Het	DNM	GJA1	D-Mis	p.Q49E	D	0	0	0	T	F
	1-00058	WES	Trio	AVC	Left aortic arch | Ostium primum atrial septal defect, balanced	EC	1	28304986	C	A	Het	Trans	EYA3	LOF	c.1403-1G>T	.	0	0	0	T	F
	1-00059	WES	Trio	TOF	Hypoplastic left pulmonary artery | Hypoplastic main pulmonary artery | Hypoplastic pulmonary annulus | Hypoplastic right pulmonary artery | Left aortic arch | Pulmonary stenosis, subvalvar | Pulmonary stenosis, valvar | Tetralogy of Fallot | Ventricular septal defect, malalignment	Unknown	17	27024696	C	T	Het	Trans	SUPT6H	T-Mis	p.A1423V	T	7.96e-06	0	0	T	F
	1-00061	MIPseq	Singleton	CTD	Hypoplastic right ventricle (subnormal cavity volume) | Pulmonary atresia, intact ventricular septum | Tricuspid regurgitation | Tricuspid stenosis	EC	14	58831678	G	A	Het	Unphased	ARID4A	Syn	p.L957L	.	0	0	0	T	F
	1-00061	MIPseq	Singleton	CTD	Hypoplastic right ventricle (subnormal cavity volume) | Pulmonary atresia, intact ventricular septum | Tricuspid regurgitation | Tricuspid stenosis	EC	20	46281802	A	G	Het	Unphased	NCOA3	T-Mis	p.M1417V	T	1.59276e-05	0	4.06428e-06	F	F
	1-00061	MIPseq	Singleton	CTD	Hypoplastic right ventricle (subnormal cavity volume) | Pulmonary atresia, intact ventricular septum | Tricuspid regurgitation | Tricuspid stenosis	EC	20	49509358	T	C	Het	Unphased	ADNP	Syn	p.L631L	.	4.77829e-05	0	0.000104646	F	F
	1-00063	MIPseq	Singleton	OTH	Hypoplastic mitral valve | Interrupted aortic arch | Left superior vena cava connecting to the coronary sinus | Mitral stenosis | Single ventricle, left; double inlet left ventricle	NDD	17	7750910	A	C	Het	Unphased	KDM6B	T-Mis	p.H435P	T	0	0	0	F	F
	1-00063	MIPseq	Singleton	OTH	Hypoplastic mitral valve | Interrupted aortic arch | Left superior vena cava connecting to the coronary sinus | Mitral stenosis | Single ventricle, left; double inlet left ventricle	NDD	7	148515043	G	A	Het	Unphased	EZH2	T-Mis	p.A389V	T	0	0	0	T	F
	1-00064	WES	Trio	LAT	Anomalous hepatic venous drainage | Asplenia syndrome (right isomerism) | Common atrium | Double outlet left ventricle | Heterotaxy syndrome | Hypoplastic left ventricle (subnormal cavity volume) | Hypoplastic main pulmonary artery | Inferior vena cava, left sided | Left superior vena cava connecting to the left atrium | Pulmonary stenosis, supravalvar | Pulmonary stenosis, valvar | Totally anoma…	Unknown	10	112349446	T	A	Het	Trans	SMC3	T-Mis	p.D463E	T	0	0	4.11394e-06	T	F
	1-00064	WES	Trio	LAT	Anomalous hepatic venous drainage | Asplenia syndrome (right isomerism) | Common atrium | Double outlet left ventricle | Heterotaxy syndrome | Hypoplastic left ventricle (subnormal cavity volume) | Hypoplastic main pulmonary artery | Inferior vena cava, left sided | Left superior vena cava connecting to the left atrium | Pulmonary stenosis, supravalvar | Pulmonary stenosis, valvar | Totally anoma…	Unknown	9	113234474	G	T	Het	Trans	SVEP1	D-Mis	p.S910Y	D	7.96e-06	0	7.23668e-06	T	T
	1-00065	MIPseq	Singleton	CTD	Aortic valve regurgitation | Double chambered right ventricle | Left aortic arch | Ventricular septal defect, membranous	Isolated	1	11008111	C	T	Het	Unphased	C1orf127	T-Mis	p.R694K	T	7.96381e-06	0	0	T	F
	1-00065	MIPseq	Singleton	CTD	Aortic valve regurgitation | Double chambered right ventricle | Left aortic arch | Ventricular septal defect, membranous	Isolated	1	149884988	G	A	Het	Unphased	SV2A	Syn	p.G135G	.	1.59276e-05	0	1.08552e-05	F	F
	1-00065	MIPseq	Singleton	CTD	Aortic valve regurgitation | Double chambered right ventricle | Left aortic arch | Ventricular septal defect, membranous	Isolated	1	41499663	C	T	Het	Unphased	SCMH1	T-Mis	p.R478H	T	1.59276e-05	0	1.23142e-05	F	F
	1-00065	MIPseq	Singleton	CTD	Aortic valve regurgitation | Double chambered right ventricle | Left aortic arch | Ventricular septal defect, membranous	Isolated	11	62288599	T	C	Het	Unphased	AHNAK	Syn	p.T4430T	.	3.18552e-05	0	0	F	T
	1-00065	MIPseq	Singleton	CTD	Aortic valve regurgitation | Double chambered right ventricle | Left aortic arch | Ventricular septal defect, membranous	Isolated	20	31022422	C	T	Het	Unphased	ASXL1	T-Mis	p.A636V	T	4.77829e-05	7.9e-05	0.000101101	F	F
	1-00067	MIPseq	Singleton	LAT	Atrial inversion (situs inversus of the atria) | Bicuspid pulmonary valve | D-loop transposition of the great arteries with ventricular septal defect | Levocardia with abdominal heterotaxy | Right aortic arch | Ventricular septal defect, subpulmonary or conal	NDD	11	66393139	A	G	Het	Unphased	RBM14	T-Mis	p.M598V	T	0	0	4.20557e-06	T	F
	1-00067	MIPseq	Singleton	LAT	Atrial inversion (situs inversus of the atria) | Bicuspid pulmonary valve | D-loop transposition of the great arteries with ventricular septal defect | Levocardia with abdominal heterotaxy | Right aortic arch | Ventricular septal defect, subpulmonary or conal	NDD	17	7800529	G	C	Het	Unphased	CHD3	Syn	p.P612P	.	0	0	0	T	F
	1-00067	MIPseq	Singleton	LAT	Atrial inversion (situs inversus of the atria) | Bicuspid pulmonary valve | D-loop transposition of the great arteries with ventricular septal defect | Levocardia with abdominal heterotaxy | Right aortic arch | Ventricular septal defect, subpulmonary or conal	NDD	19	13419339	T	C	Het	Unphased	CACNA1A	D-Mis	p.I558V	D	0	0	0	T	T
	1-00067	MIPseq	Singleton	LAT	Atrial inversion (situs inversus of the atria) | Bicuspid pulmonary valve | D-loop transposition of the great arteries with ventricular septal defect | Levocardia with abdominal heterotaxy | Right aortic arch | Ventricular septal defect, subpulmonary or conal	NDD	2	54131257	A	G	Het	Unphased	PSME4	Syn	p.L994L	.	0	0	0	T	F
	1-00067	MIPseq	Singleton	LAT	Atrial inversion (situs inversus of the atria) | Bicuspid pulmonary valve | D-loop transposition of the great arteries with ventricular septal defect | Levocardia with abdominal heterotaxy | Right aortic arch | Ventricular septal defect, subpulmonary or conal	NDD	22	19365545	G	C	Het	Unphased	HIRA	T-Mis	p.S487C	T	1.59276e-05	0	1.6806e-05	F	F
	1-00067	MIPseq	Singleton	LAT	Atrial inversion (situs inversus of the atria) | Bicuspid pulmonary valve | D-loop transposition of the great arteries with ventricular septal defect | Levocardia with abdominal heterotaxy | Right aortic arch | Ventricular septal defect, subpulmonary or conal	NDD	3	12641713	T	C	Het	Unphased	RAF1	T-Mis	p.T310A	T	7.96381e-06	0	8.12473e-06	T	T
	1-00067	MIPseq	Singleton	LAT	Atrial inversion (situs inversus of the atria) | Bicuspid pulmonary valve | D-loop transposition of the great arteries with ventricular septal defect | Levocardia with abdominal heterotaxy | Right aortic arch | Ventricular septal defect, subpulmonary or conal	NDD	8	61734438	C	T	Het	Unphased	CHD7	Syn	p.I929I	.	3.98191e-05	0	5.83173e-05	F	T
	1-00068	MIPseq	Singleton	HLHS	Aortic atresia | Hypoplastic left heart syndrome | Mitral atresia	NDD+EC	1	120483217	G	A	Het	Unphased	NOTCH2	Syn	p.R1048R	.	0	0	7.21704e-06	T	F
	1-00068	MIPseq	Singleton	HLHS	Aortic atresia | Hypoplastic left heart syndrome | Mitral atresia	NDD+EC	11	65998052	A	G	Het	Unphased	PACS1	T-Mis	p.S470G	T	1.59276e-05	0	4.06058e-06	F	F
	1-00068	MIPseq	Singleton	HLHS	Aortic atresia | Hypoplastic left heart syndrome | Mitral atresia	NDD+EC	14	105931456	C	T	Het	Unphased	MTA1	Syn	p.S520S	.	2.38914e-05	0	2.99177e-05	F	F
	1-00068	MIPseq	Singleton	HLHS	Aortic atresia | Hypoplastic left heart syndrome | Mitral atresia	NDD+EC	17	39661417	T	C	Het	Unphased	KRT13	D-Mis	p.N129S	D	0	7.7e-05	8.1211e-06	F	T
	1-00068	MIPseq	Singleton	HLHS	Aortic atresia | Hypoplastic left heart syndrome | Mitral atresia	NDD+EC	17	65909213	G	A	Het	Unphased	BPTF	T-Mis	p.R1864Q	T	3.18552e-05	0	1.80702e-05	F	F
	1-00068	MIPseq	Singleton	HLHS	Aortic atresia | Hypoplastic left heart syndrome | Mitral atresia	NDD+EC	19	10260600	C	T	Het	Unphased	DNMT1	Syn	p.A649A	.	2.38914e-05	0	2.03059e-05	F	F
	1-00070	WES	Trio	LAT	Atrial septal defect, secundum | Coronary-cameral fistulae to left ventricle in hypoplastic left heart syndrome | D-loop transposition of the great arteries with intact ventricular septum | Hypoplastic left ventricle (subnormal cavity volume) | Mitral stenosis | Pulmonary atresia,valvar	EC	7	98552768	C	T	Het	Trans	TRRAP	Syn	p.I1919I	.	0	0	1.62444e-05	T	F
	1-00071	WES	Trio	ASD	Atrial septal defect, secundum	EC	12	461400	TA	T	Het	Trans	KDM5A	LOF	p.F373fs	.	0	0	0	T	F
	1-00071	WES	Trio	ASD	Atrial septal defect, secundum	EC	16	89350133	C	T	Het	Trans	ANKRD11	Syn	p.K939K	.	0	0	0	T	T
	1-00071	WES	Trio	ASD	Atrial septal defect, secundum	EC	17	7753213	C	T	Het	Trans	KDM6B	T-Mis	p.T1172I	T	7.96e-06	0	0	T	F
	1-00071	WES	Trio	ASD	Atrial septal defect, secundum	EC	9	113168723	T	G	Het	Trans	SVEP1	D-Mis	p.S3053R	D	0	0	0	T	T
	1-00072	MIPseq	Singleton	CTD	Hypoplastic pulmonary annulus | Hypoplastic right ventricle (subnormal cavity volume) | Hypoplastic tricuspid valve | Patent foramen ovale | Pulmonary atresia, intact ventricular septum	Unknown	12	112919916	A	C	Het	Unphased	PTPN11	Syn	p.L377L	.	7.96381e-06	7.7e-05	3.65509e-05	F	T
	1-00072	MIPseq	Singleton	CTD	Hypoplastic pulmonary annulus | Hypoplastic right ventricle (subnormal cavity volume) | Hypoplastic tricuspid valve | Patent foramen ovale | Pulmonary atresia, intact ventricular septum	Unknown	12	49444796	G	T	Het	Unphased	KMT2D	Syn	p.S890S	.	0	0	9.68335e-06	T	T
	1-00072	MIPseq	Singleton	CTD	Hypoplastic pulmonary annulus | Hypoplastic right ventricle (subnormal cavity volume) | Hypoplastic tricuspid valve | Patent foramen ovale | Pulmonary atresia, intact ventricular septum	Unknown	2	54101515	C	T	Het	Unphased	PSME4	Syn	p.R1687R	.	2.38914e-05	7.7e-05	1.44372e-05	F	F
	1-00072	MIPseq	Singleton	CTD	Hypoplastic pulmonary annulus | Hypoplastic right ventricle (subnormal cavity volume) | Hypoplastic tricuspid valve | Patent foramen ovale | Pulmonary atresia, intact ventricular septum	Unknown	22	50217603	C	T	Het	Unphased	BRD1	Syn	p.K121K	.	0	0	0	T	F
	1-00072	MIPseq	Singleton	CTD	Hypoplastic pulmonary annulus | Hypoplastic right ventricle (subnormal cavity volume) | Hypoplastic tricuspid valve | Patent foramen ovale | Pulmonary atresia, intact ventricular septum	Unknown	6	36179253	G	A	Het	Unphased	BRPF3	T-Mis	p.G800R	T	0	0	0	T	F
	1-00072	MIPseq	Singleton	CTD	Hypoplastic pulmonary annulus | Hypoplastic right ventricle (subnormal cavity volume) | Hypoplastic tricuspid valve | Patent foramen ovale | Pulmonary atresia, intact ventricular septum	Unknown	9	113173558	G	A	Het	Unphased	SVEP1	T-Mis	p.R2145W	T	3.98191e-05	8.1e-05	2.16544e-05	F	T
	1-00075	WES	Trio	LAT	Aortic valve position relative to the pulmonary valve, left and anterior | Asplenia syndrome (right isomerism) | Dextrocardia | Heterotaxy syndrome | Left aortic arch | Pulmonary artery anomaly | Pulmonary atresia congenital | Situs ambiguous of the atria | Totally anomalous pulmonary venous return | Unbalanced complete atrioventricular canal, right dominant | Ventricular inversion (l-loop ventri…	EC	9	104302602	C	T	Het	DNM	RNF20	LOF	p.Q83X	.	0	0	0	T	F
	1-00076	MIPseq	Singleton	LAT	Atrial septal defect | Coronary sinus abnormality | Ebstein malformation of the left atrioventricular valve | Ebsteins disease | L-loop transposition of the great arteries | L-loop transposition of the great arteries with intact ventricular septum | Pulmonary stenosis, subvalvar | Tricuspid regurgitation | Ventricular inversion (l-loop ventricles)	Isolated	17	7813856	C	T	Het	Unphased	CHD3	D-Mis	p.R1901C	D	0	0	8.15441e-06	T	F
	1-00076	MIPseq	Singleton	LAT	Atrial septal defect | Coronary sinus abnormality | Ebstein malformation of the left atrioventricular valve | Ebsteins disease | L-loop transposition of the great arteries | L-loop transposition of the great arteries with intact ventricular septum | Pulmonary stenosis, subvalvar | Tricuspid regurgitation | Ventricular inversion (l-loop ventricles)	Isolated	20	10622517	T	C	Het	Unphased	JAG1	T-Mis	p.M866V	T	2.38914e-05	0	0.000173236	F	T
	1-00076	MIPseq	Singleton	LAT	Atrial septal defect | Coronary sinus abnormality | Ebstein malformation of the left atrioventricular valve | Ebsteins disease | L-loop transposition of the great arteries | L-loop transposition of the great arteries with intact ventricular septum | Pulmonary stenosis, subvalvar | Tricuspid regurgitation | Ventricular inversion (l-loop ventricles)	Isolated	7	72892426	C	T	Het	Unphased	BAZ1B	Syn	p.R455R	.	0	0	0	T	F
	1-00077	WES	Trio	OTH	Aortic stenosis - supravalvar | Pulmonary stenosis, bilateral branch pulmonary artery | Williams syndrome	EC	17	39661709	A	G	Het	Trans	KRT13	T-Mis	p.C32R	T	0	0	1.21944e-05	T	T
	1-00077	WES	Trio	OTH	Aortic stenosis - supravalvar | Pulmonary stenosis, bilateral branch pulmonary artery | Williams syndrome	EC	20	40045312	A	G	Het	Trans	CHD6	Syn	p.A2134A	.	0	0	7.31321e-05	T	F
	1-00077	WES	Trio	OTH	Aortic stenosis - supravalvar | Pulmonary stenosis, bilateral branch pulmonary artery | Williams syndrome	EC	X	39931682	C	T	Hem	Trans	BCOR	T-Mis	p.V973M	T	0	0	0	T	F
	1-00078	WES	Trio	ASD	Atrial septal defect, secundum | Left aortic arch	EC	1	120484365	T	C	Het	Trans	NOTCH2	T-Mis	p.N922S	T	0	0	1.08403e-05	T	F
	1-00078	WES	Trio	ASD	Atrial septal defect, secundum | Left aortic arch	EC	1	151400494	C	A	Het	Trans	POGZ	T-Mis	p.A295S	T	7.96e-06	0	8.13451e-06	T	T
	1-00080	WES	Trio	LAT	Double outlet left ventricle | L-loop transposition of the great arteries | Non-cardiac abnormality or disease | Patent foramen ovale | Pulmonary stenosis | Pulmonary stenosis, bilateral branch pulmonary artery | Single ventricle comprised of mostly left ventricle | Subaortic conus | Tricuspid atresia	EC	11	118343471	G	C	Het	Trans	KMT2A	T-Mis	p.V533L	T	0	0	0	T	F
	1-00080	WES	Trio	LAT	Double outlet left ventricle | L-loop transposition of the great arteries | Non-cardiac abnormality or disease | Patent foramen ovale | Pulmonary stenosis | Pulmonary stenosis, bilateral branch pulmonary artery | Single ventricle comprised of mostly left ventricle | Subaortic conus | Tricuspid atresia	EC	19	15353757	C	T	Het	Trans	BRD4	Syn	p.Q1041Q	.	0	0	4.37082e-06	T	F
	1-00080	WES	Trio	LAT	Double outlet left ventricle | L-loop transposition of the great arteries | Non-cardiac abnormality or disease | Patent foramen ovale | Pulmonary stenosis | Pulmonary stenosis, bilateral branch pulmonary artery | Single ventricle comprised of mostly left ventricle | Subaortic conus | Tricuspid atresia	EC	9	110249827	G	C	Het	Trans	KLF4	T-Mis	p.S283C	T	0	0	0	T	F
	1-00082	WES	Trio	ASD	Atrial septal defect, secundum	Isolated	2	128381866	G	T	Het	Trans	MYO7B	T-Mis	p.V1314F	T	7.96e-06	0	0	T	F
	1-00082	WES	Trio	ASD	Atrial septal defect, secundum	Isolated	6	15501481	C	T	Het	Trans	JARID2	Syn	p.G763G	.	7.96e-06	0	3.251e-05	T	F
	1-00083	WES	Trio	LAT	Abdominal situs ambiguous (abdominal heterotaxy) | Asplenia syndrome (right isomerism) | Common atrium | Heterotaxy syndrome | Intestinal malrotation | Left atrial abnormality | Left inferior vena cava to right atrium | Left pulmonary artery abnormality | Left superior vena cava connecting to the left atrium | Main pulmonary artery occlusion | Mesocardia | Pulmonary atresia,valvar | Right aortic …	EC	21	43522389	G	A	Het	Trans	UMODL1	LOF	.	.	7.96e-06	0	0	T	F
	1-00084	MIPseq	Singleton	OTH	Atrial septal defect | Totally anomalous pulmonary venous return, supracardiac | Ventricular septal defect, muscular	EC	1	8424315	G	A	Het	Unphased	RERE	D-Mis	p.T514I	D	7.96381e-06	0	1.22261e-05	T	F
	1-00084	MIPseq	Singleton	OTH	Atrial septal defect | Totally anomalous pulmonary venous return, supracardiac | Ventricular septal defect, muscular	EC	22	36424422	C	T	Het	Unphased	RBFOX2	T-Mis	p.A18T	T	0	0	0	T	T
	1-00086	WES	Trio	ASD	Atrial septal defect, secundum | Left aortic arch	EC	X	44970635	A	G	Hem	Trans	KDM6A	Syn	p.P1447P	.	0	0	1.68199e-05	T	F
	1-00088	WES	Trio	CTD	Ventricular septal defect, membranous	Unknown	17	47583966	G	A	Het	Trans	NGFR	D-Mis	p.D172N	D	0	0	0	T	T
	1-00089	WES	Trio	TOF	Right aortic arch | Tetralogy of Fallot | Ventricular septal defect, malalignment | Ventricular septal defect, multiple | Ventricular septal defect, muscular	Unknown	17	8048212	T	C	Het	Trans	PER1	T-Mis	p.Y773C	T	0	0	1.04493e-05	T	F
	1-00089	WES	Trio	TOF	Right aortic arch | Tetralogy of Fallot | Ventricular septal defect, malalignment | Ventricular septal defect, multiple | Ventricular septal defect, muscular	Unknown	4	55973950	T	C	Het	Trans	KDR	T-Mis	p.I456V	T	0	0	0	T	T
	1-00089	WES	Trio	TOF	Right aortic arch | Tetralogy of Fallot | Ventricular septal defect, malalignment | Ventricular septal defect, multiple | Ventricular septal defect, muscular	Unknown	9	139391144	C	T	Het	Trans	NOTCH1	Syn	p.P2349P	.	7.96e-06	0	3.26792e-05	T	T
	1-00089	WES	Trio	TOF	Right aortic arch | Tetralogy of Fallot | Ventricular septal defect, malalignment | Ventricular septal defect, multiple | Ventricular septal defect, muscular	Unknown	9	140729369	C	T	Het	Trans	EHMT1	Syn	p.P1287P	.	0	0	1.59015e-05	T	F
	1-00089	WES	Trio	TOF	Right aortic arch | Tetralogy of Fallot | Ventricular septal defect, malalignment | Ventricular septal defect, multiple | Ventricular septal defect, muscular	Unknown	X	44929027	A	G	Het	Trans	KDM6A	Syn	p.Q761Q	.	0	0	0	T	F
	1-00090	WES	Trio	LVO	Aortic arch hypoplasia | Bicommissural aortic valve, right-left fusion | Coarctation off the aorta | Mitral stenosis, typical of ""van Praagh"" | Ventricular septal defect, ECD type	Isolated	11	62291410	A	C	Het	Trans	AHNAK	T-Mis	p.D3493E	T	7.96e-06	0	8.12843e-06	T	T
	1-00090	WES	Trio	LVO	Aortic arch hypoplasia | Bicommissural aortic valve, right-left fusion | Coarctation off the aorta | Mitral stenosis, typical of ""van Praagh"" | Ventricular septal defect, ECD type	Isolated	14	21896168	G	A	Het	Trans	CHD8	Syn	p.D208D	.	0	0	8.12262e-06	T	F
	1-00090	WES	Trio	LVO	Aortic arch hypoplasia | Bicommissural aortic valve, right-left fusion | Coarctation off the aorta | Mitral stenosis, typical of ""van Praagh"" | Ventricular septal defect, ECD type	Isolated	3	47777585	A	C	Het	Trans	SMARCC1	T-Mis	p.L172R	T	0	0	0	T	T
	1-00090	WES	Trio	LVO	Aortic arch hypoplasia | Bicommissural aortic valve, right-left fusion | Coarctation off the aorta | Mitral stenosis, typical of ""van Praagh"" | Ventricular septal defect, ECD type	Isolated	4	55991409	G	A	Het	Trans	KDR	T-Mis	p.R18W	T	7.96e-06	0	4.16486e-06	T	T
	1-00090	WES	Trio	LVO	Aortic arch hypoplasia | Bicommissural aortic valve, right-left fusion | Coarctation off the aorta | Mitral stenosis, typical of ""van Praagh"" | Ventricular septal defect, ECD type	Isolated	6	36179048	C	T	Het	Trans	BRPF3	Syn	p.L731L	.	7.96e-06	7.7e-05	8.19061e-06	F	F
[truncated: 35,874 more rows]

## Sheet: DS5. WES DNMs
	Extended Data Set 5. List of all genome-wide DNMs included in analysis among 3,887 WES trios
[truncated: 4,362 more rows]

## Sheet: DS6. MetaAnalysis
	Extended Data Set 6. Meta-Analysis results for MIPseq Panel Genes
[truncated: 253 more rows]
[truncated: 17 more columns]

## Sheet: DS7. Full TDT
	Extended Data Set 7. Results for TDT on all MIPseq panel Genes
[truncated: 252 more rows]

[truncated: 1 more sheets: DS8. MYH6 TDT]
