# Supplementary material for: Genomic analysis of 11,555 probands identifies 60 dominant congenital heart disease genes
Source: Proc Natl Acad Sci U S A. 2025 Mar 24;122(13):e2420343122. doi: 10.1073/pnas.2420343122 (PMC12002227; doi:10.1073/pnas.2420343122)
Supplement: Supplementary file 6 — Dataset S05 (XLSX) [file pnas.2420343122.sd05.xlsx]

## Sheet: DS5. WES DNMs
	Extended Data Set 5. List of all genome-wide DNMs included in analysis among 3,887 WES trios
	Table of all DNMs genome-wide included in study among the 3,887 WES trios. The 'Proband ID' is de-identified identifier'Cardiac Summary Diagnosis' is the top-level cardiac phenotype assigned to the proband. 'Detailed Cardiac Diagnosis' is the complete clinical description of the cardiac phenotype. 'NDD/EC Summary Diagnosis' is the top-level NDD and EC phenotype assigned to the proband. The 'Chr',…
	Proband ID	Cardiac Summary Diagnosis	Cardiac Diagnosis	NDD/EC Summary Diagnosis	Chr	Pos	Ref	Alt	GT	Gene	Functional	LOF Detail
	1-00004	LAT	INVERTED CORONARIES WITH POSTERIOR LAD IN D-LOOP TGA | TRANSPOSITION D-LOOP WITH VENTRICULAR SEPTAL DEFECT | VENTRICULAR SEPTAL DEFECT, MUSCULAR	EC	5	179668070	T	C	Het	MAPK9	Syn	.
	1-00005	TOF	ATRIAL SEPTAL DEFECT, SECUNDUM | MULTIPLE MAJOR AORTOPULMONARY COLLATERAL ARTERIES (MAPCAS) | RIGHT AORTIC ARCH | TETRALOGY OF FALLOT WITH PULMONARY ATRESIA AND MAPCAS | VENTRICULAR SEPTAL DEFECT, MALALIGNMENT	NDD	12	70956864	T	A	Het	PTPRB	T-Mis	.
	1-00005	TOF	ATRIAL SEPTAL DEFECT, SECUNDUM | MULTIPLE MAJOR AORTOPULMONARY COLLATERAL ARTERIES (MAPCAS) | RIGHT AORTIC ARCH | TETRALOGY OF FALLOT WITH PULMONARY ATRESIA AND MAPCAS | VENTRICULAR SEPTAL DEFECT, MALALIGNMENT	NDD	22	26936829	G	A	Het	TPST2	Syn	.
	1-00005	TOF	ATRIAL SEPTAL DEFECT, SECUNDUM | MULTIPLE MAJOR AORTOPULMONARY COLLATERAL ARTERIES (MAPCAS) | RIGHT AORTIC ARCH | TETRALOGY OF FALLOT WITH PULMONARY ATRESIA AND MAPCAS | VENTRICULAR SEPTAL DEFECT, MALALIGNMENT	NDD	4	13600979	C	T	Het	BOD1L1	Syn	.
	1-00007	HLHS	BICOMMISSURAL (BICUSPID, BILEAFLET, BIFOLIATE) AORTIC VALVE | DYSPLASTIC MITRAL VALVE | HYPOPLASIA ASCENDING AORTA | HYPOPLASTIC AORTIC ANNULUS | HYPOPLASTIC LEFT VENTRICLE (SUBNORMAL CAVITY VOLUME) | HYPOPLASTIC MITRAL VALVE | LEFT AORTIC ARCH | LSVC TO CORONARY SINUS | TUBULAR HYPOPLASIA OF AORTA + COARCTATION | VENTRICULAR SEPTAL DEFECT, MUSCULAR	EC	18	5891563	A	G	Het	TMEM200C	T-Mis	.
	1-00009	CTD	AORTIC VALVE POSITION RELATIVE TO THE PULMONARY VALVE, ANTERIOR | AORTIC VALVE POSITION RELATIVE TO THE PULMONARY VALVE, LEFT | PULMONARY ATRESIA,VALVAR | PULMONARY STENOSIS, LEFT | SDD | SINGLE OUTLET VENTRICULOARTERIAL CONNECTION | SINGLE VENTRICLE, LEFT; DOUBLE INLET LEFT VENTRICLE | UNIVENTRICULAR, DOUBLE INLET ATRIOVENTRICULAR CONNECTION	Isolated	5	37815823	G	A	Het	GDNF	D-Mis	.
	1-00017	CTD	PATENT FORAMEN OVALE | PULMONARY STENOSIS, VALVAR | RIGHT VENTRICULAR OUTFLOW OBSTRUCTION DUE TO ABNORMAL MUSCLE BAND(S) | VENTRICULAR SEPTAL DEFECT, MULTIPLE	Isolated	3	113122745	A	G	Het	CFAP44	T-Mis	.
	1-00018	HLHS	AORTIC STENOSIS | BICOMMISSURAL (BICUSPID, BILEAFLET, BIFOLIATE) AORTIC VALVE | COARCTATION | HYPOPLASTIC AORTIC ANNULUS | HYPOPLASTIC LEFT VENTRICLE (SUBNORMAL CAVITY VOLUME) | MITRAL ATRESIA | TOTALLY ANOMALOUS PULMONARY VENOUS RETURN, SUPRACARDIAC | VENTRICULAR SEPTAL DEFECT	EC	22	50898382	T	C	Het	SBF1	D-Mis	.
	1-00018	HLHS	AORTIC STENOSIS | BICOMMISSURAL (BICUSPID, BILEAFLET, BIFOLIATE) AORTIC VALVE | COARCTATION | HYPOPLASTIC AORTIC ANNULUS | HYPOPLASTIC LEFT VENTRICLE (SUBNORMAL CAVITY VOLUME) | MITRAL ATRESIA | TOTALLY ANOMALOUS PULMONARY VENOUS RETURN, SUPRACARDIAC | VENTRICULAR SEPTAL DEFECT	EC	6	110062713	G	A	Het	FIG4	D-Mis	.
	1-00030	HLHS	AORTIC ATRESIA | HYPOPLASIA ASCENDING AORTA | HYPOPLASTIC LEFT HEART SYNDROME | HYPOPLASTIC LEFT VENTRICLE (SUBNORMAL CAVITY VOLUME) | MITRAL ATRESIA | SECUNDUM ATRIAL SEPTAL DEFECT, RESTRICTIVE	Unknown	3	23959465	G	A	Het	RPL15	T-Mis	.
	1-00040	OTH	ATRIAL SEPTAL DEFECT, SECUNDUM | HYPERTROPHIC CARDIO MYOPATHY, OBSTRUCTIVE | HYPERTROPHIC CARDIOMYOPATHY | NOONANS SYNDROME | PULMONARY STENOSIS, SUBVALVAR | PULMONARY STENOSIS, SUPRAVALVAR | PULMONARY STENOSIS, VALVAR	NDD&EC	3	12645681	A	C	Het	RAF1	D-Mis	.
	1-00045	CTD	LEFT AORTIC ARCH | PULMONARY STENOSIS, VALVAR	Isolated	17	46128893	A	G	Het	NFE2L1	T-Mis	.
	1-00050	HLHS	BICOMMISSURAL (BICUSPID, BILEAFLET) AORTIC VALVE, RIGHT-NON FUSION | HYPOPLASTIC LEFT VENTRICLE (SUBNORMAL CAVITY VOLUME) | HYPOPLASTIC MITRAL VALVE | LEFT AORTIC ARCH | TUBULAR HYPOPLASIA OF AORTA + COARCTATION	EC	1	155823200	G	A	Het	GON4L	Syn	.
	1-00057	CTD	LEFT AORTIC ARCH | VENTRICULAR SEPTAL DEFECT, MEMBRANOUS	EC	2	179350394	G	A	Het	PLEKHA3	T-Mis	.
	1-00057	CTD	LEFT AORTIC ARCH | VENTRICULAR SEPTAL DEFECT, MEMBRANOUS	EC	3	121643800	T	A	Het	SLC15A2	T-Mis	.
	1-00057	CTD	LEFT AORTIC ARCH | VENTRICULAR SEPTAL DEFECT, MEMBRANOUS	EC	5	118867030	G	A	Het	HSD17B4	T-Mis	.
	1-00057	CTD	LEFT AORTIC ARCH | VENTRICULAR SEPTAL DEFECT, MEMBRANOUS	EC	6	121768138	C	G	Het	GJA1	D-Mis	.
	1-00057	CTD	LEFT AORTIC ARCH | VENTRICULAR SEPTAL DEFECT, MEMBRANOUS	EC	9	33922820	C	T	Het	UBAP2	Syn	.
	1-00058	AVC	LEFT AORTIC ARCH | OSTIUM PRIMUM ATRIAL SEPTAL DEFECT, BALANCED	EC	17	18061910	A	G	Het	MYO15A	D-Mis	.
	1-00064	LAT	ANOMALOUS HEPATIC VENOUS DRAINAGE OR CONNECTION | ASPLENIA SYNDROME (RIGHT ISOMERISM) | COMMON ATRIUM | DOUBLE OUTLET LEFT VENTRICLE | HETEROTAXY | HYPOPLASTIC LEFT VENTRICLE (SUBNORMAL CAVITY VOLUME) | HYPOPLASTIC MAIN PULMONARY ARTERY | INFERIOR VENA CAVA LEFT SIDED | LEFT SUPERIOR VENA CAVA ENTERING LEFT ATRIUM | PULMONARY STENOSIS, SUPRAVALVAR | PULMONARY STENOSIS, VALVAR | TOTALLY ANOMALOUS …	Unknown	2	113089387	A	C	Het	ZC3H6	T-Mis	.
	1-00070	LAT	ATRIAL SEPTAL DEFECT, SECUNDUM | HYPOPLASTIC LEFT VENTRICLE (SUBNORMAL CAVITY VOLUME) | LV TO CORONARY FISTULAE IN HYPOPLASTIC LEFT HEART SYNDROME | MITRAL STENOSIS | PULMONARY ATRESIA,VALVAR | TRANSPOSITION D-LOOP WITH INTACT VENTRICULAR SEPTUM	EC	18	24496529	A	G	Het	CHST9	Syn	.
	1-00075	LAT	AORTIC VALVE POSITION RELATIVE TO THE PULMONARY VALVE, LEFT AND ANTERIOR | ASPLENIA SYNDROME (RIGHT ISOMERISM) | DEXTROCARDIA | HETEROTAXY | LEFT AORTIC ARCH | PULMONARY ARTERY ANOMALY | PULMONARY ATRESIA CONGENITAL | SITUS AMBIGUOUS | TOTALLY ANOMALOUS PULMONARY VENOUS RETURN | UNBALANCED COMPLETE ATRIOVENTRICULAR CANAL, RIGHT DOMINANT | VENTRICULAR INVERSION (L-LOOP VENTRICLES)	EC	1	114354867	C	A	Het	RSBN1	Syn	.
	1-00075	LAT	AORTIC VALVE POSITION RELATIVE TO THE PULMONARY VALVE, LEFT AND ANTERIOR | ASPLENIA SYNDROME (RIGHT ISOMERISM) | DEXTROCARDIA | HETEROTAXY | LEFT AORTIC ARCH | PULMONARY ARTERY ANOMALY | PULMONARY ATRESIA CONGENITAL | SITUS AMBIGUOUS | TOTALLY ANOMALOUS PULMONARY VENOUS RETURN | UNBALANCED COMPLETE ATRIOVENTRICULAR CANAL, RIGHT DOMINANT | VENTRICULAR INVERSION (L-LOOP VENTRICLES)	EC	9	104302602	C	T	Het	RNF20	LOF	StopGain
	1-00077	OTH	AORTIC STENOSIS - SUPRAVALVAR | PULMONARY STENOSIS, BILATERAL BRANCH PULMONARY ARTERY | WILLIAMS SYNDROME	EC	7	36589065	G	A	Het	AOAH	Syn	.
	1-00079	HLHS	AORTIC ATRESIA | HYPOPLASIA ASCENDING AORTA | HYPOPLASTIC LEFT HEART SYNDROME | HYPOPLASTIC LEFT VENTRICLE (SUBNORMAL CAVITY VOLUME) | MITRAL ATRESIA | TUBULAR HYPOPLASIA OF AORTA	Unknown	5	145643188	T	C	Het	RBM27	Syn	.
	1-00080	LAT	DOUBLE OUTLET LEFT VENTRICLE | L-LOOP TRANSPOSITION OF THE GREAT VESSELS | NON-CARDIAC ABNORMALITY | PATENT FORAMEN OVALE | PULMONARY STENOSIS | PULMONARY STENOSIS, BILATERAL BRANCH PULMONARY ARTERY | SINGLE VENTRICLE COMPRISED OF MOSTLY LEFT VENTRICLE | SUBAORTIC CONUS | TRICUSPID ATRESIA	EC	12	81007508	G	A	Het	PTPRQ	T-Mis	.
	1-00082	ASD	ATRIAL SEPTAL DEFECT, SECUNDUM	Isolated	4	108871461	G	T	Het	CYP2U1	T-Mis	.
	1-00088	CTD	VENTRICULAR SEPTAL DEFECT, MEMBRANOUS	Unknown	6	25799143	G	A	Het	SLC17A1	T-Mis	.
	1-00096	TOF	LEFT AORTIC ARCH | MAIN PULMONARY ARTERY OCCLUSION | PULMONARY ATRESIA,VALVAR | PULMONARY STENOSIS, BILATERAL BRANCH PULMONARY ARTERY | SINGLE LEFT CORONARY | TETRALOGY OF FALLOT WITH PULMONARY ATRESIA | VENTRICULAR SEPTAL DEFECT, MALALIGNMENT	EC	1	9778770	C	G	Het	PIK3CD	T-Mis	.
	1-00096	TOF	LEFT AORTIC ARCH | MAIN PULMONARY ARTERY OCCLUSION | PULMONARY ATRESIA,VALVAR | PULMONARY STENOSIS, BILATERAL BRANCH PULMONARY ARTERY | SINGLE LEFT CORONARY | TETRALOGY OF FALLOT WITH PULMONARY ATRESIA | VENTRICULAR SEPTAL DEFECT, MALALIGNMENT	EC	4	62936433	A	G	Het	ADGRL3	T-Mis	.
	1-00100	CTD	LEFT AORTIC ARCH | TRUNCAL VALVE REGURGITATION | TRUNCUS ARTERIOSUS TYPE IIA (MAIN PULMONARY ARTERY ABSENT, VSD) | VENTRICULAR SEPTAL DEFECT, MALALIGNMENT	EC	16	15698030	C	A	Het	MARF1	T-Mis	.
	1-00100	CTD	LEFT AORTIC ARCH | TRUNCAL VALVE REGURGITATION | TRUNCUS ARTERIOSUS TYPE IIA (MAIN PULMONARY ARTERY ABSENT, VSD) | VENTRICULAR SEPTAL DEFECT, MALALIGNMENT	EC	6	31610876	A	T	Het	BAG6	LOF	Splice
	1-00100	CTD	LEFT AORTIC ARCH | TRUNCAL VALVE REGURGITATION | TRUNCUS ARTERIOSUS TYPE IIA (MAIN PULMONARY ARTERY ABSENT, VSD) | VENTRICULAR SEPTAL DEFECT, MALALIGNMENT	EC	7	121769559	C	T	Het	AASS	Syn	.
	1-00101	LAT	ABSENCE OF THE SUPRARENAL INFERIOR VENA CAVA WITH AZYGOUS CONTINUATION | ADD | AORTIC ARCH HYPOPLASIA | AORTIC STENOSIS, SUBVALVAR, ATYPICAL | COMMON ATRIUM | DORV + AVSD (AV CANAL) | HYPOPLASTIC LEFT VENTRICLE (SUBNORMAL CAVITY VOLUME) | LEFT AORTIC ARCH WITH NORMAL BRANCHING PATTERN | LEVOCARDIA WITH ABDOMINAL HETEROTAXY | LSVC TO CORONARY SINUS | NORMAL HEPATIC VENOUS CONNECTION | POLYSPLENIA …	NDD	20	18374917	G	A	Het	DZANK1	Syn	.
	1-00102	HLHS	AORTIC STENOSIS - VALVAR | HYPOPLASTIC LEFT HEART SYNDROME | HYPOPLASTIC LEFT VENTRICLE (SUBNORMAL CAVITY VOLUME) | HYPOPLASTIC MITRAL VALVE | LEFT AORTIC ARCH | LEFT ATRIAL HYPOPLASIA | MITRAL STENOSIS, VALVAR | MULTIPLE ATRIAL SEPTAL DEFECTS | UNICOMMISSURAL (UNICUSPID, UNILEAFLET, UNIFOLIATE) AORTIC VALVE	EC	11	126081529	G	A	Het	RPUSD4	T-Mis	.
	1-00103	LVO	ABERRANT RIGHT SUBCLAVIAN ARTERY | ATRIAL SEPTAL DEFECT, SECUNDUM | BICOMMISSURAL (BICUSPID, BILEAFLET, BIFOLIATE) AORTIC VALVE | HYPOPLASTIC AORTIC ANNULUS | INTERRUPTED AORTIC ARCH TYPE B | LEFT VENTRICULAR OUTFLOW TRACT OBSTRUCTION | SUBVALVAR AORTIC STENOSIS, DEVIATION OF CONAL SEPTUM | VENTRICULAR SEPTAL DEFECT WITH INTERRUPTED AORTIC ARCH | VENTRICULAR SEPTAL DEFECT, MALALIGNMENT	EC	12	120151076	C	A	Het	CIT	D-Mis	.
	1-00111	HLHS	AORTIC ATRESIA | ATRIAL SEPTAL DEFECT, SECUNDUM | HYPOPLASIA ASCENDING AORTA | HYPOPLASTIC LEFT HEART SYNDROME | HYPOPLASTIC LEFT VENTRICLE (SUBNORMAL CAVITY VOLUME) | MITRAL STENOSIS	Isolated	12	55523686	G	A	Het	OR9K2	T-Mis	.
	1-00111	HLHS	AORTIC ATRESIA | ATRIAL SEPTAL DEFECT, SECUNDUM | HYPOPLASIA ASCENDING AORTA | HYPOPLASTIC LEFT HEART SYNDROME | HYPOPLASTIC LEFT VENTRICLE (SUBNORMAL CAVITY VOLUME) | MITRAL STENOSIS	Isolated	5	64867712	A	G	Het	PPWD1	T-Mis	.
	1-00112	LVO	TUBULAR HYPOPLASIA OF AORTA + COARCTATION	EC	6	72011255	A	G	Het	OGFRL1	T-Mis	.
	1-00114	HLHS	AORTIC STENOSIS - VALVAR | ENDOCARDIAL FIBROELASTOSIS | HYPOPLASTIC LEFT VENTRICLE (SUBNORMAL CAVITY VOLUME) | HYPOPLASTIC MITRAL VALVE | PATENT FORAMEN OVALE | UNICOMMISSURAL (UNICUSPID, UNILEAFLET, UNIFOLIATE) AORTIC VALVE	Unknown	8	24304766	T	C	Het	ADAM7	T-Mis	.
	1-00114	HLHS	AORTIC STENOSIS - VALVAR | ENDOCARDIAL FIBROELASTOSIS | HYPOPLASTIC LEFT VENTRICLE (SUBNORMAL CAVITY VOLUME) | HYPOPLASTIC MITRAL VALVE | PATENT FORAMEN OVALE | UNICOMMISSURAL (UNICUSPID, UNILEAFLET, UNIFOLIATE) AORTIC VALVE	Unknown	X	100652863	AT	A	Het	GLA	LOF	FS Del
	1-00116	CTD	LSVC - NON COMMUNICATING WITH RSVC | LSVC TO CORONARY SINUS | SINO-SEPTAL DEFECT | TRUNCUS ARTERIOSUS TYPE II (MAIN PULMONARY ARTERY ABSENT) | VENTRICULAR SEPTAL DEFECT, MUSCULAR	EC	1	33361266	C	A	Het	TMEM54	T-Mis	.
	1-00116	CTD	LSVC - NON COMMUNICATING WITH RSVC | LSVC TO CORONARY SINUS | SINO-SEPTAL DEFECT | TRUNCUS ARTERIOSUS TYPE II (MAIN PULMONARY ARTERY ABSENT) | VENTRICULAR SEPTAL DEFECT, MUSCULAR	EC	19	36523135	A	G	Het	CLIP3	T-Mis	.
	1-00116	CTD	LSVC - NON COMMUNICATING WITH RSVC | LSVC TO CORONARY SINUS | SINO-SEPTAL DEFECT | TRUNCUS ARTERIOSUS TYPE II (MAIN PULMONARY ARTERY ABSENT) | VENTRICULAR SEPTAL DEFECT, MUSCULAR	EC	7	151064080	G	C	Het	NUB1	D-Mis	.
	1-00118	HLHS	AORTIC ARCH HYPOPLASIA | AORTIC ATRESIA | HYPOPLASIA ASCENDING AORTA | HYPOPLASTIC LEFT HEART SYNDROME | HYPOPLASTIC LEFT VENTRICLE (SUBNORMAL CAVITY VOLUME) | HYPOPLASTIC MITRAL VALVE | LV TO CORONARY FISTULAE IN HYPOPLASTIC LEFT HEART SYNDROME | RESTRICTIVE PATENT FORAMEN OVALE	NDD&EC	1	16268591	G	A	Het	ZBTB17	T-Mis	.
	1-00129	LAT	ATRIAL SEPTAL DEFECT, SECUNDUM | HYPOPLASTIC LEFT PULMONARY ARTERY | HYPOPLASTIC RIGHT PULMONARY ARTERY | PARACHUTE MITRAL VALVE | PULMONARY STENOSIS, SUPRAVALVAR | PULMONARY STENOSIS, VALVAR | TRANSPOSITION D-LOOP WITH VENTRICULAR SEPTAL DEFECT | USUAL CORONARY ARTERIES IN D-LOOP TGA | VENTRICULAR SEPTAL DEFECT, MULTIPLE | VENTRICULAR SEPTAL DEFECT, MUSCULAR | VENTRICULAR SEPTAL DEFECT, SUBPULMO…	NDD&EC	2	27445073	C	T	Het	CAD	D-Mis	.
	1-00141	TOF	PULMONARY STENOSIS, VALVAR | SINGLE LEFT CORONARY | TETRALOGY OF FALLOT	Isolated	18	19085419	G	A	Het	GREB1L	LOF	Stopgain
	1-00141	TOF	PULMONARY STENOSIS, VALVAR | SINGLE LEFT CORONARY | TETRALOGY OF FALLOT	Isolated	4	140306112	C	A	Het	NAA15	LOF	StopGain
	1-00142	LVO	COARCTATION | PATENT FORAMEN OVALE | VENTRICULAR SEPTAL DEFECT | VENTRICULAR SEPTAL DEFECT, MEMBRANOUS	Isolated	12	101748883	G	T	Het	UTP20	T-Mis	.
	1-00144	LAT	ABSENCE OF THE SUPRARENAL INFERIOR VENA CAVA WITH AZYGOUS CONTINUATION | AORTIC VALVE POSITION RELATIVE TO THE PULMONARY VALVE, RIGHT AND ANTERIOR | COMMON ATRIUM | DOUBLE OUTLET RIGHT VENTRICLE | HETEROTAXY | HYPOPLASTIC LEFT VENTRICLE (SUBNORMAL CAVITY VOLUME) | HYPOPLASTIC PULMONARY ANNULUS | LEFT SIDED AZYGOS | LSVC - NON COMMUNICATING WITH RSVC | LSVC TO CORONARY SINUS | PULMONARY STENOSIS, …	NDD&EC	9	131774518	G	A	Het	SH3GLB2	Syn	.
	1-00148	HLHS	AORTIC ATRESIA | ATRIAL SEPTAL DEFECT, SECUNDUM | COARCTATION | HYPOPLASIA ASCENDING AORTA | HYPOPLASTIC LEFT HEART SYNDROME | MITRAL ATRESIA	Isolated	1	183072553	G	A	Het	LAMC1	D-Mis	.
	1-00148	HLHS	AORTIC ATRESIA | ATRIAL SEPTAL DEFECT, SECUNDUM | COARCTATION | HYPOPLASIA ASCENDING AORTA | HYPOPLASTIC LEFT HEART SYNDROME | MITRAL ATRESIA	Isolated	6	161014991	C	T	Het	LPA	T-Mis	.
	1-00151	TOF	HYPOPLASTIC LEFT PULMONARY ARTERY | HYPOPLASTIC RIGHT PULMONARY ARTERY | MULTIPLE MAJOR AORTOPULMONARY COLLATERAL ARTERIES (MAPCAS) | RIGHT AORTIC ARCH | TETRALOGY OF FALLOT WITH PULMONARY ATRESIA	NDD	15	31221527	C	T	Het	FAN1	T-Mis	.
	1-00154	HLHS	AORTIC STENOSIS - VALVAR | HYPOPLASTIC LEFT HEART SYNDROME | LEFT AORTIC ARCH | MITRAL STENOSIS, VALVAR	Unknown	1	1847125	A	T	Het	CALML6	T-Mis	.
	1-00159	AVC	ABSENCE OF THE SUPRARENAL INFERIOR VENA CAVA WITH AZYGOUS CONTINUATION | AORTIC ATRESIA | COMMON ATRIUM | HETEROTAXY | HYPOPLASTIC LEFT HEART SYNDROME | HYPOPLASTIC LEFT VENTRICLE (SUBNORMAL CAVITY VOLUME) | MITRAL ATRESIA | POLYSPLENIA SYNDROME (LEFT ISOMERISM) | TUBULAR HYPOPLASIA OF AORTA	EC	4	82092912	G	A	Het	PRKG2	Syn	.
	1-00160	LVO	AORTIC ARCH HYPOPLASIA | AORTIC STENOSIS - SUBVALVAR | AORTIC STENOSIS - VALVAR | BICOMMISSURAL (BICUSPID, BILEAFLET, BIFOLIATE) AORTIC VALVE | CONGENITAL MITRAL VALVE ABNORMALITY | ENDOCARDIAL FIBROELASTOSIS | MITRAL STENOSIS	Unknown	2	216861040	T	C	Het	MREG	T-Mis	.
	1-00161	LAT	ABERRANT RIGHT SUBCLAVIAN ARTERY | ATRIAL SEPTAL DEFECT, SECUNDUM | ATYPICAL CORONARY ARTERIES IN D-LOOP TGA | DEXTROCARDIA | L-LOOP CORRECTED TRANSPOSITION {SL?} WITH VENTRICULAR SEPTAL DEFECT | SINGLE RIGHT CORONARY IN D-LOOP TGA | VENTRICULAR SEPTAL DEFECT, MUSCULAR | VENTRICULAR SEPTAL DEFECT, SUBPULMONARY OR CONAL	NDD&EC	10	64974528	G	C	Het	JMJD1C	T-Mis	.
	1-00161	LAT	ABERRANT RIGHT SUBCLAVIAN ARTERY | ATRIAL SEPTAL DEFECT, SECUNDUM | ATYPICAL CORONARY ARTERIES IN D-LOOP TGA | DEXTROCARDIA | L-LOOP CORRECTED TRANSPOSITION {SL?} WITH VENTRICULAR SEPTAL DEFECT | SINGLE RIGHT CORONARY IN D-LOOP TGA | VENTRICULAR SEPTAL DEFECT, MUSCULAR | VENTRICULAR SEPTAL DEFECT, SUBPULMONARY OR CONAL	NDD&EC	12	123782548	G	A	Het	SBNO1	D-Mis	.
	1-00166	TOF	DILATED AORTIC ROOT | HYPOPLASTIC LEFT PULMONARY ARTERY | LEFT AORTIC ARCH | PULMONARY STENOSIS, SUBVALVAR | PULMONARY STENOSIS, VALVAR | TETRALOGY OF FALLOT | VENTRICULAR SEPTAL DEFECT, MALALIGNMENT	Unknown	2	198283314	T	C	Het	SF3B1	LOF	splice
	1-00167	TOF	ATRIAL SEPTAL DEFECT, SECUNDUM | TETRALOGY OF FALLOT	Unknown	12	116401320	G	A	Het	MED13L	D-Mis	.
	1-00174	TOF	DILATED AORTIC ROOT | HYPOPLASTIC LEFT PULMONARY ARTERY | HYPOPLASTIC PULMONARY ANNULUS | HYPOPLASTIC RIGHT PULMONARY ARTERY | TETRALOGY OF FALLOT WITH PULMONARY ATRESIA AND MAPCAS	EC	1	90482962	A	C	Het	ZNF326	T-Mis	.
	1-00179	OTH	ATRIAL SEPTAL DEFECT, SECUNDUM | CORONARY ANOMALY, LEFT | PATENT DUCTUS ARTERIOSUS	EC	12	80266589	C	A	Het	PPP1R12A	LOF	StopGain
	1-00180	LVO	AORTIC STENOSIS, SUBVALVAR, DISCRETE, MEMBRANEOUS | BICOMMISSURAL (BICUSPID, BILEAFLET, BIFOLIATE) AORTIC VALVE | COARCTATION SIMPLE (ISOLATED) | IMPERFORATE ANUS | PULMONARY ARTERIAL DISEASE | SCOLIOSIS OR KYPHOSIS | VENTRICULAR SEPTAL DEFECT, MEMBRANOUS	NDD&EC	11	67202069	C	T	Het	RPS6KB2	D-Mis	.
	1-00180	LVO	AORTIC STENOSIS, SUBVALVAR, DISCRETE, MEMBRANEOUS | BICOMMISSURAL (BICUSPID, BILEAFLET, BIFOLIATE) AORTIC VALVE | COARCTATION SIMPLE (ISOLATED) | IMPERFORATE ANUS | PULMONARY ARTERIAL DISEASE | SCOLIOSIS OR KYPHOSIS | VENTRICULAR SEPTAL DEFECT, MEMBRANOUS	NDD&EC	17	29119534	G	A	Het	CRLF3	T-Mis	.
	1-00180	LVO	AORTIC STENOSIS, SUBVALVAR, DISCRETE, MEMBRANEOUS | BICOMMISSURAL (BICUSPID, BILEAFLET, BIFOLIATE) AORTIC VALVE | COARCTATION SIMPLE (ISOLATED) | IMPERFORATE ANUS | PULMONARY ARTERIAL DISEASE | SCOLIOSIS OR KYPHOSIS | VENTRICULAR SEPTAL DEFECT, MEMBRANOUS	NDD&EC	2	128262771	G	A	Het	IWS1	Syn	.
	1-00180	LVO	AORTIC STENOSIS, SUBVALVAR, DISCRETE, MEMBRANEOUS | BICOMMISSURAL (BICUSPID, BILEAFLET, BIFOLIATE) AORTIC VALVE | COARCTATION SIMPLE (ISOLATED) | IMPERFORATE ANUS | PULMONARY ARTERIAL DISEASE | SCOLIOSIS OR KYPHOSIS | VENTRICULAR SEPTAL DEFECT, MEMBRANOUS	NDD&EC	4	13616150	C	T	Het	BOD1L1	T-Mis	.
	1-00180	LVO	AORTIC STENOSIS, SUBVALVAR, DISCRETE, MEMBRANEOUS | BICOMMISSURAL (BICUSPID, BILEAFLET, BIFOLIATE) AORTIC VALVE | COARCTATION SIMPLE (ISOLATED) | IMPERFORATE ANUS | PULMONARY ARTERIAL DISEASE | SCOLIOSIS OR KYPHOSIS | VENTRICULAR SEPTAL DEFECT, MEMBRANOUS	NDD&EC	6	42980978	C	A	Het	MEA1	LOF	Stopgain
	1-00182	TOF	ABNORMAL BRANCHING RIGHT AORTIC ARCH | DEXTROCARDIA | HYPOPLASTIC PULMONARY ANNULUS | PATENT FORAMEN OVALE | PULMONARY STENOSIS | TETRALOGY OF FALLOT | VENTRICULAR SEPTAL DEFECT, MALALIGNMENT | VENTRICULAR SEPTAL DEFECT, SINGLE	EC	19	39880023	T	C	Het	PAF1	Syn	.
	1-00185	LVO	BICOMMISSURAL (BICUSPID, BILEAFLET, BIFOLIATE) AORTIC VALVE | COARCTATION SIMPLE (ISOLATED) | MULTIPLE ATRIAL SEPTAL DEFECTS | PATENT DUCTUS ARTERIOSUS	Unknown	4	2065595	C	CA	Het	NAT8L	LOF	FS Ins
	1-00186	TOF	MULTIPLE MAJOR AORTOPULMONARY COLLATERAL ARTERIES (MAPCAS) | TETRALOGY OF FALLOT WITH PULMONARY ATRESIA AND MAPCAS | VENTRICULAR SEPTAL DEFECT, MALALIGNMENT	EC	18	29116237	T	A	Het	DSG2	D-Mis	.
	1-00186	TOF	MULTIPLE MAJOR AORTOPULMONARY COLLATERAL ARTERIES (MAPCAS) | TETRALOGY OF FALLOT WITH PULMONARY ATRESIA AND MAPCAS | VENTRICULAR SEPTAL DEFECT, MALALIGNMENT	EC	4	143352346	C	T	Het	INPP4B	T-Mis	.
	1-00192	CTD	ATRIAL SEPTAL DEFECT, SECUNDUM | BICOMMISSURAL (BICUSPID, BILEAFLET, BIFOLIATE) AORTIC VALVE | HYPOPLASTIC AORTIC ANNULUS | HYPOPLASTIC RIGHT VENTRICLE (SUBNORMAL CAVITY VOLUME) | HYPOPLASTIC TRICUSPID VALVE | INTERRUPTED AORTIC ARCH TYPE B | LEFT VENTRICULAR OUTFLOW TRACT OBSTRUCTION | PULMONARY STENOSIS, BILATERAL BRANCH PULMONARY ARTERY | VENTRICULAR SEPTAL DEFECT WITH INTERRUPTED AORTIC ARCH …	Unknown	16	4861271	G	A	Het	GLYR1	T-Mis	.
	1-00195	OTH	DILATED MITRAL VALVE ANNULUS | MITRAL REGURGITATION | MITRAL VALVE PROLAPSE	EC	19	1220645	G	A	Het	STK11	Syn	.
	1-00197	HLHS	AORTIC ATRESIA | HYPOPLASIA ASCENDING AORTA | HYPOPLASTIC LEFT HEART SYNDROME | HYPOPLASTIC LEFT VENTRICLE (SUBNORMAL CAVITY VOLUME) | MITRAL ATRESIA | PATENT FORAMEN OVALE | TUBULAR HYPOPLASIA OF AORTA	EC	1	147096663	T	A	Het	BCL9	T-Mis	.
	1-00198	TOF	HYPOPLASTIC PULMONARY ANNULUS | LEFT AORTIC ARCH | PULMONARY STENOSIS, SUBVALVAR | PULMONARY STENOSIS, SUPRAVALVAR | RETRO-AORTIC INNOMINATE VEIN | TETRALOGY OF FALLOT | VENTRICULAR SEPTAL DEFECT, MALALIGNMENT | VENTRICULAR SEPTAL DEFECT, MULTIPLE | VENTRICULAR SEPTAL DEFECT, MUSCULAR	Isolated	3	128984440	A	G	Het	COPG1	T-Mis	.
	1-00200	LAT	L-LOOP CORRECTED TRANSPOSITION {SL?} | L-LOOP TRANSPOSITION OF THE GREAT VESSELS | TRICUSPID REGURGITATION | TRICUSPID VALVE ABNORMALITY | VENTRICULAR INVERSION (L-LOOP VENTRICLES) | VENTRICULAR SEPTAL DEFECT	Isolated	2	27465793	G	A	Het	CAD	D-Mis	.
	1-00209	HLHS	AORTIC STENOSIS - VALVAR | ATRIAL SEPTAL DEFECT, SECUNDUM | HYPOPLASTIC LEFT VENTRICLE (SUBNORMAL CAVITY VOLUME) | HYPOPLASTIC MITRAL VALVE | LEFT AORTIC ARCH	Unknown	1	26629314	T	C	Het	UBXN11	T-Mis	.
	1-00219	TOF	HYPOPLASTIC MAIN PULMONARY ARTERY | HYPOPLASTIC PULMONARY ANNULUS | PATENT FORAMEN OVALE | PULMONARY STENOSIS | PULMONARY STENOSIS, SUBVALVAR | PULMONARY STENOSIS, VALVAR | TETRALOGY OF FALLOT | VENTRICULAR SEPTAL DEFECT, SINGLE | VENTRICULAR SEPTAL DEFECT, SUBPULMONARY OR CONAL	Isolated	12	27470296	T	G	Het	STK38L	D-Mis	.
	1-00219	TOF	HYPOPLASTIC MAIN PULMONARY ARTERY | HYPOPLASTIC PULMONARY ANNULUS | PATENT FORAMEN OVALE | PULMONARY STENOSIS | PULMONARY STENOSIS, SUBVALVAR | PULMONARY STENOSIS, VALVAR | TETRALOGY OF FALLOT | VENTRICULAR SEPTAL DEFECT, SINGLE | VENTRICULAR SEPTAL DEFECT, SUBPULMONARY OR CONAL	Isolated	6	27419218	A	G	Het	ZNF184	T-Mis	.
	1-00221	TOF	HYPOPLASTIC LEFT PULMONARY ARTERY | HYPOPLASTIC MAIN PULMONARY ARTERY | HYPOPLASTIC RIGHT PULMONARY ARTERY | MULTIPLE MAJOR AORTOPULMONARY COLLATERAL ARTERIES (MAPCAS) | PATENT FORAMEN OVALE | SINGLE RIGHT CORONARY | TETRALOGY OF FALLOT WITH PULMONARY ATRESIA AND MAPCAS | VENTRICULAR SEPTAL DEFECT, SINGLE | VENTRICULAR SEPTAL DEFECT, SUBPULMONARY OR CONAL	EC	22	26193982	C	A	Het	MYO18B	Syn	.
	1-00222	HLHS	AORTIC ATRESIA | ATRIAL SEPTAL DEFECT, SECUNDUM | COARCTATION | HYPOPLASTIC LEFT HEART SYNDROME | LSVC TO CORONARY SINUS | MITRAL ATRESIA	EC	19	49416352	C	T	Het	NUCB1	T-Mis	.
	1-00224	ASD	ATRIAL SEPTAL DEFECT, SECUNDUM | RIGHT VENTRICULAR VOLUME OVERLOAD	Isolated	6	36368236	G	A	Het	PXT1	LOF	Stopgain
	1-00229	HLHS	AORTIC ARCH HYPOPLASIA | AORTIC STENOSIS - VALVAR | CONGENITAL MITRAL VALVE ABNORMALITY | HYPOPLASTIC AORTIC ANNULUS | HYPOPLASTIC LEFT HEART SYNDROME | HYPOPLASTIC LEFT VENTRICLE (SUBNORMAL CAVITY VOLUME) | MITRAL STENOSIS | PATENT FORAMEN OVALE	Isolated	7	72858408	G	C	Het	BAZ1B	T-Mis	.
	1-00230	LVO	AORTIC STENOSIS, SUBVALVAR, DISCRETE, MEMBRANEOUS | BICOMMISSURAL (BICUSPID, BILEAFLET) AORTIC VALVE, RIGHT-NON FUSION | CLEFT MITRAL VALVE | LSVC TO CORONARY SINUS | OSTIUM PRIMUM ATRIAL SEPTAL DEFECT	EC	12	402269	G	A	Het	KDM5A	D-Mis	.
	1-00230	LVO	AORTIC STENOSIS, SUBVALVAR, DISCRETE, MEMBRANEOUS | BICOMMISSURAL (BICUSPID, BILEAFLET) AORTIC VALVE, RIGHT-NON FUSION | CLEFT MITRAL VALVE | LSVC TO CORONARY SINUS | OSTIUM PRIMUM ATRIAL SEPTAL DEFECT	EC	3	12610495	C	T	Het	MKRN2	T-Mis	.
	1-00230	LVO	AORTIC STENOSIS, SUBVALVAR, DISCRETE, MEMBRANEOUS | BICOMMISSURAL (BICUSPID, BILEAFLET) AORTIC VALVE, RIGHT-NON FUSION | CLEFT MITRAL VALVE | LSVC TO CORONARY SINUS | OSTIUM PRIMUM ATRIAL SEPTAL DEFECT	EC	5	94994393	C	T	Het	SPATA9	Syn	.
	1-00230	LVO	AORTIC STENOSIS, SUBVALVAR, DISCRETE, MEMBRANEOUS | BICOMMISSURAL (BICUSPID, BILEAFLET) AORTIC VALVE, RIGHT-NON FUSION | CLEFT MITRAL VALVE | LSVC TO CORONARY SINUS | OSTIUM PRIMUM ATRIAL SEPTAL DEFECT	EC	6	90642246	T	C	Het	BACH2	T-Mis	.
	1-00235	CTD	AORTIC ARCH HYPOPLASIA | DILATED LEFT ATRIUM | DORV, TAUSSIG BING | MAIN PULMONARY ARTERY ABNORMALITY | PULMONARY STENOSIS, VALVAR | RESTRICTIVE PATENT FORAMEN OVALE | TUBULAR HYPOPLASIA OF AORTA + COARCTATION	Unknown	7	138764576	C	T	Het	ZC3HAV1	T-Mis	.
	1-00239	HLHS	BICOMMISSURAL (BICUSPID, BILEAFLET, BIFOLIATE) AORTIC VALVE | CLEFT MITRAL VALVE | HYPOPLASTIC AORTIC ANNULUS | HYPOPLASTIC LEFT VENTRICLE (SUBNORMAL CAVITY VOLUME) | HYPOPLASTIC MITRAL VALVE | TUBULAR HYPOPLASIA OF AORTA + COARCTATION | VENTRICULAR SEPTAL DEFECT, MULTIPLE	EC	12	72029228	C	T	Het	ZFC3H1	T-Mis	.
	1-00241	OTH	ATRIAL SEPTAL DEFECT, SECUNDUM | DOUBLE ORIFICE MITRAL VALVE | TOTALLY ANOMALOUS PULMONARY VENOUS RETURN, SUPRACARDIAC	Unknown	X	153688745	C	T	Het	PLXNA3	Syn	.
	1-00243	LVO	COARCTATION | CONGENITAL MITRAL VALVE ABNORMALITY | MITRAL STENOSIS | PATENT DUCTUS ARTERIOSUS	EC	1	109440250	GT	G	Het	GPSM2	LOF	splice
	1-00243	LVO	COARCTATION | CONGENITAL MITRAL VALVE ABNORMALITY | MITRAL STENOSIS | PATENT DUCTUS ARTERIOSUS	EC	10	90366606	T	G	Het	LIPJ	LOF	Stopgain
	1-00243	LVO	COARCTATION | CONGENITAL MITRAL VALVE ABNORMALITY | MITRAL STENOSIS | PATENT DUCTUS ARTERIOSUS	EC	5	33937202	C	T	Het	RXFP3	Syn	.
	1-00249	HLHS	ANEURYSM OF SEPTUM PRIMUM | AORTIC ARCH HYPOPLASIA | AORTIC ATRESIA | HYPOPLASTIC LEFT HEART SYNDROME | MITRAL STENOSIS | SECUNDUM ATRIAL SEPTAL DEFECT, RESTRICTIVE	Isolated	15	99670134	A	G	Het	SYNM	Syn	.
	1-00249	HLHS	ANEURYSM OF SEPTUM PRIMUM | AORTIC ARCH HYPOPLASIA | AORTIC ATRESIA | HYPOPLASTIC LEFT HEART SYNDROME | MITRAL STENOSIS | SECUNDUM ATRIAL SEPTAL DEFECT, RESTRICTIVE	Isolated	16	29917116	C	G	Het	ASPHD1	Syn	.
	1-00258	CTD	DORV, TAUSSIG BING | HYPOPLASTIC AORTIC ANNULUS | LEFT AORTIC ARCH | TUBULAR HYPOPLASIA OF AORTA + COARCTATION | VENTRICULAR SEPTAL DEFECT, MEMBRANOUS	Isolated	12	48535104	C	G	Het	PFKM	D-Mis	.
	1-00262	HLHS	AORTIC ARCH HYPOPLASIA | HYPOPLASIA ASCENDING AORTA | HYPOPLASTIC AORTIC ANNULUS | HYPOPLASTIC LEFT HEART SYNDROME | HYPOPLASTIC LEFT VENTRICLE (SUBNORMAL CAVITY VOLUME) | LEFT AORTIC ARCH | MITRAL ATRESIA | VENTRICULAR SEPTAL DEFECT, MUSCULAR	EC	14	23874859	G	A	Het	MYH6	D-Mis	.
	1-00262	HLHS	AORTIC ARCH HYPOPLASIA | HYPOPLASIA ASCENDING AORTA | HYPOPLASTIC AORTIC ANNULUS | HYPOPLASTIC LEFT HEART SYNDROME | HYPOPLASTIC LEFT VENTRICLE (SUBNORMAL CAVITY VOLUME) | LEFT AORTIC ARCH | MITRAL ATRESIA | VENTRICULAR SEPTAL DEFECT, MUSCULAR	EC	16	2139950	G	GT	Het	PKD1	LOF	FS Ins
	1-00268	AVC	AORTIC STENOSIS - SUBVALVAR | ATRIAL SEPTAL DEFECT, SECUNDUM | HYPOPLASTIC LEFT VENTRICLE (SUBNORMAL CAVITY VOLUME) | LSVC TO CORONARY SINUS | UNBALANCED COMPLETE ATRIOVENTRICULAR CANAL, RIGHT DOMINANT | VENTRICULAR SEPTAL DEFECT, ECD TYPE | VENTRICULAR SEPTAL DEFECT, MULTIPLE | VENTRICULAR SEPTAL DEFECT, MUSCULAR	EC	1	186304673	C	T	Het	TPR	T-Mis	.
	1-00268	AVC	AORTIC STENOSIS - SUBVALVAR | ATRIAL SEPTAL DEFECT, SECUNDUM | HYPOPLASTIC LEFT VENTRICLE (SUBNORMAL CAVITY VOLUME) | LSVC TO CORONARY SINUS | UNBALANCED COMPLETE ATRIOVENTRICULAR CANAL, RIGHT DOMINANT | VENTRICULAR SEPTAL DEFECT, ECD TYPE | VENTRICULAR SEPTAL DEFECT, MULTIPLE | VENTRICULAR SEPTAL DEFECT, MUSCULAR	EC	6	168710976	C	T	Het	DACT2	T-Mis	.
	1-00268	AVC	AORTIC STENOSIS - SUBVALVAR | ATRIAL SEPTAL DEFECT, SECUNDUM | HYPOPLASTIC LEFT VENTRICLE (SUBNORMAL CAVITY VOLUME) | LSVC TO CORONARY SINUS | UNBALANCED COMPLETE ATRIOVENTRICULAR CANAL, RIGHT DOMINANT | VENTRICULAR SEPTAL DEFECT, ECD TYPE | VENTRICULAR SEPTAL DEFECT, MULTIPLE | VENTRICULAR SEPTAL DEFECT, MUSCULAR	EC	9	116984503	G	C	Het	COL27A1	D-Mis	.
	1-00276	TOF	ABERRANT RIGHT SUBCLAVIAN ARTERY | ABNORMAL BRANCHING LEFT AORTIC ARCH | HYPOPLASTIC LEFT PULMONARY ARTERY | HYPOPLASTIC MAIN PULMONARY ARTERY | HYPOPLASTIC RIGHT PULMONARY ARTERY | PULMONARY STENOSIS, LEFT | PULMONARY STENOSIS, RIGHT | TETRALOGY OF FALLOT | VENTRICULAR SEPTAL DEFECT, MALALIGNMENT	EC	12	4639214	G	A	Het	C12orf4	Syn	.
	1-00276	TOF	ABERRANT RIGHT SUBCLAVIAN ARTERY | ABNORMAL BRANCHING LEFT AORTIC ARCH | HYPOPLASTIC LEFT PULMONARY ARTERY | HYPOPLASTIC MAIN PULMONARY ARTERY | HYPOPLASTIC RIGHT PULMONARY ARTERY | PULMONARY STENOSIS, LEFT | PULMONARY STENOSIS, RIGHT | TETRALOGY OF FALLOT | VENTRICULAR SEPTAL DEFECT, MALALIGNMENT	EC	5	140181579	C	T	Het	PCDHA3	D-Mis	.
	1-00277	ASD	ATRIAL SEPTAL DEFECT, SECUNDUM | DILATED RIGHT ATRIUM | RIGHT VENTRICULAR VOLUME OVERLOAD	Isolated	17	4461673	A	G	Het	GGT6	T-Mis	.
	1-00277	ASD	ATRIAL SEPTAL DEFECT, SECUNDUM | DILATED RIGHT ATRIUM | RIGHT VENTRICULAR VOLUME OVERLOAD	Isolated	17	4461922	C	T	Het	GGT6	Syn	.
	1-00281	LAT	ABSENCE OF THE SUPRARENAL INFERIOR VENA CAVA WITH AZYGOUS CONTINUATION | ADS | HETEROTAXY | LEFT AORTIC ARCH WITH NORMAL BRANCHING PATTERN | PATENT DUCTUS ARTERIOSUS | SINUS VENOSUS SEPTAL DEFECT	Isolated	20	48523111	T	A	Het	SPATA2	T-Mis	.
	1-00290	OTH	COARCTATION SIMPLE (ISOLATED) | HYPOPLASTIC RIGHT VENTRICLE (SUBNORMAL CAVITY VOLUME) | PULMONARY ATRESIA, INTACT VENTRICULAR SEPTUM	NDD&EC	4	1940175	TAGAG	T	Het	NSD2	LOF	FS Del
	1-00293	HLHS	ANEURYSM OF SEPTUM PRIMUM | AORTIC ATRESIA | ATRIAL SEPTAL DEFECT, SECUNDUM | DILATED (ENLARGED) RIGHT VENTRICLE | DILATED RIGHT ATRIUM | HYPOPLASIA ASCENDING AORTA | HYPOPLASTIC LEFT HEART SYNDROME | LEFT SIDED ATRIOVENTRICULAR VALVE ATRESIA | PATENT DUCTUS ARTERIOSUS | TRICUSPID REGURGITATION	Unknown	6	143095508	G	A	Het	HIVEP2	T-Mis	.
	1-00294	CTD	AORTIC REGURGITATION | PROLAPSED AORTIC VALVE | VENTRICULAR SEPTAL DEFECT, SINGLE | VENTRICULAR SEPTAL DEFECT, SUBPULMONARY OR CONAL	Isolated	19	38949874	GT	G	Het	RYR1	LOF	FS Del
	1-00296	OTH	ATRIAL SEPTAL DEFECT, SECUNDUM | LEFT AORTIC ARCH | LSVC TO CORONARY SINUS | VENTRICULAR SEPTAL DEFECT, MALALIGNMENT	NDD&EC	4	53610274	G	A	Het	ERVMER34-1	T-Mis	.
	1-00297	TOF	PULMONARY STENOSIS | PULMONARY STENOSIS, BILATERAL BRANCH PULMONARY ARTERY | TETRALOGY OF FALLOT	Unknown	2	179574337	T	C	Het	TTN	D-Mis	.
	1-00297	TOF	PULMONARY STENOSIS | PULMONARY STENOSIS, BILATERAL BRANCH PULMONARY ARTERY | TETRALOGY OF FALLOT	Unknown	X	123217386	G	A	Het	STAG2	D-Mis	.
	1-00301	HLHS	AORTIC STENOSIS | ATRIAL SEPTAL DEFECT, SECUNDUM | HYPOPLASIA ASCENDING AORTA | HYPOPLASTIC AORTIC ANNULUS | HYPOPLASTIC LEFT HEART SYNDROME | HYPOPLASTIC LEFT VENTRICLE (SUBNORMAL CAVITY VOLUME) | HYPOPLASTIC MITRAL VALVE | MITRAL STENOSIS | TUBULAR HYPOPLASIA OF AORTA + COARCTATION	Isolated	12	133225553	G	A	Het	POLE	LOF	Stopgain
	1-00301	HLHS	AORTIC STENOSIS | ATRIAL SEPTAL DEFECT, SECUNDUM | HYPOPLASIA ASCENDING AORTA | HYPOPLASTIC AORTIC ANNULUS | HYPOPLASTIC LEFT HEART SYNDROME | HYPOPLASTIC LEFT VENTRICLE (SUBNORMAL CAVITY VOLUME) | HYPOPLASTIC MITRAL VALVE | MITRAL STENOSIS | TUBULAR HYPOPLASIA OF AORTA + COARCTATION	Isolated	14	94089125	A	G	Het	UNC79	T-Mis	.
	1-00301	HLHS	AORTIC STENOSIS | ATRIAL SEPTAL DEFECT, SECUNDUM | HYPOPLASIA ASCENDING AORTA | HYPOPLASTIC AORTIC ANNULUS | HYPOPLASTIC LEFT HEART SYNDROME | HYPOPLASTIC LEFT VENTRICLE (SUBNORMAL CAVITY VOLUME) | HYPOPLASTIC MITRAL VALVE | MITRAL STENOSIS | TUBULAR HYPOPLASIA OF AORTA + COARCTATION	Isolated	4	155665550	C	T	Het	LRAT	Syn	.
	1-00301	HLHS	AORTIC STENOSIS | ATRIAL SEPTAL DEFECT, SECUNDUM | HYPOPLASIA ASCENDING AORTA | HYPOPLASTIC AORTIC ANNULUS | HYPOPLASTIC LEFT HEART SYNDROME | HYPOPLASTIC LEFT VENTRICLE (SUBNORMAL CAVITY VOLUME) | HYPOPLASTIC MITRAL VALVE | MITRAL STENOSIS | TUBULAR HYPOPLASIA OF AORTA + COARCTATION	Isolated	5	53814694	C	T	Het	SNX18	Syn	.
	1-00303	CTD	DORV, TAUSSIG BING | LEFT AORTIC ARCH | VENTRICULAR SEPTAL DEFECT, MEMBRANOUS	Unknown	7	148288217	A	C	Het	C7orf33	T-Mis	.
	1-00305	TOF	TETRALOGY OF FALLOT WITH PULMONARY ATRESIA AND MAPCAS	Unknown	21	39671413	C	T	Het	KCNJ15	D-Mis	.
	1-00305	TOF	TETRALOGY OF FALLOT WITH PULMONARY ATRESIA AND MAPCAS	Unknown	8	66963846	G	A	Het	DNAJC5B	T-Mis	.
	1-00305	TOF	TETRALOGY OF FALLOT WITH PULMONARY ATRESIA AND MAPCAS	Unknown	9	139937509	G	A	Het	NPDC1	Syn	.
	1-00307	CTD	HYPOPLASTIC LEFT VENTRICLE (SUBNORMAL CAVITY VOLUME) | HYPOPLASTIC MITRAL VALVE | PATENT FORAMEN OVALE | TRUNCUS ARTERIOSUS TYPE IA (MAIN PULMONARY ARTERY PRESENT, VSD) | VENTRICULAR SEPTAL DEFECT, SINGLE | VENTRICULAR SEPTAL DEFECT, SUBPULMONARY OR CONAL	Isolated	12	124419299	C	T	Het	DNAH10	T-Mis	.
	1-00307	CTD	HYPOPLASTIC LEFT VENTRICLE (SUBNORMAL CAVITY VOLUME) | HYPOPLASTIC MITRAL VALVE | PATENT FORAMEN OVALE | TRUNCUS ARTERIOSUS TYPE IA (MAIN PULMONARY ARTERY PRESENT, VSD) | VENTRICULAR SEPTAL DEFECT, SINGLE | VENTRICULAR SEPTAL DEFECT, SUBPULMONARY OR CONAL	Isolated	2	190595311	C	A	Het	ANKAR	T-Mis	.
	1-00307	CTD	HYPOPLASTIC LEFT VENTRICLE (SUBNORMAL CAVITY VOLUME) | HYPOPLASTIC MITRAL VALVE | PATENT FORAMEN OVALE | TRUNCUS ARTERIOSUS TYPE IA (MAIN PULMONARY ARTERY PRESENT, VSD) | VENTRICULAR SEPTAL DEFECT, SINGLE | VENTRICULAR SEPTAL DEFECT, SUBPULMONARY OR CONAL	Isolated	7	73929753	G	A	Het	GTF2IRD1	T-Mis	.
	1-00307	CTD	HYPOPLASTIC LEFT VENTRICLE (SUBNORMAL CAVITY VOLUME) | HYPOPLASTIC MITRAL VALVE | PATENT FORAMEN OVALE | TRUNCUS ARTERIOSUS TYPE IA (MAIN PULMONARY ARTERY PRESENT, VSD) | VENTRICULAR SEPTAL DEFECT, SINGLE | VENTRICULAR SEPTAL DEFECT, SUBPULMONARY OR CONAL	Isolated	8	124265851	T	C	Het	ZHX1	T-Mis	.
	1-00307	CTD	HYPOPLASTIC LEFT VENTRICLE (SUBNORMAL CAVITY VOLUME) | HYPOPLASTIC MITRAL VALVE | PATENT FORAMEN OVALE | TRUNCUS ARTERIOSUS TYPE IA (MAIN PULMONARY ARTERY PRESENT, VSD) | VENTRICULAR SEPTAL DEFECT, SINGLE | VENTRICULAR SEPTAL DEFECT, SUBPULMONARY OR CONAL	Isolated	8	144733189	GCTTT	G	Het	ZNF623	LOF	FS Del
	1-00308	OTH	ATRIAL SEPTAL DEFECT, SECUNDUM | EBSTEINS DISEASE | TRICUSPID REGURGITATION	NDD&EC	19	58437857	T	G	Het	ZNF418	T-Mis	.
	1-00308	OTH	ATRIAL SEPTAL DEFECT, SECUNDUM | EBSTEINS DISEASE | TRICUSPID REGURGITATION	NDD&EC	8	141570526	C	A	Het	AGO2	D-Mis	.
	1-00312	HLHS	AORTIC STENOSIS - VALVAR | HYPOPLASIA ASCENDING AORTA | HYPOPLASTIC AORTIC ANNULUS | HYPOPLASTIC LEFT HEART SYNDROME | HYPOPLASTIC LEFT VENTRICLE (SUBNORMAL CAVITY VOLUME) | HYPOPLASTIC MITRAL VALVE | MITRAL STENOSIS | TUBULAR HYPOPLASIA OF AORTA	Isolated	1	28075646	A	G	Het	FAM76A	T-Mis	.
	1-00312	HLHS	AORTIC STENOSIS - VALVAR | HYPOPLASIA ASCENDING AORTA | HYPOPLASTIC AORTIC ANNULUS | HYPOPLASTIC LEFT HEART SYNDROME | HYPOPLASTIC LEFT VENTRICLE (SUBNORMAL CAVITY VOLUME) | HYPOPLASTIC MITRAL VALVE | MITRAL STENOSIS | TUBULAR HYPOPLASIA OF AORTA	Isolated	11	17517147	C	T	Het	USH1C	T-Mis	.
	1-00321	CTD	LEFT AORTIC ARCH WITH NORMAL BRANCHING PATTERN | PULMONARY STENOSIS, SUPRAVALVAR | PULMONARY STENOSIS, VALVAR	NDD&EC	17	46196381	A	G	Het	SNX11	Syn	.
	1-00321	CTD	LEFT AORTIC ARCH WITH NORMAL BRANCHING PATTERN | PULMONARY STENOSIS, SUPRAVALVAR | PULMONARY STENOSIS, VALVAR	NDD&EC	2	39249915	T	C	Het	SOS1	D-Mis	.
	1-00323	LAT	AORTIC STENOSIS, SUBVALVAR, MUSCULAR | BILATERAL SUBARTERIAL CONUS | CRISS-CROSS AV VALVES | DEXTROCARDIA | DOUBLE OUTLET RIGHT VENTRICLE | HYPOPLASTIC RIGHT VENTRICLE (SUBNORMAL CAVITY VOLUME) | SDD | SUPERIOR-INFERIOR VENTRICLES UP-DOWN STAIRS VENTRICLES | VENTRICULAR SEPTAL DEFECT, MALALIGNMENT | VENTRICULAR SEPTAL DEFECT, MUSCULAR	Isolated	19	38853114	C	G	Het	CATSPERG	LOF	Stopgain
	1-00323	LAT	AORTIC STENOSIS, SUBVALVAR, MUSCULAR | BILATERAL SUBARTERIAL CONUS | CRISS-CROSS AV VALVES | DEXTROCARDIA | DOUBLE OUTLET RIGHT VENTRICLE | HYPOPLASTIC RIGHT VENTRICLE (SUBNORMAL CAVITY VOLUME) | SDD | SUPERIOR-INFERIOR VENTRICLES UP-DOWN STAIRS VENTRICLES | VENTRICULAR SEPTAL DEFECT, MALALIGNMENT | VENTRICULAR SEPTAL DEFECT, MUSCULAR	Isolated	19	50412856	T	C	Het	NUP62	T-Mis	.
	1-00323	LAT	AORTIC STENOSIS, SUBVALVAR, MUSCULAR | BILATERAL SUBARTERIAL CONUS | CRISS-CROSS AV VALVES | DEXTROCARDIA | DOUBLE OUTLET RIGHT VENTRICLE | HYPOPLASTIC RIGHT VENTRICLE (SUBNORMAL CAVITY VOLUME) | SDD | SUPERIOR-INFERIOR VENTRICLES UP-DOWN STAIRS VENTRICLES | VENTRICULAR SEPTAL DEFECT, MALALIGNMENT | VENTRICULAR SEPTAL DEFECT, MUSCULAR	Isolated	22	37533655	C	T	Het	IL2RB	D-Mis	.
	1-00325	LVO	COARCTATION	Isolated	1	235892952	T	G	Het	LYST	T-Mis	.
	1-00325	LVO	COARCTATION	Isolated	18	72998360	A	G	Het	TSHZ1	T-Mis	.
	1-00326	ASD	ATRIAL SEPTAL DEFECT, SECUNDUM | LEFT AORTIC ARCH	Isolated	9	127302449	G	C	Het	NR6A1	D-Mis	.
	1-00329	LVO	ABNORMAL BRANCHING LEFT AORTIC ARCH | COARCTATION SIMPLE (ISOLATED) | VENTRICULAR SEPTAL DEFECT, MUSCULAR	EC	7	45113159	T	A	Het	CCM2	T-Mis	.
	1-00330	LVO	AORTIC STENOSIS - VALVAR | ATRIAL SEPTAL DEFECT, SECUNDUM | COARCTATION SIMPLE (ISOLATED) | LSVC TO CORONARY SINUS | MITRAL STENOSIS, VALVAR | VENTRICULAR SEPTAL DEFECT, MULTIPLE | VENTRICULAR SEPTAL DEFECT, MUSCULAR	Unknown	11	16816048	G	A	Het	PLEKHA7	T-Mis	.
	1-00336	HLHS	ATRIAL SEPTAL DEFECT | BICOMMISSURAL (BICUSPID, BILEAFLET, BIFOLIATE) AORTIC VALVE | HYPOPLASTIC AORTIC ANNULUS | HYPOPLASTIC LEFT VENTRICLE (SUBNORMAL CAVITY VOLUME) | HYPOPLASTIC MITRAL VALVE | INTERRUPTED AORTIC ARCH TYPE B | LSVC TO CORONARY SINUS | MALPOSITIONED ATRIAL SEPTUM (WITH OR WITHOUT PAPVC) | PARACHUTE MITRAL VALVE | VENTRICULAR SEPTAL DEFECT, MALALIGNMENT | VENTRICULAR SEPTAL DEFEC…	EC	12	49447257	AC	A	Het	KMT2D	LOF	Splice
	1-00336	HLHS	ATRIAL SEPTAL DEFECT | BICOMMISSURAL (BICUSPID, BILEAFLET, BIFOLIATE) AORTIC VALVE | HYPOPLASTIC AORTIC ANNULUS | HYPOPLASTIC LEFT VENTRICLE (SUBNORMAL CAVITY VOLUME) | HYPOPLASTIC MITRAL VALVE | INTERRUPTED AORTIC ARCH TYPE B | LSVC TO CORONARY SINUS | MALPOSITIONED ATRIAL SEPTUM (WITH OR WITHOUT PAPVC) | PARACHUTE MITRAL VALVE | VENTRICULAR SEPTAL DEFECT, MALALIGNMENT | VENTRICULAR SEPTAL DEFEC…	EC	19	39208703	C	A	Het	ACTN4	T-Mis	.
	1-00343	CTD	ATRIAL SEPTAL DEFECT, SECUNDUM | LSVC TO CORONARY SINUS | PULMONARY STENOSIS, SUBVALVAR | TRICUSPID ATRESIA + PS OR SMALL VSD (IB) | VENTRICULAR SEPTAL DEFECT RESTRICTIVE	EC	2	234602360	T	A	Het	UGT1A6	D-Mis	.
	1-00344	LAT	PULMONARY STENOSIS, SUBVALVAR | PULMONARY STENOSIS, VALVAR | TRANSPOSITION D-LOOP WITH VENTRICULAR SEPTAL DEFECT	Isolated	15	44089057	C	T	Het	SERINC4	T-Mis	.
	1-00344	LAT	PULMONARY STENOSIS, SUBVALVAR | PULMONARY STENOSIS, VALVAR | TRANSPOSITION D-LOOP WITH VENTRICULAR SEPTAL DEFECT	Isolated	8	103357639	G	A	Het	UBR5	Syn	.
	1-00347	HLHS	AORTIC ATRESIA | ATRIAL SEPTAL DEFECT, SECUNDUM | HYPOPLASIA ASCENDING AORTA | HYPOPLASTIC LEFT VENTRICLE (SUBNORMAL CAVITY VOLUME) | MITRAL ATRESIA	Isolated	9	86570461	T	A	Het	C9orf64	T-Mis	.
	1-00349	TOF	DISCONTINUITY OF PULMONARY ARTERIES | HYPOPLASTIC LEFT PULMONARY ARTERY | HYPOPLASTIC RIGHT PULMONARY ARTERY | TETRALOGY OF FALLOT	Unknown	14	90738657	G	A	Het	PSMC1	D-Mis	.
	1-00352	HLHS	AORTIC ATRESIA | ATRIAL SEPTAL DEFECT | HYPOPLASIA ASCENDING AORTA | HYPOPLASTIC LEFT HEART SYNDROME | LEFT AORTIC ARCH | MITRAL STENOSIS, VALVAR	EC	9	139399799	C	T	Het	NOTCH1	D-Mis	.
	1-00370	LAT	CLEFT MITRAL VALVE WITH REGURGITATION | CONGENITAL MITRAL VALVE ABNORMALITY | PULMONARY STENOSIS, SUBVALVAR | TRANSPOSITION D-LOOP WITH INTACT VENTRICULAR SEPTUM | USUAL CORONARY ARTERIES IN D-LOOP TGA	Isolated	14	105715499	C	G	Het	BTBD6	T-Mis	.
	1-00370	LAT	CLEFT MITRAL VALVE WITH REGURGITATION | CONGENITAL MITRAL VALVE ABNORMALITY | PULMONARY STENOSIS, SUBVALVAR | TRANSPOSITION D-LOOP WITH INTACT VENTRICULAR SEPTUM | USUAL CORONARY ARTERIES IN D-LOOP TGA	Isolated	19	18180520	G	T	Het	IL12RB1	T-Mis	.
	1-00370	LAT	CLEFT MITRAL VALVE WITH REGURGITATION | CONGENITAL MITRAL VALVE ABNORMALITY | PULMONARY STENOSIS, SUBVALVAR | TRANSPOSITION D-LOOP WITH INTACT VENTRICULAR SEPTUM | USUAL CORONARY ARTERIES IN D-LOOP TGA	Isolated	9	36219838	C	T	Het	GNE	D-Mis	.
	1-00373	LVO	BICOMMISSURAL (BICUSPID, BILEAFLET) AORTIC VALVE, RIGHT-LEFT FUSION | BICOMMISSURAL (BICUSPID, BILEAFLET, BIFOLIATE) AORTIC VALVE | COLLATERAL VESSEL | INTERRUPTED AORTIC ARCH TYPE B | KABUKI SYNDROME	NDD&EC	22	19076893	C	T	Het	DGCR2	D-Mis	.
	1-00373	LVO	BICOMMISSURAL (BICUSPID, BILEAFLET) AORTIC VALVE, RIGHT-LEFT FUSION | BICOMMISSURAL (BICUSPID, BILEAFLET, BIFOLIATE) AORTIC VALVE | COLLATERAL VESSEL | INTERRUPTED AORTIC ARCH TYPE B | KABUKI SYNDROME	NDD&EC	4	108574688	G	C	Het	PAPSS1	T-Mis	.
	1-00380	LAT	HYPOPLASTIC RIGHT VENTRICLE (SUBNORMAL CAVITY VOLUME) | L-LOOP TRANSPOSITION OF THE GREAT ARTERIES WITH VENTRICULAR SEPTAL DEFECT | LEFT AORTIC ARCH | PULMONARY ATRESIA,VALVAR | SLL | STRADDLING TRICUSPID VALVE | VENTRICULAR SEPTAL DEFECT, ECD TYPE	EC	1	111957421	C	A	Het	OVGP1	T-Mis	.
	1-00380	LAT	HYPOPLASTIC RIGHT VENTRICLE (SUBNORMAL CAVITY VOLUME) | L-LOOP TRANSPOSITION OF THE GREAT ARTERIES WITH VENTRICULAR SEPTAL DEFECT | LEFT AORTIC ARCH | PULMONARY ATRESIA,VALVAR | SLL | STRADDLING TRICUSPID VALVE | VENTRICULAR SEPTAL DEFECT, ECD TYPE	EC	11	57296305	C	T	Het	TIMM10	T-Mis	.
	1-00380	LAT	HYPOPLASTIC RIGHT VENTRICLE (SUBNORMAL CAVITY VOLUME) | L-LOOP TRANSPOSITION OF THE GREAT ARTERIES WITH VENTRICULAR SEPTAL DEFECT | LEFT AORTIC ARCH | PULMONARY ATRESIA,VALVAR | SLL | STRADDLING TRICUSPID VALVE | VENTRICULAR SEPTAL DEFECT, ECD TYPE	EC	12	21526341	A	G	Het	IAPP	T-Mis	.
	1-00381	LVO	CONGENITAL MITRAL VALVE ABNORMALITY | HYPOPLASTIC AORTIC ANNULUS | MITRAL STENOSIS | TRICOMMISSURAL (TRICUSPID, TRILEAFLET, TRIFOLIATE) AORTIC VALVE | TUBULAR HYPOPLASIA OF AORTA	Isolated	17	26671454	G	A	Het	TNFAIP1	T-Mis	.
	1-00381	LVO	CONGENITAL MITRAL VALVE ABNORMALITY | HYPOPLASTIC AORTIC ANNULUS | MITRAL STENOSIS | TRICOMMISSURAL (TRICUSPID, TRILEAFLET, TRIFOLIATE) AORTIC VALVE | TUBULAR HYPOPLASIA OF AORTA	Isolated	3	52547767	C	T	Het	STAB1	D-Mis	.
	1-00381	LVO	CONGENITAL MITRAL VALVE ABNORMALITY | HYPOPLASTIC AORTIC ANNULUS | MITRAL STENOSIS | TRICOMMISSURAL (TRICUSPID, TRILEAFLET, TRIFOLIATE) AORTIC VALVE | TUBULAR HYPOPLASIA OF AORTA	Isolated	5	74722260	C	T	Het	CERT1	T-Mis	.
	1-00386	OTH	PARTIALLY ANOMALOUS PULMONARY VEINS | PATENT FORAMEN OVALE | SINUS VENOSUS SEPTAL DEFECT, SUPERIOR TYPE	Isolated	11	114276460	C	T	Het	RBM7	T-Mis	.
	1-00386	OTH	PARTIALLY ANOMALOUS PULMONARY VEINS | PATENT FORAMEN OVALE | SINUS VENOSUS SEPTAL DEFECT, SUPERIOR TYPE	Isolated	7	107427956	T	C	Het	SLC26A3	LOF	splice
	1-00389	CTD	ATRIAL SEPTAL DEFECT, SECUNDUM | DOUBLE OUTLET RIGHT VENTRICLE | HYPOPLASTIC LEFT VENTRICLE (SUBNORMAL CAVITY VOLUME) | HYPOPLASTIC MITRAL VALVE | VENTRICULAR SEPTAL DEFECT, MULTIPLE	Isolated	X	100125764	C	T	Het	NOX1	T-Mis	.
	1-00389	CTD	ATRIAL SEPTAL DEFECT, SECUNDUM | DOUBLE OUTLET RIGHT VENTRICLE | HYPOPLASTIC LEFT VENTRICLE (SUBNORMAL CAVITY VOLUME) | HYPOPLASTIC MITRAL VALVE | VENTRICULAR SEPTAL DEFECT, MULTIPLE	Isolated	X	13781969	A	G	Het	OFD1	T-Mis	.
	1-00390	LAT	ATRIAL SEPTAL DEFECT, SECUNDUM | PARTIALLY ANOMALOUS PULMONARY VEINS | RIGHT AORTIC ARCH | SINUS VENOSUS SEPTAL DEFECT | SITUS INVERSUS TOTALIS	Isolated	2	179577606	C	T	Het	TTN	T-Mis	.
	1-00391	OTH	EBSTEINS DISEASE | MITRAL VALVE PROLAPSE | PATENT FORAMEN OVALE | TRICUSPID REGURGITATION	Isolated	1	208390592	TGA	T	Het	PLXNA2	LOF	FS Del
	1-00391	OTH	EBSTEINS DISEASE | MITRAL VALVE PROLAPSE | PATENT FORAMEN OVALE | TRICUSPID REGURGITATION	Isolated	15	91025250	C	T	Het	IQGAP1	D-Mis	.
	1-00392	LAT	COMPLETE COMMON AV CANAL | DOUBLE OUTLET RIGHT VENTRICLE | HETEROTAXY | L-LOOP TRANSPOSITION OF THE GREAT VESSELS | LSVC TO CORONARY SINUS | MESOCARDIA | PATENT FORAMEN OVALE | PULMONARY STENOSIS, SUBVALVAR | PULMONARY STENOSIS, VALVAR | RIGHT AORTIC ARCH | VENTRICULAR INVERSION (L-LOOP VENTRICLES)	Isolated	1	60377896	C	T	Het	CYP2J2	T-Mis	.
	1-00392	LAT	COMPLETE COMMON AV CANAL | DOUBLE OUTLET RIGHT VENTRICLE | HETEROTAXY | L-LOOP TRANSPOSITION OF THE GREAT VESSELS | LSVC TO CORONARY SINUS | MESOCARDIA | PATENT FORAMEN OVALE | PULMONARY STENOSIS, SUBVALVAR | PULMONARY STENOSIS, VALVAR | RIGHT AORTIC ARCH | VENTRICULAR INVERSION (L-LOOP VENTRICLES)	Isolated	12	133768114	T	C	Het	ZNF268	T-Mis	.
	1-00392	LAT	COMPLETE COMMON AV CANAL | DOUBLE OUTLET RIGHT VENTRICLE | HETEROTAXY | L-LOOP TRANSPOSITION OF THE GREAT VESSELS | LSVC TO CORONARY SINUS | MESOCARDIA | PATENT FORAMEN OVALE | PULMONARY STENOSIS, SUBVALVAR | PULMONARY STENOSIS, VALVAR | RIGHT AORTIC ARCH | VENTRICULAR INVERSION (L-LOOP VENTRICLES)	Isolated	17	76528711	C	T	Het	DNAH17	Syn	.
	1-00392	LAT	COMPLETE COMMON AV CANAL | DOUBLE OUTLET RIGHT VENTRICLE | HETEROTAXY | L-LOOP TRANSPOSITION OF THE GREAT VESSELS | LSVC TO CORONARY SINUS | MESOCARDIA | PATENT FORAMEN OVALE | PULMONARY STENOSIS, SUBVALVAR | PULMONARY STENOSIS, VALVAR | RIGHT AORTIC ARCH | VENTRICULAR INVERSION (L-LOOP VENTRICLES)	Isolated	7	31614222	C	G	Het	ITPRID1	T-Mis	.
	1-00393	TOF	ABERRANT RIGHT SUBCLAVIAN ARTERY | HYPOPLASTIC LEFT PULMONARY ARTERY | HYPOPLASTIC MAIN PULMONARY ARTERY | HYPOPLASTIC RIGHT PULMONARY ARTERY | MULTIPLE MAJOR AORTOPULMONARY COLLATERAL ARTERIES (MAPCAS) | RIGHT AORTIC ARCH | TETRALOGY OF FALLOT WITH PULMONARY ATRESIA AND MAPCAS	EC	12	18836192	T	TAAAC	Het	PLCZ1	LOF	FS Ins
	1-00405	OTH	OBSTRUCTED TOTALLY ANOMALOUS PULMONARY VENOUS CONNECTION | PATENT FORAMEN OVALE | TOTALLY ANOMALOUS PULMONARY VENOUS RETURN, INFRADIAPHRAGMATIC	EC	17	5353610	C	T	Het	DHX33	Syn	.
	1-00410	ASD	ATRIAL SEPTAL DEFECT, SECUNDUM	NDD	12	132625534	G	C	Het	DDX51	T-Mis	.
	1-00416	OTH	PULMONARY STENOSIS, VALVAR	Isolated	12	112915523	A	G	Het	PTPN11	D-Mis	.
	1-00416	OTH	PULMONARY STENOSIS, VALVAR	Isolated	13	49842084	G	A	Het	CDADC1	T-Mis	.
	1-00416	OTH	PULMONARY STENOSIS, VALVAR	Isolated	17	66924150	C	T	Het	ABCA8	T-Mis	.
	1-00419	CTD	PULMONARY STENOSIS, VALVAR	Unknown	13	113333710	C	T	Het	ATP11AUN	T-Mis	.
	1-00425	HLHS	AORTIC STENOSIS | HYPOPLASTIC LEFT HEART SYNDROME | MITRAL STENOSIS	Unknown	7	36445998	C	T	Het	ANLN	Syn	.
	1-00426	CTD	DOUBLE CHAMBERED RIGHT VENTRICLE | RIGHT AORTIC ARCH | VENTRICULAR SEPTAL DEFECT, MEMBRANOUS	EC	1	8075383	G	T	Het	ERRFI1	T-Mis	.
	1-00426	CTD	DOUBLE CHAMBERED RIGHT VENTRICLE | RIGHT AORTIC ARCH | VENTRICULAR SEPTAL DEFECT, MEMBRANOUS	EC	19	41928260	C	T	Het	BCKDHA	D-Mis	.
	1-00426	CTD	DOUBLE CHAMBERED RIGHT VENTRICLE | RIGHT AORTIC ARCH | VENTRICULAR SEPTAL DEFECT, MEMBRANOUS	EC	9	100245218	C	T	Het	TDRD7	T-Mis	.
	1-00436	HLHS	HYPOPLASTIC LEFT HEART SYNDROME | LSVC TO CORONARY SINUS | MITRAL ATRESIA	Unknown	1	13940871	C	T	Het	PDPN	Syn	.
	1-00436	HLHS	HYPOPLASTIC LEFT HEART SYNDROME | LSVC TO CORONARY SINUS | MITRAL ATRESIA	Unknown	8	144946479	C	T	Het	EPPK1	T-Mis	.
	1-00441	LVO	BICOMMISSURAL (BICUSPID, BILEAFLET) AORTIC VALVE, RIGHT-LEFT FUSION | COARCTATION - ATYPICAL LOCATION | COARCTATION SIMPLE (ISOLATED) | LEFT AORTIC ARCH | TRANSVERSE ARCH OBSTRUCTION	Isolated	2	241631703	C	T	Het	AQP12A	Syn	.
	1-00442	CTD	PATENT FORAMEN OVALE | VENTRICULAR SEPTAL DEFECT, MULTIPLE | VENTRICULAR SEPTAL DEFECT, MUSCULAR | VENTRICULAR SEPTAL DEFECT, MUSCULAR POSTERIOR (INLET) | VENTRICULAR SEPTAL DEFECT, SUBPULMONARY OR CONAL	Isolated	12	56630183	T	C	Het	SLC39A5	T-Mis	.
	1-00444	LVO	AORTIC STENOSIS - SUBVALVAR | COARCTATION | MITRAL STENOSIS | PATENT FORAMEN OVALE	NDD	2	96780921	G	A	Het	ADRA2B	T-Mis	.
	1-00448	TOF	MULTIPLE MAJOR AORTOPULMONARY COLLATERAL ARTERIES (MAPCAS) | PATENT FORAMEN OVALE | PULMONARY STENOSIS, SUBVALVAR | PULMONARY STENOSIS, VALVAR | RIGHT AORTIC ARCH | TETRALOGY OF FALLOT	Unknown	19	3907760	C	T	Het	ATCAY	Syn	.
	1-00448	TOF	MULTIPLE MAJOR AORTOPULMONARY COLLATERAL ARTERIES (MAPCAS) | PATENT FORAMEN OVALE | PULMONARY STENOSIS, SUBVALVAR | PULMONARY STENOSIS, VALVAR | RIGHT AORTIC ARCH | TETRALOGY OF FALLOT	Unknown	6	33642006	G	A	Het	ITPR3	T-Mis	.
	1-00452	OTH	PATENT FORAMEN OVALE | PULMONARY STENOSIS, VALVAR	Isolated	1	54747176	C	T	Het	SSBP3	T-Mis	.
	1-00452	OTH	PATENT FORAMEN OVALE | PULMONARY STENOSIS, VALVAR	Isolated	15	83502031	C	T	Het	WHAMM	T-Mis	.
	1-00453	LAT	ANATOMIC OR FUNCTIONAL POLYSPLENIA | ATRIAL SEPTAL DEFECT | EBSTEINS DISEASE | LEFT AORTIC ARCH WITH NORMAL BRANCHING PATTERN | SUPRAVENTRICULAR TACHYCARDIA (PAROXYSMAL ATRIAL TACHYCARDIA)	EC	1	16259947	G	C	Het	SPEN	T-Mis	.
	1-00453	LAT	ANATOMIC OR FUNCTIONAL POLYSPLENIA | ATRIAL SEPTAL DEFECT | EBSTEINS DISEASE | LEFT AORTIC ARCH WITH NORMAL BRANCHING PATTERN | SUPRAVENTRICULAR TACHYCARDIA (PAROXYSMAL ATRIAL TACHYCARDIA)	EC	15	101561329	G	A	Het	LRRK1	T-Mis	.
	1-00455	LAT	AORTIC VALVE POSITION RELATIVE TO THE PULMONARY VALVE, ANTERIOR | ATRIAL INVERSION (SITUS INVERSUS OF THE ATRIA) | CONGENITAL TRICUSPID VALVE ABNORMALITY | D-LOOPED VENTRICLES | DEXTROCARDIA | DORV, VENTRICULAR DEFECT UNCOMMITTED | HETEROTAXY | HYPOPLASTIC RIGHT VENTRICLE (SUBNORMAL CAVITY VOLUME) | HYPOPLASTIC TRICUSPID VALVE | IDD | LEFT SUPERIOR VENA CAVA TO RIGHT ATRIUM | PULMONARY STENOSIS, …	EC	3	127682221	A	G	Het	KBTBD12	T-Mis	.
	1-00455	LAT	AORTIC VALVE POSITION RELATIVE TO THE PULMONARY VALVE, ANTERIOR | ATRIAL INVERSION (SITUS INVERSUS OF THE ATRIA) | CONGENITAL TRICUSPID VALVE ABNORMALITY | D-LOOPED VENTRICLES | DEXTROCARDIA | DORV, VENTRICULAR DEFECT UNCOMMITTED | HETEROTAXY | HYPOPLASTIC RIGHT VENTRICLE (SUBNORMAL CAVITY VOLUME) | HYPOPLASTIC TRICUSPID VALVE | IDD | LEFT SUPERIOR VENA CAVA TO RIGHT ATRIUM | PULMONARY STENOSIS, …	EC	4	140272756	CAAAG	C	Het	NAA15	LOF	FS Del
	1-00459	ASD	ATRIAL SEPTAL DEFECT, SECUNDUM	EC	10	89717718	C	CTG	Het	PTEN	LOF	FS Ins
	1-00459	ASD	ATRIAL SEPTAL DEFECT, SECUNDUM	EC	12	12318144	T	C	Het	LRP6	D-Mis	.
	1-00459	ASD	ATRIAL SEPTAL DEFECT, SECUNDUM	EC	4	154237136	C	T	Het	TRIM2	Syn	.
	1-00465	LVO	COARCTATION | LEFT AORTIC ARCH WITH NORMAL BRANCHING PATTERN	Isolated	1	161198003	G	T	Het	TOMM40L	T-Mis	.
	1-00465	LVO	COARCTATION | LEFT AORTIC ARCH WITH NORMAL BRANCHING PATTERN	Isolated	10	116060333	T	C	Het	AFAP1L2	Syn	.
	1-00465	LVO	COARCTATION | LEFT AORTIC ARCH WITH NORMAL BRANCHING PATTERN	Isolated	12	67691235	A	G	Het	CAND1	Syn	.
	1-00466	OTH	ATRIAL SEPTAL DEFECT, SECUNDUM | HYPOPLASTIC MAIN PULMONARY ARTERY | HYPOPLASTIC RIGHT VENTRICLE (SUBNORMAL CAVITY VOLUME) | PULMONARY ATRESIA CONGENITAL | TRICUSPID STENOSIS	NDD	3	47651726	A	G	Het	SMARCC1	T-Mis	.
	1-00469	CTD	VENTRICULAR SEPTAL DEFECT, MEMBRANOUS	Unknown	2	172411134	A	G	Het	CYBRD1	T-Mis	.
	1-00479	HLHS	AORTIC ATRESIA | HYPOPLASTIC LEFT HEART SYNDROME | MITRAL ATRESIA	NDD	11	62402341	T	C	Het	GANAB	D-Mis	.
	1-00479	HLHS	AORTIC ATRESIA | HYPOPLASTIC LEFT HEART SYNDROME | MITRAL ATRESIA	NDD	12	49424494	CAA	C	Het	KMT2D	LOF	FS Del
	1-00480	AVC	UNBALANCED COMPLETE ATRIOVENTRICULAR CANAL, RIGHT DOMINANT	Isolated	1	120459122	C	A	Het	NOTCH2	T-Mis	.
	1-00482	LAT	LEFT AORTIC ARCH | PULMONARY VEIN STENOSIS | RIGHT VENTRICULAR OUTFLOW OBSTRUCTION DUE TO ABNORMAL MUSCLE BAND(S) | TETRALOGY OF FALLOT	EC	19	54973704	A	G	Het	LENG9	T-Mis	.
	1-00482	LAT	LEFT AORTIC ARCH | PULMONARY VEIN STENOSIS | RIGHT VENTRICULAR OUTFLOW OBSTRUCTION DUE TO ABNORMAL MUSCLE BAND(S) | TETRALOGY OF FALLOT	EC	20	50071183	T	G	Het	NFATC2	D-Mis	.
	1-00484	TOF	LEFT AORTIC ARCH | TETRALOGY OF FALLOT	Unknown	13	76123966	C	T	Het	UCHL3	LOF	Stopgain
	1-00491	HLHS	AORTIC ATRESIA | ATRIAL SEPTAL DEFECT, SECUNDUM | HYPOPLASIA ASCENDING AORTA | HYPOPLASTIC LEFT PULMONARY ARTERY | HYPOPLASTIC LEFT VENTRICLE (SUBNORMAL CAVITY VOLUME) | HYPOPLASTIC MITRAL VALVE | MITRAL STENOSIS | TUBULAR HYPOPLASIA OF AORTA + COARCTATION	Unknown	3	122156091	G	A	Het	KPNA1	T-Mis	.
	1-00495	OTH	MITRAL REGURGITATION | MITRAL STENOSIS ARCADE | MITRAL STENOSIS, SUBVALVAR	Unknown	10	56128954	G	T	Het	PCDH15	Syn	.
	1-00495	OTH	MITRAL REGURGITATION | MITRAL STENOSIS ARCADE | MITRAL STENOSIS, SUBVALVAR	Unknown	9	130587103	C	A	Het	ENG	T-Mis	.
	1-00495	OTH	MITRAL REGURGITATION | MITRAL STENOSIS ARCADE | MITRAL STENOSIS, SUBVALVAR	Unknown	9	134350853	C	T	Het	PRRC2B	LOF	Stopgain
	1-00505	TOF	ANOMALOUS ORIGIN OF LEFT CORONARY ARTERY FROM PULMONARY ARTERY | ATRIAL SEPTAL DEFECT | BICOMMISSURAL (BICUSPID, BILEAFLET, BIFOLIATE) AORTIC VALVE | BICUSPID PULMONARY VALVE | CORONARY ARTERY ANOMALY, RIGHT | HYPOPLASTIC PULMONARY ANNULUS | LEFT AORTIC ARCH WITH NORMAL BRANCHING PATTERN | PATENT DUCTUS ARTERIOSUS | PULMONARY STENOSIS, LEFT | PULMONARY STENOSIS, SUBVALVAR | TETRALOGY OF FALLOT | …	EC	17	18151277	C	T	Het	FLII	T-Mis	.
	1-00508	LVO	ABDOMINAL SITUS SOLITIS | AORTIC ARCH HYPOPLASIA | AORTIC VALVE POSITION RELATIVE TO THE PULMONARY VALVE, LEFT AND ANTERIOR | ATRIAL SEPTAL DEFECT | DISCORDANT VENTRICULOARTERIAL CONNECTION | LEFT SIDED ATRIOVENTRICULAR VALVE ATRESIA | LEVOCARDIA | LSVC - NON COMMUNICATING WITH RSVC | LSVC TO CORONARY SINUS | SINGLE VENTRICLE, LEFT; DOUBLE INLET LEFT VENTRICLE	Unknown	10	94824234	G	A	Het	CYP26C1	T-Mis	.
	1-00513	AVC	ABERRANT LEFT SUBCLAVIAN ARTERY | ABNORMAL BRANCHING RIGHT AORTIC ARCH | ATRIAL SEPTAL DEFECT, SECUNDUM | ATYPICAL COMPLETE COMMON AV CANAL | LEFT VENTRICULAR STRUCTURAL ABNORMALITY | PULMONARY STENOSIS, LEFT | RIGHT AORTIC ARCH LEFT LIGAMENT | VASCULAR RING | VENTRICULAR SEPTAL DEFECT, MULTIPLE | VENTRICULAR SEPTAL DEFECT, MUSCULAR	Unknown	15	45694867	C	T	Het	SPATA5L1	Syn	.
	1-00515	HLHS	AORTIC STENOSIS - SUBVALVAR | AORTIC STENOSIS - VALVAR | BICOMMISSURAL (BICUSPID, BILEAFLET, BIFOLIATE) AORTIC VALVE | DOUBLE OUTLET RIGHT VENTRICLE | HYPOPLASTIC AORTIC ANNULUS | HYPOPLASTIC AORTIC ISTHMUS | HYPOPLASTIC LEFT VENTRICLE (SUBNORMAL CAVITY VOLUME) | MITRAL ATRESIA | PATENT FORAMEN OVALE | TUBULAR HYPOPLASIA OF AORTA + COARCTATION	EC	22	51045399	C	T	Het	MAPK8IP2	Syn	.
	1-00522	HLHS	AORTIC ATRESIA | HYPOPLASTIC LEFT HEART SYNDROME | MITRAL ATRESIA	Isolated	19	44470896	A	T	Het	ZNF221	T-Mis	.
	1-00522	HLHS	AORTIC ATRESIA | HYPOPLASTIC LEFT HEART SYNDROME | MITRAL ATRESIA	Isolated	2	207041095	C	A	Het	GPR1	T-Mis	.
	1-00522	HLHS	AORTIC ATRESIA | HYPOPLASTIC LEFT HEART SYNDROME | MITRAL ATRESIA	Isolated	20	60902649	C	T	Het	LAMA5	D-Mis	.
	1-00522	HLHS	AORTIC ATRESIA | HYPOPLASTIC LEFT HEART SYNDROME | MITRAL ATRESIA	Isolated	9	35717729	G	C	Het	TLN1	T-Mis	.
	1-00523	LAT	ATRIAL SEPTAL DEFECT | BICUSPID PULMONARY VALVE | LEFT AORTIC ARCH WITH NORMAL BRANCHING PATTERN | SDD | TRANSPOSITION D-LOOP WITH VENTRICULAR SEPTAL DEFECT | USUAL CORONARY ARTERIES IN D-LOOP TGA | VENTRICULAR SEPTAL DEFECT, MEMBRANOUS	Unknown	16	11856586	T	C	Het	ZC3H7A	T-Mis	.
	1-00524	LAT	ATYPICAL COMPLETE COMMON AV CANAL | HETEROTAXY | LEFT INFERIOR VENA CAVA TO RIGHT ATRIUM | LSVC TO CORONARY SINUS | SITUS AMBIGUOUS | SITUS INVERSUS TOTALIS | UNBALANCED COMPLETE ATRIOVENTRICULAR CANAL, LEFT DOMINANT	EC	5	148407969	C	T	Het	SH3TC2	Syn	.
	1-00525	LAT	ATYPICAL CLEFT OF MITRAL VALVE | BICOMMISSURAL (BICUSPID, BILEAFLET, BIFOLIATE) AORTIC VALVE | COARCTATION | EBSTEIN MALFORMATION OF THE LEFT ATRIOVENTRICULAR VALVE | EBSTEINS DISEASE | L-LOOP TRANSPOSITION WITH INTACT VENTRICULAR SEPTUM | PATENT FORAMEN OVALE | TRICUSPID REGURGITATION | VENTRICULAR INVERSION (L-LOOP VENTRICLES)	Unknown	6	106553361	G	A	Het	PRDM1	Syn	.
	1-00528	OTH	ATRIAL SEPTAL DEFECT, SECUNDUM | DYSPLASTIC PULMONARY VALVE | HYPOPLASTIC RIGHT VENTRICLE (SUBNORMAL CAVITY VOLUME) | LARGE EUSTACHIAN VALVE | PULMONARY ATRESIA CONGENITAL | TRICUSPID REGURGITATION | TRICUSPID VALVE ABNORMALITY	NDD	2	160832669	G	A	Het	PLA2R1	Syn	.
	1-00528	OTH	ATRIAL SEPTAL DEFECT, SECUNDUM | DYSPLASTIC PULMONARY VALVE | HYPOPLASTIC RIGHT VENTRICLE (SUBNORMAL CAVITY VOLUME) | LARGE EUSTACHIAN VALVE | PULMONARY ATRESIA CONGENITAL | TRICUSPID REGURGITATION | TRICUSPID VALVE ABNORMALITY	NDD	7	33020112	T	C	Het	FKBP9	Syn	.
	1-00534	TOF	LEFT-SIDED DESCENDING AORTA | TETRALOGY OF FALLOT WITH PULMONARY ATRESIA	NDD&EC	11	58919798	A	G	Het	FAM111A	Syn	.
	1-00534	TOF	LEFT-SIDED DESCENDING AORTA | TETRALOGY OF FALLOT WITH PULMONARY ATRESIA	NDD&EC	8	61754556	C	T	Het	CHD7	LOF	StopGain
	1-00538	LAT	AORTIC ARCH HYPOPLASIA | AORTIC STENOSIS, SUBVALVAR, MUSCULAR | AORTIC VALVE POSITION RELATIVE TO THE PULMONARY VALVE, RIGHT AND ANTERIOR | BICOMMISSURAL (BICUSPID, BILEAFLET, BIFOLIATE) AORTIC VALVE | DISCORDANT VENTRICULOARTERIAL CONNECTION | LEFT AORTIC ARCH | VENTRICULAR SEPTAL DEFECT, SUBPULMONARY OR CONAL	Unknown	22	30200765	C	T	Het	ASCC2	Syn	.
	1-00539	LAT	TRANSPOSITION D-LOOP WITH VSD AND LV OUTFLOW TRACT OBSTRUCTION	EC	8	20110844	C	G	Het	LZTS1	T-Mis	.
	1-00540	LVO	AORTIC ARCH HYPOPLASIA | AORTIC STENOSIS - SUPRAVALVAR | CORONARY ANOMALY, LEFT | CORONARY ARTERY ANOMALY, RIGHT | PULMONARY STENOSIS, BRANCH PULMONARY ARTERY	EC	19	1123036	C	T	Het	SBNO2	D-Mis	.
	1-00541	LAT	ABSENCE OF THE SUPRARENAL INFERIOR VENA CAVA WITH AZYGOUS CONTINUATION | ANOMALOUS HEPATIC VENOUS DRAINAGE OR CONNECTION | ATRIAL SEPTAL DEFECT, SECUNDUM | ATYPICAL CORONARY ARTERIES IN D-LOOP TGA | HETEROTAXY | LEFT SIDED AZYGOS | LSVC TO CORONARY SINUS | TRANSPOSITION D-LOOP WITH VENTRICULAR SEPTAL DEFECT | VENTRICULAR SEPTAL DEFECT, MEMBRANOUS | VENTRICULAR SEPTAL DEFECT, MULTIPLE | VENTRICULA…	EC	1	15755186	C	T	Het	EFHD2	T-Mis	.
	1-00543	HLHS	AORTIC ARCH HYPOPLASIA | BICOMMISSURAL (BICUSPID, BILEAFLET, BIFOLIATE) AORTIC VALVE | HYPOPLASTIC LEFT VENTRICLE (SUBNORMAL CAVITY VOLUME) | HYPOPLASTIC MITRAL VALVE | MITRAL STENOSIS | PARTIALLY ANOMALOUS PULMONARY VEINS | VENTRICULAR SEPTAL DEFECT, MULTIPLE | VENTRICULAR SEPTAL DEFECT, MUSCULAR, TRABECULAR, APICAL	Unknown	20	56083829	C	T	Het	CTCFL	T-Mis	.
	1-00544	LVO	AORTIC VALVE ABNORMALITY | COARCTATION SIMPLE (ISOLATED)	EC	19	43585385	G	A	Het	PSG2	Syn	.
	1-00550	CTD	PATENT FORAMEN OVALE | PULMONARY STENOSIS, SUPRAVALVAR | PULMONARY STENOSIS, VALVAR	Unknown	12	133219908	G	A	Het	POLE	T-Mis	.
	1-00551	CTD	LEFT AORTIC ARCH | VENTRICULAR SEPTAL DEFECT, MEMBRANOUS	EC	3	142753743	TTA	T	Het	U2SURP	LOF	FS Del
	1-00556	AVC	COMPLETE COMMON ATRIOVENTRICULAR CANAL, RASTELLI TYPE A | LEFT AORTIC ARCH	Unknown	12	53663440	C	T	Het	ESPL1	Syn	.
	1-00558	TOF	PATENT DUCTUS ARTERIOSUS | PATENT FORAMEN OVALE | TETRALOGY OF FALLOT	Unknown	6	155450635	C	T	Het	TIAM2	T-Mis	.
	1-00559	HLHS	AORTIC ARCH HYPOPLASIA | AORTIC ATRESIA | HYPOPLASIA ASCENDING AORTA | HYPOPLASTIC LEFT HEART SYNDROME | HYPOPLASTIC LEFT VENTRICLE (SUBNORMAL CAVITY VOLUME) | HYPOPLASTIC MITRAL VALVE | MITRAL STENOSIS | SECUNDUM ATRIAL SEPTAL DEFECT, RESTRICTIVE	NDD&EC	15	89388927	G	A	Het	ACAN	T-Mis	.
	1-00559	HLHS	AORTIC ARCH HYPOPLASIA | AORTIC ATRESIA | HYPOPLASIA ASCENDING AORTA | HYPOPLASTIC LEFT HEART SYNDROME | HYPOPLASTIC LEFT VENTRICLE (SUBNORMAL CAVITY VOLUME) | HYPOPLASTIC MITRAL VALVE | MITRAL STENOSIS | SECUNDUM ATRIAL SEPTAL DEFECT, RESTRICTIVE	NDD&EC	21	10970051	C	T	Het	TPTE	T-Mis	.
	1-00559	HLHS	AORTIC ARCH HYPOPLASIA | AORTIC ATRESIA | HYPOPLASIA ASCENDING AORTA | HYPOPLASTIC LEFT HEART SYNDROME | HYPOPLASTIC LEFT VENTRICLE (SUBNORMAL CAVITY VOLUME) | HYPOPLASTIC MITRAL VALVE | MITRAL STENOSIS | SECUNDUM ATRIAL SEPTAL DEFECT, RESTRICTIVE	NDD&EC	3	195511050	G	T	Het	MUC4	Syn	.
	1-00561	LVO	AORTIC STENOSIS - VALVAR | DILATED ASCENDING AORTA | HYPOPLASTIC AORTIC ISTHMUS	EC	11	95825561	G	A	Het	MAML2	T-Mis	.
	1-00561	LVO	AORTIC STENOSIS - VALVAR | DILATED ASCENDING AORTA | HYPOPLASTIC AORTIC ISTHMUS	EC	13	53042436	G	A	Het	CKAP2	Syn	.
	1-00561	LVO	AORTIC STENOSIS - VALVAR | DILATED ASCENDING AORTA | HYPOPLASTIC AORTIC ISTHMUS	EC	19	45303656	T	A	Het	CBLC	T-Mis	.
	1-00565	TOF	ATRIAL SEPTAL DEFECT, SECUNDUM | DISCONTINUITY OF PULMONARY ARTERIES | HYPOPLASTIC LEFT PULMONARY ARTERY | HYPOPLASTIC MAIN PULMONARY ARTERY | HYPOPLASTIC RIGHT PULMONARY ARTERY | MULTIPLE MAJOR AORTOPULMONARY COLLATERAL ARTERIES (MAPCAS) | PULMONARY ATRESIA CONGENITAL | TETRALOGY OF FALLOT WITH PULMONARY ATRESIA AND MAPCAS | VENTRICULAR SEPTAL DEFECT, MALALIGNMENT | VENTRICULAR SEPTAL DEFECT, SI…	NDD	5	145895605	G	A	Het	GPR151	Syn	.
	1-00565	TOF	ATRIAL SEPTAL DEFECT, SECUNDUM | DISCONTINUITY OF PULMONARY ARTERIES | HYPOPLASTIC LEFT PULMONARY ARTERY | HYPOPLASTIC MAIN PULMONARY ARTERY | HYPOPLASTIC RIGHT PULMONARY ARTERY | MULTIPLE MAJOR AORTOPULMONARY COLLATERAL ARTERIES (MAPCAS) | PULMONARY ATRESIA CONGENITAL | TETRALOGY OF FALLOT WITH PULMONARY ATRESIA AND MAPCAS | VENTRICULAR SEPTAL DEFECT, MALALIGNMENT | VENTRICULAR SEPTAL DEFECT, SI…	NDD	6	43106663	C	T	Het	PTK7	Syn	.
	1-00571	LVO	AORTIC STENOSIS - VALVAR | BICOMMISSURAL (BICUSPID, BILEAFLET, BIFOLIATE) AORTIC VALVE | LEFT AORTIC ARCH WITH UNKNOWN BRANCHING PATTERN	Isolated	11	124793697	C	T	Het	HEPACAM	D-Mis	.
	1-00571	LVO	AORTIC STENOSIS - VALVAR | BICOMMISSURAL (BICUSPID, BILEAFLET, BIFOLIATE) AORTIC VALVE | LEFT AORTIC ARCH WITH UNKNOWN BRANCHING PATTERN	Isolated	7	26217637	G	A	Het	NFE2L3	Syn	.
	1-00576	CTD	CONGENITAL CORONARY ANOMALY | RIGHT AORTIC ARCH | TRUNCUS ARTERIOSUS TYPE IIA (MAIN PULMONARY ARTERY ABSENT, VSD) | VENTRICULAR SEPTAL DEFECT, MUSCULAR | VENTRICULAR SEPTAL DEFECT, SUBPULMONARY OR CONAL	NDD&EC	1	151740657	C	T	Het	OAZ3	LOF	Stopgain
	1-00584	LVO	AORTIC ARCH HYPOPLASIA | AORTIC STENOSIS - VALVAR | LEFT AORTIC ARCH | MULTIPLE ATRIAL SEPTAL DEFECTS | VENTRICULAR SEPTAL DEFECT, MALALIGNMENT | VENTRICULAR SEPTAL DEFECT, MUSCULAR POSTERIOR (INLET) | VENTRICULAR SEPTAL DEFECT, SINGLE	EC	18	44104787	C	T	Het	LOXHD1	T-Mis	.
	1-00584	LVO	AORTIC ARCH HYPOPLASIA | AORTIC STENOSIS - VALVAR | LEFT AORTIC ARCH | MULTIPLE ATRIAL SEPTAL DEFECTS | VENTRICULAR SEPTAL DEFECT, MALALIGNMENT | VENTRICULAR SEPTAL DEFECT, MUSCULAR POSTERIOR (INLET) | VENTRICULAR SEPTAL DEFECT, SINGLE	EC	8	55060123	T	C	Het	MRPL15	Syn	.
	1-00587	LVO	AORTIC ARCH HYPOPLASIA | COARCTATION	Unknown	18	48604676	A	G	Het	SMAD4	D-Mis	.
	1-00587	LVO	AORTIC ARCH HYPOPLASIA | COARCTATION	Unknown	9	27291051	T	C	Het	EQTN	Syn	.
	1-00588	CTD	VENTRICULAR SEPTAL DEFECT, SINGLE	Isolated	6	7880275	T	G	Het	BMP6	D-Mis	.
	1-00591	LAT	ANATOMIC OR FUNCTIONAL ASPLENIA | ANOMALOUS HEPATIC VENOUS DRAINAGE OR CONNECTION | ASPLENIA SYNDROME (RIGHT ISOMERISM) | ATRIAL SEPTAL DEFECT, SECUNDUM | COMPLETE COMMON AV CANAL | DOUBLE OUTLET RIGHT VENTRICLE | ENDOCARDIAL CUSHION DEFECT | HETEROTAXY | HYPOPLASTIC LEFT VENTRICLE (SUBNORMAL CAVITY VOLUME) | OSTIUM PRIMUM ATRIAL SEPTAL DEFECT | RIGHT AORTIC ARCH | RIGHT INFERIOR VENA CAVA ENTERS…	Isolated	14	91780361	G	A	Het	CCDC88C	T-Mis	.
	1-00592	LVO	AORTIC STENOSIS - SUBVALVAR | ATRIAL SEPTAL DEFECT, SECUNDUM | COARCTATION | MITRAL STENOSIS, VALVAR | SUPRAVALVAR MITRAL STENOSIS | VENTRICULAR SEPTAL DEFECT, MEMBRANOUS | VENTRICULAR SEPTAL DEFECT, MUSCULAR	Unknown	7	6431649	C	T	Het	RAC1	D-Mis	.
	1-00596	HLHS	AORTIC ATRESIA | DOUBLE AORTIC ARCH, LEFT ARCH DOMINANT | HYPOPLASTIC LEFT HEART SYNDROME | MITRAL ATRESIA	EC	12	49438004	CA	C	Het	KMT2D	LOF	FS Del
	1-00604	TOF	PULMONARY STENOSIS, SUBVALVAR | PULMONARY STENOSIS, VALVAR | TETRALOGY OF FALLOT	Unknown	11	1092355	A	G	Het	MUC2	T-Mis	.
	1-00604	TOF	PULMONARY STENOSIS, SUBVALVAR | PULMONARY STENOSIS, VALVAR | TETRALOGY OF FALLOT	Unknown	16	31497537	G	A	Het	SLC5A2	LOF	Stopgain
	1-00619	HLHS	AORTIC ATRESIA | COARCTATION | HYPOPLASIA ASCENDING AORTA | HYPOPLASTIC LEFT HEART SYNDROME | HYPOPLASTIC LEFT VENTRICLE (SUBNORMAL CAVITY VOLUME) | MITRAL ATRESIA | PATENT FORAMEN OVALE	Isolated	19	16437775	G	A	Het	KLF2	D-Mis	.
	1-00619	HLHS	AORTIC ATRESIA | COARCTATION | HYPOPLASIA ASCENDING AORTA | HYPOPLASTIC LEFT HEART SYNDROME | HYPOPLASTIC LEFT VENTRICLE (SUBNORMAL CAVITY VOLUME) | MITRAL ATRESIA | PATENT FORAMEN OVALE	Isolated	6	151674379	C	CA	Het	AKAP12	LOF	FS Ins
	1-00622	LVO	BICOMMISSURAL (BICUSPID, BILEAFLET) AORTIC VALVE, RIGHT-LEFT FUSION | COARCTATION SIMPLE (ISOLATED) | LEFT AORTIC ARCH	Isolated	1	114483134	T	C	Het	HIPK1	Syn	.
	1-00622	LVO	BICOMMISSURAL (BICUSPID, BILEAFLET) AORTIC VALVE, RIGHT-LEFT FUSION | COARCTATION SIMPLE (ISOLATED) | LEFT AORTIC ARCH	Isolated	10	15325985	C	T	Het	FAM171A1	T-Mis	.
	1-00625	HLHS	AORTIC ARCH HYPOPLASIA | DOUBLE OUTLET RIGHT VENTRICLE | HYPOPLASTIC LEFT VENTRICLE (SUBNORMAL CAVITY VOLUME) | MITRAL ATRESIA	Isolated	6	26452130	G	A	Het	BTN3A3	T-Mis	.
	1-00627	LAT	AORTIC ARCH HYPOPLASIA | ATRIAL SEPTAL DEFECT, SECUNDUM | COARCTATION | HYPOPLASTIC AORTIC ANNULUS | LSVC TO CORONARY SINUS | TRICUSPID ATRESIA + L-LOOP TGA + AORTIC STENOSIS IIIB | VENTRICULAR SEPTAL DEFECT, MULTIPLE	Unknown	12	124229314	G	T	Het	ATP6V0A2	T-Mis	.
	1-00634	CTD	LSVC TO CORONARY SINUS | MAIN PULMONARY ARTERY OCCLUSION | PATENT DUCTUS ARTERIOSUS ATYPICAL | PULMONARY ATRESIA,VALVAR | RIGHT AORTIC ARCH | VENTRICULAR SEPTAL DEFECT, SUBPULMONARY OR CONAL	Unknown	12	10599191	A	C	Het	KLRC1	T-Mis	.
	1-00637	OTH	EBSTEINS DISEASE | PATENT FORAMEN OVALE | PULMONARY ATRESIA CONGENITAL | PULMONARY ATRESIA,VALVAR | TRICUSPID REGURGITATION	Isolated	8	94797492	C	G	Het	TMEM67	D-Mis	.
	1-00638	TOF	TETRALOGY OF FALLOT	Isolated	5	127624885	C	T	Het	FBN2	D-Mis	.
	1-00640	CTD	ATRIAL SEPTAL DEFECT, SECUNDUM | PULMONARY STENOSIS, VALVAR	EC	1	9804654	G	A	Het	CLSTN1	T-Mis	.
	1-00640	CTD	ATRIAL SEPTAL DEFECT, SECUNDUM | PULMONARY STENOSIS, VALVAR	EC	7	40085606	A	G	Het	CDK13	D-Mis	.
	1-00650	LAT	HYPOPLASTIC RIGHT VENTRICLE (SUBNORMAL CAVITY VOLUME) | PULMONARY ARTERY STENOSIS | SINGLE VENTRICLE, LEFT; DOUBLE INLET LEFT VENTRICLE | VENTRICULAR INVERSION (L-LOOP VENTRICLES) | VENTRICULAR SEPTAL DEFECT, SINGLE	NDD	1	237756892	A	C	Het	RYR2	Syn	.
	1-00650	LAT	HYPOPLASTIC RIGHT VENTRICLE (SUBNORMAL CAVITY VOLUME) | PULMONARY ARTERY STENOSIS | SINGLE VENTRICLE, LEFT; DOUBLE INLET LEFT VENTRICLE | VENTRICULAR INVERSION (L-LOOP VENTRICLES) | VENTRICULAR SEPTAL DEFECT, SINGLE	NDD	14	24791326	G	A	Het	ADCY4	Syn	.
	1-00655	CTD	ATRIAL SEPTAL DEFECT, ATYPICAL | BICOMMISSURAL (BICUSPID, BILEAFLET) AORTIC VALVE, RIGHT-LEFT FUSION | HYPOPLASTIC RIGHT VENTRICLE (SUBNORMAL CAVITY VOLUME) | INTERRUPTED AORTIC ARCH TYPE A | LEFT AORTIC ARCH WITH NORMAL BRANCHING PATTERN | LSVC - NON COMMUNICATING WITH RSVC | LSVC TO CORONARY SINUS | MITRAL ATRESIA | SINGLE VENTRICLE | STRADDLING TRICUSPID VALVE | VENTRICULAR SEPTAL DEFECT, MALA…	EC	11	117038230	A	G	Het	PAFAH1B2	T-Mis	.
	1-00658	CTD	PULMONARY ATRESIA, INTACT VENTRICULAR SEPTUM	NDD	11	62294885	G	A	Het	AHNAK	D-Mis	.
	1-00660	TOF	TETRALOGY OF FALLOT	Unknown	11	119059387	G	A	Het	PDZD3	Syn	.
	1-00668	TOF	HYPOPLASTIC LEFT VENTRICLE (SUBNORMAL CAVITY VOLUME) | HYPOPLASTIC MITRAL VALVE | TETRALOGY OF FALLOT	EC	1	63789611	C	T	Het	FOXD3	Syn	.
	1-00669	LAT	AORTIC ARCH HYPOPLASIA | CIRCUMFLEX FROM RIGHT IN D-LOOP TGA | INTERRUPTED AORTIC ARCH TYPE A | PATENT FORAMEN OVALE | SUBAORTIC CONUS | SUBPULMONARY CONUS | TRANSPOSITION D-LOOP WITH VENTRICULAR SEPTAL DEFECT | VENTRICULAR SEPTAL DEFECT, SUBPULMONARY OR CONAL	Unknown	2	37505009	C	T	Het	PRKD3	Syn	.
	1-00669	LAT	AORTIC ARCH HYPOPLASIA | CIRCUMFLEX FROM RIGHT IN D-LOOP TGA | INTERRUPTED AORTIC ARCH TYPE A | PATENT FORAMEN OVALE | SUBAORTIC CONUS | SUBPULMONARY CONUS | TRANSPOSITION D-LOOP WITH VENTRICULAR SEPTAL DEFECT | VENTRICULAR SEPTAL DEFECT, SUBPULMONARY OR CONAL	Unknown	6	46135534	G	A	Het	ENPP5	T-Mis	.
	1-00689	LAT	TRANSPOSITION D-LOOP WITH INTACT VENTRICULAR SEPTUM	Isolated	12	53073724	C	G	Het	KRT1	D-Mis	.
	1-00697	OTH	LEFT ATRIAL ABNORMALITY | VENTRICULAR SEPTAL DEFECT, MULTIPLE | VENTRICULAR SEPTAL DEFECT, MUSCULAR, TRABECULAR, APICAL	Unknown	16	824430	C	T	Het	MIR662;RPUSD1	LOF	Stopgain
	1-00697	OTH	LEFT ATRIAL ABNORMALITY | VENTRICULAR SEPTAL DEFECT, MULTIPLE | VENTRICULAR SEPTAL DEFECT, MUSCULAR, TRABECULAR, APICAL	Unknown	X	151900109	G	C	Het	MAGEA12	T-Mis	.
	1-00711	LAT	ABSENCE OF THE SUPRARENAL INFERIOR VENA CAVA WITH AZYGOUS CONTINUATION | ANOMALOUS HEPATIC VENOUS DRAINAGE OR CONNECTION | ATRIAL SEPTAL DEFECT, SECUNDUM | CORONARY ANOMALY, LEFT | HETEROTAXY | HYPOPLASTIC PULMONARY ANNULUS | L-LOOP CORRECTED TRANSPOSITION {SL?} | L-LOOP TRANSPOSITION OF THE GREAT VESSELS | PULMONARY STENOSIS | PULMONARY STENOSIS, SUBVALVAR | PULMONARY STENOSIS, VALVAR | RIGHT AO…	EC	17	80059581	G	A	Het	CCDC57	T-Mis	.
	1-00711	LAT	ABSENCE OF THE SUPRARENAL INFERIOR VENA CAVA WITH AZYGOUS CONTINUATION | ANOMALOUS HEPATIC VENOUS DRAINAGE OR CONNECTION | ATRIAL SEPTAL DEFECT, SECUNDUM | CORONARY ANOMALY, LEFT | HETEROTAXY | HYPOPLASTIC PULMONARY ANNULUS | L-LOOP CORRECTED TRANSPOSITION {SL?} | L-LOOP TRANSPOSITION OF THE GREAT VESSELS | PULMONARY STENOSIS | PULMONARY STENOSIS, SUBVALVAR | PULMONARY STENOSIS, VALVAR | RIGHT AO…	EC	2	241513651	G	A	Het	RNPEPL1	T-Mis	.
	1-00711	LAT	ABSENCE OF THE SUPRARENAL INFERIOR VENA CAVA WITH AZYGOUS CONTINUATION | ANOMALOUS HEPATIC VENOUS DRAINAGE OR CONNECTION | ATRIAL SEPTAL DEFECT, SECUNDUM | CORONARY ANOMALY, LEFT | HETEROTAXY | HYPOPLASTIC PULMONARY ANNULUS | L-LOOP CORRECTED TRANSPOSITION {SL?} | L-LOOP TRANSPOSITION OF THE GREAT VESSELS | PULMONARY STENOSIS | PULMONARY STENOSIS, SUBVALVAR | PULMONARY STENOSIS, VALVAR | RIGHT AO…	EC	6	82460156	GCA	G	Het	TENT5A	LOF	FS Del
	1-00713	CTD	DOUBLE OUTLET RIGHT VENTRICLE | HYPOPLASTIC LEFT VENTRICLE (SUBNORMAL CAVITY VOLUME) | LSVC TO CORONARY SINUS | MITRAL ATRESIA | PULMONARY STENOSIS, VALVAR | RIGHT AORTIC ARCH | SINGLE VENTRICLE + TOTALLY ANOMALOUS PULMONARY VENOUS CONNECTION (TAPVC) | TOTALLY ANOMALOUS PULMONARY VENOUS RETURN, MIXED	NDD&EC	15	69318981	A	G	Het	NOX5	T-Mis	.
	1-00715	LVO	COARCTATION SIMPLE (ISOLATED) | LEFT AORTIC ARCH | VENTRICULAR SEPTAL DEFECT RESTRICTIVE	Unknown	3	11301371	C	T	Het	HRH1	Syn	.
	1-00718	OTH	ATRIAL SEPTAL DEFECT, SECUNDUM | DYSPLASTIC PULMONARY VALVE | HYPOPLASTIC PULMONARY ANNULUS | HYPOPLASTIC RIGHT PULMONARY ARTERY | HYPOPLASTIC RIGHT VENTRICLE (SUBNORMAL CAVITY VOLUME) | HYPOPLASTIC TRICUSPID VALVE	Isolated	19	17889541	G	C	Het	FCHO1	T-Mis	.
	1-00718	OTH	ATRIAL SEPTAL DEFECT, SECUNDUM | DYSPLASTIC PULMONARY VALVE | HYPOPLASTIC PULMONARY ANNULUS | HYPOPLASTIC RIGHT PULMONARY ARTERY | HYPOPLASTIC RIGHT VENTRICLE (SUBNORMAL CAVITY VOLUME) | HYPOPLASTIC TRICUSPID VALVE	Isolated	6	36653565	G	A	Het	CDKN1A	Syn	.
	1-00718	OTH	ATRIAL SEPTAL DEFECT, SECUNDUM | DYSPLASTIC PULMONARY VALVE | HYPOPLASTIC PULMONARY ANNULUS | HYPOPLASTIC RIGHT PULMONARY ARTERY | HYPOPLASTIC RIGHT VENTRICLE (SUBNORMAL CAVITY VOLUME) | HYPOPLASTIC TRICUSPID VALVE	Isolated	9	125622305	G	A	Het	RC3H2	Syn	.
	1-00728	TOF	PULMONARY STENOSIS | TETRALOGY OF FALLOT	EC	4	120243226	C	T	Het	FABP2	T-Mis	.
	1-00734	HLHS	AORTIC ATRESIA | HYPOPLASTIC LEFT HEART SYNDROME | MITRAL ATRESIA	EC	13	109777481	G	A	Het	MYO16	D-Mis	.
	1-00737	ASD	ATRIAL SEPTAL DEFECT, SECUNDUM | LEFT AORTIC ARCH	Isolated	9	6475450	T	C	Het	UHRF2	D-Mis	.
	1-00738	TOF	ATRIAL SEPTAL DEFECT | CORONARY BRANCHING, ANOMALOUS, LEFT | PATENT DUCTUS ARTERIOSUS ATYPICAL | PREMATURE CLOSURE OF PATENT FORAMEN OVALE | TETRALOGY OF FALLOT WITH PULMONARY ATRESIA	EC	4	184130127	T	C	Het	WWC2	Syn	.
	1-00739	TOF	DISCONTINUITY OF PULMONARY ARTERIES | TETRALOGY OF FALLOT	Isolated	22	50573002	G	A	Het	MOV10L1	Syn	.
	1-00739	TOF	DISCONTINUITY OF PULMONARY ARTERIES | TETRALOGY OF FALLOT	Isolated	6	26043856	G	A	Het	HIST1H2BB	Syn	.
	1-00748	LVO	ABERRANT RIGHT SUBCLAVIAN ARTERY | AORTIC ATRESIA | ATRIAL SEPTAL DEFECT, SECUNDUM | COARCTATION | VENTRICULAR SEPTAL DEFECT, MEMBRANOUS	NDD	22	21346042	C	T	Het	LZTR1	T-Mis	.
	1-00750	HLHS	AORTIC STENOSIS - VALVAR | HYPOPLASTIC AORTIC ANNULUS | HYPOPLASTIC LEFT HEART SYNDROME | HYPOPLASTIC MITRAL VALVE | LEFT AORTIC ARCH WITH NORMAL BRANCHING PATTERN | MITRAL STENOSIS ARCADE	Unknown	17	28011657	C	A	Het	SSH2	T-Mis	.
	1-00750	HLHS	AORTIC STENOSIS - VALVAR | HYPOPLASTIC AORTIC ANNULUS | HYPOPLASTIC LEFT HEART SYNDROME | HYPOPLASTIC MITRAL VALVE | LEFT AORTIC ARCH WITH NORMAL BRANCHING PATTERN | MITRAL STENOSIS ARCADE	Unknown	X	53576300	G	A	Het	HUWE1	T-Mis	.
	1-00756	LVO	BICOMMISSURAL (BICUSPID, BILEAFLET, BIFOLIATE) AORTIC VALVE | COARCTATION SIMPLE (ISOLATED) | DILATED AORTIC ROOT	Isolated	4	128843112	G	A	Het	MFSD8	Syn	.
	1-00760	CTD	LEFT AORTIC ARCH WITH NORMAL BRANCHING PATTERN | VENTRICULAR SEPTAL DEFECT, SUBPULMONARY OR CONAL	Isolated	1	153913721	T	C	Het	DENND4B	Syn	.
	1-00760	CTD	LEFT AORTIC ARCH WITH NORMAL BRANCHING PATTERN | VENTRICULAR SEPTAL DEFECT, SUBPULMONARY OR CONAL	Isolated	17	72588600	G	A	Het	C17orf77	T-Mis	.
	1-00760	CTD	LEFT AORTIC ARCH WITH NORMAL BRANCHING PATTERN | VENTRICULAR SEPTAL DEFECT, SUBPULMONARY OR CONAL	Isolated	3	38592918	C	G	Het	SCN5A	D-Mis	.
	1-00761	OTH	CONGENITAL MITRAL VALVE ABNORMALITY | MITRAL STENOSIS	EC	1	237758799	A	G	Het	RYR2	T-Mis	.
	1-00761	OTH	CONGENITAL MITRAL VALVE ABNORMALITY | MITRAL STENOSIS	EC	15	48755306	A	C	Het	FBN1	D-Mis	.
	1-00761	OTH	CONGENITAL MITRAL VALVE ABNORMALITY | MITRAL STENOSIS	EC	8	49987072	G	A	Het	PPDPFL	Syn	.
	1-00761	OTH	CONGENITAL MITRAL VALVE ABNORMALITY | MITRAL STENOSIS	EC	9	132382583	C	A	Het	C9orf50	T-Mis	.
	1-00766	CTD	LEFT AORTIC ARCH WITH NORMAL BRANCHING PATTERN | LEFT PULMONARY ARTERY ABNORMALITY | RETRO-AORTIC INNOMINATE VEIN | TRUNCUS ARTERIOSUS TYPE III (SEPARATE PA ORIGINS) | VENTRICULAR SEPTAL DEFECT, MALALIGNMENT	EC	12	57867884	C	T	Het	ARHGAP9	T-Mis	.
	1-00766	CTD	LEFT AORTIC ARCH WITH NORMAL BRANCHING PATTERN | LEFT PULMONARY ARTERY ABNORMALITY | RETRO-AORTIC INNOMINATE VEIN | TRUNCUS ARTERIOSUS TYPE III (SEPARATE PA ORIGINS) | VENTRICULAR SEPTAL DEFECT, MALALIGNMENT	EC	2	233244292	G	A	Het	ALPP	T-Mis	.
	1-00766	CTD	LEFT AORTIC ARCH WITH NORMAL BRANCHING PATTERN | LEFT PULMONARY ARTERY ABNORMALITY | RETRO-AORTIC INNOMINATE VEIN | TRUNCUS ARTERIOSUS TYPE III (SEPARATE PA ORIGINS) | VENTRICULAR SEPTAL DEFECT, MALALIGNMENT	EC	20	2796391	C	G	Het	C20orf141	Syn	.
	1-00771	LAT	TRANSPOSITION D-LOOP WITH VENTRICULAR SEPTAL DEFECT	NDD	1	18703296	C	T	Het	IGSF21	Syn	.
	1-00778	OTH	ATRIAL SEPTAL DEFECT | PARTIALLY ANOMALOUS PULMONARY VEINS | SINUS VENOSUS SEPTAL DEFECT, SUPERIOR TYPE	Isolated	5	140209546	G	A	Het	PCDHA6	T-Mis	.
	1-00780	HLHS	AORTIC ATRESIA | HYPOPLASTIC LEFT HEART SYNDROME | HYPOPLASTIC LEFT VENTRICLE (SUBNORMAL CAVITY VOLUME) | MITRAL ATRESIA | PATENT FORAMEN OVALE | TUBULAR HYPOPLASIA OF AORTA + COARCTATION	Unknown	12	49416444	C	A	Het	KMT2D	D-Mis	.
	1-00783	TOF	ABERRANT RIGHT SUBCLAVIAN ARTERY | ABNORMAL BRANCHING LEFT AORTIC ARCH | HYPOPLASTIC LEFT PULMONARY ARTERY | HYPOPLASTIC MAIN PULMONARY ARTERY | HYPOPLASTIC RIGHT PULMONARY ARTERY | MULTIPLE MAJOR AORTOPULMONARY COLLATERAL ARTERIES (MAPCAS) | PULMONARY ATRESIA,VALVAR | TETRALOGY OF FALLOT WITH PULMONARY ATRESIA AND MAPCAS | VENTRICULAR SEPTAL DEFECT, MALALIGNMENT	EC	19	16973247	C	T	Het	SIN3B	Syn	.
	1-00788	TOF	LEFT AORTIC ARCH | PATENT DUCTUS ARTERIOSUS, RIGHT SIDED | RETRO-AORTIC INNOMINATE VEIN | TETRALOGY OF FALLOT WITH PULMONARY ATRESIA	Unknown	10	94070938	G	A	Het	MARCHF5	T-Mis	.
	1-00788	TOF	LEFT AORTIC ARCH | PATENT DUCTUS ARTERIOSUS, RIGHT SIDED | RETRO-AORTIC INNOMINATE VEIN | TETRALOGY OF FALLOT WITH PULMONARY ATRESIA	Unknown	2	202358261	T	C	Het	C2CD6	T-Mis	.
	1-00792	CTD	ATRIAL SEPTAL DEFECT, SECUNDUM | PULMONARY STENOSIS, VALVAR | VENTRICULAR SEPTAL DEFECT, MEMBRANOUS	Unknown	5	168112784	C	T	Het	SLIT3	D-Mis	.
	1-00792	CTD	ATRIAL SEPTAL DEFECT, SECUNDUM | PULMONARY STENOSIS, VALVAR | VENTRICULAR SEPTAL DEFECT, MEMBRANOUS	Unknown	8	11566422	C	T	Het	GATA4	LOF	StopGain
	1-00796	TOF	TETRALOGY OF FALLOT WITH PULMONARY ATRESIA	EC	12	57963049	T	C	Het	KIF5A	D-Mis	.
	1-00797	HLHS	AORTIC ATRESIA | BICUSPID PULMONARY VALVE | HYPOPLASIA ASCENDING AORTA | HYPOPLASTIC LEFT HEART SYNDROME | HYPOPLASTIC LEFT VENTRICLE (SUBNORMAL CAVITY VOLUME) | LV TO CORONARY FISTULAE IN HYPOPLASTIC LEFT HEART SYNDROME | MITRAL STENOSIS | PATENT FORAMEN OVALE	EC	2	219114576	G	A	Het	ARPC2	Syn	.
	1-00799	HLHS	AORTIC ATRESIA | HYPOPLASIA ASCENDING AORTA | HYPOPLASTIC LEFT HEART SYNDROME | HYPOPLASTIC LEFT VENTRICLE (SUBNORMAL CAVITY VOLUME) | HYPOPLASTIC MITRAL VALVE | MITRAL STENOSIS | RESTRICTIVE PATENT FORAMEN OVALE | TUBULAR HYPOPLASIA OF AORTA + COARCTATION	NDD&EC	11	117308659	C	T	Het	DSCAML1	D-Mis	.
	1-00800	CTD	PREMATURE CLOSURE OF PATENT FORAMEN OVALE | PULMONARY STENOSIS, BILATERAL BRANCH PULMONARY ARTERY | VENTRICULAR SEPTAL DEFECT, MEMBRANOUS	EC	12	6964954	A	C	Het	USP5	Syn	.
	1-00801	LVO	ABERRANT RIGHT SUBCLAVIAN ARTERY | BICOMMISSURAL (BICUSPID, BILEAFLET, BIFOLIATE) AORTIC VALVE | INTERRUPTED AORTIC ARCH TYPE B | LEFT AORTIC ARCH | VENTRICULAR SEPTAL DEFECT WITH INTERRUPTED AORTIC ARCH | VENTRICULAR SEPTAL DEFECT, MALALIGNMENT	EC	19	39877026	C	T	Het	PAF1	T-Mis	.
	1-00802	HLHS	HYPOPLASTIC LEFT HEART SYNDROME	Isolated	19	18650451	G	A	Het	FKBP8	Syn	.
	1-00802	HLHS	HYPOPLASTIC LEFT HEART SYNDROME	Isolated	9	98220518	C	T	Het	PTCH1	T-Mis	.
	1-00804	HLHS	AORTIC STENOSIS - VALVAR | HYPOPLASTIC AORTIC ANNULUS | HYPOPLASTIC LEFT HEART SYNDROME | HYPOPLASTIC LEFT VENTRICLE (SUBNORMAL CAVITY VOLUME) | MITRAL VALVE PROLAPSE | PATENT FORAMEN OVALE	NDD	2	26596258	C	T	Het	SELENOI	D-Mis	.
	1-00804	HLHS	AORTIC STENOSIS - VALVAR | HYPOPLASTIC AORTIC ANNULUS | HYPOPLASTIC LEFT HEART SYNDROME | HYPOPLASTIC LEFT VENTRICLE (SUBNORMAL CAVITY VOLUME) | MITRAL VALVE PROLAPSE | PATENT FORAMEN OVALE	NDD	9	39887385	T	G	Het	SPATA31A1	Syn	.
	1-00808	LAT	SDD | TRANSPOSITION D-LOOP	Isolated	19	10441195	T	C	Het	RAVER1	T-Mis	.
	1-00818	HLHS	HYPOPLASTIC LEFT HEART SYNDROME | HYPOPLASTIC LEFT VENTRICLE (SUBNORMAL CAVITY VOLUME)	Isolated	16	67697845	C	T	Het	ENKD1	T-Mis	.
	1-00820	LVO	AORTIC STENOSIS, SUBVALVAR, DISCRETE, MEMBRANEOUS	Isolated	4	135121679	T	G	Het	PABPC4L	T-Mis	.
	1-00822	OTH	PULMONARY VEIN STENOSIS	EC	8	28385409	C	T	Het	FZD3	D-Mis	.
	1-00824	LAT	COMMON ATRIUM | DOUBLE OUTLET LEFT VENTRICLE, SUBPULMONARY VENTRICULAR SEPTAL DEFECT | HETEROTAXY | HYPOPLASTIC LEFT VENTRICLE (SUBNORMAL CAVITY VOLUME) | LEFT SUPERIOR VENA CAVA ENTERING LEFT ATRIUM | PATENT DUCTUS ARTERIOSUS, RIGHT SIDED | PULMONARY STENOSIS | RIGHT SUPERIOR VENA CAVA ABSENT | TOTALLY ANOMALOUS PULMONARY VENOUS RETURN, SUPRACARDIAC | UNBALANCED COMPLETE ATRIOVENTRICULAR CANAL, …	Isolated	19	7977281	G	A	Het	MAP2K7	T-Mis	.
	1-00826	HLHS	AORTIC ATRESIA | HYPOPLASTIC LEFT HEART SYNDROME | HYPOPLASTIC LEFT VENTRICLE (SUBNORMAL CAVITY VOLUME) | MITRAL STENOSIS | TUBULAR HYPOPLASIA OF AORTA + COARCTATION	NDD&EC	4	100239232	A	G	Het	ADH1B	T-Mis	.
	1-00832	TOF	ABSENT MAIN PULMONARY ARTERY | HYPOPLASTIC LEFT PULMONARY ARTERY | HYPOPLASTIC RIGHT PULMONARY ARTERY | PATENT DUCTUS ARTERIOSUS | TETRALOGY OF FALLOT WITH PULMONARY ATRESIA AND MAPCAS	Unknown	6	34826614	C	T	Het	UHRF1BP1	Syn	.
	1-00836	HLHS	AORTIC ATRESIA | CONGENITAL MITRAL VALVE ABNORMALITY | HYPOPLASIA ASCENDING AORTA | HYPOPLASTIC LEFT HEART SYNDROME | HYPOPLASTIC LEFT VENTRICLE (SUBNORMAL CAVITY VOLUME) | LEFT AORTIC ARCH WITH NORMAL BRANCHING PATTERN | TUBULAR HYPOPLASIA OF AORTA + COARCTATION	Unknown	12	123950416	G	A	Het	SNRNP35	T-Mis	.
	1-00836	HLHS	AORTIC ATRESIA | CONGENITAL MITRAL VALVE ABNORMALITY | HYPOPLASIA ASCENDING AORTA | HYPOPLASTIC LEFT HEART SYNDROME | HYPOPLASTIC LEFT VENTRICLE (SUBNORMAL CAVITY VOLUME) | LEFT AORTIC ARCH WITH NORMAL BRANCHING PATTERN | TUBULAR HYPOPLASIA OF AORTA + COARCTATION	Unknown	12	50384067	G	A	Het	RACGAP1	T-Mis	.
	1-00836	HLHS	AORTIC ATRESIA | CONGENITAL MITRAL VALVE ABNORMALITY | HYPOPLASIA ASCENDING AORTA | HYPOPLASTIC LEFT HEART SYNDROME | HYPOPLASTIC LEFT VENTRICLE (SUBNORMAL CAVITY VOLUME) | LEFT AORTIC ARCH WITH NORMAL BRANCHING PATTERN | TUBULAR HYPOPLASIA OF AORTA + COARCTATION	Unknown	2	225266154	A	C	Het	FAM124B	T-Mis	.
	1-00836	HLHS	AORTIC ATRESIA | CONGENITAL MITRAL VALVE ABNORMALITY | HYPOPLASIA ASCENDING AORTA | HYPOPLASTIC LEFT HEART SYNDROME | HYPOPLASTIC LEFT VENTRICLE (SUBNORMAL CAVITY VOLUME) | LEFT AORTIC ARCH WITH NORMAL BRANCHING PATTERN | TUBULAR HYPOPLASIA OF AORTA + COARCTATION	Unknown	7	40027716	C	A	Het	CDK13	LOF	StopGain
	1-00839	ASD	ATRIAL SEPTAL DEFECT, SECUNDUM | LEFT AORTIC ARCH	Isolated	15	89402149	C	T	Het	ACAN	Syn	.
	1-00840	ASD	ATRIAL SEPTAL DEFECT, SECUNDUM | MULTIPLE ATRIAL SEPTAL DEFECTS | RIGHT VENTRICULAR VOLUME OVERLOAD | SINUS VENOSUS SEPTAL DEFECT, INFERIOR TYPE	Isolated	4	77660264	C	G	Het	SHROOM3	T-Mis	.
	1-00840	ASD	ATRIAL SEPTAL DEFECT, SECUNDUM | MULTIPLE ATRIAL SEPTAL DEFECTS | RIGHT VENTRICULAR VOLUME OVERLOAD | SINUS VENOSUS SEPTAL DEFECT, INFERIOR TYPE	Isolated	7	1275504	A	G	Het	UNCX	D-Mis	.
	1-00841	LVO	BICOMMISSURAL (BICUSPID, BILEAFLET, BIFOLIATE) AORTIC VALVE | LEFT AORTIC ARCH WITH NORMAL BRANCHING PATTERN | TUBULAR HYPOPLASIA OF AORTA + COARCTATION	EC	17	11520834	C	T	Het	DNAH9	Syn	.
	1-00843	CTD	DYSPLASTIC PULMONARY VALVE | HYPERTROPHIC CARDIO MYOPATHY, OBSTRUCTIVE | PULMONARY STENOSIS, VALVAR	NDD&EC	1	155874589	G	C	Het	RIT1	D-Mis	.
	1-00844	OTH	HYPOPLASTIC RIGHT VENTRICLE (SUBNORMAL CAVITY VOLUME) | LEFT AORTIC ARCH WITH NORMAL BRANCHING PATTERN | SDS | SINGLE VENTRICLE, LEFT; DOUBLE INLET LEFT VENTRICLE | STRADDLING TRICUSPID VALVE | VENTRICULAR SEPTAL DEFECT	Isolated	1	176809343	A	C	Het	PAPPA2	D-Mis	.
	1-00844	OTH	HYPOPLASTIC RIGHT VENTRICLE (SUBNORMAL CAVITY VOLUME) | LEFT AORTIC ARCH WITH NORMAL BRANCHING PATTERN | SDS | SINGLE VENTRICLE, LEFT; DOUBLE INLET LEFT VENTRICLE | STRADDLING TRICUSPID VALVE | VENTRICULAR SEPTAL DEFECT	Isolated	11	108098525	G	A	Het	ATM	T-Mis	.
	1-00844	OTH	HYPOPLASTIC RIGHT VENTRICLE (SUBNORMAL CAVITY VOLUME) | LEFT AORTIC ARCH WITH NORMAL BRANCHING PATTERN | SDS | SINGLE VENTRICLE, LEFT; DOUBLE INLET LEFT VENTRICLE | STRADDLING TRICUSPID VALVE | VENTRICULAR SEPTAL DEFECT	Isolated	19	2917489	T	G	Het	ZNF57	Syn	.
	1-00844	OTH	HYPOPLASTIC RIGHT VENTRICLE (SUBNORMAL CAVITY VOLUME) | LEFT AORTIC ARCH WITH NORMAL BRANCHING PATTERN | SDS | SINGLE VENTRICLE, LEFT; DOUBLE INLET LEFT VENTRICLE | STRADDLING TRICUSPID VALVE | VENTRICULAR SEPTAL DEFECT	Isolated	X	103349276	C	T	Het	SLC25A53	D-Mis	.
	1-00847	LAT	ABSENCE OF THE SUPRARENAL INFERIOR VENA CAVA WITH AZYGOUS CONTINUATION | ADS | ANOMALOUS HEPATIC VENOUS DRAINAGE OR CONNECTION | CARDIOMYOPATHY, LEFT VENTRICULAR NONCOMPACTION | COMMON ATRIUM | HETEROTAXY | HYPOPLASTIC LEFT PULMONARY ARTERY | HYPOPLASTIC MAIN PULMONARY ARTERY | HYPOPLASTIC PULMONARY ANNULUS | HYPOPLASTIC RIGHT PULMONARY ARTERY | LEFT SUPERIOR VENA CAVA ENTERING LEFT ATRIUM | LEVO…	EC	4	155155986	G	T	Het	DCHS2	T-Mis	.
	1-00853	TOF	ABERRANT LEFT SUBCLAVIAN ARTERY | CONGENITAL CORONARY ANOMALY | LEFT-SIDED PATENT DUCTUS ARTERIOSUS | RIGHT AORTIC ARCH | TETRALOGY OF FALLOT | VASCULAR RING | VENTRICULAR SEPTAL DEFECT, MALALIGNMENT	Isolated	9	137005018	A	C	Het	WDR5	T-Mis	.
	1-00864	HLHS	HYPOPLASTIC LEFT HEART SYNDROME | INTACT ATRIAL SEPTUM	Unknown	11	6589948	G	A	Het	DNHD1	T-Mis	.
	1-00865	OTH	ATRIAL SEPTAL DEFECT | TRICUSPID ATRESIA + NO PULMONARY STENOSIS AND LARGE VSD (IC)	NDD&EC	2	160862218	T	A	Het	PLA2R1	Syn	.
	1-00868	CTD	DOUBLE OUTLET LEFT VENTRICLE | LEFT AORTIC ARCH | PULMONARY STENOSIS | SLL | VENTRICULAR SEPTAL DEFECT	Isolated	1	1223324	G	C	Het	SCNN1D	T-Mis	.
	1-00868	CTD	DOUBLE OUTLET LEFT VENTRICLE | LEFT AORTIC ARCH | PULMONARY STENOSIS | SLL | VENTRICULAR SEPTAL DEFECT	Isolated	15	60728423	T	C	Het	ICE2	T-Mis	.
	1-00868	CTD	DOUBLE OUTLET LEFT VENTRICLE | LEFT AORTIC ARCH | PULMONARY STENOSIS | SLL | VENTRICULAR SEPTAL DEFECT	Isolated	4	111119448	T	C	Het	ELOVL6	T-Mis	.
	1-00877	TOF	PATENT FORAMEN OVALE | PULMONARY STENOSIS, SUBVALVAR | TETRALOGY OF FALLOT | VENTRICULAR SEPTAL DEFECT, SINGLE | VENTRICULAR SEPTAL DEFECT, SUBPULMONARY OR CONAL	Unknown	1	33954136	G	T	Het	ZSCAN20	T-Mis	.
	1-00877	TOF	PATENT FORAMEN OVALE | PULMONARY STENOSIS, SUBVALVAR | TETRALOGY OF FALLOT | VENTRICULAR SEPTAL DEFECT, SINGLE | VENTRICULAR SEPTAL DEFECT, SUBPULMONARY OR CONAL	Unknown	5	168123363	C	T	Het	SLIT3	T-Mis	.
	1-00878	LAT	ABSENCE OF THE SUPRARENAL INFERIOR VENA CAVA WITH AZYGOUS CONTINUATION | AORTIC STENOSIS - SUBVALVAR | ATRIAL INVERSION (SITUS INVERSUS OF THE ATRIA) | COARCTATION | DORV, VENTRICULAR DEFECT UNCOMMITTED | HYPOPLASTIC AORTIC ANNULUS | HYPOPLASTIC MITRAL VALVE | ILL | POLYSPLENIA SYNDROME (LEFT ISOMERISM) | PULMONARY VEIN ANOMALY | RIGHT AORTIC ARCH | RIGHT SUPERIOR VENA CAVA TO CORONARY SINUS | SI…	EC	9	126137555	G	A	Het	CRB2	T-Mis	.
	1-00879	OTH	ATRIAL SEPTAL DEFECT, SECUNDUM | PULMONARY VEIN STENOSIS	EC	17	73228948	C	T	Het	NUP85	T-Mis	.
	1-00880	TOF	LEFT AORTIC ARCH | PULMONARY ATRESIA,VALVAR | TETRALOGY OF FALLOT WITH PULMONARY ATRESIA | VENTRICULAR SEPTAL DEFECT, MALALIGNMENT	Unknown	11	101771175	A	G	Het	ANGPTL5	D-Mis	.
	1-00880	TOF	LEFT AORTIC ARCH | PULMONARY ATRESIA,VALVAR | TETRALOGY OF FALLOT WITH PULMONARY ATRESIA | VENTRICULAR SEPTAL DEFECT, MALALIGNMENT	Unknown	19	11548922	C	T	Het	PRKCSH	Syn	.
	1-00880	TOF	LEFT AORTIC ARCH | PULMONARY ATRESIA,VALVAR | TETRALOGY OF FALLOT WITH PULMONARY ATRESIA | VENTRICULAR SEPTAL DEFECT, MALALIGNMENT	Unknown	3	38317884	C	T	Het	SLC22A13	Syn	.
	1-00883	CTD	BICOMMISSURAL (BICUSPID, BILEAFLET) AORTIC VALVE, LEFT-NON FUSION | COARCTATION | LEFT AORTIC ARCH | VENTRICULAR SEPTAL DEFECT, MEMBRANOUS	Unknown	19	45281453	G	A	Het	CBLC	T-Mis	.
	1-00893	ASD	ATRIAL SEPTAL DEFECT, SECUNDUM | LEFT AORTIC ARCH | MULTIPLE ATRIAL SEPTAL DEFECTS	Isolated	1	3389648	C	G	Het	ARHGEF16	T-Mis	.
	1-00893	ASD	ATRIAL SEPTAL DEFECT, SECUNDUM | LEFT AORTIC ARCH | MULTIPLE ATRIAL SEPTAL DEFECTS	Isolated	11	119170443	C	T	Het	CBL	Syn	.
	1-00893	ASD	ATRIAL SEPTAL DEFECT, SECUNDUM | LEFT AORTIC ARCH | MULTIPLE ATRIAL SEPTAL DEFECTS	Isolated	12	10854596	G	A	Het	YBX3	T-Mis	.
	1-00893	ASD	ATRIAL SEPTAL DEFECT, SECUNDUM | LEFT AORTIC ARCH | MULTIPLE ATRIAL SEPTAL DEFECTS	Isolated	2	128393861	C	T	Het	MYO7B	D-Mis	.
	1-00894	CTD	TRUNCUS ARTERIOSUS TYPE IA (MAIN PULMONARY ARTERY PRESENT, VSD)	Isolated	15	74637541	C	T	Het	CYP11A1	T-Mis	.
	1-00894	CTD	TRUNCUS ARTERIOSUS TYPE IA (MAIN PULMONARY ARTERY PRESENT, VSD)	Isolated	19	44101328	G	A	Het	ZNF576	T-Mis	.
	1-00897	LVO	BICOMMISSURAL (BICUSPID, BILEAFLET) AORTIC VALVE, RIGHT-NON FUSION | LEFT AORTIC ARCH WITH NORMAL BRANCHING PATTERN | TUBULAR HYPOPLASIA OF AORTA + COARCTATION	NDD&EC	1	33613055	C	T	Het	TRIM62	T-Mis	.
	1-00907	TOF	DILATED AORTIC ROOT | HYPOPLASTIC LEFT PULMONARY ARTERY | HYPOPLASTIC MAIN PULMONARY ARTERY | PULMONARY ATRESIA,VALVAR | RIGHT AORTIC ARCH WITH NORMAL BRANCHING PATTERN | TETRALOGY OF FALLOT WITH PULMONARY ATRESIA | VENTRICULAR SEPTAL DEFECT, MALALIGNMENT	Unknown	14	73437602	G	A	Het	ZFYVE1	Syn	.
	1-00909	AVC	ATRIAL SEPTAL DEFECT, SECUNDUM | COMPLETE COMMON ATRIOVENTRICULAR CANAL, RASTELLI TYPE A | PULMONARY STENOSIS, SUPRAVALVAR | PULMONARY STENOSIS, VALVAR	EC	12	112915524	A	G	Het	PTPN11	D-Mis	.
	1-00917	OTH	LSVC TO CORONARY SINUS	Isolated	11	16838671	C	T	Het	PLEKHA7	Syn	.
	1-00917	OTH	LSVC TO CORONARY SINUS	Isolated	15	48779519	G	A	Het	FBN1	Syn	.
	1-00934	HLHS	AORTIC ARCH HYPOPLASIA | ATRIAL SEPTAL DEFECT, SECUNDUM | BICOMMISSURAL (BICUSPID, BILEAFLET) AORTIC VALVE, RIGHT-LEFT FUSION | HYPOPLASTIC AORTIC ANNULUS | HYPOPLASTIC LEFT VENTRICLE (SUBNORMAL CAVITY VOLUME) | HYPOPLASTIC MITRAL VALVE | LEFT AORTIC ARCH WITH NORMAL BRANCHING PATTERN	Unknown	13	39425119	G	A	Het	FREM2	D-Mis	.
	1-00934	HLHS	AORTIC ARCH HYPOPLASIA | ATRIAL SEPTAL DEFECT, SECUNDUM | BICOMMISSURAL (BICUSPID, BILEAFLET) AORTIC VALVE, RIGHT-LEFT FUSION | HYPOPLASTIC AORTIC ANNULUS | HYPOPLASTIC LEFT VENTRICLE (SUBNORMAL CAVITY VOLUME) | HYPOPLASTIC MITRAL VALVE | LEFT AORTIC ARCH WITH NORMAL BRANCHING PATTERN	Unknown	5	180651498	C	T	Het	TRIM41	T-Mis	.
	1-00934	HLHS	AORTIC ARCH HYPOPLASIA | ATRIAL SEPTAL DEFECT, SECUNDUM | BICOMMISSURAL (BICUSPID, BILEAFLET) AORTIC VALVE, RIGHT-LEFT FUSION | HYPOPLASTIC AORTIC ANNULUS | HYPOPLASTIC LEFT VENTRICLE (SUBNORMAL CAVITY VOLUME) | HYPOPLASTIC MITRAL VALVE | LEFT AORTIC ARCH WITH NORMAL BRANCHING PATTERN	Unknown	7	17378739	G	A	Het	AHR	Syn	.
	1-00938	HLHS	AORTIC ARCH HYPOPLASIA | AORTIC ATRESIA | ATRIAL SEPTAL DEFECT | HYPOPLASIA ASCENDING AORTA | HYPOPLASTIC LEFT HEART SYNDROME | HYPOPLASTIC LEFT VENTRICLE (SUBNORMAL CAVITY VOLUME) | LEFT AORTIC ARCH | MITRAL ATRESIA	Unknown	5	176519483	G	A	Het	FGFR4	D-Mis	.
	1-00940	TOF	HYPOPLASTIC LEFT PULMONARY ARTERY | HYPOPLASTIC MAIN PULMONARY ARTERY | HYPOPLASTIC RIGHT PULMONARY ARTERY | MULTIPLE MAJOR AORTOPULMONARY COLLATERAL ARTERIES (MAPCAS) | PATENT FORAMEN OVALE | PULMONARY ATRESIA CONGENITAL | TETRALOGY OF FALLOT WITH PULMONARY ATRESIA AND MAPCAS | VENTRICULAR SEPTAL DEFECT, MALALIGNMENT | VENTRICULAR SEPTAL DEFECT, SINGLE	Unknown	11	18728477	G	A	Het	IGSF22	Syn	.
	1-00940	TOF	HYPOPLASTIC LEFT PULMONARY ARTERY | HYPOPLASTIC MAIN PULMONARY ARTERY | HYPOPLASTIC RIGHT PULMONARY ARTERY | MULTIPLE MAJOR AORTOPULMONARY COLLATERAL ARTERIES (MAPCAS) | PATENT FORAMEN OVALE | PULMONARY ATRESIA CONGENITAL | TETRALOGY OF FALLOT WITH PULMONARY ATRESIA AND MAPCAS | VENTRICULAR SEPTAL DEFECT, MALALIGNMENT | VENTRICULAR SEPTAL DEFECT, SINGLE	Unknown	6	166844007	C	T	Het	RPS6KA2	Syn	.
	1-00941	ASD	ATRIAL SEPTAL DEFECT, SECUNDUM | INFERIOR VENA CAVA ANOMALY | LEFT AORTIC ARCH | LSVC TO CORONARY SINUS | SINUS VENOSUS SEPTAL DEFECT, SUPERIOR TYPE	NDD&EC	1	149916838	G	A	Het	OTUD7B	T-Mis	.
	1-00941	ASD	ATRIAL SEPTAL DEFECT, SECUNDUM | INFERIOR VENA CAVA ANOMALY | LEFT AORTIC ARCH | LSVC TO CORONARY SINUS | SINUS VENOSUS SEPTAL DEFECT, SUPERIOR TYPE	NDD&EC	16	20387485	G	A	Het	PDILT	LOF	Stopgain
	1-00948	CTD	BICOMMISSURAL (BICUSPID, BILEAFLET) AORTIC VALVE, RIGHT-LEFT FUSION | COARCTATION | VENTRICULAR SEPTAL DEFECT, SUBPULMONARY OR CONAL	Unknown	1	150082652	A	G	Het	VPS45	D-Mis	.
	1-00948	CTD	BICOMMISSURAL (BICUSPID, BILEAFLET) AORTIC VALVE, RIGHT-LEFT FUSION | COARCTATION | VENTRICULAR SEPTAL DEFECT, SUBPULMONARY OR CONAL	Unknown	7	103301862	T	G	Het	RELN	T-Mis	.
	1-00949	TOF	HYPOPLASTIC MAIN PULMONARY ARTERY | HYPOPLASTIC PULMONARY ANNULUS | HYPOPLASTIC RIGHT PULMONARY ARTERY | LEFT AORTIC ARCH | LSVC TO CORONARY SINUS | PULMONARY STENOSIS, SUBVALVAR | PULMONARY STENOSIS, VALVAR | TETRALOGY OF FALLOT | VENTRICULAR SEPTAL DEFECT, MALALIGNMENT	EC	1	116206572	A	G	Het	VANGL1	T-Mis	.
	1-00949	TOF	HYPOPLASTIC MAIN PULMONARY ARTERY | HYPOPLASTIC PULMONARY ANNULUS | HYPOPLASTIC RIGHT PULMONARY ARTERY | LEFT AORTIC ARCH | LSVC TO CORONARY SINUS | PULMONARY STENOSIS, SUBVALVAR | PULMONARY STENOSIS, VALVAR | TETRALOGY OF FALLOT | VENTRICULAR SEPTAL DEFECT, MALALIGNMENT	EC	1	220276114	A	G	Het	IARS2	Syn	.
	1-00949	TOF	HYPOPLASTIC MAIN PULMONARY ARTERY | HYPOPLASTIC PULMONARY ANNULUS | HYPOPLASTIC RIGHT PULMONARY ARTERY | LEFT AORTIC ARCH | LSVC TO CORONARY SINUS | PULMONARY STENOSIS, SUBVALVAR | PULMONARY STENOSIS, VALVAR | TETRALOGY OF FALLOT | VENTRICULAR SEPTAL DEFECT, MALALIGNMENT	EC	1	76384744	T	C	Het	ASB17	D-Mis	.
	1-00949	TOF	HYPOPLASTIC MAIN PULMONARY ARTERY | HYPOPLASTIC PULMONARY ANNULUS | HYPOPLASTIC RIGHT PULMONARY ARTERY | LEFT AORTIC ARCH | LSVC TO CORONARY SINUS | PULMONARY STENOSIS, SUBVALVAR | PULMONARY STENOSIS, VALVAR | TETRALOGY OF FALLOT | VENTRICULAR SEPTAL DEFECT, MALALIGNMENT	EC	17	40253786	A	G	Het	DHX58	T-Mis	.
	1-00949	TOF	HYPOPLASTIC MAIN PULMONARY ARTERY | HYPOPLASTIC PULMONARY ANNULUS | HYPOPLASTIC RIGHT PULMONARY ARTERY | LEFT AORTIC ARCH | LSVC TO CORONARY SINUS | PULMONARY STENOSIS, SUBVALVAR | PULMONARY STENOSIS, VALVAR | TETRALOGY OF FALLOT | VENTRICULAR SEPTAL DEFECT, MALALIGNMENT	EC	3	111685551	G	A	Het	PHLDB2	LOF	splice
	1-00949	TOF	HYPOPLASTIC MAIN PULMONARY ARTERY | HYPOPLASTIC PULMONARY ANNULUS | HYPOPLASTIC RIGHT PULMONARY ARTERY | LEFT AORTIC ARCH | LSVC TO CORONARY SINUS | PULMONARY STENOSIS, SUBVALVAR | PULMONARY STENOSIS, VALVAR | TETRALOGY OF FALLOT | VENTRICULAR SEPTAL DEFECT, MALALIGNMENT	EC	8	56675390	A	G	Het	TMEM68	Syn	.
	1-00960	CTD	PROLAPSED AORTIC VALVE | VENTRICULAR SEPTAL DEFECT, MEMBRANOUS	Isolated	17	7696474	A	G	Het	DNAH2	T-Mis	.
	1-00960	CTD	PROLAPSED AORTIC VALVE | VENTRICULAR SEPTAL DEFECT, MEMBRANOUS	Isolated	20	3127766	C	T	Het	FASTKD5	T-Mis	.
	1-00960	CTD	PROLAPSED AORTIC VALVE | VENTRICULAR SEPTAL DEFECT, MEMBRANOUS	Isolated	20	62374097	G	A	Het	SLC2A4RG	T-Mis	.
	1-00961	OTH	HYPOPLASTIC RIGHT VENTRICLE (SUBNORMAL CAVITY VOLUME) | PULMONARY ATRESIA CONGENITAL | PULMONARY ATRESIA, INTACT VENTRICULAR SEPTUM	NDD&EC	1	151403318	C	A	Het	POGZ	LOF	Splice
	1-00965	OTH	ATRIAL SEPTAL DEFECT, SECUNDUM | COR TRIATRIATUM DEXTRA | EXCESSIVE MYOCARDIAL TRABECULATION OR NONCOMPACTION | HYPOPLASTIC RIGHT VENTRICLE (SUBNORMAL CAVITY VOLUME) | PULMONARY ATRESIA CONGENITAL | TRICUSPID ATRESIA | VENTRICULAR SEPTAL DEFECT, MUSCULAR	Unknown	6	154360795	G	A	Het	OPRM1	T-Mis	.
	1-00966	CTD	ATRIAL SEPTAL DEFECT, SECUNDUM | PULMONARY STENOSIS, VALVAR	NDD&EC	12	112926885	C	T	Het	PTPN11	D-Mis	.
	1-00966	CTD	ATRIAL SEPTAL DEFECT, SECUNDUM | PULMONARY STENOSIS, VALVAR	NDD&EC	22	18028234	C	T	Het	CECR2	T-Mis	.
	1-00969	OTH	OBSTRUCTED TOTALLY ANOMALOUS PULMONARY VENOUS CONNECTION | TOTALLY ANOMALOUS PULMONARY VENOUS RETURN, INFRADIAPHRAGMATIC	Unknown	2	97849388	A	G	Het	ANKRD36	T-Mis	.
	1-00971	AVC	ATRIAL SEPTAL DEFECT, SECUNDUM | BALANCED COMPLETE ATRIOVENTRICULAR CANAL | COMPLETE COMMON ATRIOVENTRICULAR CANAL, RASTELLI TYPE C | CONGENITAL CORONARY ANOMALY | LSVC TO CORONARY SINUS | RIGHT AORTIC ARCH WITH NORMAL BRANCHING PATTERN | TRUNCUS ARTERIOSUS TYPE II (MAIN PULMONARY ARTERY ABSENT)	EC	11	93212206	G	A	Het	SMCO4	Syn	.
	1-00971	AVC	ATRIAL SEPTAL DEFECT, SECUNDUM | BALANCED COMPLETE ATRIOVENTRICULAR CANAL | COMPLETE COMMON ATRIOVENTRICULAR CANAL, RASTELLI TYPE C | CONGENITAL CORONARY ANOMALY | LSVC TO CORONARY SINUS | RIGHT AORTIC ARCH WITH NORMAL BRANCHING PATTERN | TRUNCUS ARTERIOSUS TYPE II (MAIN PULMONARY ARTERY ABSENT)	EC	12	70928615	C	T	Het	PTPRB	T-Mis	.
	1-00976	OTH	PATENT DUCTUS ARTERIOSUS	EC	12	132682489	C	T	Het	GALNT9	T-Mis	.
	1-00976	OTH	PATENT DUCTUS ARTERIOSUS	EC	19	18254809	G	C	Het	MAST3	T-Mis	.
	1-00977	TOF	BICUSPID PULMONARY VALVE | TETRALOGY OF FALLOT	Unknown	16	67037185	C	T	Het	CES4A	Syn	.
	1-00980	CTD	DOUBLE AORTIC ARCH, RIGHT ARCH DOMINANT, LEFT ARCH ATRETIC | VASCULAR RING	Isolated	11	134038929	G	A	Het	NCAPD3	T-Mis	.
	1-00982	LAT	HYPOPLASTIC MAIN PULMONARY ARTERY | L-LOOP CORRECTED TRANSPOSITION {SL?} | L-LOOP TRANSPOSITION OF THE GREAT ARTERIES WITH VENTRICULAR SEPTAL DEFECT | PATENT FORAMEN OVALE | PULMONARY ATRESIA CONGENITAL | VENTRICULAR INVERSION (L-LOOP VENTRICLES) | VENTRICULAR SEPTAL DEFECT, SINGLE | VENTRICULAR SEPTAL DEFECT, SUBPULMONARY OR CONAL	Isolated	7	28843919	C	T	Het	CREB5	T-Mis	.
	1-00996	ASD	ATRIAL SEPTAL DEFECT, SECUNDUM	NDD&EC	14	50269443	T	C	Het	NEMF	T-Mis	.
	1-00998	LAT	AORTIC ARCH HYPOPLASIA | ATRIAL SEPTAL DEFECT, SECUNDUM | COARCTATION | DORV, TAUSSIG BING | DORV, VENTRICULAR DEFECT UNCOMMITTED | INVERTED CORONARIES WITH POSTERIOR LAD IN D-LOOP TGA | TRANSPOSITION D-LOOP WITH VENTRICULAR SEPTAL DEFECT | VENTRICULAR SEPTAL DEFECT, ECD TYPE	Isolated	10	46963859	C	T	Het	LOC102724488;SYT15	Syn	.
	1-00998	LAT	AORTIC ARCH HYPOPLASIA | ATRIAL SEPTAL DEFECT, SECUNDUM | COARCTATION | DORV, TAUSSIG BING | DORV, VENTRICULAR DEFECT UNCOMMITTED | INVERTED CORONARIES WITH POSTERIOR LAD IN D-LOOP TGA | TRANSPOSITION D-LOOP WITH VENTRICULAR SEPTAL DEFECT | VENTRICULAR SEPTAL DEFECT, ECD TYPE	Isolated	13	52025243	G	C	Het	INTS6	D-Mis	.
	1-00998	LAT	AORTIC ARCH HYPOPLASIA | ATRIAL SEPTAL DEFECT, SECUNDUM | COARCTATION | DORV, TAUSSIG BING | DORV, VENTRICULAR DEFECT UNCOMMITTED | INVERTED CORONARIES WITH POSTERIOR LAD IN D-LOOP TGA | TRANSPOSITION D-LOOP WITH VENTRICULAR SEPTAL DEFECT | VENTRICULAR SEPTAL DEFECT, ECD TYPE	Isolated	5	146754770	G	A	Het	STK32A	T-Mis	.
	1-01000	ASD	ATRIAL SEPTAL DEFECT, SECUNDUM | LEFT AORTIC ARCH WITH NORMAL BRANCHING PATTERN	Isolated	16	28855599	C	T	Het	TUFM	T-Mis	.
	1-01000	ASD	ATRIAL SEPTAL DEFECT, SECUNDUM | LEFT AORTIC ARCH WITH NORMAL BRANCHING PATTERN	Isolated	19	55710037	T	C	Het	PTPRH	T-Mis	.
	1-01004	TOF	DILATED AORTIC ROOT | HYPOPLASTIC LEFT PULMONARY ARTERY | HYPOPLASTIC MAIN PULMONARY ARTERY | HYPOPLASTIC PULMONARY ANNULUS | HYPOPLASTIC RIGHT PULMONARY ARTERY | PULMONARY STENOSIS, SUBVALVAR | RIGHT AORTIC ARCH | TETRALOGY OF FALLOT	Isolated	8	2044162	C	T	Het	MYOM2	D-Mis	.
	1-01009	LVO	ABERRANT RIGHT SUBCLAVIAN ARTERY | AORTIC ARCH HYPOPLASIA | LEFT AORTIC ARCH | PARACHUTE MITRAL VALVE | VENTRICULAR SEPTAL DEFECT, MULTIPLE | VENTRICULAR SEPTAL DEFECT, MUSCULAR | VENTRICULAR SEPTAL DEFECT, SUBPULMONARY OR CONAL	Unknown	1	23760183	T	C	Het	ASAP3	T-Mis	.
	1-01011	AVC	ATRIAL SEPTAL DEFECT, SECUNDUM | DOUBLE OUTLET RIGHT ATRIUM | HYPOPLASTIC RIGHT VENTRICLE (SUBNORMAL CAVITY VOLUME) | TRANSITIONAL COMMON AV CANAL | UNBALANCED TRANSITIONAL ATRIOVENTRICULAR CANAL, LEFT DOMINANT | VENTRICULAR SEPTAL DEFECT, MUSCULAR | VENTRICULAR SEPTAL DEFECT, MUSCULAR POSTERIOR (INLET)	Isolated	16	2282904	G	A	Het	E4F1	T-Mis	.
	1-01011	AVC	ATRIAL SEPTAL DEFECT, SECUNDUM | DOUBLE OUTLET RIGHT ATRIUM | HYPOPLASTIC RIGHT VENTRICLE (SUBNORMAL CAVITY VOLUME) | TRANSITIONAL COMMON AV CANAL | UNBALANCED TRANSITIONAL ATRIOVENTRICULAR CANAL, LEFT DOMINANT | VENTRICULAR SEPTAL DEFECT, MUSCULAR | VENTRICULAR SEPTAL DEFECT, MUSCULAR POSTERIOR (INLET)	Isolated	17	38176186	G	A	Het	MED24	T-Mis	.
	1-01011	AVC	ATRIAL SEPTAL DEFECT, SECUNDUM | DOUBLE OUTLET RIGHT ATRIUM | HYPOPLASTIC RIGHT VENTRICLE (SUBNORMAL CAVITY VOLUME) | TRANSITIONAL COMMON AV CANAL | UNBALANCED TRANSITIONAL ATRIOVENTRICULAR CANAL, LEFT DOMINANT | VENTRICULAR SEPTAL DEFECT, MUSCULAR | VENTRICULAR SEPTAL DEFECT, MUSCULAR POSTERIOR (INLET)	Isolated	5	71490567	C	G	Het	MAP1B	T-Mis	.
	1-01011	AVC	ATRIAL SEPTAL DEFECT, SECUNDUM | DOUBLE OUTLET RIGHT ATRIUM | HYPOPLASTIC RIGHT VENTRICLE (SUBNORMAL CAVITY VOLUME) | TRANSITIONAL COMMON AV CANAL | UNBALANCED TRANSITIONAL ATRIOVENTRICULAR CANAL, LEFT DOMINANT | VENTRICULAR SEPTAL DEFECT, MUSCULAR | VENTRICULAR SEPTAL DEFECT, MUSCULAR POSTERIOR (INLET)	Isolated	6	170102861	C	A	Het	C6orf120	T-Mis	.
	1-01011	AVC	ATRIAL SEPTAL DEFECT, SECUNDUM | DOUBLE OUTLET RIGHT ATRIUM | HYPOPLASTIC RIGHT VENTRICLE (SUBNORMAL CAVITY VOLUME) | TRANSITIONAL COMMON AV CANAL | UNBALANCED TRANSITIONAL ATRIOVENTRICULAR CANAL, LEFT DOMINANT | VENTRICULAR SEPTAL DEFECT, MUSCULAR | VENTRICULAR SEPTAL DEFECT, MUSCULAR POSTERIOR (INLET)	Isolated	7	140501350	G	A	Het	BRAF	D-Mis	.
	1-01014	TOF	ATRIAL SEPTAL DEFECT, SECUNDUM | LEFT AORTIC ARCH WITH NORMAL BRANCHING PATTERN | PULMONARY ATRESIA,VALVAR | TETRALOGY OF FALLOT WITH PULMONARY ATRESIA | VENTRICULAR SEPTAL DEFECT, MALALIGNMENT	Isolated	1	233334743	A	G	Het	PCNX2	T-Mis	.
	1-01014	TOF	ATRIAL SEPTAL DEFECT, SECUNDUM | LEFT AORTIC ARCH WITH NORMAL BRANCHING PATTERN | PULMONARY ATRESIA,VALVAR | TETRALOGY OF FALLOT WITH PULMONARY ATRESIA | VENTRICULAR SEPTAL DEFECT, MALALIGNMENT	Isolated	14	105615635	G	A	Het	JAG2	D-Mis	.
	1-01014	TOF	ATRIAL SEPTAL DEFECT, SECUNDUM | LEFT AORTIC ARCH WITH NORMAL BRANCHING PATTERN | PULMONARY ATRESIA,VALVAR | TETRALOGY OF FALLOT WITH PULMONARY ATRESIA | VENTRICULAR SEPTAL DEFECT, MALALIGNMENT	Isolated	5	41000361	T	C	Het	MROH2B	Syn	.
	1-01018	LAT	TRANSPOSITION D-LOOP WITH INTACT VENTRICULAR SEPTUM	Isolated	1	115168587	G	A	Het	DENND2C	T-Mis	.
	1-01018	LAT	TRANSPOSITION D-LOOP WITH INTACT VENTRICULAR SEPTUM	Isolated	8	22267502	C	T	Het	SLC39A14	Syn	.
	1-01019	LAT	ATRIAL INVERSION (SITUS INVERSUS OF THE ATRIA) | ATRIAL SEPTAL DEFECT, SECUNDUM | DEXTROCARDIA | HETEROTAXY | TRANSPOSITION D-LOOP WITH INTACT VENTRICULAR SEPTUM	EC	11	102985928	G	A	Het	DYNC2H1	Syn	.
	1-01019	LAT	ATRIAL INVERSION (SITUS INVERSUS OF THE ATRIA) | ATRIAL SEPTAL DEFECT, SECUNDUM | DEXTROCARDIA | HETEROTAXY | TRANSPOSITION D-LOOP WITH INTACT VENTRICULAR SEPTUM	EC	5	141233713	T	C	Het	PCDH1	T-Mis	.
	1-01026	HLHS	AORTIC ATRESIA | HYPOPLASTIC LEFT HEART SYNDROME | LEFT ATRIAL HYPOPLASIA | LSVC TO CORONARY SINUS | MALPOSITIONED ATRIAL SEPTUM (WITH OR WITHOUT PAPVC) | MITRAL ATRESIA	Unknown	10	70105589	G	A	Het	RUFY2	D-Mis	.
	1-01028	CTD	RIGHT AORTIC ARCH | TRUNCUS ARTERIOSUS ATYPICAL | TRUNCUS ARTERIOSUS TYPE I (MAIN PULMONARY ARTERY PRESENT)	Unknown	10	1051839	A	T	Het	GTPBP4	LOF	Stopgain
	1-01031	OTH	EBSTEIN MALFORMATION OF THE RIGHT ATRIOVENTRICULAR VALVE | HYPOPLASTIC MAIN PULMONARY ARTERY | PULMONARY ATRESIA, INTACT VENTRICULAR SEPTUM | PULMONARY VEIN STENOSIS	NDD	1	229773711	C	G	Het	URB2	T-Mis	.
	1-01031	OTH	EBSTEIN MALFORMATION OF THE RIGHT ATRIOVENTRICULAR VALVE | HYPOPLASTIC MAIN PULMONARY ARTERY | PULMONARY ATRESIA, INTACT VENTRICULAR SEPTUM | PULMONARY VEIN STENOSIS	NDD	6	564037	C	T	Het	EXOC2	Syn	.
	1-01033	AVC	ATRIAL SEPTAL DEFECT, SECUNDUM | DOUBLE OUTLET RIGHT VENTRICLE | HYPOPLASTIC MAIN PULMONARY ARTERY | HYPOPLASTIC PULMONARY ANNULUS | PULMONARY STENOSIS, SUBVALVAR | PULMONARY STENOSIS, VALVAR | RIGHT AORTIC ARCH WITH NORMAL BRANCHING PATTERN | UNBALANCED COMPLETE ATRIOVENTRICULAR CANAL, RIGHT DOMINANT | VENTRICULAR SEPTAL DEFECT, MALALIGNMENT	Unknown	4	1936985	G	A	Het	NSD2	D-Mis	.
	1-01036	TOF	TETRALOGY OF FALLOT	Isolated	2	111881677	C	T	Het	BCL2L11	T-Mis	.
	1-01042	LAT	ALL | ANOMALOUS HEPATIC VENOUS DRAINAGE OR CONNECTION | ASPLENIA SYNDROME (RIGHT ISOMERISM) | ATRIAL SEPTAL DEFECT, SECUNDUM | DEXTROCARDIA | DORV + AVSD (AV CANAL) | HYPOPLASTIC LEFT PULMONARY ARTERY | HYPOPLASTIC LEFT VENTRICLE (SUBNORMAL CAVITY VOLUME) | HYPOPLASTIC MAIN PULMONARY ARTERY | HYPOPLASTIC RIGHT PULMONARY ARTERY | INFERIOR VENA CAVA ANOMALY | LEFT AORTIC ARCH WITH NORMAL BRANCHING …	Isolated	5	111506677	A	G	Het	EPB41L4A	Syn	.
	1-01043	LVO	BICOMMISSURAL (BICUSPID, BILEAFLET) AORTIC VALVE, RIGHT-LEFT FUSION | COARCTATION SIMPLE (ISOLATED) | DILATED AORTIC ROOT | LEFT AORTIC ARCH WITH NORMAL BRANCHING PATTERN	EC	14	75513336	G	A	Het	MLH3	T-Mis	.
	1-01043	LVO	BICOMMISSURAL (BICUSPID, BILEAFLET) AORTIC VALVE, RIGHT-LEFT FUSION | COARCTATION SIMPLE (ISOLATED) | DILATED AORTIC ROOT | LEFT AORTIC ARCH WITH NORMAL BRANCHING PATTERN	EC	3	51749756	G	A	Het	GRM2	D-Mis	.
	1-01048	LVO	COARCTATION SIMPLE (ISOLATED) | LEFT AORTIC ARCH	Isolated	7	4014056	G	A	Het	SDK1	T-Mis	.
	1-01049	TOF	HYPOPLASTIC MAIN PULMONARY ARTERY | RIGHT PULMONARY ARTERY STENOSIS, CENTRAL | TETRALOGY OF FALLOT	Isolated	7	138603598	G	A	Het	KIAA1549	Syn	.
	1-01053	LAT	TRANSPOSITION D-LOOP WITH INTACT VENTRICULAR SEPTUM	Isolated	12	81751878	G	T	Het	PPFIA2	Syn	.
	1-01053	LAT	TRANSPOSITION D-LOOP WITH INTACT VENTRICULAR SEPTUM	Isolated	6	71245998	G	A	Het	FAM135A	T-Mis	.
	1-01056	LAT	DORV, VENTRICULAR DEFECT COMMITTED TO AORTA | POLYSPLENIA SYNDROME (LEFT ISOMERISM) | PULMONARY ATRESIA CONGENITAL | UNBALANCED COMPLETE ATRIOVENTRICULAR CANAL, RIGHT DOMINANT	Unknown	12	104336346	C	T	Het	HSP90B1	Syn	.
	1-01057	AVC	AORTIC ARCH HYPOPLASIA | HYPOPLASIA ASCENDING AORTA | HYPOPLASTIC AORTIC ANNULUS | HYPOPLASTIC LEFT VENTRICLE (SUBNORMAL CAVITY VOLUME) | OSTIUM PRIMUM ATRIAL SEPTAL DEFECT | PATENT FORAMEN OVALE | TUBULAR HYPOPLASIA OF AORTA + COARCTATION | UNBALANCED COMPLETE ATRIOVENTRICULAR CANAL, RIGHT DOMINANT | VENTRICULAR SEPTAL DEFECT, ECD TYPE	Isolated	9	137779099	G	A	Het	FCN2	T-Mis	.
	1-01061	CTD	ATRIAL SEPTAL DEFECT, SECUNDUM | DYSPLASTIC PULMONARY VALVE | HYPERTROPHIC CARDIO MYOPATHY, OBSTRUCTIVE | LEFT AORTIC ARCH WITH UNKNOWN BRANCHING PATTERN	NDD&EC	14	51382207	G	A	Het	PYGL	D-Mis	.
	1-01061	CTD	ATRIAL SEPTAL DEFECT, SECUNDUM | DYSPLASTIC PULMONARY VALVE | HYPERTROPHIC CARDIO MYOPATHY, OBSTRUCTIVE | LEFT AORTIC ARCH WITH UNKNOWN BRANCHING PATTERN	NDD&EC	3	12645699	G	A	Het	RAF1	D-Mis	.
	1-01074	LVO	AORTIC STENOSIS AND REGURGITATION | BICOMMISSURAL (BICUSPID, BILEAFLET, BIFOLIATE) AORTIC VALVE	Isolated	15	42137485	A	C	Het	JMJD7-PLA2G4B;PLA2G4B	T-Mis	.
	1-01076	AVC	CLEFT MITRAL VALVE WITH REGURGITATION | TRICUSPID ATRESIA + NO PULMONARY STENOSIS AND LARGE VSD (IC)	EC	1	237837415	G	A	Het	RYR2	Syn	.
	1-01076	AVC	CLEFT MITRAL VALVE WITH REGURGITATION | TRICUSPID ATRESIA + NO PULMONARY STENOSIS AND LARGE VSD (IC)	EC	15	85164635	A	G	Het	ZSCAN2	Syn	.
	1-01076	AVC	CLEFT MITRAL VALVE WITH REGURGITATION | TRICUSPID ATRESIA + NO PULMONARY STENOSIS AND LARGE VSD (IC)	EC	5	93999456	T	C	Het	SLF1	T-Mis	.
	1-01078	OTH	EBSTEINS DISEASE | PATENT FORAMEN OVALE | TRICUSPID REGURGITATION | VENTRICULAR SEPTAL DEFECT, MUSCULAR	Isolated	1	75679609	C	A	Het	SLC44A5	T-Mis	.
	1-01081	OTH	EBSTEINS DISEASE | LEFT AORTIC ARCH WITH NORMAL BRANCHING PATTERN	Isolated	16	72992332	G	C	Het	ZFHX3	T-Mis	.
	1-01081	OTH	EBSTEINS DISEASE | LEFT AORTIC ARCH WITH NORMAL BRANCHING PATTERN	Isolated	2	210557689	G	T	Het	MAP2	T-Mis	.
	1-01088	HLHS	AORTIC ARCH HYPOPLASIA | BICOMMISSURAL (BICUSPID, BILEAFLET, BIFOLIATE) AORTIC VALVE | HYPOPLASTIC LEFT VENTRICLE (SUBNORMAL CAVITY VOLUME) | LEFT AORTIC ARCH WITH NORMAL BRANCHING PATTERN | MITRAL STENOSIS, VALVAR | TUBULAR HYPOPLASIA OF AORTA + COARCTATION | VENTRICULAR SEPTAL DEFECT, MEMBRANOUS | VENTRICULAR SEPTAL DEFECT, MUSCULAR	EC	1	6522052	A	G	Het	TNFRSF25	LOF	splice
	1-01089	TOF	ABERRANT RIGHT SUBCLAVIAN ARTERY | DISCONTINUITY OF PULMONARY ARTERIES | LEFT AORTIC ARCH | LEFT PULMONARY ARTERY ABNORMALITY | LSVC TO CORONARY SINUS | TETRALOGY OF FALLOT WITH PULMONARY ATRESIA AND MAPCAS	EC	17	74005348	AC	A	Het	EVPL	LOF	Stopgain
	1-01100	TOF	ATRIAL SEPTAL DEFECT, SECUNDUM | PULMONARY STENOSIS, SUPRAVALVAR | PULMONARY STENOSIS, VALVAR | RIGHT AORTIC ARCH WITH NORMAL BRANCHING PATTERN | TETRALOGY OF FALLOT	Unknown	12	55794761	G	A	Het	OR6C65	T-Mis	.
	1-01103	ASD	ATRIAL SEPTAL DEFECT, SECUNDUM | LEFT AORTIC ARCH WITH NORMAL BRANCHING PATTERN | MULTIPLE ATRIAL SEPTAL DEFECTS | PENTOLOGY OF CANTRELL	NDD&EC	6	143074392	C	A	Het	HIVEP2	T-Mis	.
	1-01103	ASD	ATRIAL SEPTAL DEFECT, SECUNDUM | LEFT AORTIC ARCH WITH NORMAL BRANCHING PATTERN | MULTIPLE ATRIAL SEPTAL DEFECTS | PENTOLOGY OF CANTRELL	NDD&EC	7	36194427	G	A	Het	EEPD1	D-Mis	.
	1-01104	OTH	ANOMALOUS ORIGIN OF A CORONARY ARTERY FROM THE PULMONARY ARTERY | CORONARY ANOMALY, LEFT	EC	1	156562001	G	A	Het	NAXE	Syn	.
	1-01104	OTH	ANOMALOUS ORIGIN OF A CORONARY ARTERY FROM THE PULMONARY ARTERY | CORONARY ANOMALY, LEFT	EC	17	456629	G	A	Het	VPS53	T-Mis	.
	1-01104	OTH	ANOMALOUS ORIGIN OF A CORONARY ARTERY FROM THE PULMONARY ARTERY | CORONARY ANOMALY, LEFT	EC	19	2279025	G	T	Het	PEAK3	T-Mis	.
	1-01106	LAT	L-LOOP CORRECTED TRANSPOSITION {SL?} | L-LOOP TRANSPOSITION OF THE GREAT ARTERIES WITH VENTRICULAR SEPTAL DEFECT | MESOCARDIA | PATENT FORAMEN OVALE | PULMONARY STENOSIS, VALVAR | VENTRICULAR INVERSION (L-LOOP VENTRICLES) | VENTRICULAR SEPTAL DEFECT, MULTIPLE	Isolated	1	226047036	T	C	Het	TMEM63A	T-Mis	.
	1-01106	LAT	L-LOOP CORRECTED TRANSPOSITION {SL?} | L-LOOP TRANSPOSITION OF THE GREAT ARTERIES WITH VENTRICULAR SEPTAL DEFECT | MESOCARDIA | PATENT FORAMEN OVALE | PULMONARY STENOSIS, VALVAR | VENTRICULAR INVERSION (L-LOOP VENTRICLES) | VENTRICULAR SEPTAL DEFECT, MULTIPLE	Isolated	16	19883554	A	G	Het	GPRC5B	T-Mis	.
	1-01110	TOF	PULMONARY STENOSIS | PULMONARY STENOSIS, SUBVALVAR | RIGHT AORTIC ARCH WITH NORMAL BRANCHING PATTERN | TETRALOGY OF FALLOT	EC	10	50085112	G	A	Het	WDFY4	Syn	.
	1-01110	TOF	PULMONARY STENOSIS | PULMONARY STENOSIS, SUBVALVAR | RIGHT AORTIC ARCH WITH NORMAL BRANCHING PATTERN | TETRALOGY OF FALLOT	EC	2	152484339	T	C	Het	NEB	D-Mis	.
	1-01111	CTD	CORONARY BRANCHING, ANOMALOUS, LEFT | DILATED LEFT ATRIUM | DOUBLE OUTLET LEFT VENTRICLE, SUBAORTIC VENTRICULAR SEPTAL DEFECT | LEFT AORTIC ARCH WITH NORMAL BRANCHING PATTERN | PATENT DUCTUS ARTERIOSUS | PATENT FORAMEN OVALE | PULMONARY STENOSIS, VALVAR | RIGHT VENTRICULAR OUTFLOW OBSTRUCTION DUE TO ABNORMAL MUSCLE BAND(S) | SDD | VENTRICULAR SEPTAL DEFECT, MALALIGNMENT | VENTRICULAR SEPTAL DEFEC…	EC	1	879375	C	T	Het	SAMD11	LOF	Stopgain
	1-01111	CTD	CORONARY BRANCHING, ANOMALOUS, LEFT | DILATED LEFT ATRIUM | DOUBLE OUTLET LEFT VENTRICLE, SUBAORTIC VENTRICULAR SEPTAL DEFECT | LEFT AORTIC ARCH WITH NORMAL BRANCHING PATTERN | PATENT DUCTUS ARTERIOSUS | PATENT FORAMEN OVALE | PULMONARY STENOSIS, VALVAR | RIGHT VENTRICULAR OUTFLOW OBSTRUCTION DUE TO ABNORMAL MUSCLE BAND(S) | SDD | VENTRICULAR SEPTAL DEFECT, MALALIGNMENT | VENTRICULAR SEPTAL DEFEC…	EC	8	61761073	G	C	Het	CHD7	LOF	Splice
	1-01118	LVO	AORTIC ABNORMALITY | AORTIC VALVE ABNORMALITY | COARCTATION | NON-CARDIAC CONGENITAL ANATOMIC ABNORMALITIES, ABSENT | PATENT FORAMEN OVALE | TRICOMMISSURAL (TRICUSPID, TRILEAFLET, TRIFOLIATE) AORTIC VALVE | VENTRICULAR SEPTAL DEFECT	Isolated	4	72634055	C	A	Het	GC	D-Mis	.
	1-01118	LVO	AORTIC ABNORMALITY | AORTIC VALVE ABNORMALITY | COARCTATION | NON-CARDIAC CONGENITAL ANATOMIC ABNORMALITIES, ABSENT | PATENT FORAMEN OVALE | TRICOMMISSURAL (TRICUSPID, TRILEAFLET, TRIFOLIATE) AORTIC VALVE | VENTRICULAR SEPTAL DEFECT	Isolated	4	88400682	G	T	Het	SPARCL1	Syn	.
	1-01119	LAT	ATRIAL SEPTAL DEFECT, SECUNDUM | TRANSPOSITION D-LOOP WITH VENTRICULAR SEPTAL DEFECT | USUAL CORONARY ARTERIES IN D-LOOP TGA	Unknown	13	41893010	C	T	Het	NAA16	D-Mis	.
	1-01119	LAT	ATRIAL SEPTAL DEFECT, SECUNDUM | TRANSPOSITION D-LOOP WITH VENTRICULAR SEPTAL DEFECT | USUAL CORONARY ARTERIES IN D-LOOP TGA	Unknown	18	28719725	A	T	Het	DSC1	T-Mis	.
	1-01120	HLHS	AORTIC ATRESIA | HYPOPLASIA ASCENDING AORTA | HYPOPLASTIC LEFT HEART SYNDROME | HYPOPLASTIC LEFT VENTRICLE (SUBNORMAL CAVITY VOLUME) | HYPOPLASTIC MITRAL VALVE | LEFT AORTIC ARCH WITH NORMAL BRANCHING PATTERN | LV TO CORONARY FISTULAE IN HYPOPLASTIC LEFT HEART SYNDROME	Unknown	6	87969631	AG	A	Het	ZNF292	LOF	FS Del
	1-01124	HLHS	AORTIC STENOSIS - VALVAR | ENDOCARDIAL FIBROELASTOSIS | HYPOPLASTIC AORTIC ANNULUS | HYPOPLASTIC LEFT VENTRICLE (SUBNORMAL CAVITY VOLUME) | HYPOPLASTIC MITRAL VALVE | MITRAL STENOSIS, VALVAR | PATENT FORAMEN OVALE	Unknown	11	117152029	G	A	Het	RNF214	LOF	splice
	1-01124	HLHS	AORTIC STENOSIS - VALVAR | ENDOCARDIAL FIBROELASTOSIS | HYPOPLASTIC AORTIC ANNULUS | HYPOPLASTIC LEFT VENTRICLE (SUBNORMAL CAVITY VOLUME) | HYPOPLASTIC MITRAL VALVE | MITRAL STENOSIS, VALVAR | PATENT FORAMEN OVALE	Unknown	14	23312575	G	A	Het	MMP14	Syn	.
	1-01130	TOF	LEFT AORTIC ARCH WITH NORMAL BRANCHING PATTERN | TETRALOGY OF FALLOT	Isolated	2	85577196	G	A	Het	RETSAT	LOF	Stopgain
	1-01130	TOF	LEFT AORTIC ARCH WITH NORMAL BRANCHING PATTERN | TETRALOGY OF FALLOT	Isolated	22	44237697	G	T	Het	SULT4A1	Syn	.
	1-01132	OTH	ATRIAL SEPTAL DEFECT, SECUNDUM | LEFT AORTIC ARCH WITH NORMAL BRANCHING PATTERN | PARTIALLY ANOMALOUS PULMONARY VEINS	Isolated	15	34610830	G	A	Het	SLC12A6	T-Mis	.
	1-01132	OTH	ATRIAL SEPTAL DEFECT, SECUNDUM | LEFT AORTIC ARCH WITH NORMAL BRANCHING PATTERN | PARTIALLY ANOMALOUS PULMONARY VEINS	Isolated	19	12155806	T	C	Het	ZNF878	T-Mis	.
	1-01138	LVO	BICOMMISSURAL (BICUSPID, BILEAFLET, BIFOLIATE) AORTIC VALVE | COARCTATION SIMPLE (ISOLATED) | LEFT AORTIC ARCH WITH NORMAL BRANCHING PATTERN | SUPRAVALVAR MITRAL STENOSIS	Isolated	11	96117902	C	T	Het	CCDC82	T-Mis	.
	1-01138	LVO	BICOMMISSURAL (BICUSPID, BILEAFLET, BIFOLIATE) AORTIC VALVE | COARCTATION SIMPLE (ISOLATED) | LEFT AORTIC ARCH WITH NORMAL BRANCHING PATTERN | SUPRAVALVAR MITRAL STENOSIS	Isolated	17	21319049	C	A	Het	KCNJ12;KCNJ18	D-Mis	.
	1-01138	LVO	BICOMMISSURAL (BICUSPID, BILEAFLET, BIFOLIATE) AORTIC VALVE | COARCTATION SIMPLE (ISOLATED) | LEFT AORTIC ARCH WITH NORMAL BRANCHING PATTERN | SUPRAVALVAR MITRAL STENOSIS	Isolated	2	61577785	A	G	Het	USP34	T-Mis	.
	1-01141	AVC	ATRIAL SEPTAL DEFECT, SECUNDUM | MULTIPLE ATRIAL SEPTAL DEFECTS | UNBALANCED COMPLETE ATRIOVENTRICULAR CANAL, RIGHT DOMINANT	EC	19	578070	G	A	Het	BSG	T-Mis	.
	1-01149	OTH	HOLMES HEART | PATENT FORAMEN OVALE | SINGLE VENTRICLE, LEFT; DOUBLE INLET LEFT VENTRICLE	Isolated	12	52450339	C	T	Het	NR4A1	Syn	.
	1-01149	OTH	HOLMES HEART | PATENT FORAMEN OVALE | SINGLE VENTRICLE, LEFT; DOUBLE INLET LEFT VENTRICLE	Isolated	22	38328585	A	G	Het	MICALL1	T-Mis	.
	1-01149	OTH	HOLMES HEART | PATENT FORAMEN OVALE | SINGLE VENTRICLE, LEFT; DOUBLE INLET LEFT VENTRICLE	Isolated	7	100373158	C	T	Het	ZAN	Syn	.
	1-01151	CTD	DOUBLE AORTIC ARCH, LEFT ARCH DOMINANT, RIGHT ARCH PATENT | LARGE EUSTACHIAN VALVE | VASCULAR RING	Isolated	11	67942601	G	A	Het	KMT5B	T-Mis	.
	1-01151	CTD	DOUBLE AORTIC ARCH, LEFT ARCH DOMINANT, RIGHT ARCH PATENT | LARGE EUSTACHIAN VALVE | VASCULAR RING	Isolated	8	36721962	C	T	Het	KCNU1	Syn	.
	1-01153	OTH	BICUSPID PULMONARY VALVE | HYPOPLASTIC AORTIC ANNULUS | HYPOPLASTIC RIGHT VENTRICLE (SUBNORMAL CAVITY VOLUME) | LEFT AORTIC ARCH WITH NORMAL BRANCHING PATTERN | TRANSPOSITION D-LOOP WITH VENTRICULAR SEPTAL DEFECT | TRICUSPID ATRESIA WITH D-LOOP TGA AND NO PULMONARY STENOSIS (TYPE IIC) | VENTRICULAR SEPTAL DEFECT	EC	22	38894451	C	T	Het	DDX17	Syn	.
	1-01157	CTD	VENTRICULAR SEPTAL DEFECT, SINGLE	Isolated	20	44676208	C	T	Het	SLC12A5	D-Mis	.
	1-01157	CTD	VENTRICULAR SEPTAL DEFECT, SINGLE	Isolated	4	169341481	C	T	Het	DDX60L	Syn	.
	1-01157	CTD	VENTRICULAR SEPTAL DEFECT, SINGLE	Isolated	6	157454310	C	T	Het	ARID1B	Syn	.
	1-01160	OTH	PARTIALLY ANOMALOUS PULMONARY VEINS | SINUS VENOSUS SEPTAL DEFECT, INFERIOR TYPE	Isolated	16	70843885	G	A	Het	HYDIN	T-Mis	.
	1-01174	LAT	PULMONARY STENOSIS, SUBVALVAR | PULMONARY STENOSIS, VALVAR | TRANSPOSITION D-LOOP WITH VSD AND LV OUTFLOW TRACT OBSTRUCTION | VENTRICULAR SEPTAL DEFECT, MALALIGNMENT	Isolated	10	14977464	G	A	Het	DCLRE1C	Syn	.
	1-01175	LAT	DANDY-WALKER MALFORMATION | OMPHALOCELE | SINGLE KIDNEY | TETRALOGY OF FALLOT	EC	12	56092245	G	A	Het	ITGA7	D-Mis	.
	1-01176	CTD	ATRIAL SEPTAL DEFECT, SECUNDUM | CONGENITAL HIP DYSPLASIA | PULMONARY STENOSIS, VALVAR | VESICOURETERAL REFLUX	EC	12	121458801	C	T	Het	OASL	T-Mis	.
	1-01176	CTD	ATRIAL SEPTAL DEFECT, SECUNDUM | CONGENITAL HIP DYSPLASIA | PULMONARY STENOSIS, VALVAR | VESICOURETERAL REFLUX	EC	5	94956206	GC	G	Het	GPR150	LOF	FS Del
	1-01176	CTD	ATRIAL SEPTAL DEFECT, SECUNDUM | CONGENITAL HIP DYSPLASIA | PULMONARY STENOSIS, VALVAR | VESICOURETERAL REFLUX	EC	7	43917320	C	T	Het	URGCP	T-Mis	.
	1-01183	ASD	ATRIAL SEPTAL DEFECT, SECUNDUM	NDD	16	703378	C	T	Het	WDR90	T-Mis	.
	1-01184	LAT	COMMON ATRIUM | HETEROTAXY | LSVC - NON COMMUNICATING WITH RSVC | MITRAL ATRESIA | PULMONARY STENOSIS | PULMONARY STENOSIS, SUBVALVAR | PULMONARY STENOSIS, VALVAR | SINGLE LEFT CORONARY | SINGLE VENTRICLE, RIGHT | UNOBSTRUCTED TOTALLY ANOMALOUS PULMONARY VENOUS CONNECTION	EC	1	43738622	C	T	Het	TMEM125	Syn	.
	1-01184	LAT	COMMON ATRIUM | HETEROTAXY | LSVC - NON COMMUNICATING WITH RSVC | MITRAL ATRESIA | PULMONARY STENOSIS | PULMONARY STENOSIS, SUBVALVAR | PULMONARY STENOSIS, VALVAR | SINGLE LEFT CORONARY | SINGLE VENTRICLE, RIGHT | UNOBSTRUCTED TOTALLY ANOMALOUS PULMONARY VENOUS CONNECTION	EC	19	36364547	C	T	Het	APLP1	T-Mis	.
	1-01190	LAT	L-LOOP TRANSPOSITION OF THE GREAT VESSELS | SINGLE VENTRICLE, LEFT; DOUBLE INLET LEFT VENTRICLE | VENTRICULAR INVERSION (L-LOOP VENTRICLES)	Isolated	11	108129798	G	A	Het	ATM	T-Mis	.
	1-01190	LAT	L-LOOP TRANSPOSITION OF THE GREAT VESSELS | SINGLE VENTRICLE, LEFT; DOUBLE INLET LEFT VENTRICLE | VENTRICULAR INVERSION (L-LOOP VENTRICLES)	Isolated	2	64779393	G	T	Het	AFTPH	T-Mis	.
	1-01191	CTD	ATRIAL SEPTAL DEFECT, SECUNDUM | DORV, VENTRICULAR DEFECT COMMITTED TO AORTA | LSVC TO CORONARY SINUS | PULMONARY STENOSIS, VALVAR	EC	11	130332083	G	A	Het	ADAMTS15	T-Mis	.
	1-01191	CTD	ATRIAL SEPTAL DEFECT, SECUNDUM | DORV, VENTRICULAR DEFECT COMMITTED TO AORTA | LSVC TO CORONARY SINUS | PULMONARY STENOSIS, VALVAR	EC	20	20013808	G	A	Het	NAA20	D-Mis	.
	1-01191	CTD	ATRIAL SEPTAL DEFECT, SECUNDUM | DORV, VENTRICULAR DEFECT COMMITTED TO AORTA | LSVC TO CORONARY SINUS | PULMONARY STENOSIS, VALVAR	EC	5	150042556	C	A	Het	MYOZ3	T-Mis	.
	1-01193	CTD	DYSPLASTIC TRICUSPID VALVE | PATENT FORAMEN OVALE | PULMONARY ATRESIA, INTACT VENTRICULAR SEPTUM	Isolated	3	9776307	C	G	Het	BRPF1	T-Mis	.
	1-01193	CTD	DYSPLASTIC TRICUSPID VALVE | PATENT FORAMEN OVALE | PULMONARY ATRESIA, INTACT VENTRICULAR SEPTUM	Isolated	6	36823774	C	T	Het	PPIL1	T-Mis	.
	1-01193	CTD	DYSPLASTIC TRICUSPID VALVE | PATENT FORAMEN OVALE | PULMONARY ATRESIA, INTACT VENTRICULAR SEPTUM	Isolated	8	145133740	G	A	Het	EXOSC4	D-Mis	.
	1-01197	LAT	ABSENCE OF THE SUPRARENAL INFERIOR VENA CAVA WITH AZYGOUS CONTINUATION | COMMON ATRIUM | LEFT SIDED AZYGOS | LSVC TO CORONARY SINUS | POLYSPLENIA SYNDROME (LEFT ISOMERISM) | SINGLE VENTRICLE COMPRISED OF MOSTLY RIGHT VENTRICLE | SINGLE VENTRICLE IN HETEROTAXY SYNDROME	Isolated	17	48187344	G	A	Het	PDK2	Syn	.
	1-01207	CTD	PULMONARY STENOSIS, VALVAR	Unknown	14	105414953	C	T	Het	AHNAK2	T-Mis	.
	1-01218	OTH	PARTIALLY ANOMALOUS PULMONARY VEINS | SINUS VENOSUS SEPTAL DEFECT, SUPERIOR TYPE	Isolated	22	22041994	C	G	Het	PPIL2	T-Mis	.
	1-01221	HLHS	AORTIC STENOSIS - VALVAR | ENDOCARDIAL FIBROELASTOSIS | HYPOPLASTIC AORTIC ANNULUS | HYPOPLASTIC LEFT VENTRICLE (SUBNORMAL CAVITY VOLUME) | MITRAL STENOSIS | PATENT FORAMEN OVALE	Unknown	7	158826927	G	A	Het	VIPR2	Syn	.
	1-01230	ASD	ATRIAL SEPTAL DEFECT, SECUNDUM	EC	1	45469396	C	T	Het	HECTD3	T-Mis	.
	1-01230	ASD	ATRIAL SEPTAL DEFECT, SECUNDUM	EC	7	35077495	G	T	Het	DPY19L1	T-Mis	.
	1-01234	CTD	DYSPLASTIC TRICUSPID VALVE | HYPOPLASTIC PULMONARY ANNULUS | PATENT FORAMEN OVALE | PULMONARY STENOSIS, VALVAR | VENTRICULAR SEPTAL DEFECT, MEMBRANOUS	EC	22	45198043	GAGTA	G	Het	ARHGAP8;PRR5-ARHGAP8	LOF	FS Del
	1-01241	LAT	ATRIAL SEPTAL DEFECT, SECUNDUM | BILATERALLY ABSENT SUBARTERIAL CONUS | HYPOPLASTIC RIGHT VENTRICLE (SUBNORMAL CAVITY VOLUME) | L-LOOP TRANSPOSITION OF THE GREAT VESSELS | OVERRIDING AORTIC VALVE | TRICUSPID ATRESIA WITH L-LOOP TGA(NO AS OR PS) TYPE IIIC | VENTRICULAR INVERSION (L-LOOP VENTRICLES) | VENTRICULAR SEPTAL DEFECT	Isolated	22	18918553	A	G	Het	LOC102724788;PRODH	Syn	.
	1-01244	LVO	BICOMMISSURAL (BICUSPID, BILEAFLET) AORTIC VALVE, RIGHT-LEFT FUSION | COARCTATION | LEFT AORTIC ARCH WITH NORMAL BRANCHING PATTERN | PARTIALLY ANOMALOUS PULMONARY VEINS	Isolated	1	109737118	G	A	Het	KIAA1324	T-Mis	.
	1-01244	LVO	BICOMMISSURAL (BICUSPID, BILEAFLET) AORTIC VALVE, RIGHT-LEFT FUSION | COARCTATION | LEFT AORTIC ARCH WITH NORMAL BRANCHING PATTERN | PARTIALLY ANOMALOUS PULMONARY VEINS	Isolated	2	1426887	C	T	Het	TPO	Syn	.
	1-01254	LVO	AORTIC STENOSIS - VALVAR | BICOMMISSURAL (BICUSPID, BILEAFLET) AORTIC VALVE, RIGHT-LEFT FUSION | COARCTATION | LEFT AORTIC ARCH WITH NORMAL BRANCHING PATTERN	Isolated	11	48238491	G	A	Het	OR4B1	T-Mis	.
	1-01254	LVO	AORTIC STENOSIS - VALVAR | BICOMMISSURAL (BICUSPID, BILEAFLET) AORTIC VALVE, RIGHT-LEFT FUSION | COARCTATION | LEFT AORTIC ARCH WITH NORMAL BRANCHING PATTERN	Isolated	13	53216637	T	A	Het	HNRNPA1L2	T-Mis	.
	1-01255	LAT	ATRIAL SEPTAL DEFECT | TRANSPOSITION D-LOOP WITH INTACT VENTRICULAR SEPTUM	Unknown	17	15965142	C	T	Het	NCOR1	Syn	.
	1-01256	OTH	HYPOPLASTIC RIGHT VENTRICLE (SUBNORMAL CAVITY VOLUME) | PULMONARY STENOSIS | TRICUSPID ATRESIA + PS OR SMALL VSD (IB) | VENTRICULAR SEPTAL DEFECT RESTRICTIVE	EC	1	19441940	C	T	Het	UBR4	T-Mis	.
	1-01260	HLHS	AORTIC ATRESIA | ATRIAL SEPTAL DEFECT, SECUNDUM | HYPOPLASTIC LEFT HEART SYNDROME | MITRAL ATRESIA	Isolated	12	95927820	C	A	Het	USP44	T-Mis	.
	1-01265	LAT	CIRCUMFLEX FROM RIGHT IN D-LOOP TGA | LEFT AORTIC ARCH WITH NORMAL BRANCHING PATTERN | TRANSPOSITION D-LOOP WITH INTACT VENTRICULAR SEPTUM	Unknown	19	58758077	G	A	Het	ZNF544	T-Mis	.
	1-01273	OTH	ATRIAL SEPTAL DEFECT, SECUNDUM | LEFT AORTIC ARCH WITH NORMAL BRANCHING PATTERN | PARTIALLY ANOMALOUS PULMONARY VEINS | SINUS VENOSUS SEPTAL DEFECT, SUPERIOR TYPE	Isolated	16	28842291	C	T	Het	ATXN2L	T-Mis	.
	1-01273	OTH	ATRIAL SEPTAL DEFECT, SECUNDUM | LEFT AORTIC ARCH WITH NORMAL BRANCHING PATTERN | PARTIALLY ANOMALOUS PULMONARY VEINS | SINUS VENOSUS SEPTAL DEFECT, SUPERIOR TYPE	Isolated	6	139097233	G	A	Het	CCDC28A	Syn	.
	1-01274	ASD	ATRIAL SEPTAL DEFECT, SECUNDUM | RIGHT VENTRICULAR VOLUME OVERLOAD	Unknown	9	108072065	G	A	Het	SLC44A1	D-Mis	.
	1-01274	ASD	ATRIAL SEPTAL DEFECT, SECUNDUM | RIGHT VENTRICULAR VOLUME OVERLOAD	Unknown	9	78784741	A	C	Het	PCSK5	T-Mis	.
	1-01281	CTD	ATRIAL SEPTAL DEFECT, SECUNDUM | BICUSPID PULMONARY VALVE | DOUBLE OUTLET RIGHT VENTRICLE | HYPOPLASTIC MAIN PULMONARY ARTERY | LSVC TO CORONARY SINUS | PULMONARY STENOSIS | PULMONARY STENOSIS, SUBVALVAR | PULMONARY STENOSIS, VALVAR	EC	16	4949351	G	A	Het	PPL	D-Mis	.
	1-01291	TOF	CORONARY BRANCHING, ANOMALOUS, LEFT | LEFT AORTIC ARCH WITH NORMAL BRANCHING PATTERN | PULMONARY STENOSIS, SUBVALVAR | PULMONARY STENOSIS, VALVAR | TETRALOGY OF FALLOT | VENTRICULAR SEPTAL DEFECT, MALALIGNMENT	Isolated	18	19997269	G	C	Het	CTAGE1	T-Mis	.
	1-01293	HLHS	AORTIC ATRESIA | ATRIAL SEPTAL DEFECT | HYPOPLASTIC LEFT HEART SYNDROME | MITRAL ATRESIA	Unknown	14	104202499	C	T	Het	PPP1R13B	Syn	.
	1-01293	HLHS	AORTIC ATRESIA | ATRIAL SEPTAL DEFECT | HYPOPLASTIC LEFT HEART SYNDROME | MITRAL ATRESIA	Unknown	14	105707748	G	A	Het	BRF1	D-Mis	.
	1-01296	HLHS	AORTIC ATRESIA | HEART DISEASE (UNLISTED) | HYPOPLASIA ASCENDING AORTA | HYPOPLASTIC LEFT HEART SYNDROME | HYPOPLASTIC LEFT VENTRICLE (SUBNORMAL CAVITY VOLUME) | MITRAL ATRESIA | PATENT FORAMEN OVALE | TUBULAR HYPOPLASIA OF AORTA	Isolated	1	237052582	C	T	Het	MTR	D-Mis	.
	1-01296	HLHS	AORTIC ATRESIA | HEART DISEASE (UNLISTED) | HYPOPLASIA ASCENDING AORTA | HYPOPLASTIC LEFT HEART SYNDROME | HYPOPLASTIC LEFT VENTRICLE (SUBNORMAL CAVITY VOLUME) | MITRAL ATRESIA | PATENT FORAMEN OVALE | TUBULAR HYPOPLASIA OF AORTA	Isolated	3	182591722	A	G	Het	ATP11B	T-Mis	.
	1-01296	HLHS	AORTIC ATRESIA | HEART DISEASE (UNLISTED) | HYPOPLASIA ASCENDING AORTA | HYPOPLASTIC LEFT HEART SYNDROME | HYPOPLASTIC LEFT VENTRICLE (SUBNORMAL CAVITY VOLUME) | MITRAL ATRESIA | PATENT FORAMEN OVALE | TUBULAR HYPOPLASIA OF AORTA	Isolated	4	55968595	C	T	Het	KDR	T-Mis	.
	1-01298	ASD	ATRIAL SEPTAL DEFECT, SECUNDUM | LEFT AORTIC ARCH WITH NORMAL BRANCHING PATTERN	Isolated	5	19473719	G	T	Het	CDH18	Syn	.
	1-01298	ASD	ATRIAL SEPTAL DEFECT, SECUNDUM | LEFT AORTIC ARCH WITH NORMAL BRANCHING PATTERN	Isolated	8	87163770	G	T	Het	ATP6V0D2	LOF	splice
	1-01301	TOF	ATRIAL SEPTAL DEFECT, ATYPICAL | DISCONTINUITY OF PULMONARY ARTERIES | HYPOPLASTIC PULMONARY ANNULUS | PULMONARY STENOSIS | TETRALOGY OF FALLOT | VENTRICULAR SEPTAL DEFECT, SINGLE | VENTRICULAR SEPTAL DEFECT, SUBPULMONARY OR CONAL	EC	12	83250817	C	G	Het	TMTC2	T-Mis	.
	1-01301	TOF	ATRIAL SEPTAL DEFECT, ATYPICAL | DISCONTINUITY OF PULMONARY ARTERIES | HYPOPLASTIC PULMONARY ANNULUS | PULMONARY STENOSIS | TETRALOGY OF FALLOT | VENTRICULAR SEPTAL DEFECT, SINGLE | VENTRICULAR SEPTAL DEFECT, SUBPULMONARY OR CONAL	EC	6	10913128	C	T	Het	SYCP2L	T-Mis	.
	1-01312	TOF	PULMONARY STENOSIS, SUBVALVAR | PULMONARY STENOSIS, VALVAR | RIGHT AORTIC ARCH WITH NORMAL BRANCHING PATTERN | TETRALOGY OF FALLOT | VENTRICULAR SEPTAL DEFECT, MALALIGNMENT | VENTRICULAR SEPTAL DEFECT, MULTIPLE | VENTRICULAR SEPTAL DEFECT, MUSCULAR	Unknown	2	180047900	C	T	Het	SESTD1	T-Mis	.
	1-01313	LAT	INTRAMURAL LEFT CORONARY ARTERY IN D-LOOP TGA | TRANSPOSITION D-LOOP WITH VENTRICULAR SEPTAL DEFECT	Isolated	11	61131971	A	C	Het	TMEM138	T-Mis	.
	1-01315	OTH	ABERRANT LEFT SUBCLAVIAN ARTERY | ABNORMAL BRANCHING RIGHT AORTIC ARCH | RETRO-AORTIC INNOMINATE VEIN | VASCULAR RING	Isolated	1	111216332	CG	C	Het	KCNA3	LOF	FS Del
	1-01315	OTH	ABERRANT LEFT SUBCLAVIAN ARTERY | ABNORMAL BRANCHING RIGHT AORTIC ARCH | RETRO-AORTIC INNOMINATE VEIN | VASCULAR RING	Isolated	11	111953229	C	T	Het	NKAPD1	T-Mis	.
	1-01315	OTH	ABERRANT LEFT SUBCLAVIAN ARTERY | ABNORMAL BRANCHING RIGHT AORTIC ARCH | RETRO-AORTIC INNOMINATE VEIN | VASCULAR RING	Isolated	11	209460	C	T	Het	RIC8A	Syn	.
	1-01315	OTH	ABERRANT LEFT SUBCLAVIAN ARTERY | ABNORMAL BRANCHING RIGHT AORTIC ARCH | RETRO-AORTIC INNOMINATE VEIN | VASCULAR RING	Isolated	18	3450505	T	A	Het	TGIF1	LOF	splice
	1-01315	OTH	ABERRANT LEFT SUBCLAVIAN ARTERY | ABNORMAL BRANCHING RIGHT AORTIC ARCH | RETRO-AORTIC INNOMINATE VEIN | VASCULAR RING	Isolated	7	129479125	T	C	Het	UBE2H	D-Mis	.
	1-01325	OTH	HYPOPLASTIC LEFT PULMONARY ARTERY | HYPOPLASTIC RIGHT VENTRICLE (SUBNORMAL CAVITY VOLUME) | PATENT FORAMEN OVALE | PULMONARY ATRESIA CONGENITAL | TRICUSPID ATRESIA + PULMONARY ATRESIA (IA) | VENTRICULAR SEPTAL DEFECT, SUBPULMONARY OR CONAL	Unknown	5	169812442	T	C	Het	KCNMB1	T-Mis	.
	1-01327	LAT	ATRIAL SEPTAL DEFECT, SECUNDUM | TRANSPOSITION D-LOOP WITH INTACT VENTRICULAR SEPTUM	Unknown	16	87742022	C	T	Het	KLHDC4	T-Mis	.
	1-01327	LAT	ATRIAL SEPTAL DEFECT, SECUNDUM | TRANSPOSITION D-LOOP WITH INTACT VENTRICULAR SEPTUM	Unknown	7	106799901	T	C	Het	PRKAR2B	Syn	.
	1-01327	LAT	ATRIAL SEPTAL DEFECT, SECUNDUM | TRANSPOSITION D-LOOP WITH INTACT VENTRICULAR SEPTUM	Unknown	8	146002914	C	T	Het	ZNF34	T-Mis	.
	1-01334	LAT	DEXTROCARDIA | DORV + AVSD (AV CANAL) | HYPOPLASTIC LEFT VENTRICLE (SUBNORMAL CAVITY VOLUME) | LEFT AORTIC ARCH | MITRAL ATRESIA	NDD&EC	11	128350165	G	GAA	Het	ETS1	LOF	FS Ins
	1-01336	CTD	HYPOPLASTIC LEFT PULMONARY ARTERY | PULMONARY STENOSIS, VALVAR	Unknown	19	13323539	T	C	Het	CACNA1A	D-Mis	.
	1-01341	TOF	ATRIAL SEPTAL DEFECT, SECUNDUM | LEFT PULMONARY ARTERY STENOSIS, CENTRAL | RIGHT AORTIC ARCH WITH NORMAL BRANCHING PATTERN | TETRALOGY OF FALLOT	Unknown	21	43543213	G	A	Het	UMODL1	D-Mis	.
	1-01341	TOF	ATRIAL SEPTAL DEFECT, SECUNDUM | LEFT PULMONARY ARTERY STENOSIS, CENTRAL | RIGHT AORTIC ARCH WITH NORMAL BRANCHING PATTERN | TETRALOGY OF FALLOT	Unknown	3	52522475	C	T	Het	NISCH	Syn	.
	1-01341	TOF	ATRIAL SEPTAL DEFECT, SECUNDUM | LEFT PULMONARY ARTERY STENOSIS, CENTRAL | RIGHT AORTIC ARCH WITH NORMAL BRANCHING PATTERN | TETRALOGY OF FALLOT	Unknown	8	126093921	A	T	Het	WASHC5	D-Mis	.
	1-01346	LAT	TRANSPOSITION D-LOOP WITH VENTRICULAR SEPTAL DEFECT | USUAL CORONARY ARTERIES IN D-LOOP TGA	Isolated	22	30416541	A	G	Het	MTMR3	D-Mis	.
	1-01357	LAT	ABSENCE OF THE SUPRARENAL INFERIOR VENA CAVA WITH AZYGOUS CONTINUATION | ANOMALOUS HEPATIC VENOUS DRAINAGE OR CONNECTION | AORTIC VALVE POSITION RELATIVE TO THE PULMONARY VALVE, LEFT AND ANTERIOR | COMMON ATRIUM | HETEROTAXY | HYPOPLASTIC MAIN PULMONARY ARTERY | LEFT SUPERIOR VENA CAVA ENTERING LEFT ATRIUM | PARTIALLY ANOMALOUS PULMONARY VEINS | PATENT DUCTUS ARTERIOSUS | POLYSPLENIA SYNDROME (LE…	Isolated	14	95090018	T	A	Het	SERPINA3	T-Mis	.
	1-01360	LVO	BICOMMISSURAL (BICUSPID, BILEAFLET, BIFOLIATE) AORTIC VALVE | COARCTATION | LEFT AORTIC ARCH	NDD	11	72005096	C	T	Het	CLPB	Syn	.
	1-01360	LVO	BICOMMISSURAL (BICUSPID, BILEAFLET, BIFOLIATE) AORTIC VALVE | COARCTATION | LEFT AORTIC ARCH	NDD	20	44519356	C	G	Het	NEURL2	T-Mis	.
	1-01364	LVO	ATRIAL SEPTAL DEFECT, SECUNDUM | BICUSPID PULMONARY VALVE | HYPOPLASTIC PULMONARY ANNULUS | LEFT AORTIC ARCH WITH NORMAL BRANCHING PATTERN | PULMONARY STENOSIS, RIGHT | PULMONARY STENOSIS, SUPRAVALVAR | PULMONARY STENOSIS, VALVAR	Unknown	12	113496004	C	T	Het	DTX1	T-Mis	.
	1-01364	LVO	ATRIAL SEPTAL DEFECT, SECUNDUM | BICUSPID PULMONARY VALVE | HYPOPLASTIC PULMONARY ANNULUS | LEFT AORTIC ARCH WITH NORMAL BRANCHING PATTERN | PULMONARY STENOSIS, RIGHT | PULMONARY STENOSIS, SUPRAVALVAR | PULMONARY STENOSIS, VALVAR	Unknown	15	33359326	C	A	Het	FMN1	T-Mis	.
	1-01364	LVO	ATRIAL SEPTAL DEFECT, SECUNDUM | BICUSPID PULMONARY VALVE | HYPOPLASTIC PULMONARY ANNULUS | LEFT AORTIC ARCH WITH NORMAL BRANCHING PATTERN | PULMONARY STENOSIS, RIGHT | PULMONARY STENOSIS, SUPRAVALVAR | PULMONARY STENOSIS, VALVAR	Unknown	3	52029089	G	T	Het	RPL29	T-Mis	.
	1-01365	TOF	TETRALOGY OF FALLOT	EC	20	34582995	G	T	Het	CNBD2	Syn	.
	1-01365	TOF	TETRALOGY OF FALLOT	EC	22	39117783	G	A	Het	GTPBP1	D-Mis	.
	1-01370	HLHS	AORTIC ARCH HYPOPLASIA | AORTIC ATRESIA | ATRIAL SEPTAL DEFECT, SECUNDUM | DYSPLASTIC TRICUSPID VALVE | HYPOPLASIA ASCENDING AORTA | HYPOPLASTIC LEFT HEART SYNDROME | HYPOPLASTIC LEFT VENTRICLE (SUBNORMAL CAVITY VOLUME) | LEFT AORTIC ARCH WITH NORMAL BRANCHING PATTERN | MALPOSITIONED ATRIAL SEPTUM (WITH OR WITHOUT PAPVC) | MITRAL ATRESIA	EC	4	56730507	C	T	Het	EXOC1	T-Mis	.
	1-01371	LAT	PULMONARY STENOSIS, SUBVALVAR | TRANSPOSITION D-LOOP | TRANSPOSITION D-LOOP WITH VENTRICULAR SEPTAL DEFECT | VENTRICULAR SEPTAL DEFECT, MALALIGNMENT	EC	17	11550420	C	T	Het	DNAH9	T-Mis	.
	1-01372	LAT	ATRIAL SEPTAL DEFECT, SECUNDUM | DEXTROCARDIA | HYPOPLASTIC RIGHT PULMONARY ARTERY | LSVC TO CORONARY SINUS | PATENT DUCTUS ARTERIOSUS | PATENT FORAMEN OVALE | PULMONARY ARTERY SLING, ORIGIN OF THE LPA FROM THE RPA	EC	6	147635051	A	C	Het	STXBP5	T-Mis	.
	1-01384	TOF	LEFT AORTIC ARCH | TETRALOGY OF FALLOT	NDD&EC	11	124626144	C	G	Het	ESAM	T-Mis	.
	1-01384	TOF	LEFT AORTIC ARCH | TETRALOGY OF FALLOT	NDD&EC	16	74760124	T	C	Het	FA2H	Syn	.
	1-01384	TOF	LEFT AORTIC ARCH | TETRALOGY OF FALLOT	NDD&EC	9	139412215	A	T	Het	NOTCH1	D-Mis	.
	1-01384	TOF	LEFT AORTIC ARCH | TETRALOGY OF FALLOT	NDD&EC	X	148037626	C	G	Het	AFF2	T-Mis	.
	1-01385	HLHS	AORTIC ARCH HYPOPLASIA | AORTIC ATRESIA | HYPOPLASIA ASCENDING AORTA | HYPOPLASTIC LEFT HEART SYNDROME | HYPOPLASTIC LEFT VENTRICLE (SUBNORMAL CAVITY VOLUME) | HYPOPLASTIC MITRAL VALVE | MITRAL STENOSIS | PATENT FORAMEN OVALE | TUBULAR HYPOPLASIA OF AORTA + COARCTATION	Isolated	19	10823667	A	T	Het	QTRT1	T-Mis	.
	1-01385	HLHS	AORTIC ARCH HYPOPLASIA | AORTIC ATRESIA | HYPOPLASIA ASCENDING AORTA | HYPOPLASTIC LEFT HEART SYNDROME | HYPOPLASTIC LEFT VENTRICLE (SUBNORMAL CAVITY VOLUME) | HYPOPLASTIC MITRAL VALVE | MITRAL STENOSIS | PATENT FORAMEN OVALE | TUBULAR HYPOPLASIA OF AORTA + COARCTATION	Isolated	6	96651187	C	T	Het	FUT9	Syn	.
	1-01385	HLHS	AORTIC ARCH HYPOPLASIA | AORTIC ATRESIA | HYPOPLASIA ASCENDING AORTA | HYPOPLASTIC LEFT HEART SYNDROME | HYPOPLASTIC LEFT VENTRICLE (SUBNORMAL CAVITY VOLUME) | HYPOPLASTIC MITRAL VALVE | MITRAL STENOSIS | PATENT FORAMEN OVALE | TUBULAR HYPOPLASIA OF AORTA + COARCTATION	Isolated	9	15744466	T	C	Het	CCDC171	T-Mis	.
	1-01386	ASD	ATRIAL SEPTAL DEFECT, SECUNDUM | LEFT AORTIC ARCH WITH NORMAL BRANCHING PATTERN	Isolated	17	1562007	A	G	Het	PRPF8	D-Mis	.
	1-01392	HLHS	AORTIC ARCH HYPOPLASIA | AORTIC ATRESIA | AORTOPULMONARY COLLATERAL ARTERY | HYPOPLASIA ASCENDING AORTA | HYPOPLASTIC LEFT HEART SYNDROME | LEFT AORTIC ARCH WITH NORMAL BRANCHING PATTERN | LSVC TO CORONARY SINUS | MALPOSITIONED ATRIAL SEPTUM (WITH OR WITHOUT PAPVC) | MITRAL ATRESIA	NDD&EC	16	67316195	G	A	Het	PLEKHG4	T-Mis	.
	1-01394	CTD	VENTRICULAR SEPTAL DEFECT, MEMBRANOUS	EC	10	28906676	C	T	Het	WAC	LOF	StopGain
	1-01394	CTD	VENTRICULAR SEPTAL DEFECT, MEMBRANOUS	EC	4	79461787	C	T	Het	FRAS1	T-Mis	.
	1-01401	HLHS	ABERRANT RIGHT SUBCLAVIAN ARTERY | ABNORMAL BRANCHING LEFT AORTIC ARCH | BICOMMISSURAL (BICUSPID, BILEAFLET) AORTIC VALVE, RIGHT-LEFT FUSION | HYPOPLASIA ASCENDING AORTA | HYPOPLASTIC AORTIC ANNULUS | HYPOPLASTIC LEFT HEART SYNDROME | HYPOPLASTIC LEFT VENTRICLE (SUBNORMAL CAVITY VOLUME) | HYPOPLASTIC MITRAL VALVE | LSVC TO CORONARY SINUS | SHONES SYNDROME COMBINATION COARC,VSD,ABN MIT + AO VAL | …	Unknown	4	74365867	T	C	Het	AFM	Syn	.
	1-01405	AVC	AORTIC STENOSIS - VALVAR | ATRIAL SEPTAL DEFECT, SECUNDUM | ENDOCARDIAL CUSHION DEFECT | HYPOPLASTIC MITRAL VALVE | OSTIUM PRIMUM ATRIAL SEPTAL DEFECT, BALANCED | PULMONARY STENOSIS, SUBVALVAR | PULMONARY STENOSIS, VALVAR | TRICOMMISSURAL (TRICUSPID, TRILEAFLET, TRIFOLIATE) AORTIC VALVE	NDD&EC	2	39250275	A	G	Het	SOS1	D-Mis	.
	1-01405	AVC	AORTIC STENOSIS - VALVAR | ATRIAL SEPTAL DEFECT, SECUNDUM | ENDOCARDIAL CUSHION DEFECT | HYPOPLASTIC MITRAL VALVE | OSTIUM PRIMUM ATRIAL SEPTAL DEFECT, BALANCED | PULMONARY STENOSIS, SUBVALVAR | PULMONARY STENOSIS, VALVAR | TRICOMMISSURAL (TRICUSPID, TRILEAFLET, TRIFOLIATE) AORTIC VALVE	NDD&EC	3	186518949	T	G	Het	RFC4	T-Mis	.
	1-01406	TOF	HYPOPLASTIC MAIN PULMONARY ARTERY | RIGHT AORTIC ARCH | TETRALOGY OF FALLOT	EC	17	27614480	C	T	Het	NUFIP2	T-Mis	.
	1-01407	LAT	COARCTATION | DOUBLE OUTLET RIGHT VENTRICLE | HYPOPLASTIC LEFT VENTRICLE (SUBNORMAL CAVITY VOLUME) | MITRAL ATRESIA | PATENT FORAMEN OVALE | TRANSPOSITION D-LOOP | VENTRICULAR SEPTAL DEFECT RESTRICTIVE	EC	1	247464203	T	C	Het	ZNF496	T-Mis	.
	1-01407	LAT	COARCTATION | DOUBLE OUTLET RIGHT VENTRICLE | HYPOPLASTIC LEFT VENTRICLE (SUBNORMAL CAVITY VOLUME) | MITRAL ATRESIA | PATENT FORAMEN OVALE | TRANSPOSITION D-LOOP | VENTRICULAR SEPTAL DEFECT RESTRICTIVE	EC	11	122931315	C	A	Het	HSPA8	T-Mis	.
	1-01407	LAT	COARCTATION | DOUBLE OUTLET RIGHT VENTRICLE | HYPOPLASTIC LEFT VENTRICLE (SUBNORMAL CAVITY VOLUME) | MITRAL ATRESIA | PATENT FORAMEN OVALE | TRANSPOSITION D-LOOP | VENTRICULAR SEPTAL DEFECT RESTRICTIVE	EC	12	19472976	A	C	Het	PLEKHA5	T-Mis	.
	1-01407	LAT	COARCTATION | DOUBLE OUTLET RIGHT VENTRICLE | HYPOPLASTIC LEFT VENTRICLE (SUBNORMAL CAVITY VOLUME) | MITRAL ATRESIA | PATENT FORAMEN OVALE | TRANSPOSITION D-LOOP | VENTRICULAR SEPTAL DEFECT RESTRICTIVE	EC	20	32891054	T	C	Het	AHCY	T-Mis	.
	1-01408	TOF	ATRIAL SEPTAL DEFECT | HYPOPLASTIC PULMONARY ANNULUS | LEFT AORTIC ARCH WITH NORMAL BRANCHING PATTERN | PULMONARY STENOSIS, SUBVALVAR | PULMONARY STENOSIS, VALVAR | TETRALOGY OF FALLOT | VENTRICULAR SEPTAL DEFECT, MALALIGNMENT	Isolated	1	230903389	C	G	Het	CAPN9	Syn	.
	1-01411	LVO	AORTIC STENOSIS - VALVAR | HYPOPLASTIC MITRAL VALVE | PATENT FORAMEN OVALE | UNICOMMISSURAL (UNICUSPID, UNILEAFLET, UNIFOLIATE) AORTIC VALVE	Isolated	6	76583013	T	C	Het	MYO6	Syn	.
	1-01411	LVO	AORTIC STENOSIS - VALVAR | HYPOPLASTIC MITRAL VALVE | PATENT FORAMEN OVALE | UNICOMMISSURAL (UNICUSPID, UNILEAFLET, UNIFOLIATE) AORTIC VALVE	Isolated	7	37989949	C	T	Het	EPDR1	T-Mis	.
	1-01412	HLHS	AORTIC ATRESIA | ATRIAL SEPTAL DEFECT | HYPOPLASTIC LEFT HEART SYNDROME | MITRAL ATRESIA	NDD	11	78413327	C	T	Het	TENM4	D-Mis	.
	1-01413	CTD	ATRIAL SEPTAL DEFECT, SECUNDUM | DOUBLE OUTLET RIGHT VENTRICLE | HYPOPLASTIC MAIN PULMONARY ARTERY | LSVC TO CORONARY SINUS | PULMONARY STENOSIS | PULMONARY STENOSIS, BRANCH PULMONARY ARTERY | PULMONARY STENOSIS, SUBVALVAR | RIGHT AORTIC ARCH WITH NORMAL BRANCHING PATTERN	EC	X	41203570	C	T	Het	DDX3X	T-Mis	.
	1-01416	CTD	HYPOPLASTIC RIGHT VENTRICLE (SUBNORMAL CAVITY VOLUME) | PATENT FORAMEN OVALE | PULMONARY ATRESIA, INTACT VENTRICULAR SEPTUM	EC	11	1586996	G	A	Het	DUSP8	T-Mis	.
	1-01416	CTD	HYPOPLASTIC RIGHT VENTRICLE (SUBNORMAL CAVITY VOLUME) | PATENT FORAMEN OVALE | PULMONARY ATRESIA, INTACT VENTRICULAR SEPTUM	EC	20	21493061	C	A	Het	NKX2-2	T-Mis	.
	1-01428	LAT	RESTRICTIVE PATENT FORAMEN OVALE | TRANSPOSITION D-LOOP WITH INTACT VENTRICULAR SEPTUM | USUAL CORONARY ARTERIES IN D-LOOP TGA	Unknown	15	58254257	T	TG	Het	ALDH1A2	LOF	FS Ins
	1-01428	LAT	RESTRICTIVE PATENT FORAMEN OVALE | TRANSPOSITION D-LOOP WITH INTACT VENTRICULAR SEPTUM | USUAL CORONARY ARTERIES IN D-LOOP TGA	Unknown	7	31682968	A	G	Het	ITPRID1	T-Mis	.
	1-01430	ASD	ATRIAL SEPTAL DEFECT, SECUNDUM | LEFT AORTIC ARCH WITH NORMAL BRANCHING PATTERN	Isolated	12	49666983	C	T	Het	TUBA1C	Syn	.
	1-01430	ASD	ATRIAL SEPTAL DEFECT, SECUNDUM | LEFT AORTIC ARCH WITH NORMAL BRANCHING PATTERN	Isolated	18	9524705	C	T	Het	RALBP1	Syn	.
	1-01430	ASD	ATRIAL SEPTAL DEFECT, SECUNDUM | LEFT AORTIC ARCH WITH NORMAL BRANCHING PATTERN	Isolated	2	55143995	A	C	Het	EML6	T-Mis	.
	1-01430	ASD	ATRIAL SEPTAL DEFECT, SECUNDUM | LEFT AORTIC ARCH WITH NORMAL BRANCHING PATTERN	Isolated	3	44867616	G	C	Het	KIF15	T-Mis	.
	1-01430	ASD	ATRIAL SEPTAL DEFECT, SECUNDUM | LEFT AORTIC ARCH WITH NORMAL BRANCHING PATTERN	Isolated	4	6382761	T	C	Het	PPP2R2C	T-Mis	.
	1-01430	ASD	ATRIAL SEPTAL DEFECT, SECUNDUM | LEFT AORTIC ARCH WITH NORMAL BRANCHING PATTERN	Isolated	6	27879474	T	C	Het	OR2B2	Syn	.
	1-01432	LAT	BICUSPID PULMONARY VALVE | LEFT AORTIC ARCH WITH NORMAL BRANCHING PATTERN | TRANSPOSITION D-LOOP WITH VENTRICULAR SEPTAL DEFECT | USUAL CORONARY ARTERIES IN D-LOOP TGA | VENTRICULAR SEPTAL DEFECT, MUSCULAR	Isolated	3	49159236	G	A	Het	LAMB2	T-Mis	.
	1-01435	TOF	HYPOPLASTIC LEFT PULMONARY ARTERY | HYPOPLASTIC MAIN PULMONARY ARTERY | HYPOPLASTIC PULMONARY ANNULUS | HYPOPLASTIC RIGHT PULMONARY ARTERY | LSVC TO CORONARY SINUS | PULMONARY STENOSIS, SUBVALVAR | PULMONARY STENOSIS, VALVAR | RIGHT AORTIC ARCH WITH NORMAL BRANCHING PATTERN | RIGHT SUPERIOR VENA CAVA TO RIGHT ATRIUM | TETRALOGY OF FALLOT | VENTRICULAR SEPTAL DEFECT, MALALIGNMENT	EC	10	103339500	G	A	Het	POLL	T-Mis	.
	1-01435	TOF	HYPOPLASTIC LEFT PULMONARY ARTERY | HYPOPLASTIC MAIN PULMONARY ARTERY | HYPOPLASTIC PULMONARY ANNULUS | HYPOPLASTIC RIGHT PULMONARY ARTERY | LSVC TO CORONARY SINUS | PULMONARY STENOSIS, SUBVALVAR | PULMONARY STENOSIS, VALVAR | RIGHT AORTIC ARCH WITH NORMAL BRANCHING PATTERN | RIGHT SUPERIOR VENA CAVA TO RIGHT ATRIUM | TETRALOGY OF FALLOT | VENTRICULAR SEPTAL DEFECT, MALALIGNMENT	EC	8	145009260	C	T	Het	PLEC	Syn	.
	1-01440	LAT	TRANSPOSITION D-LOOP | VENTRICULAR SEPTAL DEFECT, MUSCULAR	Isolated	10	84745116	G	T	Het	NRG3	T-Mis	.
	1-01441	LVO	COARCTATION SIMPLE (ISOLATED) | HYPOPLASTIC AORTIC ANNULUS | LEFT AORTIC ARCH WITH UNKNOWN BRANCHING PATTERN | VENTRICULAR SEPTAL DEFECT, MEMBRANOUS | VENTRICULAR SEPTAL DEFECT, MULTIPLE | VENTRICULAR SEPTAL DEFECT, MUSCULAR	EC	1	232144702	C	T	Het	DISC1	Syn	.
	1-01441	LVO	COARCTATION SIMPLE (ISOLATED) | HYPOPLASTIC AORTIC ANNULUS | LEFT AORTIC ARCH WITH UNKNOWN BRANCHING PATTERN | VENTRICULAR SEPTAL DEFECT, MEMBRANOUS | VENTRICULAR SEPTAL DEFECT, MULTIPLE | VENTRICULAR SEPTAL DEFECT, MUSCULAR	EC	8	144651773	C	T	Het	MROH6	Syn	.
	1-01451	HLHS	AORTIC ATRESIA | DEXTROCARDIA | HYPOPLASIA ASCENDING AORTA | HYPOPLASTIC LEFT HEART SYNDROME | HYPOPLASTIC LEFT VENTRICLE (SUBNORMAL CAVITY VOLUME) | MALPOSITIONED ATRIAL SEPTUM (WITH OR WITHOUT PAPVC) | MITRAL ATRESIA | PARTIALLY ANOMALOUS PULMONARY VEINS	Isolated	6	41884521	A	G	Het	MED20	LOF	splice
	1-01457	LAT	ABDOMINAL SITUS INVERSUS | ABSENCE OF THE SUPRARENAL INFERIOR VENA CAVA WITH AZYGOUS CONTINUATION | ATRIAL SEPTAL DEFECT | DEXTROCARDIA | HETEROTAXY | MALPOSITIONED ATRIAL SEPTUM (WITH OR WITHOUT PAPVC) | RIGHT AORTIC ARCH | SITUS INVERSUS TOTALIS | TOTALLY ANOMALOUS PULMONARY VENOUS RETURN, SUPRACARDIAC	Unknown	15	62283959	T	C	Het	VPS13C	T-Mis	.
	1-01458	HLHS	AORTIC ATRESIA | HYPOPLASTIC LEFT HEART SYNDROME | HYPOPLASTIC LEFT VENTRICLE (SUBNORMAL CAVITY VOLUME) | MITRAL ATRESIA | RESTRICTIVE PATENT FORAMEN OVALE | TUBULAR HYPOPLASIA OF AORTA + COARCTATION	Unknown	2	75113421	G	A	Het	HK2	D-Mis	.
	1-01466	ASD	ATRIAL SEPTAL DEFECT, SECUNDUM	Isolated	16	57946887	G	A	Het	CNGB1	Syn	.
	1-01466	ASD	ATRIAL SEPTAL DEFECT, SECUNDUM	Isolated	17	7612844	G	A	Het	EFNB3	D-Mis	.
	1-01469	TOF	ATRIAL SEPTAL DEFECT, SECUNDUM | RIGHT AORTIC ARCH WITH NORMAL BRANCHING PATTERN | RIGHT CORONARY ARTERY ARISING FROM THE LEFT SINUS OF VALSALVA | TETRALOGY OF FALLOT	Isolated	2	242275458	C	T	Het	SEPTIN2	T-Mis	.
	1-01469	TOF	ATRIAL SEPTAL DEFECT, SECUNDUM | RIGHT AORTIC ARCH WITH NORMAL BRANCHING PATTERN | RIGHT CORONARY ARTERY ARISING FROM THE LEFT SINUS OF VALSALVA | TETRALOGY OF FALLOT	Isolated	2	84954956	T	C	Het	DNAH6	T-Mis	.
	1-01471	ASD	LEFT AORTIC ARCH WITH NORMAL BRANCHING PATTERN | PATENT FORAMEN OVALE | SINUS VENOSUS SEPTAL DEFECT, SUPERIOR TYPE	Isolated	1	150305659	C	T	Het	PRPF3	Syn	.
	1-01471	ASD	LEFT AORTIC ARCH WITH NORMAL BRANCHING PATTERN | PATENT FORAMEN OVALE | SINUS VENOSUS SEPTAL DEFECT, SUPERIOR TYPE	Isolated	5	141017875	T	C	Het	RELL2	T-Mis	.
	1-01474	TOF	TETRALOGY OF FALLOT WITH PULMONARY ATRESIA	Isolated	1	203053147	G	A	Het	MYOG	D-Mis	.
	1-01474	TOF	TETRALOGY OF FALLOT WITH PULMONARY ATRESIA	Isolated	1	46976691	G	C	Het	DMBX1	D-Mis	.
	1-01474	TOF	TETRALOGY OF FALLOT WITH PULMONARY ATRESIA	Isolated	2	131798966	C	T	Het	ARHGEF4	D-Mis	.
	1-01477	ASD	ATRIAL SEPTAL DEFECT, SECUNDUM	Isolated	1	213415125	C	T	Het	RPS6KC1	T-Mis	.
	1-01480	TOF	HYPOPLASTIC LEFT PULMONARY ARTERY | TETRALOGY OF FALLOT	EC	10	118704455	C	T	Het	SHTN1	T-Mis	.
	1-01487	CTD	ATRIAL SEPTAL DEFECT | DILATED LEFT PULMONARY ARTERY | DILATED RIGHT PULMONARY ARTERY | DYSPLASTIC (ABSENT) PULMONARY VALVE SYNDROME (TOF WITH APVS) | PULMONARY REGURGITATION | PULMONARY STENOSIS | VENTRICULAR SEPTAL DEFECT, MALALIGNMENT | VENTRICULAR SEPTAL DEFECT, SINGLE	Isolated	17	29701104	C	T	Het	NF1	Syn	.
	1-01487	CTD	ATRIAL SEPTAL DEFECT | DILATED LEFT PULMONARY ARTERY | DILATED RIGHT PULMONARY ARTERY | DYSPLASTIC (ABSENT) PULMONARY VALVE SYNDROME (TOF WITH APVS) | PULMONARY REGURGITATION | PULMONARY STENOSIS | VENTRICULAR SEPTAL DEFECT, MALALIGNMENT | VENTRICULAR SEPTAL DEFECT, SINGLE	Isolated	19	46289240	G	A	Het	DMWD	T-Mis	.
	1-01500	OTH	AORTIC ARCH HYPOPLASIA | COARCTATION | HYPOPLASTIC RIGHT VENTRICLE (SUBNORMAL CAVITY VOLUME) | RESTRICTIVE BULBOVENTRICULAR FORAMEN | SINGLE VENTRICLE, LEFT; DOUBLE INLET LEFT VENTRICLE | TRANSPOSITION D-LOOP | VENTRICULAR SEPTAL DEFECT	Isolated	5	176001123	G	A	Het	CDHR2	T-Mis	.
	1-01502	HLHS	AORTIC STENOSIS | ATRIAL SEPTAL DEFECT, SECUNDUM | ENDOCARDIAL FIBROELASTOSIS | HYPOPLASIA ASCENDING AORTA | HYPOPLASTIC AORTIC ANNULUS | HYPOPLASTIC AORTIC ISTHMUS | HYPOPLASTIC LEFT HEART SYNDROME | HYPOPLASTIC LEFT VENTRICLE (SUBNORMAL CAVITY VOLUME) | HYPOPLASTIC MITRAL VALVE | MITRAL STENOSIS | TUBULAR HYPOPLASIA OF AORTA + COARCTATION	EC	14	89338703	G	A	Het	TTC8	Syn	.
	1-01505	HLHS	AORTIC ATRESIA | HYPOPLASTIC LEFT HEART SYNDROME | MITRAL ATRESIA | SECUNDUM ATRIAL SEPTAL DEFECT, RESTRICTIVE	Isolated	17	68128892	C	G	Het	KCNJ16	D-Mis	.
	1-01505	HLHS	AORTIC ATRESIA | HYPOPLASTIC LEFT HEART SYNDROME | MITRAL ATRESIA | SECUNDUM ATRIAL SEPTAL DEFECT, RESTRICTIVE	Isolated	19	15484809	G	A	Het	AKAP8	Syn	.
	1-01505	HLHS	AORTIC ATRESIA | HYPOPLASTIC LEFT HEART SYNDROME | MITRAL ATRESIA | SECUNDUM ATRIAL SEPTAL DEFECT, RESTRICTIVE	Isolated	2	179598610	G	T	Het	TTN	T-Mis	.
	1-01505	HLHS	AORTIC ATRESIA | HYPOPLASTIC LEFT HEART SYNDROME | MITRAL ATRESIA | SECUNDUM ATRIAL SEPTAL DEFECT, RESTRICTIVE	Isolated	5	1036406	C	T	Het	NKD2	T-Mis	.
	1-01518	HLHS	AORTIC ARCH HYPOPLASIA | COARCTATION | HYPOPLASTIC AORTIC ANNULUS | HYPOPLASTIC LEFT VENTRICLE (SUBNORMAL CAVITY VOLUME) | HYPOPLASTIC MITRAL VALVE | PATENT FORAMEN OVALE | SHONES SYNDROME COMBINATION COARC,VSD,ABN MIT + AO VAL | VENTRICULAR SEPTAL DEFECT, MEMBRANOUS	EC	20	21349189	C	T	Het	XRN2	T-Mis	.
	1-01518	HLHS	AORTIC ARCH HYPOPLASIA | COARCTATION | HYPOPLASTIC AORTIC ANNULUS | HYPOPLASTIC LEFT VENTRICLE (SUBNORMAL CAVITY VOLUME) | HYPOPLASTIC MITRAL VALVE | PATENT FORAMEN OVALE | SHONES SYNDROME COMBINATION COARC,VSD,ABN MIT + AO VAL | VENTRICULAR SEPTAL DEFECT, MEMBRANOUS	EC	9	125391506	G	A	Het	OR1B1	Syn	.
	1-01520	HLHS	AORTIC ARCH HYPOPLASIA | AORTIC STENOSIS | HYPOPLASIA ASCENDING AORTA | HYPOPLASTIC AORTIC ANNULUS | HYPOPLASTIC LEFT HEART SYNDROME | HYPOPLASTIC LEFT VENTRICLE (SUBNORMAL CAVITY VOLUME) | INTACT ATRIAL SEPTUM | MITRAL STENOSIS	Unknown	19	23836987	A	C	Het	ZNF675	T-Mis	.
	1-01524	LAT	COMPLETE HEART BLOCK | L-LOOP CORRECTED TRANSPOSITION {SL?} WITH VENTRICULAR SEPTAL DEFECT	Isolated	4	177113998	T	A	Het	SPATA4	T-Mis	.
	1-01528	CTD	BICUSPID PULMONARY VALVE | DYSPLASTIC PULMONARY VALVE | EBSTEINS DISEASE	EC	1	36470064	A	G	Het	AGO3	T-Mis	.
	1-01528	CTD	BICUSPID PULMONARY VALVE | DYSPLASTIC PULMONARY VALVE | EBSTEINS DISEASE	EC	10	104158514	G	A	Het	NFKB2	T-Mis	.
	1-01531	AVC	BICOMMISSURAL (BICUSPID, BILEAFLET) AORTIC VALVE, RIGHT-NON FUSION | CLEFT MITRAL VALVE WITH REGURGITATION | OSTIUM PRIMUM ATRIAL SEPTAL DEFECT	Isolated	2	85628792	G	A	Het	CAPG	T-Mis	.
	1-01536	TOF	PULMONARY STENOSIS, BILATERAL BRANCH PULMONARY ARTERY | TETRALOGY OF FALLOT WITH PULMONARY ATRESIA AND MAPCAS	Isolated	1	34666598	G	A	Het	C1orf94	T-Mis	.
	1-01536	TOF	PULMONARY STENOSIS, BILATERAL BRANCH PULMONARY ARTERY | TETRALOGY OF FALLOT WITH PULMONARY ATRESIA AND MAPCAS	Isolated	3	46716141	G	A	Het	ALS2CL	T-Mis	.
	1-01538	LAT	ABDOMINAL SITUS INVERSUS | ATRIAL INVERSION (SITUS INVERSUS OF THE ATRIA) | D-LOOP CORRECTED TRANSPOSITION {ID?} WITH VENTRICULAR SEPTAL DEFECT | HETEROTAXY | IDD | INFERIOR VENA CAVA LEFT SIDED | LEFT SUPERIOR VENA CAVA TO RIGHT ATRIUM | MESOCARDIA | PULMONARY ATRESIA,VALVAR | RIGHT AORTIC ARCH WITH NORMAL BRANCHING PATTERN | RIGHT SUPERIOR VENA CAVA ABSENT | VENTRICULAR SEPTAL DEFECT, MALALIGNM…	Isolated	15	75182964	C	T	Het	MPI	T-Mis	.
	1-01538	LAT	ABDOMINAL SITUS INVERSUS | ATRIAL INVERSION (SITUS INVERSUS OF THE ATRIA) | D-LOOP CORRECTED TRANSPOSITION {ID?} WITH VENTRICULAR SEPTAL DEFECT | HETEROTAXY | IDD | INFERIOR VENA CAVA LEFT SIDED | LEFT SUPERIOR VENA CAVA TO RIGHT ATRIUM | MESOCARDIA | PULMONARY ATRESIA,VALVAR | RIGHT AORTIC ARCH WITH NORMAL BRANCHING PATTERN | RIGHT SUPERIOR VENA CAVA ABSENT | VENTRICULAR SEPTAL DEFECT, MALALIGNM…	Isolated	3	12616400	C	T	Het	MKRN2	T-Mis	.
	1-01541	OTH	SINGLE VENTRICLE, LEFT; DOUBLE INLET LEFT VENTRICLE	Isolated	15	40259903	T	G	Het	EIF2AK4	T-Mis	.
	1-01545	OTH	VENTRICULAR SEPTAL DEFECT, MUSCULAR	NDD&EC	1	93583920	A	G	Het	MTF2	Syn	.
	1-01545	OTH	VENTRICULAR SEPTAL DEFECT, MUSCULAR	NDD&EC	15	89074284	T	G	Het	DET1	D-Mis	.
	1-01545	OTH	VENTRICULAR SEPTAL DEFECT, MUSCULAR	NDD&EC	17	73485660	G	A	Het	TMEM94	T-Mis	.
	1-01545	OTH	VENTRICULAR SEPTAL DEFECT, MUSCULAR	NDD&EC	19	36594763	C	T	Het	WDR62	T-Mis	.
	1-01556	CTD	BIVENTRICULAR, DISCORDANT ATRIOVENTRICULAR CONNECTION | DISCORDANT VENTRICULOARTERIAL CONNECTION | PULMONARY STENOSIS | SLL	Isolated	1	46500428	C	G	Het	MAST2	T-Mis	.
	1-01562	TOF	ATRIAL SEPTAL DEFECT, SECUNDUM | DYSPLASTIC TRICUSPID VALVE | MALALIGNED INFUNDIBULAR SEPTUM | TETRALOGY OF FALLOT	Isolated	17	19575252	G	C	Het	ALDH3A2	T-Mis	.
	1-01566	ASD	ATRIAL SEPTAL DEFECT, SECUNDUM	Isolated	16	69418589	T	G	Het	TERF2	T-Mis	.
	1-01566	ASD	ATRIAL SEPTAL DEFECT, SECUNDUM	Isolated	18	33718356	G	A	Het	ELP2	T-Mis	.
	1-01577	AVC	CLEFT MITRAL VALVE | ENDOCARDIAL CUSHION DEFECT | OSTIUM PRIMUM ATRIAL SEPTAL DEFECT	EC	14	81422124	G	A	Het	TSHR	T-Mis	.
	1-01577	AVC	CLEFT MITRAL VALVE | ENDOCARDIAL CUSHION DEFECT | OSTIUM PRIMUM ATRIAL SEPTAL DEFECT	EC	8	98656791	C	G	Het	MTDH	Syn	.
	1-01578	LAT	AORTIC STENOSIS - SUBVALVAR | HYPOPLASTIC RIGHT VENTRICLE (SUBNORMAL CAVITY VOLUME) | LEFT AORTIC ARCH WITH NORMAL BRANCHING PATTERN | MALPOSITIONED ATRIAL SEPTUM (WITH OR WITHOUT PAPVC) | MITRAL ATRESIA | STRADDLING TRICUSPID VALVE | TRANSPOSITION D-LOOP WITH VENTRICULAR SEPTAL DEFECT | TUBULAR HYPOPLASIA OF AORTA + COARCTATION | USUAL CORONARY ARTERIES IN D-LOOP TGA | VENTRICULAR SEPTAL DEFECT,…	NDD	15	48779353	G	A	Het	FBN1	D-Mis	.
	1-01595	LVO	BICOMMISSURAL (BICUSPID, BILEAFLET) AORTIC VALVE, RIGHT-LEFT FUSION | COARCTATION SIMPLE (ISOLATED) | LEFT AORTIC ARCH WITH NORMAL BRANCHING PATTERN	Isolated	5	26885933	G	A	Het	CDH9	D-Mis	.
	1-01603	OTH	DYSPLASTIC PULMONARY VALVE | EBSTEINS DISEASE	Unknown	20	2640372	G	A	Het	IDH3B	D-Mis	.
	1-01609	CTD	DOUBLE CHAMBERED RIGHT VENTRICLE | VENTRICULAR SEPTAL DEFECT, MEMBRANOUS	Isolated	11	1078496	C	T	Het	MUC2	T-Mis	.
	1-01611	LAT	CIRCUMFLEX FROM RIGHT IN D-LOOP TGA | LEFT AORTIC ARCH WITH NORMAL BRANCHING PATTERN | TRANSPOSITION D-LOOP WITH INTACT VENTRICULAR SEPTUM	Isolated	17	56283723	G	A	Het	MKS1	T-Mis	.
	1-01611	LAT	CIRCUMFLEX FROM RIGHT IN D-LOOP TGA | LEFT AORTIC ARCH WITH NORMAL BRANCHING PATTERN | TRANSPOSITION D-LOOP WITH INTACT VENTRICULAR SEPTUM	Isolated	2	241078688	G	A	Het	OTOS	Syn	.
	1-01621	LAT	ABSENCE OF THE SUPRARENAL INFERIOR VENA CAVA WITH AZYGOUS CONTINUATION | AORTOPULMONARY COLLATERAL ARTERY | BALANCED COMPLETE ATRIOVENTRICULAR CANAL | BILATERAL SUBARTERIAL CONUS | COMMON ATRIUM | CONUS CORONARY SUPPLIES ANTERIOR DESCENDING | DOUBLE OUTLET RIGHT VENTRICLE | HETEROTAXY | HYPOPLASTIC MAIN PULMONARY ARTERY | HYPOPLASTIC PULMONARY ANNULUS | LEFT SUPERIOR VENA CAVA ENTERING LEFT ATRIU…	Isolated	3	52264942	C	G	Het	TWF2	T-Mis	.
	1-01622	ASD	ATRIAL SEPTAL DEFECT, SECUNDUM	Isolated	19	33464137	T	G	Het	FAAP24	T-Mis	.
	1-01624	LAT	CLEFT MITRAL VALVE WITH REGURGITATION | COARCTATION | DORV, VENTRICULAR DEFECT COMMITTED TO PULMONARY ARTERY | TRANSPOSITION D-LOOP | VENTRICULAR SEPTAL DEFECT, MALALIGNMENT	Isolated	14	73729145	A	G	Het	PAPLN	T-Mis	.
	1-01624	LAT	CLEFT MITRAL VALVE WITH REGURGITATION | COARCTATION | DORV, VENTRICULAR DEFECT COMMITTED TO PULMONARY ARTERY | TRANSPOSITION D-LOOP | VENTRICULAR SEPTAL DEFECT, MALALIGNMENT	Isolated	15	60850431	C	T	Het	RORA	T-Mis	.
	1-01627	ASD	ATRIAL SEPTAL DEFECT, SECUNDUM | LEFT AORTIC ARCH WITH UNKNOWN BRANCHING PATTERN	Isolated	15	91034596	G	T	Het	IQGAP1	T-Mis	.
	1-01627	ASD	ATRIAL SEPTAL DEFECT, SECUNDUM | LEFT AORTIC ARCH WITH UNKNOWN BRANCHING PATTERN	Isolated	16	2136301	C	T	Het	TSC2	Syn	.
	1-01627	ASD	ATRIAL SEPTAL DEFECT, SECUNDUM | LEFT AORTIC ARCH WITH UNKNOWN BRANCHING PATTERN	Isolated	2	213886780	G	A	Het	IKZF2	T-Mis	.
	1-01627	ASD	ATRIAL SEPTAL DEFECT, SECUNDUM | LEFT AORTIC ARCH WITH UNKNOWN BRANCHING PATTERN	Isolated	6	33636389	A	G	Het	ITPR3	D-Mis	.
	1-01627	ASD	ATRIAL SEPTAL DEFECT, SECUNDUM | LEFT AORTIC ARCH WITH UNKNOWN BRANCHING PATTERN	Isolated	X	129263965	G	A	Het	AIFM1	LOF	Stopgain
	1-01628	HLHS	AORTIC STENOSIS - VALVAR | BICOMMISSURAL (BICUSPID, BILEAFLET, BIFOLIATE) AORTIC VALVE | COARCTATION | HYPOPLASTIC AORTIC ANNULUS | HYPOPLASTIC LEFT HEART SYNDROME | HYPOPLASTIC LEFT VENTRICLE (SUBNORMAL CAVITY VOLUME) | HYPOPLASTIC MITRAL VALVE | LSVC TO CORONARY SINUS | MITRAL STENOSIS | PATENT FORAMEN OVALE | VENTRICULAR SEPTAL DEFECT, MEMBRANOUS | VENTRICULAR SEPTAL DEFECT, MULTIPLE | VENTRIC…	NDD	19	15367845	G	A	Het	BRD4	T-Mis	.
	1-01628	HLHS	AORTIC STENOSIS - VALVAR | BICOMMISSURAL (BICUSPID, BILEAFLET, BIFOLIATE) AORTIC VALVE | COARCTATION | HYPOPLASTIC AORTIC ANNULUS | HYPOPLASTIC LEFT HEART SYNDROME | HYPOPLASTIC LEFT VENTRICLE (SUBNORMAL CAVITY VOLUME) | HYPOPLASTIC MITRAL VALVE | LSVC TO CORONARY SINUS | MITRAL STENOSIS | PATENT FORAMEN OVALE | VENTRICULAR SEPTAL DEFECT, MEMBRANOUS | VENTRICULAR SEPTAL DEFECT, MULTIPLE | VENTRIC…	NDD	8	54870931	G	A	Het	RGS20	D-Mis	.
	1-01632	CTD	ATRIAL SEPTAL DEFECT | RIGHT AORTIC ARCH WITH NORMAL BRANCHING PATTERN | TRUNCUS ARTERIOSUS TYPE IIA (MAIN PULMONARY ARTERY ABSENT, VSD) | VENTRICULAR SEPTAL DEFECT, SINGLE	Isolated	19	19136979	C	T	Het	SUGP2	T-Mis	.
	1-01637	TOF	HYPOPLASTIC LEFT PULMONARY ARTERY | HYPOPLASTIC MAIN PULMONARY ARTERY | HYPOPLASTIC RIGHT PULMONARY ARTERY | PULMONARY ATRESIA CONGENITAL | TETRALOGY OF FALLOT WITH PULMONARY ATRESIA AND MAPCAS | VENTRICULAR SEPTAL DEFECT, MALALIGNMENT	Isolated	17	2598535	G	A	Het	CLUH	D-Mis	.
	1-01637	TOF	HYPOPLASTIC LEFT PULMONARY ARTERY | HYPOPLASTIC MAIN PULMONARY ARTERY | HYPOPLASTIC RIGHT PULMONARY ARTERY | PULMONARY ATRESIA CONGENITAL | TETRALOGY OF FALLOT WITH PULMONARY ATRESIA AND MAPCAS | VENTRICULAR SEPTAL DEFECT, MALALIGNMENT	Isolated	6	170862316	T	C	Het	PSMB1	Syn	.
	1-01650	LAT	ANOMALOUS HEPATIC VENOUS DRAINAGE OR CONNECTION | DEXTROCARDIA | HETEROTAXY | HYPOPLASTIC RIGHT VENTRICLE (SUBNORMAL CAVITY VOLUME) | INFERIOR VENA CAVA LEFT SIDED | L-LOOP TRANSPOSITION OF THE GREAT ARTERIES WITH VENTRICULAR SEPTAL DEFECT | PARTIALLY ANOMALOUS PULMONARY VEINS | PULMONARY STENOSIS | SUPERIOR VENA CAVA ANOMALY | UNBALANCED COMPLETE ATRIOVENTRICULAR CANAL, LEFT DOMINANT	Unknown	6	84903334	G	T	Het	CEP162	T-Mis	.
	1-01652	ASD	ATRIAL SEPTAL DEFECT, SECUNDUM	EC	17	30348761	G	T	Het	LRRC37B	T-Mis	.
	1-01652	ASD	ATRIAL SEPTAL DEFECT, SECUNDUM	EC	22	50956011	C	T	Het	NCAPH2	T-Mis	.
	1-01652	ASD	ATRIAL SEPTAL DEFECT, SECUNDUM	EC	6	144184586	A	G	Het	LTV1	Syn	.
	1-01653	LAT	DEXTROCARDIA | DOUBLE OUTLET VENTRICULOARTERIAL CONNECTION | HYPOPLASTIC RIGHT VENTRICLE (SUBNORMAL CAVITY VOLUME) | LEFT AORTIC ARCH | PULMONARY STENOSIS, SUBVALVAR | PULMONARY STENOSIS, VALVAR | SDL | SINGLE VENTRICLE COMPRISED OF MOSTLY LEFT VENTRICLE | SINGLE VENTRICLE, LEFT; DOUBLE INLET LEFT VENTRICLE | UNIVENTRICULAR, DOUBLE INLET ATRIOVENTRICULAR CONNECTION | VENTRICULAR SEPTAL DEFECT, EC…	Isolated	1	234527377	C	A	Het	TARBP1	Syn	.
	1-01660	TOF	ATRIAL SEPTAL DEFECT, SECUNDUM | CONUS CORONARY SUPPLIES ANTERIOR DESCENDING | TETRALOGY OF FALLOT	Isolated	17	43924116	C	G	Het	SPPL2C	T-Mis	.
	1-01660	TOF	ATRIAL SEPTAL DEFECT, SECUNDUM | CONUS CORONARY SUPPLIES ANTERIOR DESCENDING | TETRALOGY OF FALLOT	Isolated	X	18690181	C	G	Het	RS1	D-Mis	.
	1-01664	LAT	AORTIC STENOSIS | AORTIC STENOSIS - SUBVALVAR | BICOMMISSURAL (BICUSPID, BILEAFLET, BIFOLIATE) AORTIC VALVE | COARCTATION | CONGENITAL CORONARY ANOMALY | DEXTROCARDIA | HYPOPLASTIC MITRAL VALVE | LSVC - NON COMMUNICATING WITH RSVC | LSVC TO CORONARY SINUS	Isolated	1	228521311	T	C	Het	OBSCN	T-Mis	.
	1-01664	LAT	AORTIC STENOSIS | AORTIC STENOSIS - SUBVALVAR | BICOMMISSURAL (BICUSPID, BILEAFLET, BIFOLIATE) AORTIC VALVE | COARCTATION | CONGENITAL CORONARY ANOMALY | DEXTROCARDIA | HYPOPLASTIC MITRAL VALVE | LSVC - NON COMMUNICATING WITH RSVC | LSVC TO CORONARY SINUS	Isolated	3	121547429	G	A	Het	IQCB1	LOF	Stopgain
	1-01666	LVO	AORTIC ARCH HYPOPLASIA | VENTRICULAR SEPTAL DEFECT, MALALIGNMENT | VENTRICULAR SEPTAL DEFECT, SUBPULMONARY OR CONAL	Isolated	18	22020530	G	T	Het	IMPACT	T-Mis	.
	1-01666	LVO	AORTIC ARCH HYPOPLASIA | VENTRICULAR SEPTAL DEFECT, MALALIGNMENT | VENTRICULAR SEPTAL DEFECT, SUBPULMONARY OR CONAL	Isolated	4	4304652	T	G	Het	ZBTB49	T-Mis	.
	1-01674	CTD	HYPOPLASTIC PULMONARY ANNULUS | LEFT AORTIC ARCH WITH NORMAL BRANCHING PATTERN | PULMONARY STENOSIS, VALVAR | RIGHT VENTRICULAR OUTFLOW OBSTRUCTION DUE TO ABNORMAL MUSCLE BAND(S) | VENTRICULAR SEPTAL DEFECT, MEMBRANOUS	Isolated	2	160206446	C	T	Het	BAZ2B	T-Mis	.
	1-01674	CTD	HYPOPLASTIC PULMONARY ANNULUS | LEFT AORTIC ARCH WITH NORMAL BRANCHING PATTERN | PULMONARY STENOSIS, VALVAR | RIGHT VENTRICULAR OUTFLOW OBSTRUCTION DUE TO ABNORMAL MUSCLE BAND(S) | VENTRICULAR SEPTAL DEFECT, MEMBRANOUS	Isolated	20	58180119	C	A	Het	PHACTR3	LOF	Stopgain
	1-01677	OTH	ATRIAL SEPTAL DEFECT, SECUNDUM | CONGENITAL CORONARY ANOMALY | HYPOPLASTIC RIGHT VENTRICLE (SUBNORMAL CAVITY VOLUME) | TRICUSPID ATRESIA + NO PULMONARY STENOSIS AND LARGE VSD (IC)	NDD	12	2742820	T	A	Het	CACNA1C	D-Mis	.
	1-01678	AVC	LEFT AORTIC ARCH WITH NORMAL BRANCHING PATTERN | OSTIUM PRIMUM ATRIAL SEPTAL DEFECT, BALANCED	Isolated	19	52793553	A	AT	Het	ZNF766	LOF	FS Ins
	1-01691	AVC	LEFT AORTIC ARCH WITH NORMAL BRANCHING PATTERN | OSTIUM PRIMUM ATRIAL SEPTAL DEFECT, BALANCED | PATENT FORAMEN OVALE	NDD	10	35929382	C	T	Het	FZD8	D-Mis	.
	1-01691	AVC	LEFT AORTIC ARCH WITH NORMAL BRANCHING PATTERN | OSTIUM PRIMUM ATRIAL SEPTAL DEFECT, BALANCED | PATENT FORAMEN OVALE	NDD	15	70959601	C	T	Het	UACA	T-Mis	.
	1-01693	TOF	HYPOPLASTIC LEFT PULMONARY ARTERY | HYPOPLASTIC RIGHT PULMONARY ARTERY | LEFT AORTIC ARCH WITH NORMAL BRANCHING PATTERN | PULMONARY ATRESIA CONGENITAL | SINGLE RIGHT CORONARY | SUPERIOR VENA CAVA ANOMALY | TETRALOGY OF FALLOT WITH PULMONARY ATRESIA | VENTRICULAR SEPTAL DEFECT, MALALIGNMENT	Unknown	1	32096384	A	G	Het	PEF1	D-Mis	.
	1-01693	TOF	HYPOPLASTIC LEFT PULMONARY ARTERY | HYPOPLASTIC RIGHT PULMONARY ARTERY | LEFT AORTIC ARCH WITH NORMAL BRANCHING PATTERN | PULMONARY ATRESIA CONGENITAL | SINGLE RIGHT CORONARY | SUPERIOR VENA CAVA ANOMALY | TETRALOGY OF FALLOT WITH PULMONARY ATRESIA | VENTRICULAR SEPTAL DEFECT, MALALIGNMENT	Unknown	2	43726052	G	A	Het	THADA	T-Mis	.
	1-01693	TOF	HYPOPLASTIC LEFT PULMONARY ARTERY | HYPOPLASTIC RIGHT PULMONARY ARTERY | LEFT AORTIC ARCH WITH NORMAL BRANCHING PATTERN | PULMONARY ATRESIA CONGENITAL | SINGLE RIGHT CORONARY | SUPERIOR VENA CAVA ANOMALY | TETRALOGY OF FALLOT WITH PULMONARY ATRESIA | VENTRICULAR SEPTAL DEFECT, MALALIGNMENT	Unknown	20	10626717	TCA	T	Het	JAG1	LOF	FS Del
	1-01696	OTH	AORTIC ARCH HYPOPLASIA | AORTIC ATRESIA | HYPOPLASIA ASCENDING AORTA | HYPOPLASTIC RIGHT VENTRICLE (SUBNORMAL CAVITY VOLUME) | PATENT FORAMEN OVALE | TRICUSPID ATRESIA WITH D-LOOP TGA AND NO PULMONARY STENOSIS (TYPE IIC) | TUBULAR HYPOPLASIA OF AORTA + COARCTATION | VENTRICULAR SEPTAL DEFECT	Isolated	19	17691524	C	T	Het	COLGALT1	D-Mis	.
	1-01696	OTH	AORTIC ARCH HYPOPLASIA | AORTIC ATRESIA | HYPOPLASIA ASCENDING AORTA | HYPOPLASTIC RIGHT VENTRICLE (SUBNORMAL CAVITY VOLUME) | PATENT FORAMEN OVALE | TRICUSPID ATRESIA WITH D-LOOP TGA AND NO PULMONARY STENOSIS (TYPE IIC) | TUBULAR HYPOPLASIA OF AORTA + COARCTATION | VENTRICULAR SEPTAL DEFECT	Isolated	2	159519816	G	A	Het	PKP4	Syn	.
	1-01696	OTH	AORTIC ARCH HYPOPLASIA | AORTIC ATRESIA | HYPOPLASIA ASCENDING AORTA | HYPOPLASTIC RIGHT VENTRICLE (SUBNORMAL CAVITY VOLUME) | PATENT FORAMEN OVALE | TRICUSPID ATRESIA WITH D-LOOP TGA AND NO PULMONARY STENOSIS (TYPE IIC) | TUBULAR HYPOPLASIA OF AORTA + COARCTATION | VENTRICULAR SEPTAL DEFECT	Isolated	2	182346351	C	T	Het	ITGA4	T-Mis	.
	1-01703	CTD	AORTIC STENOSIS | AORTIC STENOSIS, SUBVALVAR, DISCRETE, MEMBRANEOUS | ATRIAL SEPTAL DEFECT, SECUNDUM | CONGENITAL AORTIC VALVE ABNORMALITY | INTERRUPTED AORTIC ARCH TYPE B | VENTRICULAR SEPTAL DEFECT, SUBPULMONARY OR CONAL	Isolated	3	10400582	T	A	Het	ATP2B2	Syn	.
	1-01708	ASD	ATRIAL SEPTAL DEFECT, SECUNDUM | LEFT AORTIC ARCH WITH NORMAL BRANCHING PATTERN	EC	4	17814731	T	C	Het	NCAPG	Syn	.
	1-01715	CTD	PATENT FORAMEN OVALE | PULMONARY STENOSIS, VALVAR	EC	11	73687989	C	T	Het	UCP2	Syn	.
	1-01742	CTD	LEFT AORTIC ARCH WITH NORMAL BRANCHING PATTERN | TRUNCUS ARTERIOSUS	NDD&EC	19	57910902	C	T	Het	ZNF548	T-Mis	.
	1-01747	LAT	TRANSPOSITION D-LOOP WITH INTACT VENTRICULAR SEPTUM | USUAL CORONARY ARTERIES IN D-LOOP TGA	Isolated	2	128399714	A	G	Het	LIMS2	Syn	.
	1-01749	HLHS	AORTIC ARCH HYPOPLASIA | HYPOPLASTIC LEFT HEART SYNDROME | LSVC TO CORONARY SINUS | RIGHT SUPERIOR VENA CAVA TO RIGHT ATRIUM | VENTRICULAR SEPTAL DEFECT	Isolated	15	96875493	C	T	Het	NR2F2	Syn	.
	1-01749	HLHS	AORTIC ARCH HYPOPLASIA | HYPOPLASTIC LEFT HEART SYNDROME | LSVC TO CORONARY SINUS | RIGHT SUPERIOR VENA CAVA TO RIGHT ATRIUM | VENTRICULAR SEPTAL DEFECT	Isolated	16	75268958	C	T	Het	BCAR1	Syn	.
	1-01749	HLHS	AORTIC ARCH HYPOPLASIA | HYPOPLASTIC LEFT HEART SYNDROME | LSVC TO CORONARY SINUS | RIGHT SUPERIOR VENA CAVA TO RIGHT ATRIUM | VENTRICULAR SEPTAL DEFECT	Isolated	5	122139209	A	G	Het	SNX2	D-Mis	.
	1-01751	OTH	HYPOPLASTIC RIGHT VENTRICLE (SUBNORMAL CAVITY VOLUME) | PREEXCITATION | TRICUSPID ATRESIA + PS OR SMALL VSD (IB)	Unknown	4	84376695	C	A	Het	HELQ	T-Mis	.
	1-01751	OTH	HYPOPLASTIC RIGHT VENTRICLE (SUBNORMAL CAVITY VOLUME) | PREEXCITATION | TRICUSPID ATRESIA + PS OR SMALL VSD (IB)	Unknown	7	107546785	T	C	Het	DLD	D-Mis	.
	1-01766	LAT	CIRCUMFLEX FROM RIGHT IN D-LOOP TGA | LEFT AORTIC ARCH WITH NORMAL BRANCHING PATTERN | SDD | TRANSPOSITION D-LOOP WITH INTACT VENTRICULAR SEPTUM	Unknown	15	44943732	A	G	Het	SPG11	Syn	.
	1-01766	LAT	CIRCUMFLEX FROM RIGHT IN D-LOOP TGA | LEFT AORTIC ARCH WITH NORMAL BRANCHING PATTERN | SDD | TRANSPOSITION D-LOOP WITH INTACT VENTRICULAR SEPTUM	Unknown	15	83488160	A	C	Het	WHAMM	T-Mis	.
	1-01766	LAT	CIRCUMFLEX FROM RIGHT IN D-LOOP TGA | LEFT AORTIC ARCH WITH NORMAL BRANCHING PATTERN | SDD | TRANSPOSITION D-LOOP WITH INTACT VENTRICULAR SEPTUM	Unknown	8	82665470	A	C	Het	CHMP4C	T-Mis	.
	1-01766	LAT	CIRCUMFLEX FROM RIGHT IN D-LOOP TGA | LEFT AORTIC ARCH WITH NORMAL BRANCHING PATTERN | SDD | TRANSPOSITION D-LOOP WITH INTACT VENTRICULAR SEPTUM	Unknown	9	139744560	A	T	Het	PHPT1	LOF	Stopgain
	1-01767	AVC	ATRIAL SEPTAL DEFECT, SECUNDUM | CLEFT MITRAL VALVE | LEFT AORTIC ARCH WITH NORMAL BRANCHING PATTERN | OSTIUM PRIMUM ATRIAL SEPTAL DEFECT	Isolated	1	25890157	G	C	Het	LDLRAP1	T-Mis	.
	1-01767	AVC	ATRIAL SEPTAL DEFECT, SECUNDUM | CLEFT MITRAL VALVE | LEFT AORTIC ARCH WITH NORMAL BRANCHING PATTERN | OSTIUM PRIMUM ATRIAL SEPTAL DEFECT	Isolated	6	94129046	GT	G	Het	EPHA7	LOF	FS Del
	1-01767	AVC	ATRIAL SEPTAL DEFECT, SECUNDUM | CLEFT MITRAL VALVE | LEFT AORTIC ARCH WITH NORMAL BRANCHING PATTERN | OSTIUM PRIMUM ATRIAL SEPTAL DEFECT	Isolated	7	151835975	G	A	Het	KMT2C	D-Mis	.
	1-01783	LVO	AORTIC STENOSIS - VALVAR | BICOMMISSURAL (BICUSPID, BILEAFLET, BIFOLIATE) AORTIC VALVE | LEFT AORTIC ARCH WITH NORMAL BRANCHING PATTERN	Isolated	11	61643375	C	T	Het	FADS3	T-Mis	.
	1-01784	OTH	EBSTEINS DISEASE | LEFT AORTIC ARCH WITH NORMAL BRANCHING PATTERN	Isolated	14	75643234	C	T	Het	TMED10	T-Mis	.
	1-01787	LVO	BICOMMISSURAL (BICUSPID, BILEAFLET) AORTIC VALVE, RIGHT-LEFT FUSION | COARCTATION | VENTRICULAR SEPTAL DEFECT	EC	1	97915761	A	G	Het	DPYD	D-Mis	.
	1-01787	LVO	BICOMMISSURAL (BICUSPID, BILEAFLET) AORTIC VALVE, RIGHT-LEFT FUSION | COARCTATION | VENTRICULAR SEPTAL DEFECT	EC	16	3614432	T	C	Het	NLRC3	T-Mis	.
	1-01788	LVO	AORTIC STENOSIS - VALVAR | BICOMMISSURAL (BICUSPID, BILEAFLET) AORTIC VALVE, RIGHT-NON FUSION | DILATED ASCENDING AORTA	NDD	15	48451047	T	C	Het	MYEF2	T-Mis	.
	1-01788	LVO	AORTIC STENOSIS - VALVAR | BICOMMISSURAL (BICUSPID, BILEAFLET) AORTIC VALVE, RIGHT-NON FUSION | DILATED ASCENDING AORTA	NDD	5	36122517	T	G	Het	LMBRD2	T-Mis	.
	1-01790	OTH	VENTRICULAR SEPTAL DEFECT, MULTIPLE | VENTRICULAR SEPTAL DEFECT, MUSCULAR	Unknown	3	124578267	G	C	Het	ITGB5	Syn	.
	1-01795	TOF	TETRALOGY OF FALLOT	Unknown	11	108577521	G	T	Het	DDX10	T-Mis	.
	1-01798	CTD	COARCTATION | DISCONTINUITY OF PULMONARY ARTERIES | LEFT PULMONARY ARTERY ABNORMALITY | RIGHT AORTIC ARCH LEFT LIGAMENT | RIGHT AORTIC ARCH WITH NORMAL BRANCHING PATTERN	Unknown	1	43396321	G	T	Het	SLC2A1	Syn	.
	1-01798	CTD	COARCTATION | DISCONTINUITY OF PULMONARY ARTERIES | LEFT PULMONARY ARTERY ABNORMALITY | RIGHT AORTIC ARCH LEFT LIGAMENT | RIGHT AORTIC ARCH WITH NORMAL BRANCHING PATTERN	Unknown	1	85587490	A	T	Het	WDR63	Syn	.
	1-01798	CTD	COARCTATION | DISCONTINUITY OF PULMONARY ARTERIES | LEFT PULMONARY ARTERY ABNORMALITY | RIGHT AORTIC ARCH LEFT LIGAMENT | RIGHT AORTIC ARCH WITH NORMAL BRANCHING PATTERN	Unknown	2	204281702	C	G	Het	ABI2	T-Mis	.
	1-01804	HLHS	ATRIAL SEPTAL DEFECT, SECUNDUM | COARCTATION | HYPOPLASTIC AORTIC ANNULUS | HYPOPLASTIC LEFT VENTRICLE (SUBNORMAL CAVITY VOLUME) | TRANSVERSE ARCH OBSTRUCTION | VENTRICULAR SEPTAL DEFECT, MUSCULAR, TRABECULAR, APICAL	Unknown	19	36211586	C	T	Het	KMT2B	T-Mis	.
	1-01804	HLHS	ATRIAL SEPTAL DEFECT, SECUNDUM | COARCTATION | HYPOPLASTIC AORTIC ANNULUS | HYPOPLASTIC LEFT VENTRICLE (SUBNORMAL CAVITY VOLUME) | TRANSVERSE ARCH OBSTRUCTION | VENTRICULAR SEPTAL DEFECT, MUSCULAR, TRABECULAR, APICAL	Unknown	8	12863753	C	T	Het	TRMT9B	Syn	.
	1-01805	CTD	ATRIAL SEPTAL DEFECT, SECUNDUM | TRUNCUS ARTERIOSUS TYPE I (MAIN PULMONARY ARTERY PRESENT) | VENTRICULAR SEPTAL DEFECT, SINGLE	EC	20	62407031	G	A	Het	ZBTB46	Syn	.
	1-01807	OTH	ATRIAL SEPTAL DEFECT | TOTALLY ANOMALOUS PULMONARY VENOUS RETURN, SUPRACARDIAC	Unknown	1	183914601	C	T	Het	COLGALT2	D-Mis	.
	1-01810	LAT	ATRIAL SEPTAL DEFECT, SECUNDUM | TRANSPOSITION D-LOOP WITH INTACT VENTRICULAR SEPTUM	Unknown	19	16038121	G	C	Het	CYP4F11	T-Mis	.
	1-01816	LVO	ATRIAL SEPTAL DEFECT, SECUNDUM | BICOMMISSURAL (BICUSPID, BILEAFLET, BIFOLIATE) AORTIC VALVE | COARCTATION | LEFT AORTIC ARCH	Unknown	17	79827068	C	T	Het	ARHGDIA	Syn	.
	1-01816	LVO	ATRIAL SEPTAL DEFECT, SECUNDUM | BICOMMISSURAL (BICUSPID, BILEAFLET, BIFOLIATE) AORTIC VALVE | COARCTATION | LEFT AORTIC ARCH	Unknown	4	88411978	T	C	Het	SPARCL1	Syn	.
	1-01816	LVO	ATRIAL SEPTAL DEFECT, SECUNDUM | BICOMMISSURAL (BICUSPID, BILEAFLET, BIFOLIATE) AORTIC VALVE | COARCTATION | LEFT AORTIC ARCH	Unknown	9	135983375	C	T	Het	RALGDS	Syn	.
	1-01817	TOF	TETRALOGY OF FALLOT	NDD&EC	11	17409339	C	T	Het	KCNJ11	Syn	.
	1-01817	TOF	TETRALOGY OF FALLOT	NDD&EC	16	1816090	C	G	Het	MAPK8IP3	T-Mis	.
	1-01817	TOF	TETRALOGY OF FALLOT	NDD&EC	18	22804351	TTGGGGCG	T	Het	ZNF521	LOF	FS Del
	1-01818	LVO	AORTIC STENOSIS - VALVAR | BICOMMISSURAL (BICUSPID, BILEAFLET) AORTIC VALVE, RIGHT-LEFT FUSION | DILATED AORTIC ROOT | PATENT DUCTUS ARTERIOSUS	Unknown	15	28386956	C	T	Het	HERC2	T-Mis	.
	1-01818	LVO	AORTIC STENOSIS - VALVAR | BICOMMISSURAL (BICUSPID, BILEAFLET) AORTIC VALVE, RIGHT-LEFT FUSION | DILATED AORTIC ROOT | PATENT DUCTUS ARTERIOSUS	Unknown	15	44813578	C	G	Het	CTDSPL2	T-Mis	.
	1-01818	LVO	AORTIC STENOSIS - VALVAR | BICOMMISSURAL (BICUSPID, BILEAFLET) AORTIC VALVE, RIGHT-LEFT FUSION | DILATED AORTIC ROOT | PATENT DUCTUS ARTERIOSUS	Unknown	18	18586712	ACTTT	A	Het	ROCK1	LOF	FS Del
	1-01818	LVO	AORTIC STENOSIS - VALVAR | BICOMMISSURAL (BICUSPID, BILEAFLET) AORTIC VALVE, RIGHT-LEFT FUSION | DILATED AORTIC ROOT | PATENT DUCTUS ARTERIOSUS	Unknown	3	148597638	T	A	Het	CPA3	T-Mis	.
	1-01824	TOF	ABSENT MAIN PULMONARY ARTERY | HYPOPLASTIC LEFT PULMONARY ARTERY | HYPOPLASTIC RIGHT PULMONARY ARTERY | MULTIPLE MAJOR AORTOPULMONARY COLLATERAL ARTERIES (MAPCAS) | PATENT FORAMEN OVALE | RIGHT AORTIC ARCH WITH NORMAL BRANCHING PATTERN | TETRALOGY OF FALLOT WITH PULMONARY ATRESIA AND MAPCAS | VENTRICULAR SEPTAL DEFECT, MALALIGNMENT | VENTRICULAR SEPTAL DEFECT, SINGLE	Isolated	4	89653340	C	A	Het	FAM13A	LOF	Stopgain
	1-01824	TOF	ABSENT MAIN PULMONARY ARTERY | HYPOPLASTIC LEFT PULMONARY ARTERY | HYPOPLASTIC RIGHT PULMONARY ARTERY | MULTIPLE MAJOR AORTOPULMONARY COLLATERAL ARTERIES (MAPCAS) | PATENT FORAMEN OVALE | RIGHT AORTIC ARCH WITH NORMAL BRANCHING PATTERN | TETRALOGY OF FALLOT WITH PULMONARY ATRESIA AND MAPCAS | VENTRICULAR SEPTAL DEFECT, MALALIGNMENT | VENTRICULAR SEPTAL DEFECT, SINGLE	Isolated	8	19805796	C	T	Het	LPL	D-Mis	.
	1-01828	TOF	TETRALOGY OF FALLOT	Isolated	19	3963893	G	A	Het	DAPK3	T-Mis	.
	1-01828	TOF	TETRALOGY OF FALLOT	Isolated	6	107391848	C	T	Het	BEND3	T-Mis	.
	1-01829	TOF	ATRIAL SEPTAL DEFECT, SECUNDUM | LEFT AORTIC ARCH WITH NORMAL BRANCHING PATTERN | TETRALOGY OF FALLOT WITH PULMONARY ATRESIA	Unknown	3	48684297	C	T	Het	CELSR3	Syn	.
	1-01829	TOF	ATRIAL SEPTAL DEFECT, SECUNDUM | LEFT AORTIC ARCH WITH NORMAL BRANCHING PATTERN | TETRALOGY OF FALLOT WITH PULMONARY ATRESIA	Unknown	9	139412591	A	G	Het	NOTCH1	T-Mis	.
	1-01834	HLHS	AORTIC ATRESIA | HYPOPLASIA ASCENDING AORTA | HYPOPLASTIC LEFT HEART SYNDROME | HYPOPLASTIC LEFT VENTRICLE (SUBNORMAL CAVITY VOLUME) | HYPOPLASTIC MITRAL VALVE | LEFT AORTIC ARCH WITH NORMAL BRANCHING PATTERN	Unknown	19	39396058	C	T	Het	NFKBIB	T-Mis	.
	1-01837	CTD	HYPOPLASTIC RIGHT VENTRICLE (SUBNORMAL CAVITY VOLUME) | HYPOPLASTIC TRICUSPID VALVE | LEFT AORTIC ARCH WITH NORMAL BRANCHING PATTERN | PULMONARY ATRESIA, INTACT VENTRICULAR SEPTUM | PULMONARY ATRESIA,VALVAR	Isolated	5	149677836	G	T	Het	ARSI	D-Mis	.
	1-01838	LAT	ABSENCE OF THE SUPRARENAL INFERIOR VENA CAVA WITH AZYGOUS CONTINUATION | COARCTATION | LEFT AORTIC ARCH | LSVC TO CORONARY SINUS | RIGHT SUPERIOR VENA CAVA ABSENT	EC	17	4721841	G	A	Het	PLD2	T-Mis	.
	1-01841	LVO	ATRIAL SEPTAL DEFECT, SECUNDUM | COARCTATION | CONGENITAL AORTIC VALVE ABNORMALITY | LEFT AORTIC ARCH | PULMONARY STENOSIS, BRANCH PULMONARY ARTERY	Unknown	14	23874859	G	A	Het	MYH6	D-Mis	.
	1-01841	LVO	ATRIAL SEPTAL DEFECT, SECUNDUM | COARCTATION | CONGENITAL AORTIC VALVE ABNORMALITY | LEFT AORTIC ARCH | PULMONARY STENOSIS, BRANCH PULMONARY ARTERY	Unknown	20	9498804	C	T	Het	LAMP5	T-Mis	.
	1-01847	HLHS	AORTIC ARCH HYPOPLASIA | AORTIC ATRESIA | ATRIAL SEPTAL DEFECT, SECUNDUM | HYPOPLASTIC LEFT VENTRICLE (SUBNORMAL CAVITY VOLUME) | MITRAL ATRESIA | PULMONARY STENOSIS, VALVAR	Unknown	17	29844744	G	A	Het	RAB11FIP4	T-Mis	.
	1-01847	HLHS	AORTIC ARCH HYPOPLASIA | AORTIC ATRESIA | ATRIAL SEPTAL DEFECT, SECUNDUM | HYPOPLASTIC LEFT VENTRICLE (SUBNORMAL CAVITY VOLUME) | MITRAL ATRESIA | PULMONARY STENOSIS, VALVAR	Unknown	17	7948973	G	A	Het	ALOX15B	D-Mis	.
	1-01849	ASD	ATRIAL SEPTAL DEFECT, SECUNDUM | LEFT AORTIC ARCH WITH NORMAL BRANCHING PATTERN	EC	1	62739114	C	A	Het	KANK4	Syn	.
	1-01849	ASD	ATRIAL SEPTAL DEFECT, SECUNDUM | LEFT AORTIC ARCH WITH NORMAL BRANCHING PATTERN	EC	1	898217	C	T	Het	KLHL17	T-Mis	.
	1-01849	ASD	ATRIAL SEPTAL DEFECT, SECUNDUM | LEFT AORTIC ARCH WITH NORMAL BRANCHING PATTERN	EC	11	59225081	C	T	Het	OR4D6	Syn	.
	1-01852	CTD	VENTRICULAR SEPTAL DEFECT, MEMBRANOUS	Unknown	13	77625226	G	GA	Het	MYCBP2	LOF	FS Ins
	1-01852	CTD	VENTRICULAR SEPTAL DEFECT, MEMBRANOUS	Unknown	15	69714426	A	G	Het	KIF23	T-Mis	.
	1-01852	CTD	VENTRICULAR SEPTAL DEFECT, MEMBRANOUS	Unknown	6	36759816	G	A	Het	CPNE5	Syn	.
	1-01854	LAT	TRANSPOSITION D-LOOP	Unknown	19	6935023	C	T	Het	ADGRE1	T-Mis	.
	1-01861	LAT	CIRCUMFLEX FROM RIGHT IN D-LOOP TGA | TRANSPOSITION D-LOOP WITH VENTRICULAR SEPTAL DEFECT	Isolated	3	49878451	C	T	Het	TRAIP	Syn	.
	1-01866	CTD	DORV, VENTRICULAR DEFECT UNCOMMITTED | PULMONARY STENOSIS, SUPRAVALVAR | PULMONARY STENOSIS, VALVAR	Unknown	20	49218794	C	T	Het	RIPOR3	T-Mis	.
	1-01866	CTD	DORV, VENTRICULAR DEFECT UNCOMMITTED | PULMONARY STENOSIS, SUPRAVALVAR | PULMONARY STENOSIS, VALVAR	Unknown	7	48287896	G	C	Het	ABCA13	T-Mis	.
	1-01869	OTH	ATRIAL SEPTAL DEFECT, SECUNDUM | PULMONARY VEIN ATRESIA | PULMONARY VEIN STENOSIS	EC	11	6422653	C	T	Het	APBB1	T-Mis	.
	1-01873	CTD	HYPOPLASTIC RIGHT VENTRICLE (SUBNORMAL CAVITY VOLUME) | PULMONARY ATRESIA, INTACT VENTRICULAR SEPTUM	Isolated	4	38119726	G	A	Het	TBC1D1	T-Mis	.
	1-01874	CTD	LEFT AORTIC ARCH WITH NORMAL BRANCHING PATTERN | VENTRICULAR SEPTAL DEFECT, MEMBRANOUS	EC	11	77920760	A	C	Het	USP35	T-Mis	.
	1-01874	CTD	LEFT AORTIC ARCH WITH NORMAL BRANCHING PATTERN | VENTRICULAR SEPTAL DEFECT, MEMBRANOUS	EC	3	169487242	C	A	Het	ACTRT3	D-Mis	.
	1-01880	HLHS	AORTIC STENOSIS | ATRIAL SEPTAL DEFECT, SECUNDUM | HYPOPLASIA ASCENDING AORTA | HYPOPLASTIC AORTIC ANNULUS | HYPOPLASTIC LEFT HEART SYNDROME | HYPOPLASTIC LEFT VENTRICLE (SUBNORMAL CAVITY VOLUME) | HYPOPLASTIC MITRAL VALVE | MITRAL STENOSIS	Isolated	17	76481649	G	C	Het	DNAH17	T-Mis	.
	1-01880	HLHS	AORTIC STENOSIS | ATRIAL SEPTAL DEFECT, SECUNDUM | HYPOPLASIA ASCENDING AORTA | HYPOPLASTIC AORTIC ANNULUS | HYPOPLASTIC LEFT HEART SYNDROME | HYPOPLASTIC LEFT VENTRICLE (SUBNORMAL CAVITY VOLUME) | HYPOPLASTIC MITRAL VALVE | MITRAL STENOSIS	Isolated	19	13363841	CAG	C	Het	CACNA1A	LOF	FS Del
	1-01881	TOF	TETRALOGY OF FALLOT WITH PULMONARY ATRESIA	EC	4	1952813	G	A	Het	NSD2	Syn	.
	1-01886	CTD	ABERRANT RIGHT SUBCLAVIAN ARTERY | ABNORMAL BRANCHING LEFT AORTIC ARCH | AORTIC ARCH HYPOPLASIA | AORTIC ATRESIA | CONGENITAL AORTIC VALVE ABNORMALITY	EC	6	116757019	A	G	Het	DSE	T-Mis	.
	1-01904	ASD	ATRIAL SEPTAL DEFECT, SECUNDUM	NDD&EC	19	45992780	C	T	Het	RTN2	Syn	.
	1-01904	ASD	ATRIAL SEPTAL DEFECT, SECUNDUM	NDD&EC	21	16339614	A	G	Het	NRIP1	Syn	.
	1-01904	ASD	ATRIAL SEPTAL DEFECT, SECUNDUM	NDD&EC	5	176709538	C	T	Het	NSD1	LOF	StopGain
	1-01904	ASD	ATRIAL SEPTAL DEFECT, SECUNDUM	NDD&EC	6	126080331	G	T	Het	HEY2	D-Mis	.
	1-01907	TOF	RIGHT AORTIC ARCH WITH NORMAL BRANCHING PATTERN | TETRALOGY OF FALLOT	Unknown	11	75283114	C	T	Het	SERPINH1	LOF	Stopgain
	1-01907	TOF	RIGHT AORTIC ARCH WITH NORMAL BRANCHING PATTERN | TETRALOGY OF FALLOT	Unknown	5	133707309	G	C	Het	UBE2B	D-Mis	.
	1-01911	LAT	BICUSPID PULMONARY VALVE | LEFT AORTIC ARCH WITH NORMAL BRANCHING PATTERN | SDD | TRANSPOSITION D-LOOP WITH INTACT VENTRICULAR SEPTUM | USUAL CORONARY ARTERIES IN D-LOOP TGA	Isolated	16	11990567	C	T	Het	GSPT1	T-Mis	.
	1-01913	OTH	BICOMMISSURAL (BICUSPID, BILEAFLET, BIFOLIATE) AORTIC VALVE | COARCTATION | RESTRICTIVE BULBOVENTRICULAR FORAMEN | SINGLE VENTRICLE, LEFT; DOUBLE INLET LEFT VENTRICLE | TRANSPOSITION D-LOOP	Isolated	2	187611953	A	T	Het	FAM171B	T-Mis	.
	1-01913	OTH	BICOMMISSURAL (BICUSPID, BILEAFLET, BIFOLIATE) AORTIC VALVE | COARCTATION | RESTRICTIVE BULBOVENTRICULAR FORAMEN | SINGLE VENTRICLE, LEFT; DOUBLE INLET LEFT VENTRICLE | TRANSPOSITION D-LOOP	Isolated	2	26350020	A	G	Het	RAB10	T-Mis	.
	1-01914	OTH	EBSTEINS DISEASE	Isolated	10	124597062	T	C	Het	CUZD1	T-Mis	.
	1-01916	LAT	ABSENCE OF THE SUPRARENAL INFERIOR VENA CAVA WITH AZYGOUS CONTINUATION | HETEROTAXY | PATENT FORAMEN OVALE | POLYSPLENIA SYNDROME (LEFT ISOMERISM) | VENTRICULAR SEPTAL DEFECT, MEMBRANOUS | VENTRICULAR SEPTAL DEFECT, SINGLE	EC	1	1226468	T	A	Het	SCNN1D	T-Mis	.
	1-01917	LVO	BICOMMISSURAL (BICUSPID, BILEAFLET) AORTIC VALVE, RIGHT-LEFT FUSION	EC	6	129837413	C	CA	Het	LAMA2	LOF	FS Ins
	1-01923	OTH	BIVENTRICULAR, DISCORDANT ATRIOVENTRICULAR CONNECTION | DOUBLE OUTLET VENTRICULOARTERIAL CONNECTION | DYSPLASTIC TRICUSPID VALVE | RESTRICTIVE PATENT FORAMEN OVALE | TRICUSPID REGURGITATION | VENTRICULAR SEPTAL DEFECT, SINGLE	Isolated	19	18860645	A	T	Het	CRTC1	T-Mis	.
	1-01923	OTH	BIVENTRICULAR, DISCORDANT ATRIOVENTRICULAR CONNECTION | DOUBLE OUTLET VENTRICULOARTERIAL CONNECTION | DYSPLASTIC TRICUSPID VALVE | RESTRICTIVE PATENT FORAMEN OVALE | TRICUSPID REGURGITATION | VENTRICULAR SEPTAL DEFECT, SINGLE	Isolated	2	176981853	G	A	Het	HOXD10	T-Mis	.
	1-01925	HLHS	COARCTATION SIMPLE (ISOLATED) | HYPOPLASTIC LEFT VENTRICLE (SUBNORMAL CAVITY VOLUME)	NDD&EC	12	49418630	C	G	Het	KMT2D	D-Mis	.
	1-01925	HLHS	COARCTATION SIMPLE (ISOLATED) | HYPOPLASTIC LEFT VENTRICLE (SUBNORMAL CAVITY VOLUME)	NDD&EC	20	44644971	C	T	Het	MMP9	Syn	.
	1-01933	LVO	BICOMMISSURAL (BICUSPID, BILEAFLET) AORTIC VALVE, RIGHT-NON FUSION	Isolated	17	28748818	C	G	Het	CPD	T-Mis	.
	1-01936	LVO	AORTIC STENOSIS - VALVAR | BICOMMISSURAL (BICUSPID, BILEAFLET, BIFOLIATE) AORTIC VALVE | CORONARY ANOMALY, LEFT	Isolated	17	61759225	A	AG	Het	MAP3K3	LOF	FS Ins
	1-01941	LAT	AORTIC ARCH HYPOPLASIA | ATRIAL SEPTAL DEFECT, SECUNDUM | HYPOPLASTIC AORTIC ISTHMUS | LEFT AORTIC ARCH WITH NORMAL BRANCHING PATTERN | TRANSPOSITION D-LOOP WITH VSD AND LV OUTFLOW TRACT OBSTRUCTION | USUAL CORONARY ARTERIES IN D-LOOP TGA | VENTRICULAR SEPTAL DEFECT, MUSCULAR	Unknown	12	6671053	T	C	Het	NOP2	T-Mis	.
	1-01941	LAT	AORTIC ARCH HYPOPLASIA | ATRIAL SEPTAL DEFECT, SECUNDUM | HYPOPLASTIC AORTIC ISTHMUS | LEFT AORTIC ARCH WITH NORMAL BRANCHING PATTERN | TRANSPOSITION D-LOOP WITH VSD AND LV OUTFLOW TRACT OBSTRUCTION | USUAL CORONARY ARTERIES IN D-LOOP TGA | VENTRICULAR SEPTAL DEFECT, MUSCULAR	Unknown	20	168675	C	T	Het	DEFB128	T-Mis	.
	1-01943	TOF	TETRALOGY OF FALLOT	NDD	22	30975867	G	T	Het	PES1	T-Mis	.
	1-01946	HLHS	AORTIC ATRESIA | HYPOPLASTIC LEFT HEART SYNDROME | MITRAL ATRESIA	NDD	17	80545097	G	A	Het	FOXK2	D-Mis	.
	1-01946	HLHS	AORTIC ATRESIA | HYPOPLASTIC LEFT HEART SYNDROME | MITRAL ATRESIA	NDD	8	12946134	A	G	Het	DLC1	T-Mis	.
	1-01946	HLHS	AORTIC ATRESIA | HYPOPLASTIC LEFT HEART SYNDROME | MITRAL ATRESIA	NDD	9	74862322	G	T	Het	GDA	T-Mis	.
	1-01951	LAT	CIRCUMFLEX FROM RIGHT IN D-LOOP TGA | LEFT AORTIC ARCH WITH NORMAL BRANCHING PATTERN | TRANSPOSITION D-LOOP WITH INTACT VENTRICULAR SEPTUM	EC	2	220082869	G	C	Het	ABCB6	T-Mis	.
	1-01952	LVO	BICOMMISSURAL (BICUSPID, BILEAFLET) AORTIC VALVE, RIGHT-LEFT FUSION | DILATED AORTA | LOEYS DIETZ SYNDROME	EC	11	62291586	T	C	Het	AHNAK	T-Mis	.
	1-01953	TOF	DILATED AORTIC ROOT | DISCONTINUITY OF PULMONARY ARTERIES | RIGHT AORTIC ARCH WITH UNKNOWN BRANCHING PATTERN | RIGHT-SIDED DESCENDING AORTA | TETRALOGY OF FALLOT WITH PULMONARY ATRESIA AND MAPCAS	NDD&EC	2	74597132	T	C	Het	DCTN1	D-Mis	.
	1-01954	OTH	ABSENT RIGHT PULMONARY ARTERY | ATRIAL SEPTAL DEFECT, SECUNDUM | BICOMMISSURAL (BICUSPID, BILEAFLET) AORTIC VALVE, RIGHT-LEFT FUSION | BICOMMISSURAL (BICUSPID, BILEAFLET, BIFOLIATE) AORTIC VALVE | HYPOPLASTIC RIGHT VENTRICLE (SUBNORMAL CAVITY VOLUME) | MAJOR AORTOPULMONARY COLLATERAL ARTERY | MALPOSITIONED ATRIAL SEPTUM (WITH OR WITHOUT PAPVC) | SINGLE RIGHT CORONARY | SINUS VENOSUS SEPTAL DEFECT…	EC	18	56247166	G	A	Het	ALPK2	T-Mis	.
	1-01954	OTH	ABSENT RIGHT PULMONARY ARTERY | ATRIAL SEPTAL DEFECT, SECUNDUM | BICOMMISSURAL (BICUSPID, BILEAFLET) AORTIC VALVE, RIGHT-LEFT FUSION | BICOMMISSURAL (BICUSPID, BILEAFLET, BIFOLIATE) AORTIC VALVE | HYPOPLASTIC RIGHT VENTRICLE (SUBNORMAL CAVITY VOLUME) | MAJOR AORTOPULMONARY COLLATERAL ARTERY | MALPOSITIONED ATRIAL SEPTUM (WITH OR WITHOUT PAPVC) | SINGLE RIGHT CORONARY | SINUS VENOSUS SEPTAL DEFECT…	EC	19	1465272	C	G	Het	APC2	T-Mis	.
	1-01954	OTH	ABSENT RIGHT PULMONARY ARTERY | ATRIAL SEPTAL DEFECT, SECUNDUM | BICOMMISSURAL (BICUSPID, BILEAFLET) AORTIC VALVE, RIGHT-LEFT FUSION | BICOMMISSURAL (BICUSPID, BILEAFLET, BIFOLIATE) AORTIC VALVE | HYPOPLASTIC RIGHT VENTRICLE (SUBNORMAL CAVITY VOLUME) | MAJOR AORTOPULMONARY COLLATERAL ARTERY | MALPOSITIONED ATRIAL SEPTUM (WITH OR WITHOUT PAPVC) | SINGLE RIGHT CORONARY | SINUS VENOSUS SEPTAL DEFECT…	EC	22	19467518	G	GT	Het	CDC45	LOF	FS Ins
	1-01954	OTH	ABSENT RIGHT PULMONARY ARTERY | ATRIAL SEPTAL DEFECT, SECUNDUM | BICOMMISSURAL (BICUSPID, BILEAFLET) AORTIC VALVE, RIGHT-LEFT FUSION | BICOMMISSURAL (BICUSPID, BILEAFLET, BIFOLIATE) AORTIC VALVE | HYPOPLASTIC RIGHT VENTRICLE (SUBNORMAL CAVITY VOLUME) | MAJOR AORTOPULMONARY COLLATERAL ARTERY | MALPOSITIONED ATRIAL SEPTUM (WITH OR WITHOUT PAPVC) | SINGLE RIGHT CORONARY | SINUS VENOSUS SEPTAL DEFECT…	EC	9	37919838	C	T	Het	SHB	D-Mis	.
	1-01965	LVO	COARCTATION	Unknown	1	145585503	C	A	Het	PIAS3	T-Mis	.
	1-01965	LVO	COARCTATION	Unknown	1	202722032	C	T	Het	KDM5B	LOF	Splice
	1-01966	LAT	AORTIC ARCH HYPOPLASIA | ATRIAL SEPTAL DEFECT, SECUNDUM | CIRCUMFLEX FROM RIGHT IN D-LOOP TGA | DORV, VENTRICULAR DEFECT COMMITTED TO PULMONARY ARTERY | PATENT DUCTUS ARTERIOSUS | TRANSPOSITION D-LOOP	Unknown	19	44611041	G	A	Het	ZNF224	T-Mis	.
	1-01966	LAT	AORTIC ARCH HYPOPLASIA | ATRIAL SEPTAL DEFECT, SECUNDUM | CIRCUMFLEX FROM RIGHT IN D-LOOP TGA | DORV, VENTRICULAR DEFECT COMMITTED TO PULMONARY ARTERY | PATENT DUCTUS ARTERIOSUS | TRANSPOSITION D-LOOP	Unknown	2	96993783	C	A	Het	ITPRIPL1	T-Mis	.
	1-01969	HLHS	AORTIC ARCH HYPOPLASIA | AORTIC ATRESIA | COARCTATION | HYPOPLASTIC AORTIC ISTHMUS | HYPOPLASTIC LEFT HEART SYNDROME | HYPOPLASTIC LEFT VENTRICLE (SUBNORMAL CAVITY VOLUME) | MITRAL STENOSIS, VALVAR	Isolated	2	223436666	T	C	Het	FARSB	D-Mis	.
	1-01969	HLHS	AORTIC ARCH HYPOPLASIA | AORTIC ATRESIA | COARCTATION | HYPOPLASTIC AORTIC ISTHMUS | HYPOPLASTIC LEFT HEART SYNDROME | HYPOPLASTIC LEFT VENTRICLE (SUBNORMAL CAVITY VOLUME) | MITRAL STENOSIS, VALVAR	Isolated	4	77038856	C	T	Het	NUP54	Syn	.
	1-01970	CTD	ATRIAL SEPTAL DEFECT | PULMONARY STENOSIS, SUBVALVAR | PULMONARY STENOSIS, VALVAR | TRICUSPID ATRESIA + D-TGA + PS (IIB) | VENTRICULAR SEPTAL DEFECT	Isolated	12	100219102	G	A	Het	ANKS1B	T-Mis	.
	1-01972	AVC	ATRIAL SEPTAL DEFECT, SECUNDUM | CLEFT MITRAL VALVE WITH REGURGITATION | OSTIUM PRIMUM ATRIAL SEPTAL DEFECT, BALANCED	Unknown	6	159084380	C	T	Het	SYTL3	T-Mis	.
	1-01980	LAT	ATRIAL SEPTAL DEFECT, SECUNDUM | DEXTROCARDIA | PULMONARY STENOSIS | PULMONARY STENOSIS, SUBVALVAR | PULMONARY STENOSIS, VALVAR | TRICUSPID ATRESIA | TRICUSPID ATRESIA + D-TGA + PS (IIB)	Isolated	9	34372784	T	G	Het	MYORG	D-Mis	.
	1-01984	HLHS	HYPOPLASTIC LEFT HEART SYNDROME	Isolated	19	17662699	C	T	Het	NIBAN3	T-Mis	.
	1-01984	HLHS	HYPOPLASTIC LEFT HEART SYNDROME	Isolated	5	140719052	C	T	Het	PCDHGA2	T-Mis	.
	1-01986	LAT	L-LOOP TRANSPOSITION OF THE GREAT ARTERIES WITH VENTRICULAR SEPTAL DEFECT | LEFT AORTIC ARCH WITH NORMAL BRANCHING PATTERN | PULMONARY STENOSIS, SUBVALVAR | PULMONARY STENOSIS, VALVAR | SUPERIOR-INFERIOR VENTRICLES UP-DOWN STAIRS VENTRICLES | VENTRICULAR SEPTAL DEFECT, MALALIGNMENT	EC	2	65659103	GGTGT	G	Het	SPRED2	LOF	FS Del
	1-01987	LVO	AORTIC STENOSIS - VALVAR | BICOMMISSURAL (BICUSPID, BILEAFLET) AORTIC VALVE, RIGHT-LEFT FUSION | LEFT AORTIC ARCH WITH NORMAL BRANCHING PATTERN	Isolated	1	29633645	G	A	Het	PTPRU	T-Mis	.
	1-01987	LVO	AORTIC STENOSIS - VALVAR | BICOMMISSURAL (BICUSPID, BILEAFLET) AORTIC VALVE, RIGHT-LEFT FUSION | LEFT AORTIC ARCH WITH NORMAL BRANCHING PATTERN	Isolated	10	70531022	A	G	Het	CCAR1	T-Mis	.
	1-01994	LVO	AORTIC STENOSIS - VALVAR | CONGENITAL AORTIC VALVE ABNORMALITY | DILATED AORTIC ROOT | DILATED ASCENDING AORTA | LEFT AORTIC ARCH WITH NORMAL BRANCHING PATTERN	Isolated	1	3782405	G	T	Het	DFFB	T-Mis	.
	1-01995	TOF	TETRALOGY OF FALLOT	Unknown	8	38851146	T	C	Het	TM2D2	T-Mis	.
	1-01996	OTH	PULMONARY VEIN ATRESIA | PULMONARY VEIN STENOSIS	EC	5	125936716	C	A	Het	PHAX	T-Mis	.
	1-01996	OTH	PULMONARY VEIN ATRESIA | PULMONARY VEIN STENOSIS	EC	9	134366969	T	TA	Het	PRRC2B	LOF	splice
	1-01997	CTD	ATRIAL SEPTAL DEFECT, SECUNDUM | COARCTATION | DOUBLE OUTLET RIGHT VENTRICLE | HYPOPLASTIC AORTIC ISTHMUS	Unknown	6	4021699	G	C	Het	PRPF4B	T-Mis	.
	1-01999	CTD	LEFT AORTIC ARCH WITH NORMAL BRANCHING PATTERN | MAIN PULMONARY ARTERY ABNORMALITY | PULMONARY STENOSIS, VALVAR	Unknown	15	67596747	C	T	Het	IQCH	T-Mis	.
	1-01999	CTD	LEFT AORTIC ARCH WITH NORMAL BRANCHING PATTERN | MAIN PULMONARY ARTERY ABNORMALITY | PULMONARY STENOSIS, VALVAR	Unknown	4	70079773	C	T	Het	UGT2B11	LOF	Stopgain
	1-02004	LAT	ABSENCE OF THE SUPRARENAL INFERIOR VENA CAVA WITH AZYGOUS CONTINUATION | AORTIC ARCH HYPOPLASIA | CLEFT TRICUSPID VALVE WITH REGURGITATION | COMPLETE HEART BLOCK | OSTIUM PRIMUM ATRIAL SEPTAL DEFECT, BALANCED | PATENT DUCTUS ARTERIOSUS | POLYSPLENIA SYNDROME (LEFT ISOMERISM)	Unknown	6	74346344	C	T	Het	SLC17A5	T-Mis	.
	1-02011	TOF	HYPOPLASTIC MAIN PULMONARY ARTERY | RIGHT AORTIC ARCH WITH NORMAL BRANCHING PATTERN | TETRALOGY OF FALLOT WITH PULMONARY ATRESIA AND MAPCAS	Unknown	16	89590481	C	G	Het	SPG7	T-Mis	.
	1-02013	LVO	BICOMMISSURAL (BICUSPID, BILEAFLET) AORTIC VALVE, RIGHT-LEFT FUSION	Isolated	22	26895104	A	G	Het	TFIP11	T-Mis	.
	1-02016	LVO	AORTIC STENOSIS - VALVAR | BICOMMISSURAL (BICUSPID, BILEAFLET, BIFOLIATE) AORTIC VALVE | LEFT AORTIC ARCH WITH NORMAL BRANCHING PATTERN	EC	11	105842684	G	A	Het	GRIA4	T-Mis	.
	1-02016	LVO	AORTIC STENOSIS - VALVAR | BICOMMISSURAL (BICUSPID, BILEAFLET, BIFOLIATE) AORTIC VALVE | LEFT AORTIC ARCH WITH NORMAL BRANCHING PATTERN	EC	7	154735819	C	T	Het	PAXIP1-AS2	T-Mis	.
	1-02017	CTD	ABERRANT LEFT SUBCLAVIAN ARTERY | ABNORMAL BRANCHING RIGHT AORTIC ARCH | VASCULAR RING	Isolated	15	28431765	G	A	Het	HERC2	T-Mis	.
	1-02017	CTD	ABERRANT LEFT SUBCLAVIAN ARTERY | ABNORMAL BRANCHING RIGHT AORTIC ARCH | VASCULAR RING	Isolated	19	9639399	G	A	Het	ZNF426	T-Mis	.
	1-02017	CTD	ABERRANT LEFT SUBCLAVIAN ARTERY | ABNORMAL BRANCHING RIGHT AORTIC ARCH | VASCULAR RING	Isolated	2	128922371	G	A	Het	UGGT1	T-Mis	.
	1-02020	LAT	ASPLENIA SYNDROME (RIGHT ISOMERISM) | ATRIAL SEPTAL DEFECT, SECUNDUM | DEXTROCARDIA | DOUBLE OUTLET RIGHT VENTRICLE | ILL | PULMONARY STENOSIS, VALVAR | TRANSPOSITION D-LOOP | UNBALANCED COMPLETE COMMON ATRIOVENTRICULAR CANAL	EC	10	59955924	A	G	Het	IPMK	Syn	.
	1-02020	LAT	ASPLENIA SYNDROME (RIGHT ISOMERISM) | ATRIAL SEPTAL DEFECT, SECUNDUM | DEXTROCARDIA | DOUBLE OUTLET RIGHT VENTRICLE | ILL | PULMONARY STENOSIS, VALVAR | TRANSPOSITION D-LOOP | UNBALANCED COMPLETE COMMON ATRIOVENTRICULAR CANAL	EC	12	56295663	C	A	Het	PYM1	T-Mis	.
	1-02020	LAT	ASPLENIA SYNDROME (RIGHT ISOMERISM) | ATRIAL SEPTAL DEFECT, SECUNDUM | DEXTROCARDIA | DOUBLE OUTLET RIGHT VENTRICLE | ILL | PULMONARY STENOSIS, VALVAR | TRANSPOSITION D-LOOP | UNBALANCED COMPLETE COMMON ATRIOVENTRICULAR CANAL	EC	18	45374845	C	T	Het	SMAD2	LOF	Splice
	1-02020	LAT	ASPLENIA SYNDROME (RIGHT ISOMERISM) | ATRIAL SEPTAL DEFECT, SECUNDUM | DEXTROCARDIA | DOUBLE OUTLET RIGHT VENTRICLE | ILL | PULMONARY STENOSIS, VALVAR | TRANSPOSITION D-LOOP | UNBALANCED COMPLETE COMMON ATRIOVENTRICULAR CANAL	EC	3	37053567	C	T	Het	MLH1	Syn	.
	1-02020	LAT	ASPLENIA SYNDROME (RIGHT ISOMERISM) | ATRIAL SEPTAL DEFECT, SECUNDUM | DEXTROCARDIA | DOUBLE OUTLET RIGHT VENTRICLE | ILL | PULMONARY STENOSIS, VALVAR | TRANSPOSITION D-LOOP | UNBALANCED COMPLETE COMMON ATRIOVENTRICULAR CANAL	EC	3	50253226	C	T	Het	SLC38A3	T-Mis	.
	1-02023	HLHS	AORTIC ARCH HYPOPLASIA | AORTIC ATRESIA | ATRIAL SEPTAL DEFECT | HYPOPLASIA ASCENDING AORTA | HYPOPLASTIC LEFT HEART SYNDROME | HYPOPLASTIC LEFT VENTRICLE (SUBNORMAL CAVITY VOLUME) | MITRAL ATRESIA	Unknown	19	52131278	C	T	Het	SIGLEC5	D-Mis	.
	1-02024	HLHS	BICOMMISSURAL (BICUSPID, BILEAFLET, BIFOLIATE) AORTIC VALVE | HYPOPLASTIC AORTIC ANNULUS | HYPOPLASTIC LEFT VENTRICLE (SUBNORMAL CAVITY VOLUME) | HYPOPLASTIC MITRAL VALVE | LEFT AORTIC ARCH WITH NORMAL BRANCHING PATTERN | LSVC TO CORONARY SINUS | RIGHT SUPERIOR VENA CAVA TO RIGHT ATRIUM | SHONES SYNDROME COMBINATION COARC,VSD,ABN MIT + AO VAL | SUPRAVALVAR MITRAL STENOSIS | TUBULAR HYPOPLASIA OF …	EC	2	164467488	A	AG	Het	FIGN	LOF	FS Ins
	1-02025	TOF	BICOMMISSURAL (BICUSPID, BILEAFLET, BIFOLIATE) AORTIC VALVE | PULMONARY STENOSIS, BILATERAL BRANCH PULMONARY ARTERY | PULMONARY STENOSIS, SUBVALVAR | PULMONARY STENOSIS, VALVAR | TETRALOGY OF FALLOT	Unknown	17	47588007	G	A	Het	NGFR	D-Mis	.
	1-02025	TOF	BICOMMISSURAL (BICUSPID, BILEAFLET, BIFOLIATE) AORTIC VALVE | PULMONARY STENOSIS, BILATERAL BRANCH PULMONARY ARTERY | PULMONARY STENOSIS, SUBVALVAR | PULMONARY STENOSIS, VALVAR | TETRALOGY OF FALLOT	Unknown	9	33912043	C	T	Het	UBE2R2	Syn	.
	1-02029	CTD	PATENT FORAMEN OVALE | VENTRICULAR SEPTAL DEFECT, MEMBRANOUS	Isolated	14	91805635	C	T	Het	CCDC88C	T-Mis	.
	1-02029	CTD	PATENT FORAMEN OVALE | VENTRICULAR SEPTAL DEFECT, MEMBRANOUS	Isolated	9	116750815	G	A	Het	ZNF618	T-Mis	.
	1-02033	LAT	ATRIAL SEPTAL DEFECT, SECUNDUM | DORV, VENTRICULAR DEFECT COMMITTED TO AORTA | MITRAL STENOSIS | SDD | VENTRICULAR SEPTAL DEFECT, SUBPULMONARY OR CONAL	Unknown	12	112685293	T	C	Het	HECTD4	T-Mis	.
	1-02035	HLHS	AORTIC ARCH HYPOPLASIA | AORTIC STENOSIS - VALVAR | COARCTATION | HYPOPLASTIC LEFT HEART SYNDROME | LEFT SUPERIOR VENA CAVA TO RIGHT ATRIUM | MITRAL STENOSIS, VALVAR | PATENT FORAMEN OVALE | VENTRICULAR SEPTAL DEFECT, MEMBRANOUS	Unknown	1	94574138	A	G	Het	ABCA4	T-Mis	.
	1-02038	CTD	PULMONARY STENOSIS, VALVAR	EC	1	26509844	C	A	Het	CNKSR1	T-Mis	.
	1-02038	CTD	PULMONARY STENOSIS, VALVAR	EC	2	71597100	G	A	Het	ZNF638	T-Mis	.
	1-02038	CTD	PULMONARY STENOSIS, VALVAR	EC	8	61773657	C	G	Het	CHD7	LOF	StopGain
	1-02041	HLHS	AORTIC ARCH HYPOPLASIA | AORTIC ATRESIA | HYPOPLASIA ASCENDING AORTA | HYPOPLASTIC LEFT HEART SYNDROME | HYPOPLASTIC LEFT VENTRICLE (SUBNORMAL CAVITY VOLUME) | MITRAL STENOSIS | RESTRICTIVE PATENT FORAMEN OVALE	Isolated	1	26603067	A	G	Het	CEP85	Syn	.
	1-02042	CTD	PULMONARY ATRESIA, INTACT VENTRICULAR SEPTUM | SINGLE VENTRICLE	Unknown	10	89514458	CAT	C	Het	ATAD1	LOF	FS Del
	1-02042	CTD	PULMONARY ATRESIA, INTACT VENTRICULAR SEPTUM | SINGLE VENTRICLE	Unknown	11	20044634	A	G	Het	NAV2	LOF	splice
	1-02042	CTD	PULMONARY ATRESIA, INTACT VENTRICULAR SEPTUM | SINGLE VENTRICLE	Unknown	19	11343930	G	A	Het	DOCK6	Syn	.
	1-02042	CTD	PULMONARY ATRESIA, INTACT VENTRICULAR SEPTUM | SINGLE VENTRICLE	Unknown	19	12430136	G	A	Het	ZNF563	T-Mis	.
	1-02046	LAT	PULMONARY ATRESIA CONGENITAL | RIGHT AORTIC ARCH WITH UNKNOWN BRANCHING PATTERN | TRANSPOSITION D-LOOP WITH VENTRICULAR SEPTAL DEFECT	Isolated	8	6605267	T	C	Het	AGPAT5	Syn	.
	1-02050	LAT	ANOMALOUS HEPATIC VENOUS DRAINAGE OR CONNECTION | ASPLENIA SYNDROME (RIGHT ISOMERISM) | BALANCED COMPLETE ATRIOVENTRICULAR CANAL | COMPLETE COMMON AV CANAL | CORONARY SINUS OSTIAL ATRESIA | HETEROTAXY | INFERIOR VENA CAVA LEFT SIDED | LEFT AORTIC ARCH | LEVOCARDIA WITH ABDOMINAL HETEROTAXY | LSVC - COMMUNICATES WITH RSVC | LSVC TO CORONARY SINUS | PATENT FORAMEN OVALE | PULMONARY ATRESIA CONGENIT…	EC	19	47282024	G	A	Het	SLC1A5	Syn	.
	1-02050	LAT	ANOMALOUS HEPATIC VENOUS DRAINAGE OR CONNECTION | ASPLENIA SYNDROME (RIGHT ISOMERISM) | BALANCED COMPLETE ATRIOVENTRICULAR CANAL | COMPLETE COMMON AV CANAL | CORONARY SINUS OSTIAL ATRESIA | HETEROTAXY | INFERIOR VENA CAVA LEFT SIDED | LEFT AORTIC ARCH | LEVOCARDIA WITH ABDOMINAL HETEROTAXY | LSVC - COMMUNICATES WITH RSVC | LSVC TO CORONARY SINUS | PATENT FORAMEN OVALE | PULMONARY ATRESIA CONGENIT…	EC	2	179431077	A	G	Het	TTN	Syn	.
	1-02054	CTD	AORTIC VALVE POSITION RELATIVE TO THE PULMONARY VALVE, LEFT AND ANTERIOR | PULMONARY STENOSIS, SUBVALVAR | PULMONARY STENOSIS, VALVAR | SINGLE VENTRICLE, LEFT; DOUBLE INLET LEFT VENTRICLE | SLL | UNIVENTRICULAR, DOUBLE INLET ATRIOVENTRICULAR CONNECTION	Isolated	19	50309399	C	T	Het	AP2A1	Syn	.
	1-02058	OTH	DOUBLE CHAMBERED RIGHT VENTRICLE | VENTRICULAR SEPTAL DEFECT, MEMBRANOUS	Isolated	11	2591912	G	A	Het	KCNQ1	D-Mis	.
	1-02058	OTH	DOUBLE CHAMBERED RIGHT VENTRICLE | VENTRICULAR SEPTAL DEFECT, MEMBRANOUS	Isolated	2	63217873	C	A	Het	EHBP1	T-Mis	.
	1-02062	CTD	ATRIAL SEPTAL DEFECT, SECUNDUM | CONGENITAL PULMONARY VALVE ABNORMALITY | LEFT AORTIC ARCH WITH NORMAL BRANCHING PATTERN	Isolated	8	2092821	C	T	Het	MYOM2	Syn	.
	1-02066	OTH	VENTRICULAR SEPTAL DEFECT, MUSCULAR, TRABECULAR, APICAL	EC	12	7252587	T	C	Het	C1RL	T-Mis	.
	1-02066	OTH	VENTRICULAR SEPTAL DEFECT, MUSCULAR, TRABECULAR, APICAL	EC	7	111927113	G	C	Het	ZNF277	T-Mis	.
	1-02069	TOF	DUAL ANTERIOR DESCENDING CORONARY ARTERIES | DYSPLASTIC (ABSENT) PULMONARY VALVE SYNDROME (TOF WITH APVS) | TETRALOGY OF FALLOT	Unknown	2	145162466	G	T	Het	ZEB2	D-Mis	.
	1-02069	TOF	DUAL ANTERIOR DESCENDING CORONARY ARTERIES | DYSPLASTIC (ABSENT) PULMONARY VALVE SYNDROME (TOF WITH APVS) | TETRALOGY OF FALLOT	Unknown	8	59059835	C	T	Het	FAM110B	D-Mis	.
	1-02070	TOF	LSVC TO CORONARY SINUS | RIGHT AORTIC ARCH WITH NORMAL BRANCHING PATTERN | TETRALOGY OF FALLOT	EC	2	133540779	G	A	Het	NCKAP5	T-Mis	.
	1-02070	TOF	LSVC TO CORONARY SINUS | RIGHT AORTIC ARCH WITH NORMAL BRANCHING PATTERN | TETRALOGY OF FALLOT	EC	4	2233750	G	T	Het	HAUS3	T-Mis	.
	1-02084	CTD	ANTERIOR DEVIATION INFUNDIBULAR SEPTUM | DOUBLE OUTLET RIGHT VENTRICLE | VENTRICULAR SEPTAL DEFECT, ECD TYPE | VENTRICULAR SEPTAL DEFECT, MALALIGNMENT | VENTRICULAR SEPTAL DEFECT, MULTIPLE | VENTRICULAR SEPTAL DEFECT, MUSCULAR	EC	11	130775874	G	C	Het	SNX19	T-Mis	.
	1-02084	CTD	ANTERIOR DEVIATION INFUNDIBULAR SEPTUM | DOUBLE OUTLET RIGHT VENTRICLE | VENTRICULAR SEPTAL DEFECT, ECD TYPE | VENTRICULAR SEPTAL DEFECT, MALALIGNMENT | VENTRICULAR SEPTAL DEFECT, MULTIPLE | VENTRICULAR SEPTAL DEFECT, MUSCULAR	EC	16	72984604	G	A	Het	ZFHX3	LOF	Stopgain
	1-02084	CTD	ANTERIOR DEVIATION INFUNDIBULAR SEPTUM | DOUBLE OUTLET RIGHT VENTRICLE | VENTRICULAR SEPTAL DEFECT, ECD TYPE | VENTRICULAR SEPTAL DEFECT, MALALIGNMENT | VENTRICULAR SEPTAL DEFECT, MULTIPLE | VENTRICULAR SEPTAL DEFECT, MUSCULAR	EC	3	49695570	G	A	Het	BSN	T-Mis	.
	1-02093	TOF	RIGHT AORTIC ARCH | TETRALOGY OF FALLOT WITH PULMONARY ATRESIA AND MAPCAS	Unknown	5	38502758	T	C	Het	LIFR	Syn	.
	1-02093	TOF	RIGHT AORTIC ARCH | TETRALOGY OF FALLOT WITH PULMONARY ATRESIA AND MAPCAS	Unknown	8	23186065	C	T	Het	LOXL2	T-Mis	.
	1-02107	HLHS	AORTIC ARCH HYPOPLASIA | BICOMMISSURAL (BICUSPID, BILEAFLET, BIFOLIATE) AORTIC VALVE | DOUBLE OUTLET RIGHT VENTRICLE | HYPOPLASTIC AORTIC ANNULUS | HYPOPLASTIC LEFT VENTRICLE (SUBNORMAL CAVITY VOLUME) | LEFT AORTIC ARCH WITH NORMAL BRANCHING PATTERN | MALPOSITIONED ATRIAL SEPTUM (WITH OR WITHOUT PAPVC) | MITRAL ATRESIA | VENTRICULAR SEPTAL DEFECT, MALALIGNMENT	Unknown	12	56118210	C	A	Het	RDH5	D-Mis	.
	1-02119	OTH	PARTIALLY ANOMALOUS PULMONARY VEINS | SINUS VENOSUS SEPTAL DEFECT, SUPERIOR TYPE	Isolated	8	21973941	C	T	Het	HR	D-Mis	.
	1-02121	CTD	ABNORMAL BRANCHING RIGHT AORTIC ARCH | RIGHT AORTIC ARCH | SINGLE KIDNEY	EC	16	80666950	C	A	Het	CDYL2	T-Mis	.
	1-02121	CTD	ABNORMAL BRANCHING RIGHT AORTIC ARCH | RIGHT AORTIC ARCH | SINGLE KIDNEY	EC	22	37333467	A	C	Het	CSF2RB	Syn	.
	1-02121	CTD	ABNORMAL BRANCHING RIGHT AORTIC ARCH | RIGHT AORTIC ARCH | SINGLE KIDNEY	EC	6	56401671	C	T	Het	DST	T-Mis	.
	1-02121	CTD	ABNORMAL BRANCHING RIGHT AORTIC ARCH | RIGHT AORTIC ARCH | SINGLE KIDNEY	EC	7	149421865	A	G	Het	KRBA1	T-Mis	.
	1-02123	TOF	LEFT AORTIC ARCH WITH NORMAL BRANCHING PATTERN | PULMONARY STENOSIS | PULMONARY STENOSIS, VALVAR | TETRALOGY OF FALLOT | VENTRICULAR SEPTAL DEFECT	Isolated	15	54556462	G	A	Het	UNC13C	T-Mis	.
	1-02126	LAT	ATRIAL SEPTAL DEFECT, SECUNDUM | TRANSPOSITION D-LOOP WITH INTACT VENTRICULAR SEPTUM	Unknown	12	32490460	T	A	Het	BICD1	T-Mis	.
	1-02126	LAT	ATRIAL SEPTAL DEFECT, SECUNDUM | TRANSPOSITION D-LOOP WITH INTACT VENTRICULAR SEPTUM	Unknown	17	7232445	G	A	Het	NEURL4	D-Mis	.
	1-02131	LVO	AORTIC STENOSIS - VALVAR	EC	15	58001394	T	G	Het	GCOM1;POLR2M	T-Mis	.
	1-02131	LVO	AORTIC STENOSIS - VALVAR	EC	17	80574432	C	T	Het	WDR45B	D-Mis	.
	1-02133	TOF	ATRIAL SEPTAL DEFECT, SECUNDUM | TETRALOGY OF FALLOT	Isolated	2	24521653	G	A	Het	ITSN2	D-Mis	.
	1-02133	TOF	ATRIAL SEPTAL DEFECT, SECUNDUM | TETRALOGY OF FALLOT	Isolated	8	145634456	G	C	Het	CPSF1	T-Mis	.
	1-02134-03	CTD	VENTRICULAR SEPTAL DEFECT	Unknown	17	48776869	G	A	Het	ANKRD40	Syn	.
	1-02141	CTD	AORTIC ARCH HYPOPLASIA | ATRIAL SEPTAL DEFECT | COARCTATION | DORV, TAUSSIG BING	Isolated	2	44190759	C	T	Het	LRPPRC	T-Mis	.
	1-02144	LAT	LEFT AORTIC ARCH WITH NORMAL BRANCHING PATTERN | SDD | TRANSPOSITION D-LOOP WITH INTACT VENTRICULAR SEPTUM | USUAL CORONARY ARTERIES IN D-LOOP TGA	Unknown	10	134981024	C	T	Het	KNDC1	D-Mis	.
	1-02144	LAT	LEFT AORTIC ARCH WITH NORMAL BRANCHING PATTERN | SDD | TRANSPOSITION D-LOOP WITH INTACT VENTRICULAR SEPTUM | USUAL CORONARY ARTERIES IN D-LOOP TGA	Unknown	19	48624517	G	T	Het	LIG1	LOF	Stopgain
	1-02146	LVO	HYPOPLASTIC AORTIC ISTHMUS | LSVC - NON COMMUNICATING WITH RSVC | LSVC TO CORONARY SINUS | VENTRICULAR SEPTAL DEFECT, MEMBRANOUS	Unknown	11	76371567	C	T	Het	LRRC32	T-Mis	.
	1-02146	LVO	HYPOPLASTIC AORTIC ISTHMUS | LSVC - NON COMMUNICATING WITH RSVC | LSVC TO CORONARY SINUS | VENTRICULAR SEPTAL DEFECT, MEMBRANOUS	Unknown	15	60803774	A	G	Het	RORA	Syn	.
	1-02148	CTD	TRUNCUS ARTERIOSUS	Isolated	19	1506904	A	G	Het	ADAMTSL5	Syn	.
	1-02148	CTD	TRUNCUS ARTERIOSUS	Isolated	9	101817610	C	T	Het	COL15A1	T-Mis	.
	1-02153	TOF	HYPOPLASTIC PULMONARY ANNULUS | RIGHT AORTIC ARCH | TETRALOGY OF FALLOT	Unknown	5	175956066	C	T	Het	RNF44	T-Mis	.
	1-02154	AVC	BALANCED COMPLETE ATRIOVENTRICULAR CANAL	Unknown	8	28573860	A	C	Het	EXTL3	D-Mis	.
	1-02174	LVO	AORTIC ARCH HYPOPLASIA | BICOMMISSURAL (BICUSPID, BILEAFLET) AORTIC VALVE, RIGHT-LEFT FUSION | COARCTATION	Unknown	7	100459452	G	A	Het	SLC12A9	T-Mis	.
	1-02175	OTH	DILATED RIGHT ATRIUM | EBSTEINS DISEASE | PATENT FORAMEN OVALE	Isolated	17	73658831	G	T	Het	RECQL5	D-Mis	.
	1-02179	AVC	COMMON AV VALVE | OSTIUM PRIMUM ATRIAL SEPTAL DEFECT, BALANCED	Unknown	13	21721417	T	G	Het	SAP18	T-Mis	.
	1-02185	TOF	HYPOPLASTIC MAIN PULMONARY ARTERY | PATENT FORAMEN OVALE | PULMONARY STENOSIS | PULMONARY STENOSIS, SUBVALVAR | PULMONARY STENOSIS, SUPRAVALVAR | PULMONARY STENOSIS, VALVAR | TETRALOGY OF FALLOT | VENTRICULAR SEPTAL DEFECT, SINGLE	Unknown	3	186504953	CACTG	C	Het	EIF4A2	LOF	FS Del
	1-02187	HLHS	AORTIC ARCH HYPOPLASIA | HYPOPLASTIC LEFT VENTRICLE (SUBNORMAL CAVITY VOLUME) | HYPOPLASTIC MITRAL VALVE | LEFT AORTIC ARCH | LSVC TO CORONARY SINUS | VENTRICULAR SEPTAL DEFECT, ECD TYPE	Unknown	14	104573549	G	A	Het	ASPG	D-Mis	.
	1-02187	HLHS	AORTIC ARCH HYPOPLASIA | HYPOPLASTIC LEFT VENTRICLE (SUBNORMAL CAVITY VOLUME) | HYPOPLASTIC MITRAL VALVE | LEFT AORTIC ARCH | LSVC TO CORONARY SINUS | VENTRICULAR SEPTAL DEFECT, ECD TYPE	Unknown	8	144894451	C	T	Het	SCRIB	Syn	.
	1-02189	HLHS	AORTIC ARCH HYPOPLASIA | AORTIC ATRESIA | COARCTATION SIMPLE (ISOLATED) | DYSPLASTIC TRICUSPID VALVE | HYPOPLASIA ASCENDING AORTA | HYPOPLASTIC LEFT HEART SYNDROME | HYPOPLASTIC LEFT VENTRICLE (SUBNORMAL CAVITY VOLUME) | LEFT AORTIC ARCH WITH NORMAL BRANCHING PATTERN | MALPOSITIONED ATRIAL SEPTUM (WITH OR WITHOUT PAPVC) | MITRAL ATRESIA | MULTIPLE ATRIAL SEPTAL DEFECTS | PULMONARY VEIN ANOMALY	EC	10	99213570	C	T	Het	ZDHHC16	Syn	.
	1-02189	HLHS	AORTIC ARCH HYPOPLASIA | AORTIC ATRESIA | COARCTATION SIMPLE (ISOLATED) | DYSPLASTIC TRICUSPID VALVE | HYPOPLASIA ASCENDING AORTA | HYPOPLASTIC LEFT HEART SYNDROME | HYPOPLASTIC LEFT VENTRICLE (SUBNORMAL CAVITY VOLUME) | LEFT AORTIC ARCH WITH NORMAL BRANCHING PATTERN | MALPOSITIONED ATRIAL SEPTUM (WITH OR WITHOUT PAPVC) | MITRAL ATRESIA | MULTIPLE ATRIAL SEPTAL DEFECTS | PULMONARY VEIN ANOMALY	EC	6	110729582	G	A	Het	DDO	T-Mis	.
	1-02189	HLHS	AORTIC ARCH HYPOPLASIA | AORTIC ATRESIA | COARCTATION SIMPLE (ISOLATED) | DYSPLASTIC TRICUSPID VALVE | HYPOPLASIA ASCENDING AORTA | HYPOPLASTIC LEFT HEART SYNDROME | HYPOPLASTIC LEFT VENTRICLE (SUBNORMAL CAVITY VOLUME) | LEFT AORTIC ARCH WITH NORMAL BRANCHING PATTERN | MALPOSITIONED ATRIAL SEPTUM (WITH OR WITHOUT PAPVC) | MITRAL ATRESIA | MULTIPLE ATRIAL SEPTAL DEFECTS | PULMONARY VEIN ANOMALY	EC	6	143094133	G	A	Het	HIVEP2	Syn	.
	1-02189	HLHS	AORTIC ARCH HYPOPLASIA | AORTIC ATRESIA | COARCTATION SIMPLE (ISOLATED) | DYSPLASTIC TRICUSPID VALVE | HYPOPLASIA ASCENDING AORTA | HYPOPLASTIC LEFT HEART SYNDROME | HYPOPLASTIC LEFT VENTRICLE (SUBNORMAL CAVITY VOLUME) | LEFT AORTIC ARCH WITH NORMAL BRANCHING PATTERN | MALPOSITIONED ATRIAL SEPTUM (WITH OR WITHOUT PAPVC) | MITRAL ATRESIA | MULTIPLE ATRIAL SEPTAL DEFECTS | PULMONARY VEIN ANOMALY	EC	8	117671183	T	C	Het	EIF3H	T-Mis	.
	1-02193	LAT	CIRCUMFLEX FROM RIGHT IN D-LOOP TGA | DORV, TAUSSIG BING | HYPOPLASTIC RIGHT VENTRICLE (SUBNORMAL CAVITY VOLUME) | LEFT AORTIC ARCH WITH NORMAL BRANCHING PATTERN | VENTRICULAR SEPTAL DEFECT, SUBPULMONARY OR CONAL	Isolated	16	56468719	A	G	Het	NUDT21	T-Mis	.
	1-02202	LAT	ATYPICAL CORONARY ARTERIES IN D-LOOP TGA | CIRCUMFLEX FROM RIGHT IN D-LOOP TGA | TRANSPOSITION D-LOOP WITH VENTRICULAR SEPTAL DEFECT	Isolated	7	17890573	G	A	Het	SNX13	Syn	.
	1-02202	LAT	ATYPICAL CORONARY ARTERIES IN D-LOOP TGA | CIRCUMFLEX FROM RIGHT IN D-LOOP TGA | TRANSPOSITION D-LOOP WITH VENTRICULAR SEPTAL DEFECT	Isolated	8	125568097	G	A	Het	MTSS1	T-Mis	.
	1-02203	LAT	ATRIAL SEPTAL DEFECT | DISCORDANT VENTRICULOARTERIAL CONNECTION | TRANSPOSITION D-LOOP WITH VENTRICULAR SEPTAL DEFECT | VENTRICULAR SEPTAL DEFECT, MULTIPLE	Isolated	21	45499952	G	A	Het	TRAPPC10	T-Mis	.
	1-02204	LVO	AORTIC STENOSIS - VALVAR	Isolated	3	194080269	C	T	Het	LRRC15	T-Mis	.
	1-02205	LVO	COARCTATION | SINO-SEPTAL DEFECT | VENTRICULAR SEPTAL DEFECT, MULTIPLE | VENTRICULAR SEPTAL DEFECT, MUSCULAR	Isolated	X	12828228	T	C	Het	PRPS2	D-Mis	.
	1-02212	LAT	TRANSPOSITION D-LOOP	Isolated	17	20799084	G	A	Het	CCDC144NL	T-Mis	.
	1-02212	LAT	TRANSPOSITION D-LOOP	Isolated	19	31025762	G	A	Het	ZNF536	T-Mis	.
	1-02212	LAT	TRANSPOSITION D-LOOP	Isolated	5	180277061	C	T	Het	ZFP62	Syn	.
	1-02215	CTD	ABERRANT LEFT SUBCLAVIAN ARTERY | ABNORMAL BRANCHING RIGHT AORTIC ARCH | VASCULAR RING	Unknown	12	30833562	C	T	Het	IPO8	T-Mis	.
	1-02216	CTD	VENTRICULAR SEPTAL DEFECT, MEMBRANOUS	Isolated	15	65957747	T	C	Het	DENND4A	Syn	.
	1-02216	CTD	VENTRICULAR SEPTAL DEFECT, MEMBRANOUS	Isolated	X	153037321	C	T	Het	PLXNB3	Syn	.
	1-02227	LVO	AORTIC ARCH HYPOPLASIA | ATYPICAL CLEFT OF MITRAL VALVE | CARDIOMYOPATHY RESTRICTIVE | MYOCARDIAL ABNORMALITY	EC	17	61897350	AG	A	Het	FTSJ3	LOF	FS Del
	1-02234	AVC	AORTIC ARCH HYPOPLASIA | HYPOPLASTIC LEFT VENTRICLE (SUBNORMAL CAVITY VOLUME) | LEFT AORTIC ARCH WITH NORMAL BRANCHING PATTERN | UNBALANCED TRANSITIONAL ATRIOVENTRICULAR CANAL, RIGHT DOMINANT	EC	16	83991338	T	C	Het	OSGIN1	T-Mis	.
	1-02234	AVC	AORTIC ARCH HYPOPLASIA | HYPOPLASTIC LEFT VENTRICLE (SUBNORMAL CAVITY VOLUME) | LEFT AORTIC ARCH WITH NORMAL BRANCHING PATTERN | UNBALANCED TRANSITIONAL ATRIOVENTRICULAR CANAL, RIGHT DOMINANT	EC	2	20974631	A	G	Het	LDAH	D-Mis	.
	1-02244	TOF	ATRIAL SEPTAL DEFECT, SECUNDUM | BICOMMISSURAL (BICUSPID, BILEAFLET, BIFOLIATE) AORTIC VALVE | DILATED AORTIC ROOT | HYPOPLASTIC MAIN PULMONARY ARTERY | PULMONARY STENOSIS, SUBVALVAR | PULMONARY STENOSIS, VALVAR | RIGHT AORTIC ARCH WITH UNKNOWN BRANCHING PATTERN | SINGLE LEFT CORONARY | TETRALOGY OF FALLOT | VENTRICULAR SEPTAL DEFECT, MALALIGNMENT | VENTRICULAR SEPTAL DEFECT, MUSCULAR	Isolated	22	50906107	C	T	Het	SBF1	T-Mis	.
	1-02246	TOF	ATRIAL SEPTAL DEFECT, SECUNDUM | PULMONARY STENOSIS, BRANCH PULMONARY ARTERY | TETRALOGY OF FALLOT WITH PULMONARY ATRESIA	Isolated	12	120595663	C	T	Het	GCN1	T-Mis	.
	1-02246	TOF	ATRIAL SEPTAL DEFECT, SECUNDUM | PULMONARY STENOSIS, BRANCH PULMONARY ARTERY | TETRALOGY OF FALLOT WITH PULMONARY ATRESIA	Isolated	2	223084984	T	C	Het	PAX3	T-Mis	.
	1-02254	LVO	COARCTATION SIMPLE (ISOLATED)	Isolated	20	45003945	T	C	Het	ELMO2	T-Mis	.
	1-02254	LVO	COARCTATION SIMPLE (ISOLATED)	Isolated	20	47864195	T	C	Het	ZNFX1	T-Mis	.
	1-02258	LVO	AORTIC ARCH ABNORMAL BRANCH | TUBULAR HYPOPLASIA OF AORTA + COARCTATION	Unknown	2	96920682	A	G	Het	TMEM127	T-Mis	.
	1-02259	LAT	TRANSPOSITION D-LOOP WITH INTACT VENTRICULAR SEPTUM | USUAL CORONARY ARTERIES IN D-LOOP TGA	Unknown	1	158262616	C	T	Het	CD1C	LOF	Stopgain
	1-02259	LAT	TRANSPOSITION D-LOOP WITH INTACT VENTRICULAR SEPTUM | USUAL CORONARY ARTERIES IN D-LOOP TGA	Unknown	9	139750517	G	T	Het	MAMDC4	T-Mis	.
	1-02260	HLHS	AORTIC ARCH HYPOPLASIA | AORTIC ATRESIA | HYPOPLASIA ASCENDING AORTA | HYPOPLASTIC LEFT HEART SYNDROME | LEFT AORTIC ARCH WITH NORMAL BRANCHING PATTERN | MALPOSITIONED ATRIAL SEPTUM (WITH OR WITHOUT PAPVC) | MITRAL ATRESIA	EC	2	171862765	G	C	Het	TLK1	T-Mis	.
	1-02261	CTD	LEFT AORTIC ARCH WITH NORMAL BRANCHING PATTERN | VENTRICULAR SEPTAL DEFECT, MEMBRANOUS	Unknown	7	140434465	G	A	Het	BRAF	Syn	.
	1-02261	CTD	LEFT AORTIC ARCH WITH NORMAL BRANCHING PATTERN | VENTRICULAR SEPTAL DEFECT, MEMBRANOUS	Unknown	X	153195515	G	A	Het	NAA10	Syn	.
	1-02264	HLHS	AORTIC ARCH HYPOPLASIA | COARCTATION | HYPOPLASTIC LEFT VENTRICLE (SUBNORMAL CAVITY VOLUME)	EC	11	61541483	T	C	Het	MYRF	T-Mis	.
	1-02265	LVO	UNICOMMISSURAL (UNICUSPID, UNILEAFLET, UNIFOLIATE) AORTIC VALVE	NDD&EC	8	145065602	C	T	Het	GRINA	LOF	Stopgain
	1-02265	LVO	UNICOMMISSURAL (UNICUSPID, UNILEAFLET, UNIFOLIATE) AORTIC VALVE	NDD&EC	9	131469613	G	A	Het	PKN3	T-Mis	.
	1-02266	OTH	TRICUSPID ATRESIA + NO PULMONARY STENOSIS AND LARGE VSD (IC) | VENTRICULAR SEPTAL DEFECT, MULTIPLE | VENTRICULAR SEPTAL DEFECT, MUSCULAR	Isolated	17	15207458	T	C	Het	TEKT3	T-Mis	.
	1-02266	OTH	TRICUSPID ATRESIA + NO PULMONARY STENOSIS AND LARGE VSD (IC) | VENTRICULAR SEPTAL DEFECT, MULTIPLE | VENTRICULAR SEPTAL DEFECT, MUSCULAR	Isolated	2	132235739	C	T	Het	TUBA3D	Syn	.
	1-02266	OTH	TRICUSPID ATRESIA + NO PULMONARY STENOSIS AND LARGE VSD (IC) | VENTRICULAR SEPTAL DEFECT, MULTIPLE | VENTRICULAR SEPTAL DEFECT, MUSCULAR	Isolated	3	187003736	G	A	Het	MASP1	Syn	.
	1-02267	LVO	COARCTATION | HYPOPLASTIC AORTIC ANNULUS | HYPOPLASTIC AORTIC ISTHMUS | LSVC TO CORONARY SINUS | VENTRICULAR SEPTAL DEFECT, MEMBRANOUS	Unknown	2	179611547	C	T	Het	TTN	T-Mis	.
	1-02270	LAT	ATRIAL SEPTAL DEFECT, SECUNDUM | DEXTROCARDIA | HYPOPLASTIC RIGHT PULMONARY ARTERY | LEFT AORTIC ARCH WITH NORMAL BRANCHING PATTERN | MULTIPLE AORTOPULMONARY COLLATERAL ARTERIES | SCIMITAR SYNDROME	NDD&EC	8	81577102	C	G	Het	ZNF704	D-Mis	.
	1-02271	LAT	ABDOMINAL SITUS INVERSUS | ATRIAL INVERSION (SITUS INVERSUS OF THE ATRIA) | ATRIAL SEPTAL DEFECT | HETEROTAXY | LEFT INFERIOR VENA CAVA TO RIGHT ATRIUM | LEFT SUPERIOR VENA CAVA TO RIGHT ATRIUM | LEVOCARDIA WITH ABDOMINAL HETEROTAXY | MAJOR AORTOPULMONARY COLLATERAL ARTERY | PULMONARY ATRESIA CONGENITAL | RIGHT AORTIC ARCH WITH NORMAL BRANCHING PATTERN | SUBAORTIC CONUS | TRANSPOSITION D-LOOP | V…	NDD&EC	16	21747711	G	A	Het	OTOA	T-Mis	.
	1-02279	LVO	AORTIC ARCH HYPOPLASIA | AORTIC STENOSIS - VALVAR | BICOMMISSURAL (BICUSPID, BILEAFLET) AORTIC VALVE, RIGHT-NON FUSION | COARCTATION	Unknown	11	62301129	C	A	Het	AHNAK	LOF	StopGain
	1-02284	OTH	EBSTEINS DISEASE | PATENT FORAMEN OVALE | TRICUSPID REGURGITATION NEONATAL	Isolated	17	71248844	C	T	Het	CPSF4L	T-Mis	.
	1-02285	AVC	COMPLETE COMMON ATRIOVENTRICULAR CANAL, RASTELLI TYPE A | LSVC TO CORONARY SINUS | PULMONARY STENOSIS, VALVAR	EC	15	33357211	G	A	Het	FMN1	D-Mis	.
	1-02289	ASD	ATRIAL SEPTAL DEFECT, SECUNDUM	EC	20	45000095	C	T	Het	ELMO2	T-Mis	.
	1-02290	LVO	AORTIC STENOSIS, SUBVALVAR, DISCRETE, MEMBRANEOUS | BICOMMISSURAL (BICUSPID, BILEAFLET, BIFOLIATE) AORTIC VALVE | COARCTATION | DYSPLASTIC MITRAL VALVE | HYPOPLASTIC MITRAL VALVE	Isolated	11	58391724	C	A	Het	CNTF	T-Mis	.
	1-02290	LVO	AORTIC STENOSIS, SUBVALVAR, DISCRETE, MEMBRANEOUS | BICOMMISSURAL (BICUSPID, BILEAFLET, BIFOLIATE) AORTIC VALVE | COARCTATION | DYSPLASTIC MITRAL VALVE | HYPOPLASTIC MITRAL VALVE	Isolated	19	50957347	G	T	Het	MYBPC2	T-Mis	.
	1-02297	AVC	BALANCED COMPLETE ATRIOVENTRICULAR CANAL	EC	1	59042267	G	A	Het	TACSTD2	T-Mis	.
	1-02304	LVO	ATRIAL SEPTAL DEFECT, SECUNDUM | INTERRUPTED AORTIC ARCH TYPE B | LSVC TO CORONARY SINUS | RETRO-AORTIC INNOMINATE VEIN | VENTRICULAR SEPTAL DEFECT, MALALIGNMENT | VENTRICULAR SEPTAL DEFECT, SUBPULMONARY OR CONAL	Unknown	2	27676891	C	T	Het	IFT172	Syn	.
	1-02311	HLHS	AORTIC ATRESIA | HYPOPLASTIC LEFT VENTRICLE (SUBNORMAL CAVITY VOLUME) | MITRAL ATRESIA | TUBULAR HYPOPLASIA OF AORTA + COARCTATION	Isolated	2	220474198	G	C	Het	STK11IP	T-Mis	.
	1-02312	HLHS	AORTIC ARCH HYPOPLASIA | ATRIAL SEPTAL DEFECT, SECUNDUM | HYPOPLASTIC AORTIC ANNULUS | HYPOPLASTIC LEFT VENTRICLE (SUBNORMAL CAVITY VOLUME) | MITRAL STENOSIS, VALVAR | VENTRICULAR SEPTAL DEFECT, SINGLE	Isolated	1	151384189	T	C	Het	POGZ	D-Mis	.
	1-02312	HLHS	AORTIC ARCH HYPOPLASIA | ATRIAL SEPTAL DEFECT, SECUNDUM | HYPOPLASTIC AORTIC ANNULUS | HYPOPLASTIC LEFT VENTRICLE (SUBNORMAL CAVITY VOLUME) | MITRAL STENOSIS, VALVAR | VENTRICULAR SEPTAL DEFECT, SINGLE	Isolated	12	21032524	C	T	Het	SLCO1B3;SLCO1B3-SLCO1B7	Syn	.
	1-02312	HLHS	AORTIC ARCH HYPOPLASIA | ATRIAL SEPTAL DEFECT, SECUNDUM | HYPOPLASTIC AORTIC ANNULUS | HYPOPLASTIC LEFT VENTRICLE (SUBNORMAL CAVITY VOLUME) | MITRAL STENOSIS, VALVAR | VENTRICULAR SEPTAL DEFECT, SINGLE	Isolated	X	48887959	CT	C	Het	TFE3	LOF	FS Del
	1-02317	LVO	COARCTATION | VENTRICULAR SEPTAL DEFECT, MEMBRANOUS | VENTRICULAR SEPTAL DEFECT, MULTIPLE | VENTRICULAR SEPTAL DEFECT, MUSCULAR	Isolated	9	137323779	C	T	Het	RXRA	D-Mis	.
	1-02325	LAT	ABDOMINAL SITUS INVERSUS | DOUBLE OUTLET RIGHT VENTRICLE | HETEROTAXY | HYPOPLASTIC LEFT VENTRICLE (SUBNORMAL CAVITY VOLUME) | LEFT ATRIAL HYPOPLASIA | LEVOCARDIA | PULMONARY STENOSIS, SUBVALVAR | PULMONARY STENOSIS, VALVAR | SITUS SOLITUS | TOTALLY ANOMALOUS PULMONARY VENOUS RETURN, SUPRACARDIAC | UNBALANCED COMPLETE ATRIOVENTRICULAR CANAL, RIGHT DOMINANT	Unknown	1	117509808	C	T	Het	PTGFRN	T-Mis	.
	1-02325	LAT	ABDOMINAL SITUS INVERSUS | DOUBLE OUTLET RIGHT VENTRICLE | HETEROTAXY | HYPOPLASTIC LEFT VENTRICLE (SUBNORMAL CAVITY VOLUME) | LEFT ATRIAL HYPOPLASIA | LEVOCARDIA | PULMONARY STENOSIS, SUBVALVAR | PULMONARY STENOSIS, VALVAR | SITUS SOLITUS | TOTALLY ANOMALOUS PULMONARY VENOUS RETURN, SUPRACARDIAC | UNBALANCED COMPLETE ATRIOVENTRICULAR CANAL, RIGHT DOMINANT	Unknown	1	70484471	A	G	Het	LRRC7	T-Mis	.
	1-02330	LVO	AORTIC STENOSIS | BICOMMISSURAL (BICUSPID, BILEAFLET, BIFOLIATE) AORTIC VALVE	Isolated	11	65429414	G	A	Het	RELA	Syn	.
	1-02330	LVO	AORTIC STENOSIS | BICOMMISSURAL (BICUSPID, BILEAFLET, BIFOLIATE) AORTIC VALVE	Isolated	19	7120730	G	A	Het	INSR	D-Mis	.
	1-02330	LVO	AORTIC STENOSIS | BICOMMISSURAL (BICUSPID, BILEAFLET, BIFOLIATE) AORTIC VALVE	Isolated	6	166571814	G	A	Het	TBXT	D-Mis	.
	1-02331	HLHS	AORTIC ARCH HYPOPLASIA | AORTIC STENOSIS - SUBVALVAR | AORTIC STENOSIS - VALVAR | BICOMMISSURAL (BICUSPID, BILEAFLET, BIFOLIATE) AORTIC VALVE | COARCTATION | HYPOPLASTIC LEFT VENTRICLE (SUBNORMAL CAVITY VOLUME)	Isolated	9	21187515	A	G	Het	IFNA4	T-Mis	.
	1-02334	CTD	ABERRANT LEFT SUBCLAVIAN ARTERY | ABNORMAL BRANCHING RIGHT AORTIC ARCH | PULMONARY STENOSIS | VASCULAR RING | VENTRICULAR SEPTAL DEFECT	Isolated	11	1276472	C	T	Het	MUC5B	T-Mis	.
	1-02334	CTD	ABERRANT LEFT SUBCLAVIAN ARTERY | ABNORMAL BRANCHING RIGHT AORTIC ARCH | PULMONARY STENOSIS | VASCULAR RING | VENTRICULAR SEPTAL DEFECT	Isolated	3	126226845	G	T	Het	UROC1	T-Mis	.
	1-02334	CTD	ABERRANT LEFT SUBCLAVIAN ARTERY | ABNORMAL BRANCHING RIGHT AORTIC ARCH | PULMONARY STENOSIS | VASCULAR RING | VENTRICULAR SEPTAL DEFECT	Isolated	5	140563545	G	C	Het	PCDHB16	T-Mis	.
	1-02334	CTD	ABERRANT LEFT SUBCLAVIAN ARTERY | ABNORMAL BRANCHING RIGHT AORTIC ARCH | PULMONARY STENOSIS | VASCULAR RING | VENTRICULAR SEPTAL DEFECT	Isolated	6	30882775	G	A	Het	VARS2	Syn	.
	1-02338	TOF	LEFT AORTIC ARCH WITH NORMAL BRANCHING PATTERN | PULMONARY ATRESIA CONGENITAL | SINGLE RIGHT CORONARY | TETRALOGY OF FALLOT WITH PULMONARY ATRESIA | VENTRICULAR SEPTAL DEFECT, MALALIGNMENT	Unknown	9	130207133	G	T	Het	ZNF79	T-Mis	.
	1-02344	LAT	ABSENCE OF THE SUPRARENAL INFERIOR VENA CAVA WITH AZYGOUS CONTINUATION | ANOMALOUS HEPATIC VENOUS DRAINAGE OR CONNECTION | COMMON ATRIUM | CORONARY SINUS ABSENT | DOUBLE OUTLET RIGHT VENTRICLE | HETEROTAXY | LEFT BRONCHIAL ISOMERISM | LEVOCARDIA WITH ABDOMINAL HETEROTAXY | POLYSPLENIA SYNDROME (LEFT ISOMERISM) | PULMONARY ATRESIA CONGENITAL | RIGHT AORTIC ARCH WITH NORMAL BRANCHING PATTERN | SUBP…	EC	6	26216832	C	A	Het	HIST1H2BG	T-Mis	.
	1-02350	HLHS	AORTIC ATRESIA | HYPOPLASTIC LEFT HEART SYNDROME | MITRAL ATRESIA	Unknown	12	52962098	G	A	Het	KRT74	Syn	.
	1-02356	TOF	DILATED AORTIC ROOT | HYPOPLASTIC LEFT PULMONARY ARTERY | HYPOPLASTIC MAIN PULMONARY ARTERY | LEFT AORTIC ARCH WITH NORMAL BRANCHING PATTERN | LSVC TO CORONARY SINUS | PULMONARY STENOSIS, SUBVALVAR | RIGHT SUPERIOR VENA CAVA TO RIGHT ATRIUM | TETRALOGY OF FALLOT WITH PULMONARY ATRESIA | VENTRICULAR SEPTAL DEFECT, MALALIGNMENT	Unknown	13	76055610	G	T	Het	TBC1D4	Syn	.
	1-02356	TOF	DILATED AORTIC ROOT | HYPOPLASTIC LEFT PULMONARY ARTERY | HYPOPLASTIC MAIN PULMONARY ARTERY | LEFT AORTIC ARCH WITH NORMAL BRANCHING PATTERN | LSVC TO CORONARY SINUS | PULMONARY STENOSIS, SUBVALVAR | RIGHT SUPERIOR VENA CAVA TO RIGHT ATRIUM | TETRALOGY OF FALLOT WITH PULMONARY ATRESIA | VENTRICULAR SEPTAL DEFECT, MALALIGNMENT	Unknown	17	2238912	T	C	Het	TSR1	T-Mis	.
	1-02356	TOF	DILATED AORTIC ROOT | HYPOPLASTIC LEFT PULMONARY ARTERY | HYPOPLASTIC MAIN PULMONARY ARTERY | LEFT AORTIC ARCH WITH NORMAL BRANCHING PATTERN | LSVC TO CORONARY SINUS | PULMONARY STENOSIS, SUBVALVAR | RIGHT SUPERIOR VENA CAVA TO RIGHT ATRIUM | TETRALOGY OF FALLOT WITH PULMONARY ATRESIA | VENTRICULAR SEPTAL DEFECT, MALALIGNMENT	Unknown	19	8509928	A	T	Het	HNRNPM	T-Mis	.
	1-02356	TOF	DILATED AORTIC ROOT | HYPOPLASTIC LEFT PULMONARY ARTERY | HYPOPLASTIC MAIN PULMONARY ARTERY | LEFT AORTIC ARCH WITH NORMAL BRANCHING PATTERN | LSVC TO CORONARY SINUS | PULMONARY STENOSIS, SUBVALVAR | RIGHT SUPERIOR VENA CAVA TO RIGHT ATRIUM | TETRALOGY OF FALLOT WITH PULMONARY ATRESIA | VENTRICULAR SEPTAL DEFECT, MALALIGNMENT	Unknown	2	167297965	C	T	Het	SCN7A	D-Mis	.
	1-02360	OTH	ATRIAL SEPTAL DEFECT, SECUNDUM | DOUBLE ORIFICE MITRAL VALVE | DYSPLASTIC TRICUSPID VALVE | HYPOPLASTIC RIGHT VENTRICLE (SUBNORMAL CAVITY VOLUME) | PULMONARY STENOSIS, VALVAR | VENTRICULAR SEPTAL DEFECT, MEMBRANOUS | VENTRICULAR SEPTAL DEFECT, MULTIPLE | VENTRICULAR SEPTAL DEFECT, MUSCULAR | VENTRICULAR SEPTAL DEFECT, MUSCULAR OUTLET	NDD&EC	10	3178704	A	C	Het	PFKP	D-Mis	.
	1-02360	OTH	ATRIAL SEPTAL DEFECT, SECUNDUM | DOUBLE ORIFICE MITRAL VALVE | DYSPLASTIC TRICUSPID VALVE | HYPOPLASTIC RIGHT VENTRICLE (SUBNORMAL CAVITY VOLUME) | PULMONARY STENOSIS, VALVAR | VENTRICULAR SEPTAL DEFECT, MEMBRANOUS | VENTRICULAR SEPTAL DEFECT, MULTIPLE | VENTRICULAR SEPTAL DEFECT, MUSCULAR | VENTRICULAR SEPTAL DEFECT, MUSCULAR OUTLET	NDD&EC	17	18220554	T	G	Het	SMCR8	T-Mis	.
	1-02364	LAT	CIRCUMFLEX FROM RIGHT IN D-LOOP TGA | LEFT AORTIC ARCH WITH NORMAL BRANCHING PATTERN | TRANSPOSITION D-LOOP WITH INTACT VENTRICULAR SEPTUM	EC	17	43516854	G	A	Het	PLEKHM1	Syn	.
	1-02364	LAT	CIRCUMFLEX FROM RIGHT IN D-LOOP TGA | LEFT AORTIC ARCH WITH NORMAL BRANCHING PATTERN | TRANSPOSITION D-LOOP WITH INTACT VENTRICULAR SEPTUM	EC	9	127316634	A	G	Het	NR6A1	D-Mis	.
	1-02370	LVO	AORTIC ARCH HYPOPLASIA | ATRIAL SEPTAL DEFECT, SECUNDUM | BICOMMISSURAL (BICUSPID, BILEAFLET, BIFOLIATE) AORTIC VALVE | VENTRICULAR SEPTAL DEFECT, MUSCULAR	Unknown	22	21351188	C	T	Het	LZTR1	D-Mis	.
	1-02377	AVC	BICOMMISSURAL (BICUSPID, BILEAFLET) AORTIC VALVE, RIGHT-LEFT FUSION | COARCTATION | HYPOPLASTIC LEFT VENTRICLE (SUBNORMAL CAVITY VOLUME) | HYPOPLASTIC MITRAL VALVE | PATENT FORAMEN OVALE | UNBALANCED COMPLETE ATRIOVENTRICULAR CANAL, RIGHT DOMINANT | VENTRICULAR SEPTAL DEFECT, MULTIPLE | VENTRICULAR SEPTAL DEFECT, MUSCULAR, TRABECULAR, ANTERIOR	Unknown	13	32810213	A	G	Het	FRY	LOF	splice
	1-02377	AVC	BICOMMISSURAL (BICUSPID, BILEAFLET) AORTIC VALVE, RIGHT-LEFT FUSION | COARCTATION | HYPOPLASTIC LEFT VENTRICLE (SUBNORMAL CAVITY VOLUME) | HYPOPLASTIC MITRAL VALVE | PATENT FORAMEN OVALE | UNBALANCED COMPLETE ATRIOVENTRICULAR CANAL, RIGHT DOMINANT | VENTRICULAR SEPTAL DEFECT, MULTIPLE | VENTRICULAR SEPTAL DEFECT, MUSCULAR, TRABECULAR, ANTERIOR	Unknown	16	2815302	A	G	Het	SRRM2	Syn	.
	1-02382	CTD	PULMONARY ATRESIA CONGENITAL | PULMONARY ATRESIA, INTACT VENTRICULAR SEPTUM	Unknown	11	7021425	G	T	Het	ZNF214	T-Mis	.
	1-02406	OTH	ATRIAL SEPTAL DEFECT, SECUNDUM | PARTIALLY ANOMALOUS PULMONARY VEINS | SINUS VENOSUS SEPTAL DEFECT, SUPERIOR TYPE	Isolated	X	11316725	G	A	Het	AMELX	T-Mis	.
	1-02408	LAT	AORTIC VALVE POSITION RELATIVE TO THE PULMONARY VALVE, LEFT AND ANTERIOR | DEXTROCARDIA | L-LOOP TRANSPOSITION WITH INTACT VENTRICULAR SEPTUM | MITRAL ATRESIA | PULMONARY ATRESIA CONGENITAL | SLL | VENTRICULAR INVERSION (L-LOOP VENTRICLES)	Isolated	21	43547834	A	G	Het	UMODL1	T-Mis	.
	1-02410	LAT	ASPLENIA SYNDROME (RIGHT ISOMERISM) | ATRIAL SEPTAL ABNORMALITY | ATRIAL SEPTAL DEFECT, SECUNDUM | DORV + AVSD (AV CANAL) | PULMONARY STENOSIS, VALVAR | SINGLE VENTRICLE IN HETEROTAXY SYNDROME | TRANSPOSITION D-LOOP WITH IVS AND LV OUTFLOW TRACT OBSTRUCTION | UNBALANCED COMPLETE ATRIOVENTRICULAR CANAL, RIGHT DOMINANT	NDD&EC	5	43547932	A	C	Het	PAIP1	Syn	.
	1-02411	TOF	RIGHT AORTIC ARCH | TETRALOGY OF FALLOT	Isolated	10	73483838	C	T	Het	CDH23	T-Mis	.
	1-02430	AVC	ATRIAL SEPTAL DEFECT, SECUNDUM | BALANCED COMPLETE ATRIOVENTRICULAR CANAL | LSVC TO CORONARY SINUS | PULMONARY STENOSIS, SUBVALVAR | PULMONARY STENOSIS, VALVAR	EC	19	48967567	A	C	Het	KCNJ14	D-Mis	.
	1-02434	HLHS	AORTIC STENOSIS - SUBVALVAR | COARCTATION | CONGENITAL MITRAL VALVE ABNORMALITY | HYPOPLASTIC AORTIC ANNULUS | HYPOPLASTIC AORTIC ISTHMUS | HYPOPLASTIC LEFT VENTRICLE (SUBNORMAL CAVITY VOLUME) | UNICOMMISSURAL (UNICUSPID, UNILEAFLET, UNIFOLIATE) AORTIC VALVE | VENTRICULAR SEPTAL DEFECT, MEMBRANOUS	Isolated	9	140247148	T	C	Het	EXD3	T-Mis	.
	1-02437	LAT	DEXTROCARDIA | DYSPLASTIC PULMONARY VALVE | HETEROTAXY | PULMONARY STENOSIS, SUPRAVALVAR | PULMONARY VALVE ABNORMALITY	EC	19	14626809	GA	G	Het	DNAJB1	LOF	FS Del
	1-02437	LAT	DEXTROCARDIA | DYSPLASTIC PULMONARY VALVE | HETEROTAXY | PULMONARY STENOSIS, SUPRAVALVAR | PULMONARY VALVE ABNORMALITY	EC	22	21344765	G	A	Het	LZTR1	D-Mis	.
	1-02445	LAT	SINGLE LEFT CORONARY IN D-LOOP TGA | TRANSPOSITION D-LOOP	Isolated	1	38465015	T	C	Het	FHL3	T-Mis	.
	1-02445	LAT	SINGLE LEFT CORONARY IN D-LOOP TGA | TRANSPOSITION D-LOOP	Isolated	8	22864796	C	T	Het	RHOBTB2	Syn	.
	1-02445	LAT	SINGLE LEFT CORONARY IN D-LOOP TGA | TRANSPOSITION D-LOOP	Isolated	X	78616853	G	A	Het	ITM2A	D-Mis	.
	1-02453	LVO	AORTIC STENOSIS - VALVAR | AORTIC STENOSIS, SUBVALVAR, DISCRETE, MEMBRANEOUS	Isolated	1	36385120	C	T	Het	AGO1	T-Mis	.
	1-02453	LVO	AORTIC STENOSIS - VALVAR | AORTIC STENOSIS, SUBVALVAR, DISCRETE, MEMBRANEOUS	Isolated	9	106860735	T	G	Het	SMC2	T-Mis	.
	1-02455	ASD	ANEURYSM OF SEPTUM PRIMUM | ATRIAL SEPTAL DEFECT, SECUNDUM | LEFT AORTIC ARCH WITH NORMAL BRANCHING PATTERN	Isolated	16	3641202	C	T	Het	SLX4	T-Mis	.
	1-02455	ASD	ANEURYSM OF SEPTUM PRIMUM | ATRIAL SEPTAL DEFECT, SECUNDUM | LEFT AORTIC ARCH WITH NORMAL BRANCHING PATTERN	Isolated	16	70599010	G	A	Het	SF3B3	T-Mis	.
	1-02458	OTH	ATRIAL SEPTAL DEFECT, SECUNDUM | DYSPLASTIC MITRAL VALVE | DYSPLASTIC PULMONARY VALVE | DYSPLASTIC TRICUSPID VALVE | MULTIPLE ATRIAL SEPTAL DEFECTS | PULMONARY REGURGITATION	NDD&EC	2	39278352	G	T	Het	SOS1	D-Mis	.
	1-02458	OTH	ATRIAL SEPTAL DEFECT, SECUNDUM | DYSPLASTIC MITRAL VALVE | DYSPLASTIC PULMONARY VALVE | DYSPLASTIC TRICUSPID VALVE | MULTIPLE ATRIAL SEPTAL DEFECTS | PULMONARY REGURGITATION	NDD&EC	9	5534796	G	A	Het	PDCD1LG2	T-Mis	.
	1-02460	CTD	HYPOPLASTIC RIGHT VENTRICLE (SUBNORMAL CAVITY VOLUME) | PATENT FORAMEN OVALE | PULMONARY ATRESIA CONGENITAL | RIGHT VENTRICULAR DEPENDENT CORONARY CIRCULATION | TRICUSPID STENOSIS	Unknown	1	36564837	G	A	Het	COL8A2	LOF	Stopgain
	1-02460	CTD	HYPOPLASTIC RIGHT VENTRICLE (SUBNORMAL CAVITY VOLUME) | PATENT FORAMEN OVALE | PULMONARY ATRESIA CONGENITAL | RIGHT VENTRICULAR DEPENDENT CORONARY CIRCULATION | TRICUSPID STENOSIS	Unknown	3	40457385	C	G	Het	ENTPD3	T-Mis	.
	1-02460	CTD	HYPOPLASTIC RIGHT VENTRICLE (SUBNORMAL CAVITY VOLUME) | PATENT FORAMEN OVALE | PULMONARY ATRESIA CONGENITAL | RIGHT VENTRICULAR DEPENDENT CORONARY CIRCULATION | TRICUSPID STENOSIS	Unknown	5	179303011	G	A	Het	TBC1D9B	Syn	.
	1-02461	LAT	ATYPICAL CORONARY ARTERIES IN D-LOOP TGA | INTRAMURAL LEFT CORONARY ARTERY IN D-LOOP TGA | TRANSPOSITION D-LOOP WITH INTACT VENTRICULAR SEPTUM	Isolated	18	32400761	C	T	Het	DTNA	D-Mis	.
	1-02462	LVO	AORTIC STENOSIS - VALVAR | CONGENITAL MITRAL VALVE ABNORMALITY | ENDOCARDIAL FIBROELASTOSIS | EXCESSIVE MYOCARDIAL TRABECULATION OR NONCOMPACTION | HYPOPLASTIC AORTIC ANNULUS | UNICOMMISSURAL (UNICUSPID, UNILEAFLET, UNIFOLIATE) AORTIC VALVE	Unknown	1	20680598	G	A	Het	VWA5B1	T-Mis	.
	1-02462	LVO	AORTIC STENOSIS - VALVAR | CONGENITAL MITRAL VALVE ABNORMALITY | ENDOCARDIAL FIBROELASTOSIS | EXCESSIVE MYOCARDIAL TRABECULATION OR NONCOMPACTION | HYPOPLASTIC AORTIC ANNULUS | UNICOMMISSURAL (UNICUSPID, UNILEAFLET, UNIFOLIATE) AORTIC VALVE	Unknown	1	6592717	CGG	C	Het	NOL9	LOF	FS Del
	1-02464	OTH	ABERRANT RIGHT SUBCLAVIAN ARTERY | ABNORMAL BRANCHING RIGHT AORTIC ARCH | AORTIC ARCH HYPOPLASIA | LEFT-SIDED DESCENDING AORTA | LSVC TO CORONARY SINUS | RIGHT SUPERIOR VENA CAVA TO RIGHT ATRIUM | VASCULAR RING	NDD&EC	1	55139413	C	T	Het	MROH7	LOF	Stopgain
	1-02464	OTH	ABERRANT RIGHT SUBCLAVIAN ARTERY | ABNORMAL BRANCHING RIGHT AORTIC ARCH | AORTIC ARCH HYPOPLASIA | LEFT-SIDED DESCENDING AORTA | LSVC TO CORONARY SINUS | RIGHT SUPERIOR VENA CAVA TO RIGHT ATRIUM | VASCULAR RING	NDD&EC	22	41564490	TC	T	Het	EP300	LOF	FS Del
	1-02471	OTH	AORTIC VALVE POSITION RELATIVE TO THE PULMONARY VALVE, LEFT AND ANTERIOR | SINGLE VENTRICLE, LEFT; DOUBLE INLET LEFT VENTRICLE | SLL	Isolated	2	37873204	C	T	Het	CDC42EP3	T-Mis	.
	1-02475	LAT	EBSTEINS DISEASE | L-LOOP CORRECTED TRANSPOSITION {SL?} WITH INTACT VENTRICULAR SEPTUM | SINGLE RIGHT CORONARY IN D-LOOP TGA | SLL	Unknown	9	130117593	A	G	Het	GARNL3	T-Mis	.
	1-02482	AVC	ATRIAL SEPTAL DEFECT, SECUNDUM | CLEFT MITRAL VALVE | LEFT AORTIC ARCH WITH NORMAL BRANCHING PATTERN | OSTIUM PRIMUM ATRIAL SEPTAL DEFECT, BALANCED	Isolated	5	109940846	G	C	Het	TMEM232	T-Mis	.
	1-02491	CTD	AORTIC ARCH HYPOPLASIA | ATRIAL SEPTAL DEFECT, SECUNDUM | BICOMMISSURAL (BICUSPID, BILEAFLET, BIFOLIATE) AORTIC VALVE | VENTRICULAR SEPTAL DEFECT, MALALIGNMENT | VENTRICULAR SEPTAL DEFECT, SUBPULMONARY OR CONAL	EC	12	53292501	G	A	Het	KRT8	Syn	.
	1-02496	LVO	ATRIAL SEPTAL DEFECT, SECUNDUM | LEFT-SIDED PATENT DUCTUS ARTERIOSUS | TUBULAR HYPOPLASIA OF AORTA + COARCTATION | VENTRICULAR SEPTAL DEFECT, MALALIGNMENT | VENTRICULAR SEPTAL DEFECT, MUSCULAR OUTLET	Unknown	21	40795198	T	A	Het	LCA5L	D-Mis	.
	1-02496	LVO	ATRIAL SEPTAL DEFECT, SECUNDUM | LEFT-SIDED PATENT DUCTUS ARTERIOSUS | TUBULAR HYPOPLASIA OF AORTA + COARCTATION | VENTRICULAR SEPTAL DEFECT, MALALIGNMENT | VENTRICULAR SEPTAL DEFECT, MUSCULAR OUTLET	Unknown	7	107626802	G	A	Het	LAMB1	D-Mis	.
	1-02504	TOF	TETRALOGY OF FALLOT WITH PULMONARY ATRESIA	Isolated	1	27699991	G	T	Het	FCN3	Syn	.
	1-02504	TOF	TETRALOGY OF FALLOT WITH PULMONARY ATRESIA	Isolated	12	64678486	G	C	Het	C12orf56	T-Mis	.
	1-02509	CTD	PATENT FORAMEN OVALE | QUADRICUSPID AORTIC VALVE | TRUNCAL VALVE REGURGITATION | TRUNCUS ARTERIOSUS TYPE IB (MAIN PULMONARY ARTERY PRESENT, NO VSD) | VENTRICULAR SEPTAL DEFECT	Unknown	11	14891076	A	G	Het	PDE3B	D-Mis	.
	1-02509	CTD	PATENT FORAMEN OVALE | QUADRICUSPID AORTIC VALVE | TRUNCAL VALVE REGURGITATION | TRUNCUS ARTERIOSUS TYPE IB (MAIN PULMONARY ARTERY PRESENT, NO VSD) | VENTRICULAR SEPTAL DEFECT	Unknown	7	92932838	A	G	Het	VPS50	Syn	.
	1-02515	LAT	ATRIAL INVERSION (SITUS INVERSUS OF THE ATRIA) | COMMON ATRIUM | DEXTROCARDIA | HETEROTAXY | HYPOPLASTIC LEFT VENTRICLE (SUBNORMAL CAVITY VOLUME) | HYPOPLASTIC MITRAL VALVE | L-LOOP TRANSPOSITION OF THE GREAT VESSELS	Unknown	16	14968981	G	A	Het	NOMO1	T-Mis	.
	1-02515	LAT	ATRIAL INVERSION (SITUS INVERSUS OF THE ATRIA) | COMMON ATRIUM | DEXTROCARDIA | HETEROTAXY | HYPOPLASTIC LEFT VENTRICLE (SUBNORMAL CAVITY VOLUME) | HYPOPLASTIC MITRAL VALVE | L-LOOP TRANSPOSITION OF THE GREAT VESSELS	Unknown	17	61611392	C	T	Het	KCNH6	D-Mis	.
	1-02532	LAT	TRANSPOSITION D-LOOP WITH VENTRICULAR SEPTAL DEFECT | VENTRICULAR SEPTAL DEFECT, MUSCULAR	EC	12	132403118	G	A	Het	ULK1	Syn	.
	1-02538	HLHS	HYPOPLASTIC LEFT HEART SYNDROME	EC	2	220044846	C	G	Het	RETREG2	LOF	Stopgain
	1-02546	CTD	ATRIAL SEPTAL DEFECT, SECUNDUM | DISCONTINUITY OF PULMONARY ARTERIES | RIGHT AORTIC ARCH WITH NORMAL BRANCHING PATTERN | TRUNCUS ARTERIOSUS TYPE III (SEPARATE PA ORIGINS) | VENTRICULAR SEPTAL DEFECT, MALALIGNMENT	NDD&EC	15	73552729	G	A	Het	NEO1	T-Mis	.
	1-02546	CTD	ATRIAL SEPTAL DEFECT, SECUNDUM | DISCONTINUITY OF PULMONARY ARTERIES | RIGHT AORTIC ARCH WITH NORMAL BRANCHING PATTERN | TRUNCUS ARTERIOSUS TYPE III (SEPARATE PA ORIGINS) | VENTRICULAR SEPTAL DEFECT, MALALIGNMENT	NDD&EC	9	19049689	T	C	Het	RRAGA	D-Mis	.
	1-02549	ASD	ATRIAL SEPTAL DEFECT, SECUNDUM | LEFT AORTIC ARCH WITH NORMAL BRANCHING PATTERN	Isolated	11	18362809	A	G	Het	GTF2H1	Syn	.
	1-02553	CTD	SINGLE LEFT CORONARY | VENTRICULAR SEPTAL DEFECT, MEMBRANOUS | VENTRICULAR SEPTAL DEFECT, MEMBRANOUS	Unknown	11	124310784	C	T	Het	OR8B8	Syn	.
	1-02553	CTD	SINGLE LEFT CORONARY | VENTRICULAR SEPTAL DEFECT, MEMBRANOUS | VENTRICULAR SEPTAL DEFECT, MEMBRANOUS	Unknown	8	94935322	C	T	Het	PDP1	Syn	.
	1-02558	LVO	DYNAMIC SUBVALVAR AORTIC STENOSIS	EC	3	12645687	G	A	Het	RAF1	D-Mis	.
	1-02563	LAT	ABSENCE OF THE SUPRARENAL INFERIOR VENA CAVA WITH AZYGOUS CONTINUATION | DEXTROCARDIA | DYSPLASTIC TRICUSPID VALVE | HETEROTAXY | L-LOOP CORRECTED TRANSPOSITION {SL?} WITH INTACT VENTRICULAR SEPTUM	EC	14	31576008	G	C	Het	HECTD1	T-Mis	.
	1-02563	LAT	ABSENCE OF THE SUPRARENAL INFERIOR VENA CAVA WITH AZYGOUS CONTINUATION | DEXTROCARDIA | DYSPLASTIC TRICUSPID VALVE | HETEROTAXY | L-LOOP CORRECTED TRANSPOSITION {SL?} WITH INTACT VENTRICULAR SEPTUM	EC	5	176722213	AGAAGT	A	Het	NSD1	LOF	FS Del
	1-02563	LAT	ABSENCE OF THE SUPRARENAL INFERIOR VENA CAVA WITH AZYGOUS CONTINUATION | DEXTROCARDIA | DYSPLASTIC TRICUSPID VALVE | HETEROTAXY | L-LOOP CORRECTED TRANSPOSITION {SL?} WITH INTACT VENTRICULAR SEPTUM	EC	6	130762683	C	G	Het	TMEM200A	Syn	.
	1-02566	LVO	AORTIC ARCH HYPOPLASIA | BICOMMISSURAL (BICUSPID, BILEAFLET, BIFOLIATE) AORTIC VALVE | COARCTATION | CONGENITAL MITRAL VALVE ABNORMALITY | PATENT FORAMEN OVALE | VENTRICULAR SEPTAL DEFECT, MUSCULAR	EC	1	40363231	G	A	Het	MYCL	D-Mis	.
	1-02566	LVO	AORTIC ARCH HYPOPLASIA | BICOMMISSURAL (BICUSPID, BILEAFLET, BIFOLIATE) AORTIC VALVE | COARCTATION | CONGENITAL MITRAL VALVE ABNORMALITY | PATENT FORAMEN OVALE | VENTRICULAR SEPTAL DEFECT, MUSCULAR	EC	10	332276	C	A	Het	DIP2C	Syn	.
	1-02566	LVO	AORTIC ARCH HYPOPLASIA | BICOMMISSURAL (BICUSPID, BILEAFLET, BIFOLIATE) AORTIC VALVE | COARCTATION | CONGENITAL MITRAL VALVE ABNORMALITY | PATENT FORAMEN OVALE | VENTRICULAR SEPTAL DEFECT, MUSCULAR	EC	12	49420016	CTT	C	Het	KMT2D	LOF	FS Del
	1-02568	CTD	SINGLE RIGHT CORONARY | TRUNCUS ARTERIOSUS TYPE III (SEPARATE PA ORIGINS) | TRUNCUS ARTERIOSUS TYPE IIIA (SEPARATE PA ORIGINS, VSD)	EC	18	19761432	G	T	Het	GATA6	LOF	StopGain
	1-02573	LVO	ATRIAL SEPTAL DEFECT, SECUNDUM | BICOMMISSURAL (BICUSPID, BILEAFLET, BIFOLIATE) AORTIC VALVE | TUBULAR HYPOPLASIA OF AORTA + COARCTATION	Unknown	14	76286412	C	T	Het	TTLL5	Syn	.
	1-02576	OTH	LEFT AORTIC ARCH WITH NORMAL BRANCHING PATTERN | TOTALLY ANOMALOUS PULMONARY VENOUS RETURN, MIXED	Unknown	7	113517836	G	A	Het	PPP1R3A	T-Mis	.
	1-02580	LVO	BICOMMISSURAL (BICUSPID, BILEAFLET) AORTIC VALVE, RIGHT-LEFT FUSION | COARCTATION | LEFT AORTIC ARCH WITH NORMAL BRANCHING PATTERN	Isolated	11	128781631	C	T	Het	KCNJ5	LOF	Stopgain
	1-02585	ASD	ATRIAL SEPTAL DEFECT, SECUNDUM	Isolated	11	44074603	T	G	Het	ACCSL	Syn	.
	1-02587	OTH	ATRIAL SEPTAL DEFECT, SECUNDUM | DYSPLASTIC TRICUSPID VALVE	NDD	17	57158492	C	T	Het	TRIM37	D-Mis	.
	1-02588	LVO	AORTIC ARCH HYPOPLASIA | BICOMMISSURAL (BICUSPID, BILEAFLET) AORTIC VALVE, RIGHT-LEFT FUSION | LEFT AORTIC ARCH WITH NORMAL BRANCHING PATTERN | VENTRICULAR SEPTAL DEFECT, MULTIPLE | VENTRICULAR SEPTAL DEFECT, MUSCULAR	Unknown	12	6973079	G	C	Het	USP5	Syn	.
	1-02588	LVO	AORTIC ARCH HYPOPLASIA | BICOMMISSURAL (BICUSPID, BILEAFLET) AORTIC VALVE, RIGHT-LEFT FUSION | LEFT AORTIC ARCH WITH NORMAL BRANCHING PATTERN | VENTRICULAR SEPTAL DEFECT, MULTIPLE | VENTRICULAR SEPTAL DEFECT, MUSCULAR	Unknown	17	79164582	G	A	Het	CEP131	Syn	.
	1-02588	LVO	AORTIC ARCH HYPOPLASIA | BICOMMISSURAL (BICUSPID, BILEAFLET) AORTIC VALVE, RIGHT-LEFT FUSION | LEFT AORTIC ARCH WITH NORMAL BRANCHING PATTERN | VENTRICULAR SEPTAL DEFECT, MULTIPLE | VENTRICULAR SEPTAL DEFECT, MUSCULAR	Unknown	3	24001232	T	A	Het	NR1D2	D-Mis	.
	1-02588	LVO	AORTIC ARCH HYPOPLASIA | BICOMMISSURAL (BICUSPID, BILEAFLET) AORTIC VALVE, RIGHT-LEFT FUSION | LEFT AORTIC ARCH WITH NORMAL BRANCHING PATTERN | VENTRICULAR SEPTAL DEFECT, MULTIPLE | VENTRICULAR SEPTAL DEFECT, MUSCULAR	Unknown	6	57246915	T	C	Het	PRIM2	Syn	.
	1-02588	LVO	AORTIC ARCH HYPOPLASIA | BICOMMISSURAL (BICUSPID, BILEAFLET) AORTIC VALVE, RIGHT-LEFT FUSION | LEFT AORTIC ARCH WITH NORMAL BRANCHING PATTERN | VENTRICULAR SEPTAL DEFECT, MULTIPLE | VENTRICULAR SEPTAL DEFECT, MUSCULAR	Unknown	9	99521328	G	GT	Het	ZNF510	LOF	FS Ins
	1-02589	TOF	CONGENITAL TRICUSPID VALVE ABNORMALITY | PATENT FORAMEN OVALE | RIGHT AORTIC ARCH WITH NORMAL BRANCHING PATTERN | TETRALOGY OF FALLOT WITH PULMONARY ATRESIA AND MAPCAS	EC	1	28864406	G	A	Het	RCC1	T-Mis	.
	1-02589	TOF	CONGENITAL TRICUSPID VALVE ABNORMALITY | PATENT FORAMEN OVALE | RIGHT AORTIC ARCH WITH NORMAL BRANCHING PATTERN | TETRALOGY OF FALLOT WITH PULMONARY ATRESIA AND MAPCAS	EC	2	108443490	C	G	Het	RGPD4	LOF	Stopgain
	1-02596	LAT	ABDOMINAL HETEROTAXY (SITUS AMBIGUOUS) | ASPLENIA SYNDROME (RIGHT ISOMERISM) | DEXTROCARDIA | HETEROTAXY | HYPOPLASTIC LEFT VENTRICLE (SUBNORMAL CAVITY VOLUME) | LSVC - NON COMMUNICATING WITH RSVC | RIGHT AORTIC ARCH WITH NORMAL BRANCHING PATTERN | SITUS AMBIGUOUS | SUBAORTIC CONUS | TRANSPOSITION D-LOOP | UNBALANCED COMPLETE ATRIOVENTRICULAR CANAL, RIGHT DOMINANT | VENTRICULAR INVERSION (L-LOOP …	Isolated	2	203162628	A	C	Het	NOP58	T-Mis	.
	1-02598	LAT	ABSENCE OF THE SUPRARENAL INFERIOR VENA CAVA WITH AZYGOUS CONTINUATION | AORTIC ARCH HYPOPLASIA | AORTIC STENOSIS - SUBVALVAR | ATRIAL SEPTAL DEFECT, SECUNDUM | COARCTATION | DOUBLE OUTLET RIGHT VENTRICLE | HYPOPLASTIC LEFT VENTRICLE (SUBNORMAL CAVITY VOLUME) | JUXTAPOSITION OF THE ATRIAL APPENDAGES LEFT | LEVOCARDIA WITH ABDOMINAL HETEROTAXY | MITRAL ATRESIA | POLYSPLENIA SYNDROME (LEFT ISOMERIS…	Isolated	16	3100090	C	T	Het	MMP25	T-Mis	.
	1-02598	LAT	ABSENCE OF THE SUPRARENAL INFERIOR VENA CAVA WITH AZYGOUS CONTINUATION | AORTIC ARCH HYPOPLASIA | AORTIC STENOSIS - SUBVALVAR | ATRIAL SEPTAL DEFECT, SECUNDUM | COARCTATION | DOUBLE OUTLET RIGHT VENTRICLE | HYPOPLASTIC LEFT VENTRICLE (SUBNORMAL CAVITY VOLUME) | JUXTAPOSITION OF THE ATRIAL APPENDAGES LEFT | LEVOCARDIA WITH ABDOMINAL HETEROTAXY | MITRAL ATRESIA | POLYSPLENIA SYNDROME (LEFT ISOMERIS…	Isolated	2	169997050	C	T	Het	LRP2	D-Mis	.
	1-02617	OTH	LSVC TO CORONARY SINUS | VENTRICULAR SEPTAL DEFECT, MULTIPLE | VENTRICULAR SEPTAL DEFECT, MUSCULAR	Unknown	1	84649798	C	T	Het	PRKACB	LOF	Stopgain
	1-02617	OTH	LSVC TO CORONARY SINUS | VENTRICULAR SEPTAL DEFECT, MULTIPLE | VENTRICULAR SEPTAL DEFECT, MUSCULAR	Unknown	20	2411179	T	A	Het	TGM6	T-Mis	.
	1-02621	LAT	ABDOMINAL HETEROTAXY (SITUS AMBIGUOUS) | ALL | DEXTROCARDIA | DORV + AVSD (AV CANAL) | HETEROTAXY | HYPOPLASTIC LEFT VENTRICLE (SUBNORMAL CAVITY VOLUME) | HYPOPLASTIC MAIN PULMONARY ARTERY | HYPOPLASTIC PULMONARY ANNULUS | INFERIOR VENA CAVA ANOMALY | INTESTINAL MALROTATION | LEFT AORTIC ARCH WITH NORMAL BRANCHING PATTERN | LEFT SUPERIOR VENA CAVA ENTERING LEFT ATRIUM | PARTIALLY ANOMALOUS PULMON…	EC	10	45473359	G	A	Het	DEPP1	Syn	.
	1-02621	LAT	ABDOMINAL HETEROTAXY (SITUS AMBIGUOUS) | ALL | DEXTROCARDIA | DORV + AVSD (AV CANAL) | HETEROTAXY | HYPOPLASTIC LEFT VENTRICLE (SUBNORMAL CAVITY VOLUME) | HYPOPLASTIC MAIN PULMONARY ARTERY | HYPOPLASTIC PULMONARY ANNULUS | INFERIOR VENA CAVA ANOMALY | INTESTINAL MALROTATION | LEFT AORTIC ARCH WITH NORMAL BRANCHING PATTERN | LEFT SUPERIOR VENA CAVA ENTERING LEFT ATRIUM | PARTIALLY ANOMALOUS PULMON…	EC	18	45375021	C	G	Het	SMAD2	D-Mis	.
	1-02625	LVO	BICOMMISSURAL (BICUSPID, BILEAFLET) AORTIC VALVE, RIGHT-LEFT FUSION | COARCTATION | LSVC - NON COMMUNICATING WITH RSVC	NDD&EC	7	6082581	G	A	Het	EIF2AK1	Syn	.
	1-02628	AVC	CLEFT MITRAL VALVE | HYPOPLASTIC LEFT VENTRICLE (SUBNORMAL CAVITY VOLUME) | HYPOPLASTIC MITRAL VALVE | LEFT AORTIC ARCH WITH NORMAL BRANCHING PATTERN | UNBALANCED TRANSITIONAL ATRIOVENTRICULAR CANAL, RIGHT DOMINANT	Unknown	16	21218193	G	A	Het	ZP2	T-Mis	.
	1-02628	AVC	CLEFT MITRAL VALVE | HYPOPLASTIC LEFT VENTRICLE (SUBNORMAL CAVITY VOLUME) | HYPOPLASTIC MITRAL VALVE | LEFT AORTIC ARCH WITH NORMAL BRANCHING PATTERN | UNBALANCED TRANSITIONAL ATRIOVENTRICULAR CANAL, RIGHT DOMINANT	Unknown	19	16686964	C	G	Het	MED26	T-Mis	.
	1-02628	AVC	CLEFT MITRAL VALVE | HYPOPLASTIC LEFT VENTRICLE (SUBNORMAL CAVITY VOLUME) | HYPOPLASTIC MITRAL VALVE | LEFT AORTIC ARCH WITH NORMAL BRANCHING PATTERN | UNBALANCED TRANSITIONAL ATRIOVENTRICULAR CANAL, RIGHT DOMINANT	Unknown	22	28503785	G	A	Het	TTC28	T-Mis	.
	1-02628	AVC	CLEFT MITRAL VALVE | HYPOPLASTIC LEFT VENTRICLE (SUBNORMAL CAVITY VOLUME) | HYPOPLASTIC MITRAL VALVE | LEFT AORTIC ARCH WITH NORMAL BRANCHING PATTERN | UNBALANCED TRANSITIONAL ATRIOVENTRICULAR CANAL, RIGHT DOMINANT	Unknown	22	40055516	C	A	Het	CACNA1I	D-Mis	.
	1-02628	AVC	CLEFT MITRAL VALVE | HYPOPLASTIC LEFT VENTRICLE (SUBNORMAL CAVITY VOLUME) | HYPOPLASTIC MITRAL VALVE | LEFT AORTIC ARCH WITH NORMAL BRANCHING PATTERN | UNBALANCED TRANSITIONAL ATRIOVENTRICULAR CANAL, RIGHT DOMINANT	Unknown	4	186379436	G	A	Het	CCDC110	LOF	Stopgain
	1-02628	AVC	CLEFT MITRAL VALVE | HYPOPLASTIC LEFT VENTRICLE (SUBNORMAL CAVITY VOLUME) | HYPOPLASTIC MITRAL VALVE | LEFT AORTIC ARCH WITH NORMAL BRANCHING PATTERN | UNBALANCED TRANSITIONAL ATRIOVENTRICULAR CANAL, RIGHT DOMINANT	Unknown	7	140394564	G	A	Het	ADCK2	Syn	.
	1-02628	AVC	CLEFT MITRAL VALVE | HYPOPLASTIC LEFT VENTRICLE (SUBNORMAL CAVITY VOLUME) | HYPOPLASTIC MITRAL VALVE | LEFT AORTIC ARCH WITH NORMAL BRANCHING PATTERN | UNBALANCED TRANSITIONAL ATRIOVENTRICULAR CANAL, RIGHT DOMINANT	Unknown	X	43587458	A	G	Het	MAOA	D-Mis	.
	1-02634	OTH	HOLMES HEART | UNIVENTRICULAR, DOUBLE INLET ATRIOVENTRICULAR CONNECTION | VENTRICULAR SEPTAL DEFECT RESTRICTIVE	Isolated	20	62103694	C	A	Het	KCNQ2	Syn	.
	1-02636	OTH	ATRIAL SEPTAL DEFECT, SECUNDUM | HYPOPLASTIC RIGHT VENTRICLE (SUBNORMAL CAVITY VOLUME) | LEFT AORTIC ARCH WITH NORMAL BRANCHING PATTERN | TRICUSPID ATRESIA + NO PULMONARY STENOSIS AND LARGE VSD (IC) | VENTRICULAR SEPTAL DEFECT, MUSCULAR	EC	16	88504416	C	G	Het	ZNF469	T-Mis	.
	1-02637	AVC	BALANCED TRANSITIONAL ATRIOVENTRICULAR CANAL | CLEFT MITRAL VALVE | LEFT AORTIC ARCH WITH NORMAL BRANCHING PATTERN | MAIN PULMONARY ARTERY ABNORMALITY	Isolated	1	210415057	G	A	Het	SERTAD4	LOF	Stopgain
	1-02641	ASD	ATRIAL SEPTAL DEFECT, SECUNDUM	Unknown	19	38980787	G	A	Het	RYR1	Syn	.
	1-02641	ASD	ATRIAL SEPTAL DEFECT, SECUNDUM	Unknown	2	242093004	G	A	Het	PPP1R7	T-Mis	.
	1-02641	ASD	ATRIAL SEPTAL DEFECT, SECUNDUM	Unknown	2	25469630	C	T	Het	DNMT3A	T-Mis	.
	1-02641	ASD	ATRIAL SEPTAL DEFECT, SECUNDUM	Unknown	3	49879920	G	A	Het	TRAIP	T-Mis	.
	1-02652	TOF	TETRALOGY OF FALLOT WITH PULMONARY ATRESIA AND MAPCAS	Isolated	1	234541722	C	T	Het	TARBP1	T-Mis	.
	1-02657	HLHS	AORTIC ATRESIA | HYPOPLASTIC LEFT HEART SYNDROME | MITRAL ATRESIA	Unknown	15	99486220	G	A	Het	IGF1R	D-Mis	.
	1-02658	OTH	ATRIAL SEPTAL DEFECT, SECUNDUM | EBSTEINS DISEASE | PULMONARY STENOSIS, SUPRAVALVAR | PULMONARY STENOSIS, VALVAR	Isolated	1	22165435	C	T	Het	HSPG2	T-Mis	.
	1-02658	OTH	ATRIAL SEPTAL DEFECT, SECUNDUM | EBSTEINS DISEASE | PULMONARY STENOSIS, SUPRAVALVAR | PULMONARY STENOSIS, VALVAR	Isolated	6	33382035	T	C	Het	PHF1	Syn	.
	1-02658	OTH	ATRIAL SEPTAL DEFECT, SECUNDUM | EBSTEINS DISEASE | PULMONARY STENOSIS, SUPRAVALVAR | PULMONARY STENOSIS, VALVAR	Isolated	7	100377216	C	T	Het	ZAN	T-Mis	.
	1-02668	LAT	ABDOMINAL SITUS INVERSUS | ATRIAL SEPTAL DEFECT, SECUNDUM | DOUBLE OUTLET RIGHT VENTRICLE | HETEROTAXY | HYPOPLASTIC RIGHT VENTRICLE (SUBNORMAL CAVITY VOLUME) | ILD | JUXTAPOSITION OF ATRIAL APPENDAGES RIGHT | LEFT SUPERIOR VENA CAVA TO RIGHT ATRIUM | PULMONARY STENOSIS, VALVAR | RIGHT AORTIC ARCH WITH NORMAL BRANCHING PATTERN | RIGHT SUPERIOR VENA CAVA TO CORONARY SINUS | SUPERIOR-INFERIOR VENTR…	EC	3	25832752	T	C	Het	OXSM	T-Mis	.
	1-02671	ASD	ATRIAL SEPTAL DEFECT, SECUNDUM | LSVC TO CORONARY SINUS	EC	5	169291320	C	T	Het	INSYN2B	T-Mis	.
	1-02671	ASD	ATRIAL SEPTAL DEFECT, SECUNDUM | LSVC TO CORONARY SINUS	EC	6	30673037	C	T	Het	MDC1	T-Mis	.
	1-02672	OTH	ATRIAL SEPTAL DEFECT | PARTIALLY ANOMALOUS PULMONARY VEINS | SINUS VENOSUS SEPTAL DEFECT, SUPERIOR TYPE	Isolated	21	32624107	C	A	Het	TIAM1	Syn	.
	1-02674	HLHS	AORTIC ATRESIA | ATRIAL SEPTAL DEFECT, SECUNDUM | COARCTATION | HYPOPLASTIC LEFT HEART SYNDROME | LEFT AORTIC ARCH WITH NORMAL BRANCHING PATTERN | LEFT ATRIAL HYPOPLASIA | MITRAL ATRESIA | PULMONARY VEIN ANOMALY	NDD	12	53701325	G	C	Het	AAAS	T-Mis	.
	1-02674	HLHS	AORTIC ATRESIA | ATRIAL SEPTAL DEFECT, SECUNDUM | COARCTATION | HYPOPLASTIC LEFT HEART SYNDROME | LEFT AORTIC ARCH WITH NORMAL BRANCHING PATTERN | LEFT ATRIAL HYPOPLASIA | MITRAL ATRESIA | PULMONARY VEIN ANOMALY	NDD	17	2202389	T	C	Het	SMG6	T-Mis	.
	1-02675	LVO	AORTIC - LEFT VENTRICULAR TUNNEL | AORTIC STENOSIS | BICOMMISSURAL (BICUSPID, BILEAFLET, BIFOLIATE) AORTIC VALVE | DYSPLASTIC MITRAL VALVE | HYPOPLASTIC MITRAL VALVE | LEFT VENTRICULAR OUTFLOW TRACT OBSTRUCTION | LSVC TO CORONARY SINUS | MITRAL STENOSIS | SUPRAVALVAR MITRAL STENOSIS | TUBULAR HYPOPLASIA OF AORTA + COARCTATION	NDD&EC	10	27066140	G	A	Het	ABI1	LOF	Stopgain
	1-02675	LVO	AORTIC - LEFT VENTRICULAR TUNNEL | AORTIC STENOSIS | BICOMMISSURAL (BICUSPID, BILEAFLET, BIFOLIATE) AORTIC VALVE | DYSPLASTIC MITRAL VALVE | HYPOPLASTIC MITRAL VALVE | LEFT VENTRICULAR OUTFLOW TRACT OBSTRUCTION | LSVC TO CORONARY SINUS | MITRAL STENOSIS | SUPRAVALVAR MITRAL STENOSIS | TUBULAR HYPOPLASIA OF AORTA + COARCTATION	NDD&EC	5	131598410	C	T	Het	PDLIM4	T-Mis	.
	1-02675	LVO	AORTIC - LEFT VENTRICULAR TUNNEL | AORTIC STENOSIS | BICOMMISSURAL (BICUSPID, BILEAFLET, BIFOLIATE) AORTIC VALVE | DYSPLASTIC MITRAL VALVE | HYPOPLASTIC MITRAL VALVE | LEFT VENTRICULAR OUTFLOW TRACT OBSTRUCTION | LSVC TO CORONARY SINUS | MITRAL STENOSIS | SUPRAVALVAR MITRAL STENOSIS | TUBULAR HYPOPLASIA OF AORTA + COARCTATION	NDD&EC	6	149730745	C	G	Het	TAB2	T-Mis	.
	1-02680	TOF	HYPOPLASTIC LEFT PULMONARY ARTERY | HYPOPLASTIC RIGHT PULMONARY ARTERY | MULTIPLE MAJOR AORTOPULMONARY COLLATERAL ARTERIES (MAPCAS) | TETRALOGY OF FALLOT WITH PULMONARY ATRESIA AND MAPCAS	Isolated	1	196706755	A	G	Het	CFH	T-Mis	.
	1-02680	TOF	HYPOPLASTIC LEFT PULMONARY ARTERY | HYPOPLASTIC RIGHT PULMONARY ARTERY | MULTIPLE MAJOR AORTOPULMONARY COLLATERAL ARTERIES (MAPCAS) | TETRALOGY OF FALLOT WITH PULMONARY ATRESIA AND MAPCAS	Isolated	17	59876606	C	T	Het	BRIP1	D-Mis	.
	1-02680	TOF	HYPOPLASTIC LEFT PULMONARY ARTERY | HYPOPLASTIC RIGHT PULMONARY ARTERY | MULTIPLE MAJOR AORTOPULMONARY COLLATERAL ARTERIES (MAPCAS) | TETRALOGY OF FALLOT WITH PULMONARY ATRESIA AND MAPCAS	Isolated	2	203417610	C	T	Het	BMPR2	D-Mis	.
	1-02680	TOF	HYPOPLASTIC LEFT PULMONARY ARTERY | HYPOPLASTIC RIGHT PULMONARY ARTERY | MULTIPLE MAJOR AORTOPULMONARY COLLATERAL ARTERIES (MAPCAS) | TETRALOGY OF FALLOT WITH PULMONARY ATRESIA AND MAPCAS	Isolated	8	145676022	G	A	Het	CYHR1	Syn	.
	1-02692	TOF	HYPOPLASTIC LEFT PULMONARY ARTERY | HYPOPLASTIC PULMONARY ANNULUS | HYPOPLASTIC RIGHT PULMONARY ARTERY | PATENT FORAMEN OVALE | PULMONARY STENOSIS, SUBVALVAR | PULMONARY STENOSIS, SUPRAVALVAR | RETRO-AORTIC INNOMINATE VEIN | RIGHT AORTIC ARCH WITH NORMAL BRANCHING PATTERN | TETRALOGY OF FALLOT | VENTRICULAR SEPTAL DEFECT, MALALIGNMENT	EC	10	43297636	A	G	Het	BMS1	T-Mis	.
	1-02696	LAT	ATRIAL SEPTAL DEFECT, SECUNDUM | PULMONARY ATRESIA CONGENITAL | TRANSPOSITION D-LOOP WITH VSD AND LV OUTFLOW TRACT OBSTRUCTION	NDD	14	63174743	T	C	Het	KCNH5	T-Mis	.
	1-02699	LVO	ATRIAL SEPTAL DEFECT, SECUNDUM | HYPOPLASTIC AORTIC ANNULUS | HYPOPLASTIC MITRAL VALVE | MALPOSITIONED ATRIAL SEPTUM (WITH OR WITHOUT PAPVC) | TUBULAR HYPOPLASIA OF AORTA + COARCTATION | VENTRICULAR SEPTAL DEFECT, MEMBRANOUS	Unknown	5	159776717	C	T	Het	C1QTNF2	D-Mis	.
	1-02699	LVO	ATRIAL SEPTAL DEFECT, SECUNDUM | HYPOPLASTIC AORTIC ANNULUS | HYPOPLASTIC MITRAL VALVE | MALPOSITIONED ATRIAL SEPTUM (WITH OR WITHOUT PAPVC) | TUBULAR HYPOPLASIA OF AORTA + COARCTATION | VENTRICULAR SEPTAL DEFECT, MEMBRANOUS	Unknown	6	17600651	G	A	Het	FAM8A1	T-Mis	.
	1-02708	LVO	AORTIC ARCH HYPOPLASIA | BICOMMISSURAL (BICUSPID, BILEAFLET) AORTIC VALVE, RIGHT-LEFT FUSION | COR TRIATRIATUM	Isolated	1	156837972	G	A	Het	NTRK1	T-Mis	.
	1-02708	LVO	AORTIC ARCH HYPOPLASIA | BICOMMISSURAL (BICUSPID, BILEAFLET) AORTIC VALVE, RIGHT-LEFT FUSION | COR TRIATRIATUM	Isolated	12	2968698	A	G	Het	FOXM1	Syn	.
	1-02708	LVO	AORTIC ARCH HYPOPLASIA | BICOMMISSURAL (BICUSPID, BILEAFLET) AORTIC VALVE, RIGHT-LEFT FUSION | COR TRIATRIATUM	Isolated	20	865862	C	T	Het	ANGPT4	T-Mis	.
	1-02720	LVO	AORTIC STENOSIS - VALVAR | PATENT FORAMEN OVALE | UNICOMMISSURAL (UNICUSPID, UNILEAFLET, UNIFOLIATE) AORTIC VALVE	EC	3	10345809	C	T	Het	SEC13	Syn	.
	1-02720	LVO	AORTIC STENOSIS - VALVAR | PATENT FORAMEN OVALE | UNICOMMISSURAL (UNICUSPID, UNILEAFLET, UNIFOLIATE) AORTIC VALVE	EC	6	87966873	G	A	Het	ZNF292	T-Mis	.
	1-02735	HLHS	AORTIC ARCH HYPOPLASIA | AORTIC STENOSIS - VALVAR | CONGENITAL MITRAL VALVE ABNORMALITY | ENDOCARDIAL FIBROELASTOSIS | HYPOPLASTIC AORTIC ANNULUS | HYPOPLASTIC LEFT VENTRICLE (SUBNORMAL CAVITY VOLUME) | MITRAL STENOSIS | PATENT FORAMEN OVALE	EC	14	72200457	C	CT	Het	SIPA1L1	LOF	FS Ins
	1-02736	LVO	CONGENITAL MITRAL VALVE ABNORMALITY | DILATED MITRAL VALVE ANNULUS | MITRAL REGURGITATION | MITRAL STENOSIS ARCADE | MITRAL VALVE ABNORMALITY | MITRAL VALVE PROLAPSE	EC	5	13759006	C	T	Het	DNAH5	Syn	.
	1-02749	CTD	CORONARY BRANCHING, ANOMALOUS, RIGHT | SINGLE LEFT CORONARY | TRUNCUS ARTERIOSUS TYPE I (MAIN PULMONARY ARTERY PRESENT)	NDD	1	155448617	CTTTTT	C	Het	ASH1L	LOF	FS Del
	1-02752	HLHS	AORTIC ATRESIA | HYPOPLASIA ASCENDING AORTA | HYPOPLASTIC LEFT HEART SYNDROME | HYPOPLASTIC LEFT VENTRICLE (SUBNORMAL CAVITY VOLUME) | HYPOPLASTIC MITRAL VALVE | LEFT AORTIC ARCH WITH NORMAL BRANCHING PATTERN | LV TO CORONARY FISTULAE IN HYPOPLASTIC LEFT HEART SYNDROME | MALPOSITIONED ATRIAL SEPTUM (WITH OR WITHOUT PAPVC)	Unknown	2	73195601	G	A	Het	SFXN5	T-Mis	.
	1-02752	HLHS	AORTIC ATRESIA | HYPOPLASIA ASCENDING AORTA | HYPOPLASTIC LEFT HEART SYNDROME | HYPOPLASTIC LEFT VENTRICLE (SUBNORMAL CAVITY VOLUME) | HYPOPLASTIC MITRAL VALVE | LEFT AORTIC ARCH WITH NORMAL BRANCHING PATTERN | LV TO CORONARY FISTULAE IN HYPOPLASTIC LEFT HEART SYNDROME | MALPOSITIONED ATRIAL SEPTUM (WITH OR WITHOUT PAPVC)	Unknown	3	44491997	A	G	Het	ZNF445	Syn	.
	1-02754	LAT	TRANSPOSITION D-LOOP WITH INTACT VENTRICULAR SEPTUM	Unknown	18	55020217	C	T	Het	ST8SIA3	T-Mis	.
	1-02757	HLHS	AORTIC ARCH HYPOPLASIA | AORTIC ATRESIA | CORONARY ARTERIO-VENOUS FISTULA | HYPOPLASTIC AORTIC ISTHMUS | HYPOPLASTIC LEFT HEART SYNDROME | HYPOPLASTIC LEFT VENTRICLE (SUBNORMAL CAVITY VOLUME) | HYPOPLASTIC MITRAL VALVE | MITRAL STENOSIS | PATENT FORAMEN OVALE	Isolated	12	56334205	G	C	Het	DGKA	D-Mis	.
	1-02758	LAT	AORTIC ARCH HYPOPLASIA | DOUBLE OUTLET RIGHT VENTRICLE | HYPOPLASTIC RIGHT VENTRICLE (SUBNORMAL CAVITY VOLUME) | HYPOPLASTIC TRICUSPID VALVE | L-LOOP CORRECTED TGA {SL?} WITH VENTRICULAR SEPTAL DEFECT AND PULMONARY STENOSIS | SLD | VENTRICULAR SEPTAL DEFECT, ECD TYPE	Unknown	3	130383937	G	A	Het	COL6A6	T-Mis	.
	1-02765	TOF	RIGHT AORTIC ARCH WITH NORMAL BRANCHING PATTERN | TETRALOGY OF FALLOT	EC	1	110456922	G	A	Het	CSF1	Syn	.
	1-02767	LVO	BICOMMISSURAL (BICUSPID, BILEAFLET, BIFOLIATE) AORTIC VALVE | COARCTATION SIMPLE (ISOLATED) | LEFT AORTIC ARCH WITH NORMAL BRANCHING PATTERN	Isolated	12	6936002	A	G	Het	GPR162	T-Mis	.
	1-02767	LVO	BICOMMISSURAL (BICUSPID, BILEAFLET, BIFOLIATE) AORTIC VALVE | COARCTATION SIMPLE (ISOLATED) | LEFT AORTIC ARCH WITH NORMAL BRANCHING PATTERN	Isolated	17	650316	G	A	Het	GEMIN4	Syn	.
	1-02767	LVO	BICOMMISSURAL (BICUSPID, BILEAFLET, BIFOLIATE) AORTIC VALVE | COARCTATION SIMPLE (ISOLATED) | LEFT AORTIC ARCH WITH NORMAL BRANCHING PATTERN	Isolated	5	178541176	G	C	Het	ADAMTS2	T-Mis	.
	1-02767	LVO	BICOMMISSURAL (BICUSPID, BILEAFLET, BIFOLIATE) AORTIC VALVE | COARCTATION SIMPLE (ISOLATED) | LEFT AORTIC ARCH WITH NORMAL BRANCHING PATTERN	Isolated	9	37537684	G	A	Het	FBXO10	T-Mis	.
	1-02772	LVO	ANEURYSM, ASCENDING AORTA | BICOMMISSURAL (BICUSPID, BILEAFLET) AORTIC VALVE, RIGHT-LEFT FUSION | DILATED AORTA | DILATED ASCENDING AORTA	Unknown	1	150463153	C	G	Het	TARS2	D-Mis	.
	1-02772	LVO	ANEURYSM, ASCENDING AORTA | BICOMMISSURAL (BICUSPID, BILEAFLET) AORTIC VALVE, RIGHT-LEFT FUSION | DILATED AORTA | DILATED ASCENDING AORTA	Unknown	13	75900465	G	C	Het	TBC1D4	T-Mis	.
	1-02773	CTD	ABNORMAL BRANCHING RIGHT AORTIC ARCH | RIGHT AORTIC ARCH LEFT LIGAMENT	Unknown	14	95688084	G	A	Het	CLMN	D-Mis	.
	1-02773	CTD	ABNORMAL BRANCHING RIGHT AORTIC ARCH | RIGHT AORTIC ARCH LEFT LIGAMENT	Unknown	2	201371645	C	T	Het	KCTD18	T-Mis	.
	1-02775	LAT	ATRIAL SEPTAL DEFECT, SECUNDUM | LEFT AORTIC ARCH WITH NORMAL BRANCHING PATTERN | MULTIPLE AORTOPULMONARY COLLATERAL ARTERIES | TRANSPOSITION D-LOOP WITH INTACT VENTRICULAR SEPTUM | USUAL CORONARY ARTERIES IN D-LOOP TGA	Unknown	2	27258488	G	C	Het	TMEM214	T-Mis	.
	1-02775	LAT	ATRIAL SEPTAL DEFECT, SECUNDUM | LEFT AORTIC ARCH WITH NORMAL BRANCHING PATTERN | MULTIPLE AORTOPULMONARY COLLATERAL ARTERIES | TRANSPOSITION D-LOOP WITH INTACT VENTRICULAR SEPTUM | USUAL CORONARY ARTERIES IN D-LOOP TGA	Unknown	3	180327682	G	T	Het	TTC14	T-Mis	.
	1-02775	LAT	ATRIAL SEPTAL DEFECT, SECUNDUM | LEFT AORTIC ARCH WITH NORMAL BRANCHING PATTERN | MULTIPLE AORTOPULMONARY COLLATERAL ARTERIES | TRANSPOSITION D-LOOP WITH INTACT VENTRICULAR SEPTUM | USUAL CORONARY ARTERIES IN D-LOOP TGA	Unknown	3	99649674	G	C	Het	FILIP1L	T-Mis	.
	1-02775	LAT	ATRIAL SEPTAL DEFECT, SECUNDUM | LEFT AORTIC ARCH WITH NORMAL BRANCHING PATTERN | MULTIPLE AORTOPULMONARY COLLATERAL ARTERIES | TRANSPOSITION D-LOOP WITH INTACT VENTRICULAR SEPTUM | USUAL CORONARY ARTERIES IN D-LOOP TGA	Unknown	4	41035284	G	A	Het	APBB2	T-Mis	.
	1-02777	ASD	ATRIAL SEPTAL DEFECT, SECUNDUM	Isolated	1	231471428	C	G	Het	EXOC8	Syn	.
	1-02777	ASD	ATRIAL SEPTAL DEFECT, SECUNDUM	Isolated	14	21560160	C	T	Het	ZNF219	Syn	.
	1-02777	ASD	ATRIAL SEPTAL DEFECT, SECUNDUM	Isolated	22	25753287	C	T	Het	LRP5L	D-Mis	.
	1-02786	OTH	HYPOPLASTIC MITRAL VALVE | PULMONARY STENOSIS | PULMONARY STENOSIS, SUBVALVAR | RIGHT AORTIC ARCH | SINGLE VENTRICLE, LEFT; DOUBLE INLET LEFT VENTRICLE | SUBAORTIC CONUS | TRANSPOSITION D-LOOP | UNIVENTRICULAR, DOUBLE INLET ATRIOVENTRICULAR CONNECTION	Isolated	3	156877827	G	A	Het	CCNL1	Syn	.
	1-02788	TOF	TETRALOGY OF FALLOT	EC	17	4789867	C	T	Het	MINK1	D-Mis	.
	1-02789	CTD	HYPOPLASTIC PULMONARY ANNULUS | HYPOPLASTIC RIGHT VENTRICLE (SUBNORMAL CAVITY VOLUME) | PATENT FORAMEN OVALE | PULMONARY ATRESIA, INTACT VENTRICULAR SEPTUM	Unknown	7	150752876	G	A	Het	CDK5	Syn	.
	1-02790	ASD	ATRIAL SEPTAL DEFECT, SECUNDUM | LEFT AORTIC ARCH WITH NORMAL BRANCHING PATTERN	NDD	11	5688930	G	A	Het	TRIM5	Syn	.
	1-02795	LAT	AORTIC VALVE POSITION RELATIVE TO THE PULMONARY VALVE, LEFT AND ANTERIOR | DORV, VENTRICULAR DEFECT COMMITTED TO PULMONARY ARTERY | JUXTAPOSITION OF THE ATRIAL APPENDAGES LEFT | SUBAORTIC STENOSIS. TUNNEL TYPE	Isolated	11	120996279	G	A	Het	TECTA	T-Mis	.
	1-02795	LAT	AORTIC VALVE POSITION RELATIVE TO THE PULMONARY VALVE, LEFT AND ANTERIOR | DORV, VENTRICULAR DEFECT COMMITTED TO PULMONARY ARTERY | JUXTAPOSITION OF THE ATRIAL APPENDAGES LEFT | SUBAORTIC STENOSIS. TUNNEL TYPE	Isolated	2	219127776	G	A	Het	GPBAR1	D-Mis	.
	1-02795	LAT	AORTIC VALVE POSITION RELATIVE TO THE PULMONARY VALVE, LEFT AND ANTERIOR | DORV, VENTRICULAR DEFECT COMMITTED TO PULMONARY ARTERY | JUXTAPOSITION OF THE ATRIAL APPENDAGES LEFT | SUBAORTIC STENOSIS. TUNNEL TYPE	Isolated	7	63680616	T	G	Het	ZNF735	T-Mis	.
	1-02806	ASD	ATRIAL SEPTAL DEFECT, SECUNDUM | LEFT AORTIC ARCH WITH UNKNOWN BRANCHING PATTERN	Isolated	7	122338461	A	G	Het	RNF133	T-Mis	.
	1-02808	LAT	OVERRIDING PULMONARY VALVE | PATENT FORAMEN OVALE | TRANSPOSITION D-LOOP WITH VENTRICULAR SEPTAL DEFECT | VENTRICULAR SEPTAL DEFECT, SINGLE	NDD	16	28188562	C	T	Het	XPO6	T-Mis	.
	1-02812	OTH	DYSPLASTIC PULMONARY VALVE | PATENT DUCTUS ARTERIOSUS | VENTRICULAR SEPTAL DEFECT, MEMBRANOUS	Unknown	17	79994632	C	T	Het	DCXR	T-Mis	.
	1-02812	OTH	DYSPLASTIC PULMONARY VALVE | PATENT DUCTUS ARTERIOSUS | VENTRICULAR SEPTAL DEFECT, MEMBRANOUS	Unknown	22	43619194	C	T	Het	SCUBE1	Syn	.
	1-02814	LVO	ATRIAL SEPTAL DEFECT, SECUNDUM | COARCTATION | LEFT AORTIC ARCH WITH NORMAL BRANCHING PATTERN	Isolated	2	238626431	GGGTGACATCGAGC	G	Het	LRRFIP1	LOF	FS Del
	1-02814	LVO	ATRIAL SEPTAL DEFECT, SECUNDUM | COARCTATION | LEFT AORTIC ARCH WITH NORMAL BRANCHING PATTERN	Isolated	5	148406733	C	T	Het	SH3TC2	Syn	.
	1-02814	LVO	ATRIAL SEPTAL DEFECT, SECUNDUM | COARCTATION | LEFT AORTIC ARCH WITH NORMAL BRANCHING PATTERN	Isolated	6	28365980	C	T	Het	ZSCAN12	T-Mis	.
	1-02816	OTH	ATRIAL SEPTAL DEFECT, SECUNDUM | EBSTEINS DISEASE | VENTRICULAR SEPTAL DEFECT, MUSCULAR	Isolated	12	133779422	G	T	Het	ZNF268	LOF	Stopgain
	1-02820	CTD	AORTICO-PULMONARY WINDOW | ATRIAL SEPTAL DEFECT, SECUNDUM | LEFT PULMONARY ARTERY STENOSIS, CENTRAL | SUPERIOR-INFERIOR VENTRICLES UP-DOWN STAIRS VENTRICLES	EC	17	2187001	T	C	Het	SMG6	T-Mis	.
	1-02820	CTD	AORTICO-PULMONARY WINDOW | ATRIAL SEPTAL DEFECT, SECUNDUM | LEFT PULMONARY ARTERY STENOSIS, CENTRAL | SUPERIOR-INFERIOR VENTRICLES UP-DOWN STAIRS VENTRICLES	EC	9	36199078	C	T	Het	CLTA	T-Mis	.
	1-02823	LAT	TRANSPOSITION D-LOOP WITH INTACT VENTRICULAR SEPTUM	EC	1	9932026	C	T	Het	CTNNBIP1	LOF	splice
	1-02823	LAT	TRANSPOSITION D-LOOP WITH INTACT VENTRICULAR SEPTUM	EC	8	144773266	G	A	Het	ZNF707	Syn	.
	1-02828	OTH	PARTIALLY ANOMALOUS PULMONARY VEINS | SINUS VENOSUS SEPTAL DEFECT, SUPERIOR TYPE	NDD&EC	14	33004870	C	T	Het	AKAP6	Syn	.
	1-02828	OTH	PARTIALLY ANOMALOUS PULMONARY VEINS | SINUS VENOSUS SEPTAL DEFECT, SUPERIOR TYPE	NDD&EC	3	41277216	AG	A	Het	CTNNB1	LOF	FS Del
	1-02828	OTH	PARTIALLY ANOMALOUS PULMONARY VEINS | SINUS VENOSUS SEPTAL DEFECT, SUPERIOR TYPE	NDD&EC	6	51920456	G	A	Het	PKHD1	T-Mis	.
	1-02829	LAT	COMMON ATRIUM | HETEROTAXY | HYPOPLASTIC LEFT VENTRICLE (SUBNORMAL CAVITY VOLUME) | MESOCARDIA | PATENT DUCTUS ARTERIOSUS, RIGHT SIDED | RIGHT AORTIC ARCH | SINGLE VENTRICLE WITH UNBALANCED ATRIOVENTRICULAR CANAL DEFECT | TOTALLY ANOMALOUS PULMONARY VENOUS RETURN | TRANSPOSITION D-LOOP	EC	10	112055104	T	C	Het	SMNDC1	D-Mis	.
	1-02829	LAT	COMMON ATRIUM | HETEROTAXY | HYPOPLASTIC LEFT VENTRICLE (SUBNORMAL CAVITY VOLUME) | MESOCARDIA | PATENT DUCTUS ARTERIOSUS, RIGHT SIDED | RIGHT AORTIC ARCH | SINGLE VENTRICLE WITH UNBALANCED ATRIOVENTRICULAR CANAL DEFECT | TOTALLY ANOMALOUS PULMONARY VENOUS RETURN | TRANSPOSITION D-LOOP	EC	16	420099	G	A	Het	MRPL28	Syn	.
	1-02829	LAT	COMMON ATRIUM | HETEROTAXY | HYPOPLASTIC LEFT VENTRICLE (SUBNORMAL CAVITY VOLUME) | MESOCARDIA | PATENT DUCTUS ARTERIOSUS, RIGHT SIDED | RIGHT AORTIC ARCH | SINGLE VENTRICLE WITH UNBALANCED ATRIOVENTRICULAR CANAL DEFECT | TOTALLY ANOMALOUS PULMONARY VENOUS RETURN | TRANSPOSITION D-LOOP	EC	18	54605804	A	G	Het	WDR7	T-Mis	.
	1-02837	LVO	BICOMMISSURAL (BICUSPID, BILEAFLET) AORTIC VALVE, RIGHT-LEFT FUSION | COARCTATION | HYPOPLASTIC AORTIC ISTHMUS | MULTIPLE ATRIAL SEPTAL DEFECTS	Unknown	1	10709384	C	T	Het	CASZ1	Syn	.
	1-02849	ASD	ATRIAL SEPTAL DEFECT, SECUNDUM	Isolated	10	108412277	C	T	Het	SORCS1	D-Mis	.
	1-02849	ASD	ATRIAL SEPTAL DEFECT, SECUNDUM	Isolated	2	27600561	C	T	Het	ZNF513	T-Mis	.
	1-02854	CTD	COARCTATION SIMPLE (ISOLATED) | DILATED (ECTATIC) CORONARY ARTERY | LSVC TO CORONARY SINUS | TRICUSPID REGURGITATION NEONATAL | VENTRICULAR SEPTAL DEFECT, MEMBRANOUS	EC	19	1434789	CA	C	Het	DAZAP1	LOF	FS Del
	1-02860	LVO	AORTIC STENOSIS, SUBVALVAR, DISCRETE, MEMBRANEOUS | COARCTATION | VENTRICULAR SEPTAL DEFECT, MALALIGNMENT | VENTRICULAR SEPTAL DEFECT, SUBPULMONARY OR CONAL	Isolated	1	156562185	G	GC	Het	NAXE	LOF	FS Ins
	1-02860	LVO	AORTIC STENOSIS, SUBVALVAR, DISCRETE, MEMBRANEOUS | COARCTATION | VENTRICULAR SEPTAL DEFECT, MALALIGNMENT | VENTRICULAR SEPTAL DEFECT, SUBPULMONARY OR CONAL	Isolated	18	70526254	C	T	Het	NETO1	Syn	.
	1-02860	LVO	AORTIC STENOSIS, SUBVALVAR, DISCRETE, MEMBRANEOUS | COARCTATION | VENTRICULAR SEPTAL DEFECT, MALALIGNMENT | VENTRICULAR SEPTAL DEFECT, SUBPULMONARY OR CONAL	Isolated	2	30143070	CTCCAAGA	C	Het	ALK	LOF	FS Del
	1-02862	HLHS	AORTIC STENOSIS | ATRIAL SEPTAL DEFECT | HYPOPLASTIC LEFT HEART SYNDROME | LSVC TO CORONARY SINUS | MITRAL STENOSIS	Unknown	3	49949287	G	A	Het	MON1A	Syn	.
	1-02873	LAT	ABNORMAL BRANCHING LEFT AORTIC ARCH | ATYPICAL CLEFT OF MITRAL VALVE | DORV, VENTRICULAR DEFECT COMMITTED TO PULMONARY ARTERY | TRANSPOSITION D-LOOP | TUBULAR HYPOPLASIA OF AORTA + COARCTATION	Unknown	17	79512817	C	T	Het	FAAP100	Syn	.
	1-02873	LAT	ABNORMAL BRANCHING LEFT AORTIC ARCH | ATYPICAL CLEFT OF MITRAL VALVE | DORV, VENTRICULAR DEFECT COMMITTED TO PULMONARY ARTERY | TRANSPOSITION D-LOOP | TUBULAR HYPOPLASIA OF AORTA + COARCTATION	Unknown	2	231036846	C	T	Het	SP110	T-Mis	.
	1-02876	HLHS	ABERRANT RIGHT SUBCLAVIAN ARTERY | ABNORMAL BRANCHING LEFT AORTIC ARCH | AORTIC STENOSIS - VALVAR | ATRIAL SEPTAL DEFECT, SECUNDUM | BICOMMISSURAL (BICUSPID, BILEAFLET, BIFOLIATE) AORTIC VALVE | HYPOPLASTIC AORTIC ANNULUS | HYPOPLASTIC LEFT VENTRICLE (SUBNORMAL CAVITY VOLUME) | MITRAL ATRESIA | TUBULAR HYPOPLASIA OF AORTA + COARCTATION | VENTRICULAR SEPTAL DEFECT, MUSCULAR	EC	1	207641887	G	A	Het	CR2	D-Mis	.
	1-02876	HLHS	ABERRANT RIGHT SUBCLAVIAN ARTERY | ABNORMAL BRANCHING LEFT AORTIC ARCH | AORTIC STENOSIS - VALVAR | ATRIAL SEPTAL DEFECT, SECUNDUM | BICOMMISSURAL (BICUSPID, BILEAFLET, BIFOLIATE) AORTIC VALVE | HYPOPLASTIC AORTIC ANNULUS | HYPOPLASTIC LEFT VENTRICLE (SUBNORMAL CAVITY VOLUME) | MITRAL ATRESIA | TUBULAR HYPOPLASIA OF AORTA + COARCTATION | VENTRICULAR SEPTAL DEFECT, MUSCULAR	EC	12	9747903	TGTTA	T	Het	KLRB1	LOF	FS Del
	1-02876	HLHS	ABERRANT RIGHT SUBCLAVIAN ARTERY | ABNORMAL BRANCHING LEFT AORTIC ARCH | AORTIC STENOSIS - VALVAR | ATRIAL SEPTAL DEFECT, SECUNDUM | BICOMMISSURAL (BICUSPID, BILEAFLET, BIFOLIATE) AORTIC VALVE | HYPOPLASTIC AORTIC ANNULUS | HYPOPLASTIC LEFT VENTRICLE (SUBNORMAL CAVITY VOLUME) | MITRAL ATRESIA | TUBULAR HYPOPLASIA OF AORTA + COARCTATION | VENTRICULAR SEPTAL DEFECT, MUSCULAR	EC	5	115358090	A	G	Het	LVRN	T-Mis	.
	1-02885	TOF	DISCONTINUITY OF PULMONARY ARTERIES | HYPOPLASTIC PULMONARY ANNULUS | LEFT AORTIC ARCH WITH NORMAL BRANCHING PATTERN | PULMONARY STENOSIS, SUBVALVAR | PULMONARY STENOSIS, VALVAR | TETRALOGY OF FALLOT | VENTRICULAR SEPTAL DEFECT, MALALIGNMENT | VENTRICULAR SEPTAL DEFECT, SINGLE | VENTRICULAR SEPTAL DEFECT, SUBPULMONARY OR CONAL	Isolated	7	151082209	C	T	Het	WDR86	T-Mis	.
	1-02885	TOF	DISCONTINUITY OF PULMONARY ARTERIES | HYPOPLASTIC PULMONARY ANNULUS | LEFT AORTIC ARCH WITH NORMAL BRANCHING PATTERN | PULMONARY STENOSIS, SUBVALVAR | PULMONARY STENOSIS, VALVAR | TETRALOGY OF FALLOT | VENTRICULAR SEPTAL DEFECT, MALALIGNMENT | VENTRICULAR SEPTAL DEFECT, SINGLE | VENTRICULAR SEPTAL DEFECT, SUBPULMONARY OR CONAL	Isolated	9	74315626	A	G	Het	CEMIP2	Syn	.
	1-02888	LVO	AORTIC STENOSIS | BICOMMISSURAL (BICUSPID, BILEAFLET) AORTIC VALVE, RIGHT-LEFT FUSION	Isolated	1	19547289	G	A	Het	EMC1	T-Mis	.
	1-02888	LVO	AORTIC STENOSIS | BICOMMISSURAL (BICUSPID, BILEAFLET) AORTIC VALVE, RIGHT-LEFT FUSION	Isolated	5	77406117	C	T	Het	AP3B1	T-Mis	.
	1-02892	CTD	HYPOPLASTIC RIGHT VENTRICLE (SUBNORMAL CAVITY VOLUME) | LEFT AORTIC ARCH WITH UNKNOWN BRANCHING PATTERN | PATENT FORAMEN OVALE | PULMONARY ATRESIA, INTACT VENTRICULAR SEPTUM	Isolated	17	80788374	C	T	Het	ZNF750	T-Mis	.
	1-02894	LAT	AORTIC VALVE POSITION RELATIVE TO THE PULMONARY VALVE, RIGHT AND ANTERIOR | ASPLENIA SYNDROME (RIGHT ISOMERISM) | DORV + AVSD (AV CANAL) | HETEROTAXY | LSVC TO CORONARY SINUS | PULMONARY STENOSIS, SUBVALVAR | SINGLE VENTRICLE IN HETEROTAXY SYNDROME | TOTALLY ANOMALOUS PULMONARY VENOUS RETURN | UNBALANCED COMPLETE ATRIOVENTRICULAR CANAL, RIGHT DOMINANT	EC	20	10653564	C	G	Het	JAG1	T-Mis	.
	1-02894	LAT	AORTIC VALVE POSITION RELATIVE TO THE PULMONARY VALVE, RIGHT AND ANTERIOR | ASPLENIA SYNDROME (RIGHT ISOMERISM) | DORV + AVSD (AV CANAL) | HETEROTAXY | LSVC TO CORONARY SINUS | PULMONARY STENOSIS, SUBVALVAR | SINGLE VENTRICLE IN HETEROTAXY SYNDROME | TOTALLY ANOMALOUS PULMONARY VENOUS RETURN | UNBALANCED COMPLETE ATRIOVENTRICULAR CANAL, RIGHT DOMINANT	EC	5	118485048	A	G	Het	DMXL1	T-Mis	.
	1-02897	OTH	PATENT DUCTUS ARTERIOSUS	NDD	1	16721554	C	T	Het	SZRD1	Syn	.
	1-02898	TOF	DILATED AORTIC ROOT | DYSPLASTIC (ABSENT) PULMONARY VALVE SYNDROME (TOF WITH APVS) | HYPOPLASTIC PULMONARY ANNULUS | PULMONARY ARTERY ANOMALY | RIGHT AORTIC ARCH WITH NORMAL BRANCHING PATTERN | TETRALOGY OF FALLOT | VENTRICULAR SEPTAL DEFECT, MALALIGNMENT	NDD&EC	2	217234691	C	T	Het	MARCHF4	T-Mis	.
	1-02900	ASD	ATRIAL SEPTAL DEFECT, SECUNDUM	Isolated	11	6478236	T	A	Het	TRIM3	Syn	.
	1-02900	ASD	ATRIAL SEPTAL DEFECT, SECUNDUM	Isolated	17	1611083	G	A	Het	TLCD2	T-Mis	.
	1-02907	ASD	ATRIAL SEPTAL DEFECT, SECUNDUM | LEFT AORTIC ARCH WITH NORMAL BRANCHING PATTERN | PATENT DUCTUS ARTERIOSUS	Isolated	4	147442833	T	G	Het	SLC10A7	T-Mis	.
	1-02917	TOF	LSVC TO CORONARY SINUS | TETRALOGY OF FALLOT WITH PULMONARY ATRESIA	EC	1	32204223	C	T	Het	ADGRB2	Syn	.
	1-02917	TOF	LSVC TO CORONARY SINUS | TETRALOGY OF FALLOT WITH PULMONARY ATRESIA	EC	2	231042275	C	T	Het	SP110	T-Mis	.
	1-02923	LVO	BICOMMISSURAL (BICUSPID, BILEAFLET) AORTIC VALVE, RIGHT-LEFT FUSION | DILATED AORTIC ROOT | DILATED ASCENDING AORTA | LEFT AORTIC ARCH WITH NORMAL BRANCHING PATTERN	EC	6	79707311	G	C	Het	PHIP	T-Mis	.
	1-02925	ASD	ATRIAL SEPTAL DEFECT, SECUNDUM | LEFT AORTIC ARCH WITH NORMAL BRANCHING PATTERN	NDD&EC	10	89653789	T	G	Het	PTEN	LOF	StopGain
	1-02925	ASD	ATRIAL SEPTAL DEFECT, SECUNDUM | LEFT AORTIC ARCH WITH NORMAL BRANCHING PATTERN	NDD&EC	5	176666775	G	A	Het	NSD1	D-Mis	.
	1-02932	ASD	ATRIAL SEPTAL DEFECT, SECUNDUM	NDD&EC	10	91198855	G	A	Het	SLC16A12	Syn	.
	1-02938	LVO	BICOMMISSURAL (BICUSPID, BILEAFLET, BIFOLIATE) AORTIC VALVE | COARCTATION	Unknown	3	48670735	G	C	Het	SLC26A6	D-Mis	.
	1-02938	LVO	BICOMMISSURAL (BICUSPID, BILEAFLET, BIFOLIATE) AORTIC VALVE | COARCTATION	Unknown	7	148481142	G	A	Het	CUL1	T-Mis	.
	1-02939	LVO	AORTIC ARCH HYPOPLASIA | AORTIC STENOSIS - VALVAR | BICOMMISSURAL (BICUSPID, BILEAFLET) AORTIC VALVE, RIGHT-LEFT FUSION | COARCTATION | DEXTROCARDIA | HYPOPLASTIC MITRAL VALVE | MITRAL STENOSIS | PATENT FORAMEN OVALE	Isolated	X	102968725	A	G	Het	TMEM31	Syn	.
	1-02940	HLHS	AORTIC STENOSIS - VALVAR | COARCTATION | HYPOPLASTIC LEFT HEART SYNDROME | LEFT AORTIC ARCH WITH NORMAL BRANCHING PATTERN | MITRAL STENOSIS, VALVAR	NDD	15	57545466	C	T	Het	TCF12	LOF	Stopgain
	1-02940	HLHS	AORTIC STENOSIS - VALVAR | COARCTATION | HYPOPLASTIC LEFT HEART SYNDROME | LEFT AORTIC ARCH WITH NORMAL BRANCHING PATTERN | MITRAL STENOSIS, VALVAR	NDD	19	4793120	C	T	Het	FEM1A	Syn	.
	1-02940	HLHS	AORTIC STENOSIS - VALVAR | COARCTATION | HYPOPLASTIC LEFT HEART SYNDROME | LEFT AORTIC ARCH WITH NORMAL BRANCHING PATTERN | MITRAL STENOSIS, VALVAR	NDD	20	23345432	T	C	Het	GZF1	Syn	.
	1-02942	LAT	ABDOMINAL SITUS INVERSUS | ABNORMAL BRANCHING LEFT AORTIC ARCH | ANOMALOUS HEPATIC VENOUS DRAINAGE OR CONNECTION | AORTIC VALVE POSITION RELATIVE TO THE PULMONARY VALVE, RIGHT AND ANTERIOR | ASPLENIA SYNDROME (RIGHT ISOMERISM) | DORV + AVSD (AV CANAL) | IDD | ISOLATION OF THE RIGHT SUBCLAVIAN ARTERY | LEFT SUPERIOR VENA CAVA ENTERING LEFT ATRIUM | LEVOCARDIA WITH ABDOMINAL HETEROTAXY | PULMONARY …	Unknown	11	61081573	G	A	Het	DDB1	T-Mis	.
	1-02942	LAT	ABDOMINAL SITUS INVERSUS | ABNORMAL BRANCHING LEFT AORTIC ARCH | ANOMALOUS HEPATIC VENOUS DRAINAGE OR CONNECTION | AORTIC VALVE POSITION RELATIVE TO THE PULMONARY VALVE, RIGHT AND ANTERIOR | ASPLENIA SYNDROME (RIGHT ISOMERISM) | DORV + AVSD (AV CANAL) | IDD | ISOLATION OF THE RIGHT SUBCLAVIAN ARTERY | LEFT SUPERIOR VENA CAVA ENTERING LEFT ATRIUM | LEVOCARDIA WITH ABDOMINAL HETEROTAXY | PULMONARY …	Unknown	22	42968467	AG	A	Het	SERHL2	LOF	FS Del
	1-02945	OTH	ATRIAL SEPTAL DEFECT, SECUNDUM | VENTRICULAR SEPTAL DEFECT, MULTIPLE | VENTRICULAR SEPTAL DEFECT, MUSCULAR	EC	9	124080948	G	A	Het	GSN	Syn	.
	1-02952	LVO	ABNORMAL AORTIC ARCH | COARCTATION	Isolated	4	111553543	G	A	Het	PITX2	T-Mis	.
	1-02955	TOF	HYPOPLASTIC MAIN PULMONARY ARTERY | HYPOPLASTIC PULMONARY ANNULUS | PATENT FORAMEN OVALE | PULMONARY STENOSIS, SUBVALVAR | RIGHT AORTIC ARCH WITH NORMAL BRANCHING PATTERN | TETRALOGY OF FALLOT | VENTRICULAR SEPTAL DEFECT, MALALIGNMENT | VENTRICULAR SEPTAL DEFECT, MULTIPLE | VENTRICULAR SEPTAL DEFECT, MUSCULAR	EC	2	216990668	A	C	Het	XRCC5	T-Mis	.
	1-02955	TOF	HYPOPLASTIC MAIN PULMONARY ARTERY | HYPOPLASTIC PULMONARY ANNULUS | PATENT FORAMEN OVALE | PULMONARY STENOSIS, SUBVALVAR | RIGHT AORTIC ARCH WITH NORMAL BRANCHING PATTERN | TETRALOGY OF FALLOT | VENTRICULAR SEPTAL DEFECT, MALALIGNMENT | VENTRICULAR SEPTAL DEFECT, MULTIPLE | VENTRICULAR SEPTAL DEFECT, MUSCULAR	EC	8	33346630	G	T	Het	MAK16	D-Mis	.
	1-02956	LAT	ABSENCE OF THE SUPRARENAL INFERIOR VENA CAVA WITH AZYGOUS CONTINUATION | COMPLETE COMMON AV CANAL | DOUBLE OUTLET RIGHT VENTRICLE | HETEROTAXY | LSVC - NON COMMUNICATING WITH RSVC | PULMONARY STENOSIS | RIGHT AORTIC ARCH | TRANSPOSITION D-LOOP	NDD&EC	2	220402405	C	T	Het	ASIC4	T-Mis	.
	1-02958	CTD	ABERRANT LEFT SUBCLAVIAN ARTERY | ATRIAL SEPTAL DEFECT, SECUNDUM | CROSSED PULMONARY ARTERIES | TRUNCUS ARTERIOSUS | TRUNCUS ARTERIOSUS TYPE I (MAIN PULMONARY ARTERY PRESENT) | VENTRICULAR SEPTAL DEFECT, SINGLE	EC	17	47579509	G	A	Het	NGFR	D-Mis	.
	1-02958	CTD	ABERRANT LEFT SUBCLAVIAN ARTERY | ATRIAL SEPTAL DEFECT, SECUNDUM | CROSSED PULMONARY ARTERIES | TRUNCUS ARTERIOSUS | TRUNCUS ARTERIOSUS TYPE I (MAIN PULMONARY ARTERY PRESENT) | VENTRICULAR SEPTAL DEFECT, SINGLE	EC	X	17086566	C	T	Het	REPS2	Syn	.
	1-02972	LVO	COARCTATION SIMPLE (ISOLATED) | VENTRICULAR SEPTAL DEFECT, MUSCULAR	Isolated	2	167060610	C	T	Het	SCN9A	D-Mis	.
	1-02974	TOF	AIRWAY MALFORMATION | LEFT-SIDED PATENT DUCTUS ARTERIOSUS | RIGHT AORTIC ARCH WITH NORMAL BRANCHING PATTERN | TETRALOGY OF FALLOT	EC	17	7557264	G	A	Het	ATP1B2	LOF	splice
	1-02980	CTD	ATRIAL SEPTAL DEFECT, SECUNDUM | HYPOPLASTIC LEFT PULMONARY ARTERY | HYPOPLASTIC RIGHT VENTRICLE (SUBNORMAL CAVITY VOLUME) | HYPOPLASTIC TRICUSPID VALVE | PULMONARY STENOSIS, SUBVALVAR | PULMONARY STENOSIS, VALVAR | SUBAORTIC CONUS | TRICUSPID STENOSIS | VENTRICULAR SEPTAL DEFECT	Isolated	18	19752114	TA	T	Het	GATA6	LOF	FS Del
	1-02980	CTD	ATRIAL SEPTAL DEFECT, SECUNDUM | HYPOPLASTIC LEFT PULMONARY ARTERY | HYPOPLASTIC RIGHT VENTRICLE (SUBNORMAL CAVITY VOLUME) | HYPOPLASTIC TRICUSPID VALVE | PULMONARY STENOSIS, SUBVALVAR | PULMONARY STENOSIS, VALVAR | SUBAORTIC CONUS | TRICUSPID STENOSIS | VENTRICULAR SEPTAL DEFECT	Isolated	4	170321473	A	G	Het	NEK1	Syn	.
	1-02985	LAT	CIRCUMFLEX FROM RIGHT IN D-LOOP TGA | LEFT AORTIC ARCH WITH NORMAL BRANCHING PATTERN | TRANSPOSITION D-LOOP WITH VENTRICULAR SEPTAL DEFECT | VENTRICULAR SEPTAL DEFECT, MUSCULAR	Isolated	18	72228189	C	T	Het	CNDP1	Syn	.
	1-02987	LAT	SINGLE RIGHT CORONARY IN D-LOOP TGA | TRANSPOSITION D-LOOP WITH INTACT VENTRICULAR SEPTUM	Isolated	11	118779168	C	T	Het	BCL9L	T-Mis	.
	1-02987	LAT	SINGLE RIGHT CORONARY IN D-LOOP TGA | TRANSPOSITION D-LOOP WITH INTACT VENTRICULAR SEPTUM	Isolated	2	179613013	C	T	Het	TTN	T-Mis	.
	1-02987	LAT	SINGLE RIGHT CORONARY IN D-LOOP TGA | TRANSPOSITION D-LOOP WITH INTACT VENTRICULAR SEPTUM	Isolated	5	52097507	A	G	Het	PELO	T-Mis	.
	1-02988	OTH	CARDIOMYOPATHY RESTRICTIVE | VENTRICULAR SEPTAL DEFECT, MUSCULAR	NDD&EC	15	51773737	C	G	Het	DMXL2	T-Mis	.
	1-02988	OTH	CARDIOMYOPATHY RESTRICTIVE | VENTRICULAR SEPTAL DEFECT, MUSCULAR	NDD&EC	7	128494865	G	A	Het	FLNC	D-Mis	.
	1-02990	LVO	AORTIC STENOSIS - VALVAR | BICOMMISSURAL (BICUSPID, BILEAFLET, BIFOLIATE) AORTIC VALVE | LEFT AORTIC ARCH WITH NORMAL BRANCHING PATTERN	Isolated	15	68570989	C	T	Het	FEM1B	Syn	.
	1-02990	LVO	AORTIC STENOSIS - VALVAR | BICOMMISSURAL (BICUSPID, BILEAFLET, BIFOLIATE) AORTIC VALVE | LEFT AORTIC ARCH WITH NORMAL BRANCHING PATTERN	Isolated	16	57509099	A	G	Het	DOK4	T-Mis	.
	1-02994	LVO	BICOMMISSURAL (BICUSPID, BILEAFLET) AORTIC VALVE, RIGHT-NON FUSION | COARCTATION SIMPLE (ISOLATED) | LEFT AORTIC ARCH WITH NORMAL BRANCHING PATTERN | MITRAL STENOSIS, VALVAR | PARTIALLY ANOMALOUS PULMONARY VEINS | PATENT FORAMEN OVALE	EC	19	55879715	G	A	Het	IL11	LOF	Stopgain
	1-03001	TOF	LEFT AORTIC ARCH WITH NORMAL BRANCHING PATTERN | PULMONARY STENOSIS, SUBVALVAR | PULMONARY STENOSIS, VALVAR | TETRALOGY OF FALLOT | VENTRICULAR SEPTAL DEFECT, MALALIGNMENT	EC	16	81411107	G	T	Het	GAN	T-Mis	.
	1-03004	LVO	LEFT AORTIC ARCH WITH NORMAL BRANCHING PATTERN | PATENT FORAMEN OVALE | TUBULAR HYPOPLASIA OF AORTA + COARCTATION | VENTRICULAR SEPTAL DEFECT, MUSCULAR	Isolated	1	117297280	C	G	Het	CD2	T-Mis	.
	1-03004	LVO	LEFT AORTIC ARCH WITH NORMAL BRANCHING PATTERN | PATENT FORAMEN OVALE | TUBULAR HYPOPLASIA OF AORTA + COARCTATION | VENTRICULAR SEPTAL DEFECT, MUSCULAR	Isolated	X	67502925	G	A	Het	OPHN1	Syn	.
	1-03013	LAT	AORTIC VALVE POSITION RELATIVE TO THE PULMONARY VALVE, LEFT AND ANTERIOR | DORV, VENTRICULAR DEFECT COMMITTED TO AORTA | PULMONARY STENOSIS, SUBVALVAR | VENTRICULAR SEPTAL DEFECT, MULTIPLE | VENTRICULAR SEPTAL DEFECT, MUSCULAR	Isolated	11	56000018	C	T	Het	OR5T2	T-Mis	.
	1-03013	LAT	AORTIC VALVE POSITION RELATIVE TO THE PULMONARY VALVE, LEFT AND ANTERIOR | DORV, VENTRICULAR DEFECT COMMITTED TO AORTA | PULMONARY STENOSIS, SUBVALVAR | VENTRICULAR SEPTAL DEFECT, MULTIPLE | VENTRICULAR SEPTAL DEFECT, MUSCULAR	Isolated	22	37603394	C	T	Het	SSTR3	T-Mis	.
	1-03013	LAT	AORTIC VALVE POSITION RELATIVE TO THE PULMONARY VALVE, LEFT AND ANTERIOR | DORV, VENTRICULAR DEFECT COMMITTED TO AORTA | PULMONARY STENOSIS, SUBVALVAR | VENTRICULAR SEPTAL DEFECT, MULTIPLE | VENTRICULAR SEPTAL DEFECT, MUSCULAR	Isolated	3	180361929	A	G	Het	CCDC39	Syn	.
	1-03013	LAT	AORTIC VALVE POSITION RELATIVE TO THE PULMONARY VALVE, LEFT AND ANTERIOR | DORV, VENTRICULAR DEFECT COMMITTED TO AORTA | PULMONARY STENOSIS, SUBVALVAR | VENTRICULAR SEPTAL DEFECT, MULTIPLE | VENTRICULAR SEPTAL DEFECT, MUSCULAR	Isolated	3	49149058	C	T	Het	USP19	T-Mis	.
	1-03013	LAT	AORTIC VALVE POSITION RELATIVE TO THE PULMONARY VALVE, LEFT AND ANTERIOR | DORV, VENTRICULAR DEFECT COMMITTED TO AORTA | PULMONARY STENOSIS, SUBVALVAR | VENTRICULAR SEPTAL DEFECT, MULTIPLE | VENTRICULAR SEPTAL DEFECT, MUSCULAR	Isolated	8	77896092	A	G	Het	PEX2	T-Mis	.
	1-03017	TOF	ATRIAL SEPTAL DEFECT, SECUNDUM | TETRALOGY OF FALLOT	Unknown	2	202446931	G	A	Het	C2CD6	T-Mis	.
	1-03026	TOF	AORTIC ARCH HYPOPLASIA | BICUSPID PULMONARY VALVE | CORONARY ARTERY ANOMALY, RIGHT | MAIN PULMONARY ARTERY ABNORMALITY | MITRAL STENOSIS | PARTIALLY ANOMALOUS PULMONARY VEINS | TETRALOGY OF FALLOT	EC	1	87716382	G	A	Het	LINC02801	Syn	.
	1-03026	TOF	AORTIC ARCH HYPOPLASIA | BICUSPID PULMONARY VALVE | CORONARY ARTERY ANOMALY, RIGHT | MAIN PULMONARY ARTERY ABNORMALITY | MITRAL STENOSIS | PARTIALLY ANOMALOUS PULMONARY VEINS | TETRALOGY OF FALLOT	EC	3	44763108	T	G	Het	ZNF502	T-Mis	.
	1-03026	TOF	AORTIC ARCH HYPOPLASIA | BICUSPID PULMONARY VALVE | CORONARY ARTERY ANOMALY, RIGHT | MAIN PULMONARY ARTERY ABNORMALITY | MITRAL STENOSIS | PARTIALLY ANOMALOUS PULMONARY VEINS | TETRALOGY OF FALLOT	EC	6	44195053	G	A	Het	SLC29A1	T-Mis	.
	1-03030	HLHS	AORTIC STENOSIS - VALVAR | CONGENITAL MITRAL VALVE ABNORMALITY | ENDOCARDIAL FIBROELASTOSIS | HYPOPLASTIC LEFT VENTRICLE (SUBNORMAL CAVITY VOLUME) | UNICOMMISSURAL (UNICUSPID, UNILEAFLET, UNIFOLIATE) AORTIC VALVE	Unknown	1	1425984	C	G	Het	ATAD3B	T-Mis	.
	1-03030	HLHS	AORTIC STENOSIS - VALVAR | CONGENITAL MITRAL VALVE ABNORMALITY | ENDOCARDIAL FIBROELASTOSIS | HYPOPLASTIC LEFT VENTRICLE (SUBNORMAL CAVITY VOLUME) | UNICOMMISSURAL (UNICUSPID, UNILEAFLET, UNIFOLIATE) AORTIC VALVE	Unknown	16	66956089	T	C	Het	RRAD	D-Mis	.
	1-03032	OTH	EBSTEINS DISEASE	Isolated	5	140559637	T	G	Het	PCDHB8	Syn	.
	1-03033	OTH	EBSTEINS DISEASE | PATENT FORAMEN OVALE	Isolated	13	78191785	C	G	Het	SCEL	T-Mis	.
	1-03037	ASD	ATRIAL SEPTAL DEFECT, SECUNDUM | LEFT AORTIC ARCH WITH NORMAL BRANCHING PATTERN	Isolated	2	3691381	C	T	Het	COLEC11	Syn	.
	1-03038	LAT	AORTIC STENOSIS, SUBVALVAR, DISCRETE, MEMBRANEOUS | AORTIC VALVE POSITION RELATIVE TO THE PULMONARY VALVE, LEFT AND ANTERIOR | DORV, VENTRICULAR DEFECT COMMITTED TO AORTA | PULMONARY STENOSIS, VALVAR	EC	17	79220258	C	T	Het	SLC38A10	T-Mis	.
	1-03040	OTH	VENTRICULAR SEPTAL DEFECT, SINGLE | VENTRICULAR SEPTAL DEFECT, SUBPULMONARY OR CONAL	Isolated	16	70508466	AGG	A	Het	FCSK	LOF	FS Del
	1-03042	ASD	ATRIAL SEPTAL DEFECT, SECUNDUM | HYPOPLASTIC DESCENDING AORTA | LEFT AORTIC ARCH WITH NORMAL BRANCHING PATTERN	EC	14	33684767	T	C	Het	NPAS3	T-Mis	.
	1-03042	ASD	ATRIAL SEPTAL DEFECT, SECUNDUM | HYPOPLASTIC DESCENDING AORTA | LEFT AORTIC ARCH WITH NORMAL BRANCHING PATTERN	EC	6	158882631	T	C	Het	TULP4	T-Mis	.
	1-03044	ASD	ATRIAL SEPTAL DEFECT, SECUNDUM | CARDIOMYOPATHY, LEFT VENTRICULAR NONCOMPACTION	NDD	12	111348898	C	T	Het	MYL2	D-Mis	.
	1-03044	ASD	ATRIAL SEPTAL DEFECT, SECUNDUM | CARDIOMYOPATHY, LEFT VENTRICULAR NONCOMPACTION	NDD	X	153222148	G	A	Het	HCFC1	T-Mis	.
	1-03045	LVO	AORTIC STENOSIS - SUPRAVALVAR	Isolated	4	156715022	A	G	Het	GUCY1B1	Syn	.
	1-03046	CTD	BILATERAL SUBARTERIAL CONUS | DORV, VENTRICULAR DEFECT COMMITTED TO AORTA | LEFT AORTIC ARCH WITH NORMAL BRANCHING PATTERN | SDD | VENTRICULAR SEPTAL DEFECT, MALALIGNMENT | VENTRICULAR SEPTAL DEFECT, MUSCULAR	EC	19	18266768	C	A	Het	PIK3R2	T-Mis	.
	1-03054	CTD	AORTIC VALVE POSITION RELATIVE TO THE PULMONARY VALVE, LEFT AND POSTERIOR | COARCTATION | DOUBLE OUTLET RIGHT VENTRICLE	Isolated	7	149523599	A	G	Het	SSPO	T-Mis	.
	1-03055	LAT	TRANSPOSITION D-LOOP WITH VSD AND LV OUTFLOW TRACT OBSTRUCTION	NDD&EC	22	51015375	A	G	Het	CPT1B	T-Mis	.
	1-03055	LAT	TRANSPOSITION D-LOOP WITH VSD AND LV OUTFLOW TRACT OBSTRUCTION	NDD&EC	3	49050415	G	A	Het	WDR6	T-Mis	.
	1-03055	LAT	TRANSPOSITION D-LOOP WITH VSD AND LV OUTFLOW TRACT OBSTRUCTION	NDD&EC	4	140281050	G	T	Het	NAA15	LOF	Splice
	1-03059	OTH	ATRIAL SEPTAL DEFECT | VENTRICULAR SEPTAL DEFECT, SUBPULMONARY OR CONAL	Unknown	19	9008193	C	T	Het	MUC16	T-Mis	.
	1-03069	TOF	TETRALOGY OF FALLOT	Unknown	17	30469612	G	A	Het	LOC105371730	Syn	.
	1-03069	TOF	TETRALOGY OF FALLOT	Unknown	3	43389988	G	A	Het	SNRK	T-Mis	.
	1-03079	ASD	ATRIAL SEPTAL DEFECT, SECUNDUM	Isolated	11	68839405	CT	C	Het	TPCN2	LOF	FS Del
	1-03084	LVO	AORTIC STENOSIS - VALVAR | BICOMMISSURAL (BICUSPID, BILEAFLET) AORTIC VALVE, RIGHT-LEFT FUSION | LEFT AORTIC ARCH WITH NORMAL BRANCHING PATTERN	NDD	3	156395783	A	G	Het	TIPARP	Syn	.
	1-03084	LVO	AORTIC STENOSIS - VALVAR | BICOMMISSURAL (BICUSPID, BILEAFLET) AORTIC VALVE, RIGHT-LEFT FUSION | LEFT AORTIC ARCH WITH NORMAL BRANCHING PATTERN	NDD	4	76532406	CTG	C	Het	CDKL2	LOF	FS Del
	1-03095	ASD	ATRIAL SEPTAL DEFECT, SECUNDUM	Isolated	2	61456039	C	G	Het	USP34	T-Mis	.
	1-03095	ASD	ATRIAL SEPTAL DEFECT, SECUNDUM	Isolated	7	4304889	C	A	Het	SDK1	T-Mis	.
	1-03096	LAT	AORTOPULMONARY COLLATERAL ARTERY | ATRIAL SEPTAL DEFECT, SECUNDUM | CONGENITAL CORONARY ANOMALY | DEXTROCARDIA | HYPOPLASTIC LEFT PULMONARY ARTERY | HYPOPLASTIC MAIN PULMONARY ARTERY | L-LOOP TRANSPOSITION OF THE GREAT VESSELS | MULTIPLE MAJOR AORTOPULMONARY COLLATERAL ARTERIES (MAPCAS) | PULMONARY ATRESIA CONGENITAL | SINGLE VENTRICLE, RIGHT | SXL | TRICUSPID ATRESIA + PULMONARY ATRESIA (IA)	Unknown	10	65024490	C	G	Het	JMJD1C	T-Mis	.
	1-03097	LAT	ABDOMINAL HETEROTAXY (SITUS AMBIGUOUS) | ABSENCE OF THE SUPRARENAL INFERIOR VENA CAVA WITH AZYGOUS CONTINUATION | ANOMALOUS HEPATIC VENOUS DRAINAGE OR CONNECTION | COMMON ATRIUM | DEXTROCARDIA | DOUBLE OUTLET RIGHT VENTRICLE | HYPOPLASTIC LEFT VENTRICLE (SUBNORMAL CAVITY VOLUME) | LEFT SUPERIOR VENA CAVA ENTERING LEFT ATRIUM | MITRAL ATRESIA | POLYSPLENIA SYNDROME (LEFT ISOMERISM) | VENTRICULAR S…	EC	9	125437889	C	T	Het	OR1L3	T-Mis	.
	1-03098	CTD	PATENT FORAMEN OVALE | VENTRICULAR SEPTAL DEFECT, MEMBRANOUS	Isolated	1	152284930	C	G	Het	FLG	T-Mis	.
	1-03098	CTD	PATENT FORAMEN OVALE | VENTRICULAR SEPTAL DEFECT, MEMBRANOUS	Isolated	1	159778887	C	T	Het	FCRL6	Syn	.
	1-03098	CTD	PATENT FORAMEN OVALE | VENTRICULAR SEPTAL DEFECT, MEMBRANOUS	Isolated	15	83218365	C	T	Het	CPEB1	T-Mis	.
	1-03099	CTD	CHROMOSOME ABNORMALITY | DOUBLE OUTLET RIGHT VENTRICLE | HYPOPLASTIC LEFT VENTRICLE (SUBNORMAL CAVITY VOLUME)	NDD&EC	14	101349260	C	T	Het	RTL1	Syn	.
	1-03100	LVO	BICOMMISSURAL (BICUSPID, BILEAFLET, BIFOLIATE) AORTIC VALVE | COARCTATION | MITRAL VALVE ABNORMALITY	Unknown	17	27291150	C	T	Het	SEZ6	D-Mis	.
	1-03100	LVO	BICOMMISSURAL (BICUSPID, BILEAFLET, BIFOLIATE) AORTIC VALVE | COARCTATION | MITRAL VALVE ABNORMALITY	Unknown	19	3783146	C	T	Het	MATK	Syn	.
	1-03101	CTD	DORV, VENTRICULAR DEFECT COMMITTED TO AORTA | HYPOPLASTIC LEFT PULMONARY ARTERY | HYPOPLASTIC MAIN PULMONARY ARTERY | HYPOPLASTIC RIGHT PULMONARY ARTERY | LEFT AORTIC ARCH WITH NORMAL BRANCHING PATTERN | LSVC TO CORONARY SINUS | PATENT FORAMEN OVALE | PULMONARY STENOSIS, SUBVALVAR | PULMONARY STENOSIS, VALVAR | RIGHT SUPERIOR VENA CAVA TO RIGHT ATRIUM | SDD | VENTRICULAR SEPTAL DEFECT, MALALIGNME…	EC	16	83704498	T	A	Het	CDH13	D-Mis	.
	1-03105	LVO	BICOMMISSURAL (BICUSPID, BILEAFLET) AORTIC VALVE, RIGHT-LEFT FUSION | COARCTATION	Isolated	10	95126177	C	T	Het	MYOF	D-Mis	.
	1-03105	LVO	BICOMMISSURAL (BICUSPID, BILEAFLET) AORTIC VALVE, RIGHT-LEFT FUSION | COARCTATION	Isolated	3	132420295	T	C	Het	NPHP3	D-Mis	.
	1-03112	OTH	HOLMES HEART | LEFT AORTIC ARCH WITH NORMAL BRANCHING PATTERN | SINGLE VENTRICLE, LEFT; DOUBLE INLET LEFT VENTRICLE | VENTRICULAR SEPTAL DEFECT	Isolated	10	123842315	G	A	Het	TACC2	Syn	.
	1-03112	OTH	HOLMES HEART | LEFT AORTIC ARCH WITH NORMAL BRANCHING PATTERN | SINGLE VENTRICLE, LEFT; DOUBLE INLET LEFT VENTRICLE | VENTRICULAR SEPTAL DEFECT	Isolated	17	74003247	C	T	Het	EVPL	Syn	.
	1-03117	CTD	DILATED RIGHT PULMONARY ARTERY | DYSPLASTIC (ABSENT) PULMONARY VALVE SYNDROME (TOF WITH APVS) | PATENT FORAMEN OVALE | PULMONARY REGURGITATION | PULMONARY STENOSIS, VALVAR | VENTRICULAR SEPTAL DEFECT, MALALIGNMENT | VENTRICULAR SEPTAL DEFECT, SINGLE	Unknown	11	6631755	C	T	Het	ILK	Syn	.
	1-03117	CTD	DILATED RIGHT PULMONARY ARTERY | DYSPLASTIC (ABSENT) PULMONARY VALVE SYNDROME (TOF WITH APVS) | PATENT FORAMEN OVALE | PULMONARY REGURGITATION | PULMONARY STENOSIS, VALVAR | VENTRICULAR SEPTAL DEFECT, MALALIGNMENT | VENTRICULAR SEPTAL DEFECT, SINGLE	Unknown	19	9087479	C	G	Het	MUC16	T-Mis	.
	1-03117	CTD	DILATED RIGHT PULMONARY ARTERY | DYSPLASTIC (ABSENT) PULMONARY VALVE SYNDROME (TOF WITH APVS) | PATENT FORAMEN OVALE | PULMONARY REGURGITATION | PULMONARY STENOSIS, VALVAR | VENTRICULAR SEPTAL DEFECT, MALALIGNMENT | VENTRICULAR SEPTAL DEFECT, SINGLE	Unknown	7	103841300	G	A	Het	ORC5	T-Mis	.
	1-03120	LVO	AORTIC STENOSIS, SUBVALVAR, DISCRETE, MEMBRANEOUS | BICOMMISSURAL (BICUSPID, BILEAFLET) AORTIC VALVE, RIGHT-LEFT FUSION | COARCTATION SIMPLE (ISOLATED) | HYPOPLASTIC AORTIC ANNULUS | LEFT AORTIC ARCH WITH NORMAL BRANCHING PATTERN	Isolated	2	55185055	G	A	Het	EML6	T-Mis	.
	1-03126	CTD	HYPOPLASTIC RIGHT VENTRICLE (SUBNORMAL CAVITY VOLUME) | PULMONARY ATRESIA, INTACT VENTRICULAR SEPTUM	Isolated	15	42042464	G	T	Het	MGA	T-Mis	.
	1-03126	CTD	HYPOPLASTIC RIGHT VENTRICLE (SUBNORMAL CAVITY VOLUME) | PULMONARY ATRESIA, INTACT VENTRICULAR SEPTUM	Isolated	6	158349644	G	A	Het	SNX9	T-Mis	.
	1-03134	LVO	AORTIC STENOSIS - VALVAR | AORTIC STENOSIS, SUBVALVAR, DISCRETE, MEMBRANEOUS | BICOMMISSURAL (BICUSPID, BILEAFLET, BIFOLIATE) AORTIC VALVE	Isolated	12	50867274	A	G	Het	LARP4	T-Mis	.
	1-03138	LAT	TRANSPOSITION D-LOOP WITH VENTRICULAR SEPTAL DEFECT	Isolated	17	3336812	C	T	Het	OR1E2	Syn	.
	1-03139	OTH	ATRIAL SEPTAL DEFECT, SECUNDUM | HYPOPLASTIC RIGHT VENTRICLE (SUBNORMAL CAVITY VOLUME) | PULMONARY STENOSIS, VALVAR | SINGLE VENTRICLE, LEFT; DOUBLE INLET LEFT VENTRICLE | VENTRICULAR SEPTAL DEFECT	NDD	12	75804255	A	G	Het	GLIPR1L2	Syn	.
	1-03140	LVO	AORTIC STENOSIS - SUBVALVAR | AORTIC STENOSIS - VALVAR | BICOMMISSURAL (BICUSPID, BILEAFLET) AORTIC VALVE, LEFT-NON FUSION | TUBULAR HYPOPLASIA OF AORTA + COARCTATION	Unknown	16	19883318	C	T	Het	GPRC5B	T-Mis	.
	1-03141	LVO	AORTIC STENOSIS - SUBVALVAR | AORTIC STENOSIS - VALVAR | BICOMMISSURAL (BICUSPID, BILEAFLET) AORTIC VALVE, RIGHT-NON FUSION | LEFT AORTIC ARCH WITH NORMAL BRANCHING PATTERN	Isolated	12	56489582	C	A	Het	ERBB3	Syn	.
	1-03141	LVO	AORTIC STENOSIS - SUBVALVAR | AORTIC STENOSIS - VALVAR | BICOMMISSURAL (BICUSPID, BILEAFLET) AORTIC VALVE, RIGHT-NON FUSION | LEFT AORTIC ARCH WITH NORMAL BRANCHING PATTERN	Isolated	12	56492602	G	A	Het	ERBB3	T-Mis	.
	1-03141	LVO	AORTIC STENOSIS - SUBVALVAR | AORTIC STENOSIS - VALVAR | BICOMMISSURAL (BICUSPID, BILEAFLET) AORTIC VALVE, RIGHT-NON FUSION | LEFT AORTIC ARCH WITH NORMAL BRANCHING PATTERN	Isolated	2	1670161	C	T	Het	PXDN	Syn	.
	1-03141	LVO	AORTIC STENOSIS - SUBVALVAR | AORTIC STENOSIS - VALVAR | BICOMMISSURAL (BICUSPID, BILEAFLET) AORTIC VALVE, RIGHT-NON FUSION | LEFT AORTIC ARCH WITH NORMAL BRANCHING PATTERN	Isolated	9	114454110	A	G	Het	SHOC1	T-Mis	.
	1-03148	OTH	ATRIAL SEPTAL DEFECT | COARCTATION | HYPOPLASTIC RIGHT VENTRICLE (SUBNORMAL CAVITY VOLUME) | RIGHT SIDED ATRIOVENTRICULAR VALVE ATRESIA | VENTRICULAR SEPTAL DEFECT, MEMBRANOUS	EC	14	33293188	C	T	Het	AKAP6	T-Mis	.
	1-03151	LVO	AORTIC STENOSIS | BICOMMISSURAL (BICUSPID, BILEAFLET, BIFOLIATE) AORTIC VALVE	Isolated	1	115166210	C	T	Het	DENND2C	Syn	.
	1-03151	LVO	AORTIC STENOSIS | BICOMMISSURAL (BICUSPID, BILEAFLET, BIFOLIATE) AORTIC VALVE	Isolated	19	39960029	G	C	Het	SUPT5H	T-Mis	.
	1-03152	TOF	LEFT AORTIC ARCH WITH NORMAL BRANCHING PATTERN | LSVC TO CORONARY SINUS | MAIN PULMONARY ARTERY STENOSIS | PULMONARY STENOSIS, SUBVALVAR | PULMONARY STENOSIS, VALVAR | RIGHT SUPERIOR VENA CAVA TO RIGHT ATRIUM | TETRALOGY OF FALLOT | VENTRICULAR SEPTAL DEFECT, MALALIGNMENT	Unknown	12	41967444	G	C	Het	PDZRN4	T-Mis	.
	1-03152	TOF	LEFT AORTIC ARCH WITH NORMAL BRANCHING PATTERN | LSVC TO CORONARY SINUS | MAIN PULMONARY ARTERY STENOSIS | PULMONARY STENOSIS, SUBVALVAR | PULMONARY STENOSIS, VALVAR | RIGHT SUPERIOR VENA CAVA TO RIGHT ATRIUM | TETRALOGY OF FALLOT | VENTRICULAR SEPTAL DEFECT, MALALIGNMENT	Unknown	3	158317916	G	C	Het	MLF1	T-Mis	.
	1-03154	HLHS	ATRIAL SEPTAL DEFECT, SECUNDUM | HYPOPLASTIC LEFT VENTRICLE (SUBNORMAL CAVITY VOLUME) | HYPOPLASTIC MITRAL VALVE | PARACHUTE MITRAL VALVE | TUBULAR HYPOPLASIA OF AORTA + COARCTATION | VENTRICULAR SEPTAL DEFECT, MEMBRANOUS	EC	4	78815399	C	T	Het	MRPL1	T-Mis	.
	1-03156	TOF	TETRALOGY OF FALLOT WITH PULMONARY ATRESIA AND MAPCAS	NDD&EC	19	50304251	G	GTGAA	Het	AP2A1	LOF	FS Ins
	1-03156	TOF	TETRALOGY OF FALLOT WITH PULMONARY ATRESIA AND MAPCAS	NDD&EC	6	109854549	G	A	Het	AK9	D-Mis	.
	1-03159	OTH	ABERRANT RIGHT SUBCLAVIAN ARTERY | ABNORMAL BRANCHING LEFT AORTIC ARCH | ATRIAL SEPTAL DEFECT, SECUNDUM	EC	1	154318018	C	T	Het	ATP8B2	Syn	.
	1-03159	OTH	ABERRANT RIGHT SUBCLAVIAN ARTERY | ABNORMAL BRANCHING LEFT AORTIC ARCH | ATRIAL SEPTAL DEFECT, SECUNDUM	EC	12	124957563	T	C	Het	NCOR2	T-Mis	.
	1-03159	OTH	ABERRANT RIGHT SUBCLAVIAN ARTERY | ABNORMAL BRANCHING LEFT AORTIC ARCH | ATRIAL SEPTAL DEFECT, SECUNDUM	EC	5	131658026	G	C	Het	SLC22A4	T-Mis	.
	1-03159	OTH	ABERRANT RIGHT SUBCLAVIAN ARTERY | ABNORMAL BRANCHING LEFT AORTIC ARCH | ATRIAL SEPTAL DEFECT, SECUNDUM	EC	7	26709804	T	C	Het	SKAP2	T-Mis	.
	1-03160	HLHS	AORTIC ARCH HYPOPLASIA | AORTOPULMONARY COLLATERAL ARTERY | ATRIAL SEPTAL DEFECT, SECUNDUM | BICOMMISSURAL (BICUSPID, BILEAFLET, BIFOLIATE) AORTIC VALVE | HYPOPLASTIC LEFT HEART SYNDROME | HYPOPLASTIC LEFT VENTRICLE (SUBNORMAL CAVITY VOLUME) | HYPOPLASTIC MITRAL VALVE | HYPOPLASTIC RIGHT PULMONARY ARTERY | LEFT AORTIC ARCH WITH NORMAL BRANCHING PATTERN | LSVC TO CORONARY SINUS | MITRAL STENOSIS, …	EC	11	61541532	G	C	Het	MYRF	D-Mis	.
	1-03160	HLHS	AORTIC ARCH HYPOPLASIA | AORTOPULMONARY COLLATERAL ARTERY | ATRIAL SEPTAL DEFECT, SECUNDUM | BICOMMISSURAL (BICUSPID, BILEAFLET, BIFOLIATE) AORTIC VALVE | HYPOPLASTIC LEFT HEART SYNDROME | HYPOPLASTIC LEFT VENTRICLE (SUBNORMAL CAVITY VOLUME) | HYPOPLASTIC MITRAL VALVE | HYPOPLASTIC RIGHT PULMONARY ARTERY | LEFT AORTIC ARCH WITH NORMAL BRANCHING PATTERN | LSVC TO CORONARY SINUS | MITRAL STENOSIS, …	EC	5	131326601	G	T	Het	ACSL6	LOF	Stopgain
	1-03161	OTH	ATRIAL SEPTAL DEFECT, SECUNDUM | CONGENITAL AORTIC VALVE ABNORMALITY | DILATED RIGHT ATRIUM | DYSPLASTIC TRICUSPID VALVE | LEFT AORTIC ARCH WITH NORMAL BRANCHING PATTERN | RIGHT VENTRICULAR HYPERTROPHY	EC	2	207174020	A	G	Het	ZDBF2	T-Mis	.
	1-03161	OTH	ATRIAL SEPTAL DEFECT, SECUNDUM | CONGENITAL AORTIC VALVE ABNORMALITY | DILATED RIGHT ATRIUM | DYSPLASTIC TRICUSPID VALVE | LEFT AORTIC ARCH WITH NORMAL BRANCHING PATTERN | RIGHT VENTRICULAR HYPERTROPHY	EC	4	13578583	A	C	Het	BOD1L1	T-Mis	.
	1-03161	OTH	ATRIAL SEPTAL DEFECT, SECUNDUM | CONGENITAL AORTIC VALVE ABNORMALITY | DILATED RIGHT ATRIUM | DYSPLASTIC TRICUSPID VALVE | LEFT AORTIC ARCH WITH NORMAL BRANCHING PATTERN | RIGHT VENTRICULAR HYPERTROPHY	EC	8	142227281	G	A	Het	SLC45A4	T-Mis	.
	1-03169	CTD	LSVC TO CORONARY SINUS | SCIMITAR SYNDROME | TRUNCUS ARTERIOSUS	EC	1	167095978	A	G	Het	DUSP27	T-Mis	.
	1-03169	CTD	LSVC TO CORONARY SINUS | SCIMITAR SYNDROME | TRUNCUS ARTERIOSUS	EC	1	59004897	TAGAC	T	Het	OMA1	LOF	FS Del
	1-03169	CTD	LSVC TO CORONARY SINUS | SCIMITAR SYNDROME | TRUNCUS ARTERIOSUS	EC	12	117657975	T	A	Het	NOS1	D-Mis	.
	1-03171	TOF	LSVC TO CORONARY SINUS | PATENT FORAMEN OVALE | PULMONARY VALVE ABNORMALITY | RIGHT AORTIC ARCH WITH NORMAL BRANCHING PATTERN | TETRALOGY OF FALLOT	Isolated	1	21890596	G	A	Het	ALPL	D-Mis	.
	1-03171	TOF	LSVC TO CORONARY SINUS | PATENT FORAMEN OVALE | PULMONARY VALVE ABNORMALITY | RIGHT AORTIC ARCH WITH NORMAL BRANCHING PATTERN | TETRALOGY OF FALLOT	Isolated	7	36327313	G	T	Het	EEPD1	T-Mis	.
	1-03174	ASD	ATRIAL SEPTAL DEFECT	Isolated	1	158589068	C	T	Het	SPTA1	T-Mis	.
	1-03174	ASD	ATRIAL SEPTAL DEFECT	Isolated	11	34135265	T	A	Het	NAT10	T-Mis	.
	1-03176	OTH	ATRIAL SEPTAL DEFECT, SECUNDUM | PATENT DUCTUS ARTERIOSUS	EC	16	1570255	A	G	Het	IFT140	Syn	.
	1-03177	LAT	DEXTROCARDIA | ILL | L-LOOP TRANSPOSITION OF THE GREAT ARTERIES WITH VENTRICULAR SEPTAL DEFECT | PULMONARY STENOSIS	EC	11	57564254	G	T	Het	CTNND1	T-Mis	.
	1-03178	CTD	DOUBLE OUTLET RIGHT VENTRICLE | DUAL ANTERIOR DESCENDING CORONARY ARTERIES | PULMONARY STENOSIS | SDD	NDD&EC	16	85701976	C	T	Het	GSE1	T-Mis	.
	1-03178	CTD	DOUBLE OUTLET RIGHT VENTRICLE | DUAL ANTERIOR DESCENDING CORONARY ARTERIES | PULMONARY STENOSIS | SDD	NDD&EC	19	48284416	G	A	Het	SELENOW	T-Mis	.
	1-03181	LAT	ABSENCE OF THE SUPRARENAL INFERIOR VENA CAVA WITH AZYGOUS CONTINUATION | ALL | ANATOMIC OR FUNCTIONAL POLYSPLENIA | AORTIC ARCH HYPOPLASIA | AORTIC ATRESIA | COMMON ATRIUM | DORV + AVSD (AV CANAL) | HETEROTAXY | HYPOPLASIA ASCENDING AORTA | HYPOPLASTIC LEFT VENTRICLE (SUBNORMAL CAVITY VOLUME) | INTESTINAL MALROTATION | LEFT SUPERIOR VENA CAVA ENTERING LEFT ATRIUM | PULMONARY VEIN ANOMALY | RIGHT …	Unknown	3	62543166	A	G	Het	CADPS	D-Mis	.
	1-03188	CTD	COARCTATION | PATENT FORAMEN OVALE | VENTRICULAR SEPTAL DEFECT, MEMBRANOUS | VENTRICULAR SEPTAL DEFECT, MUSCULAR, TRABECULAR, APICAL	Unknown	11	19954915	G	A	Het	NAV2	Syn	.
	1-03188	CTD	COARCTATION | PATENT FORAMEN OVALE | VENTRICULAR SEPTAL DEFECT, MEMBRANOUS | VENTRICULAR SEPTAL DEFECT, MUSCULAR, TRABECULAR, APICAL	Unknown	19	38877283	G	A	Het	GGN	T-Mis	.
	1-03188	CTD	COARCTATION | PATENT FORAMEN OVALE | VENTRICULAR SEPTAL DEFECT, MEMBRANOUS | VENTRICULAR SEPTAL DEFECT, MUSCULAR, TRABECULAR, APICAL	Unknown	5	134785360	C	T	Het	TIFAB	Syn	.
	1-03190	TOF	TETRALOGY OF FALLOT WITH PULMONARY ATRESIA AND MAPCAS	Isolated	1	228503797	C	T	Het	OBSCN	T-Mis	.
	1-03193	CTD	BILATERAL SUBARTERIAL CONUS | DOUBLE OUTLET RIGHT VENTRICLE | HYPOPLASTIC LEFT VENTRICLE (SUBNORMAL CAVITY VOLUME) | SDL | STRADDLING RIGHT SIDED ATRIOVENTRICULAR VALVE | SUPERIOR-INFERIOR VENTRICLES UP-DOWN STAIRS VENTRICLES | VENTRICULAR SEPTAL DEFECT, MALALIGNMENT	Isolated	6	160505158	G	A	Het	IGF2R	T-Mis	.
	1-03193	CTD	BILATERAL SUBARTERIAL CONUS | DOUBLE OUTLET RIGHT VENTRICLE | HYPOPLASTIC LEFT VENTRICLE (SUBNORMAL CAVITY VOLUME) | SDL | STRADDLING RIGHT SIDED ATRIOVENTRICULAR VALVE | SUPERIOR-INFERIOR VENTRICLES UP-DOWN STAIRS VENTRICLES | VENTRICULAR SEPTAL DEFECT, MALALIGNMENT	Isolated	7	128585935	G	A	Het	IRF5	D-Mis	.
	1-03199	CTD	PULMONARY ARTERY SLING, ORIGIN OF THE LPA FROM THE RPA | PULMONARY STENOSIS, BILATERAL BRANCH PULMONARY ARTERY | PULMONARY STENOSIS, BRANCH PULMONARY ARTERY | PULMONARY STENOSIS, VALVAR	NDD&EC	1	11586891	C	T	Het	DISP3	D-Mis	.
	1-03199	CTD	PULMONARY ARTERY SLING, ORIGIN OF THE LPA FROM THE RPA | PULMONARY STENOSIS, BILATERAL BRANCH PULMONARY ARTERY | PULMONARY STENOSIS, BRANCH PULMONARY ARTERY | PULMONARY STENOSIS, VALVAR	NDD&EC	5	1432687	T	C	Het	SLC6A3	T-Mis	.
	1-03200	HLHS	AORTIC STENOSIS - VALVAR | DOUBLE ORIFICE MITRAL VALVE | HYPOPLASTIC LEFT HEART SYNDROME | LSVC TO CORONARY SINUS | MITRAL STENOSIS | VENTRICULAR SEPTAL DEFECT, MUSCULAR	EC	1	110754382	C	G	Het	KCNC4	T-Mis	.
	1-03201	HLHS	AORTIC ATRESIA | HYPOPLASTIC LEFT HEART SYNDROME | MITRAL ATRESIA	Isolated	17	44091620	C	T	Het	MAPT	Syn	.
	1-03201	HLHS	AORTIC ATRESIA | HYPOPLASTIC LEFT HEART SYNDROME | MITRAL ATRESIA	Isolated	9	126777716	C	A	Het	LHX2	LOF	StopGain
	1-03202	CTD	ABSENT LEFT PULMONARY ARTERY | AORTOPULMONARY COLLATERAL ARTERY | DOUBLE AORTIC ARCH, RIGHT ARCH DOMINANT, LEFT ARCH ATRETIC | MITRAL VALVE PROLAPSE	Isolated	16	772409	T	C	Het	ANTKMT	T-Mis	.
	1-03202	CTD	ABSENT LEFT PULMONARY ARTERY | AORTOPULMONARY COLLATERAL ARTERY | DOUBLE AORTIC ARCH, RIGHT ARCH DOMINANT, LEFT ARCH ATRETIC | MITRAL VALVE PROLAPSE	Isolated	18	77623816	G	A	Het	KCNG2	T-Mis	.
	1-03204	HLHS	AORTIC ATRESIA | ATRIAL SEPTAL DEFECT, ATYPICAL | ENDOCARDIAL FIBROELASTOSIS | HYPOPLASIA ASCENDING AORTA | HYPOPLASTIC LEFT HEART SYNDROME | LEFT AORTIC ARCH WITH NORMAL BRANCHING PATTERN | MITRAL ATRESIA	EC	19	56012070	T	C	Het	SSC5D	T-Mis	.
	1-03204	HLHS	AORTIC ATRESIA | ATRIAL SEPTAL DEFECT, ATYPICAL | ENDOCARDIAL FIBROELASTOSIS | HYPOPLASIA ASCENDING AORTA | HYPOPLASTIC LEFT HEART SYNDROME | LEFT AORTIC ARCH WITH NORMAL BRANCHING PATTERN | MITRAL ATRESIA	EC	7	151791574	G	A	Het	GALNT11	T-Mis	.
	1-03214	OTH	HYPOPLASTIC RIGHT VENTRICLE (SUBNORMAL CAVITY VOLUME) | HYPOPLASTIC TRICUSPID VALVE | PULMONARY ATRESIA, INTACT VENTRICULAR SEPTUM | RIGHT VENTRICULAR DEPENDENT CORONARY CIRCULATION | RV TO CORONARY FISTULAE IN PULMONARY ATRESIA WITH INTACT VENTRICULAR SEPTUM	NDD&EC	16	88747567	C	T	Het	SNAI3	T-Mis	.
	1-03214	OTH	HYPOPLASTIC RIGHT VENTRICLE (SUBNORMAL CAVITY VOLUME) | HYPOPLASTIC TRICUSPID VALVE | PULMONARY ATRESIA, INTACT VENTRICULAR SEPTUM | RIGHT VENTRICULAR DEPENDENT CORONARY CIRCULATION | RV TO CORONARY FISTULAE IN PULMONARY ATRESIA WITH INTACT VENTRICULAR SEPTUM	NDD&EC	6	160481602	C	T	Het	IGF2R	T-Mis	.
	1-03217	CTD	VENTRICULAR SEPTAL DEFECT, MEMBRANOUS | VENTRICULAR SEPTAL DEFECT, SINGLE	EC	19	13414388	T	C	Het	CACNA1A	D-Mis	.
	1-03217	CTD	VENTRICULAR SEPTAL DEFECT, MEMBRANOUS | VENTRICULAR SEPTAL DEFECT, SINGLE	EC	2	166802171	T	C	Het	TTC21B	T-Mis	.
	1-03220	LVO	BICOMMISSURAL (BICUSPID, BILEAFLET) AORTIC VALVE, RIGHT-LEFT FUSION	Isolated	1	144931100	C	T	Het	PDE4DIP	Syn	.
	1-03222	AVC	HYPOPLASTIC LEFT VENTRICLE (SUBNORMAL CAVITY VOLUME) | PARACHUTE MITRAL VALVE | TUBULAR HYPOPLASIA OF AORTA + COARCTATION | UNBALANCED COMPLETE ATRIOVENTRICULAR CANAL, RIGHT DOMINANT	EC	16	87445999	C	A	Het	ZCCHC14	Syn	.
	1-03222	AVC	HYPOPLASTIC LEFT VENTRICLE (SUBNORMAL CAVITY VOLUME) | PARACHUTE MITRAL VALVE | TUBULAR HYPOPLASIA OF AORTA + COARCTATION | UNBALANCED COMPLETE ATRIOVENTRICULAR CANAL, RIGHT DOMINANT	EC	22	21989573	G	A	Het	CCDC116	Syn	.
	1-03224	TOF	HYPOPLASTIC LEFT PULMONARY ARTERY | HYPOPLASTIC RIGHT PULMONARY ARTERY | PATENT FORAMEN OVALE | TETRALOGY OF FALLOT WITH PULMONARY ATRESIA | TETRALOGY OF FALLOT WITH PULMONARY ATRESIA AND MAPCAS | VENTRICULAR SEPTAL DEFECT, MALALIGNMENT | VENTRICULAR SEPTAL DEFECT, SINGLE	Isolated	1	227071462	T	C	Het	PSEN2	Syn	.
	1-03224	TOF	HYPOPLASTIC LEFT PULMONARY ARTERY | HYPOPLASTIC RIGHT PULMONARY ARTERY | PATENT FORAMEN OVALE | TETRALOGY OF FALLOT WITH PULMONARY ATRESIA | TETRALOGY OF FALLOT WITH PULMONARY ATRESIA AND MAPCAS | VENTRICULAR SEPTAL DEFECT, MALALIGNMENT | VENTRICULAR SEPTAL DEFECT, SINGLE	Isolated	11	124294220	A	C	Het	OR8B4	T-Mis	.
	1-03227	LVO	UNICOMMISSURAL (UNICUSPID, UNILEAFLET, UNIFOLIATE) AORTIC VALVE	EC	17	45490245	G	A	Het	EFCAB13	Syn	.
	1-03233	LAT	ANOMALOUS HEPATIC VENOUS DRAINAGE OR CONNECTION | ASPLENIA SYNDROME (RIGHT ISOMERISM) | ATRIAL SEPTAL DEFECT, SECUNDUM | DEXTROCARDIA | HETEROTAXY | HYPOPLASTIC LEFT PULMONARY ARTERY | HYPOPLASTIC LEFT VENTRICLE (SUBNORMAL CAVITY VOLUME) | HYPOPLASTIC RIGHT PULMONARY ARTERY | MULTIPLE MAJOR AORTOPULMONARY COLLATERAL ARTERIES (MAPCAS) | OSTIUM PRIMUM ATRIAL SEPTAL DEFECT | PULMONARY ATRESIA CONGEN…	Unknown	16	89713614	T	C	Het	CHMP1A	T-Mis	.
	1-03234	LAT	ABDOMINAL HETEROTAXY (SITUS AMBIGUOUS) | ADD | BALANCED COMPLETE ATRIOVENTRICULAR CANAL | DISCONTINUITY OF PULMONARY ARTERIES | HETEROTAXY | HYPOPLASTIC RIGHT PULMONARY ARTERY | INFERIOR VENA CAVA LEFT SIDED | LEVOCARDIA WITH ABDOMINAL HETEROTAXY | PULMONARY ATRESIA CONGENITAL | RIGHT VENTRICULAR ORIGIN OF SUBAORTIC CONUS | TRANSPOSITION D-LOOP | VENTRICULAR SEPTAL DEFECT, ECD TYPE | VENTRICULAR …	Isolated	19	19637046	A	C	Het	NDUFA13	Syn	.
	1-03244	LAT	HYPOPLASTIC RIGHT VENTRICLE (SUBNORMAL CAVITY VOLUME) | PATENT FORAMEN OVALE | SDD | STRADDLING TRICUSPID VALVE | TRANSPOSITION D-LOOP | VENTRICULAR SEPTAL DEFECT, ECD TYPE	Isolated	10	102719288	A	G	Het	SLF2	T-Mis	.
	1-03244	LAT	HYPOPLASTIC RIGHT VENTRICLE (SUBNORMAL CAVITY VOLUME) | PATENT FORAMEN OVALE | SDD | STRADDLING TRICUSPID VALVE | TRANSPOSITION D-LOOP | VENTRICULAR SEPTAL DEFECT, ECD TYPE	Isolated	17	80828107	C	A	Het	TBCD	Syn	.
	1-03244	LAT	HYPOPLASTIC RIGHT VENTRICLE (SUBNORMAL CAVITY VOLUME) | PATENT FORAMEN OVALE | SDD | STRADDLING TRICUSPID VALVE | TRANSPOSITION D-LOOP | VENTRICULAR SEPTAL DEFECT, ECD TYPE	Isolated	2	232263135	C	A	Het	B3GNT7	T-Mis	.
	1-03244	LAT	HYPOPLASTIC RIGHT VENTRICLE (SUBNORMAL CAVITY VOLUME) | PATENT FORAMEN OVALE | SDD | STRADDLING TRICUSPID VALVE | TRANSPOSITION D-LOOP | VENTRICULAR SEPTAL DEFECT, ECD TYPE	Isolated	9	8504307	G	A	Het	PTPRD	Syn	.
	1-03254	LVO	AORTIC STENOSIS - VALVAR | BICOMMISSURAL (BICUSPID, BILEAFLET) AORTIC VALVE, RIGHT-LEFT FUSION	EC	10	44139947	G	A	Het	ZNF32	T-Mis	.
	1-03256	HLHS	AORTIC ATRESIA | HYPOPLASTIC LEFT HEART SYNDROME | MITRAL STENOSIS	NDD	15	89761838	G	T	Het	RLBP1	Syn	.
	1-03260	LVO	BICOMMISSURAL (BICUSPID, BILEAFLET) AORTIC VALVE, RIGHT-LEFT FUSION | COARCTATION SIMPLE (ISOLATED)	Unknown	5	60826000	C	A	Het	ZSWIM6	T-Mis	.
	1-03266	TOF	PULMONARY STENOSIS, LEFT | TETRALOGY OF FALLOT	NDD	12	7654009	GC	G	Het	CD163	LOF	FS Del
	1-03266	TOF	PULMONARY STENOSIS, LEFT | TETRALOGY OF FALLOT	NDD	3	12545223	C	T	Het	TSEN2	Syn	.
	1-03271	OTH	PARTIALLY ANOMALOUS PULMONARY VEINS	Isolated	1	38281057	C	T	Het	MTF1	Syn	.
	1-03271	OTH	PARTIALLY ANOMALOUS PULMONARY VEINS	Isolated	8	142366990	G	A	Het	GPR20	T-Mis	.
	1-03276	CTD	ATRIAL SEPTAL DEFECT, SECUNDUM | DOUBLE OUTLET RIGHT VENTRICLE | HYPOPLASTIC LEFT VENTRICLE (SUBNORMAL CAVITY VOLUME) | INTERRUPTED AORTIC ARCH TYPE B | LSVC TO CORONARY SINUS | MITRAL STENOSIS, VALVAR	NDD	2	102851533	G	A	Het	IL1RL2	T-Mis	.
	1-03279	LAT	ABDOMINAL HETEROTAXY (SITUS AMBIGUOUS) | ANOMALOUS HEPATIC VENOUS DRAINAGE OR CONNECTION | AORTIC VALVE POSITION RELATIVE TO THE PULMONARY VALVE, ANTERIOR | ATRIAL SEPTAL DEFECT | BILATERAL SUBARTERIAL CONUS | COR TRIATRIATUM | DEXTROCARDIA | DOUBLE OUTLET RIGHT VENTRICLE | HETEROTAXY | HYPOPLASTIC LEFT VENTRICLE (SUBNORMAL CAVITY VOLUME) | INFERIOR VENA CAVA LEFT SIDED | PULMONARY STENOSIS, LEFT…	Unknown	16	66885435	C	T	Het	CA7	Syn	.
	1-03279	LAT	ABDOMINAL HETEROTAXY (SITUS AMBIGUOUS) | ANOMALOUS HEPATIC VENOUS DRAINAGE OR CONNECTION | AORTIC VALVE POSITION RELATIVE TO THE PULMONARY VALVE, ANTERIOR | ATRIAL SEPTAL DEFECT | BILATERAL SUBARTERIAL CONUS | COR TRIATRIATUM | DEXTROCARDIA | DOUBLE OUTLET RIGHT VENTRICLE | HETEROTAXY | HYPOPLASTIC LEFT VENTRICLE (SUBNORMAL CAVITY VOLUME) | INFERIOR VENA CAVA LEFT SIDED | PULMONARY STENOSIS, LEFT…	Unknown	3	43647287	C	T	Het	ANO10	T-Mis	.
	1-03281	ASD	ATRIAL SEPTAL DEFECT, SECUNDUM	Isolated	5	181768	C	T	Het	PLEKHG4B	Syn	.
	1-03289	OTH	DOUBLE AORTIC ARCH, RIGHT ARCH DOMINANT, LEFT ARCH ATRETIC	NDD&EC	X	153628156	C	T	Het	RPL10	D-Mis	.
	1-03293	CTD	TRUNCUS ARTERIOSUS | VENTRICULAR SEPTAL DEFECT	EC	3	1445042	C	A	Het	CNTN6	Syn	.
	1-03298	OTH	ABNORMAL AORTIC VALVE CUSP | ABNORMAL BRANCHING LEFT AORTIC ARCH | AORTIC ARCH HYPOPLASIA | DOUBLE OUTLET LEFT VENTRICLE, SUBPULMONARY VENTRICULAR SEPTAL DEFECT | MITRAL STENOSIS, VALVAR | PULMONARY VALVE ABNORMALITY | SECUNDUM ATRIAL SEPTAL DEFECT, RESTRICTIVE | SINGLE VENTRICLE, LEFT; DOUBLE INLET LEFT VENTRICLE | TRANSPOSITION D-LOOP WITH VENTRICULAR SEPTAL DEFECT	EC	20	13856724	T	G	Het	SEL1L2	T-Mis	.
	1-03298	OTH	ABNORMAL AORTIC VALVE CUSP | ABNORMAL BRANCHING LEFT AORTIC ARCH | AORTIC ARCH HYPOPLASIA | DOUBLE OUTLET LEFT VENTRICLE, SUBPULMONARY VENTRICULAR SEPTAL DEFECT | MITRAL STENOSIS, VALVAR | PULMONARY VALVE ABNORMALITY | SECUNDUM ATRIAL SEPTAL DEFECT, RESTRICTIVE | SINGLE VENTRICLE, LEFT; DOUBLE INLET LEFT VENTRICLE | TRANSPOSITION D-LOOP WITH VENTRICULAR SEPTAL DEFECT	EC	6	96990879	A	G	Het	UFL1	Syn	.
	1-03300	LVO	AORTIC STENOSIS - VALVAR | CORONARY BRANCHING, ANOMALOUS, RIGHT	Isolated	10	73047432	C	T	Het	UNC5B	D-Mis	.
	1-03300	LVO	AORTIC STENOSIS - VALVAR | CORONARY BRANCHING, ANOMALOUS, RIGHT	Isolated	11	132177668	CA	C	Het	NTM	LOF	FS Del
	1-03300	LVO	AORTIC STENOSIS - VALVAR | CORONARY BRANCHING, ANOMALOUS, RIGHT	Isolated	16	72133665	G	A	Het	DHX38	T-Mis	.
	1-03301	LAT	ABDOMINAL SITUS INVERSUS | ALL | ATRIAL SEPTAL DEFECT, SECUNDUM | DOUBLE OUTLET RIGHT VENTRICLE | HYPOPLASTIC LEFT VENTRICLE (SUBNORMAL CAVITY VOLUME) | LEFT SUPERIOR VENA CAVA ENTERING LEFT ATRIUM | LEVOCARDIA WITH ABDOMINAL HETEROTAXY | RIGHT SUPERIOR VENA CAVA ABSENT | SITUS AMBIGUOUS | SUBAORTIC STENOSIS. TUNNEL TYPE | TOTALLY ANOMALOUS PULMONARY VENOUS RETURN | UNBALANCED COMPLETE ATRIOVENTR…	Unknown	16	69148485	C	T	Het	HAS3	Syn	.
	1-03308	CTD	ATRIAL SEPTAL DEFECT, SECUNDUM | LEFT AORTIC ARCH WITH NORMAL BRANCHING PATTERN | PULMONARY STENOSIS, VALVAR	Isolated	12	104327925	C	T	Het	HSP90B1	Syn	.
	1-03310	TOF	HYPOPLASTIC MAIN PULMONARY ARTERY | HYPOPLASTIC PULMONARY ANNULUS | LEFT AORTIC ARCH WITH NORMAL BRANCHING PATTERN | PULMONARY STENOSIS, SUBVALVAR | PULMONARY STENOSIS, VALVAR | TETRALOGY OF FALLOT | VENTRICULAR SEPTAL DEFECT | VENTRICULAR SEPTAL DEFECT, MALALIGNMENT	Unknown	4	77250079	G	A	Het	CCDC158	T-Mis	.
	1-03316	LVO	AORTIC STENOSIS | BICOMMISSURAL (BICUSPID, BILEAFLET, BIFOLIATE) AORTIC VALVE | COARCTATION	EC	X	101857585	C	G	Het	ARMCX5	Syn	.
	1-03321	OTH	LEFT AORTIC ARCH WITH NORMAL BRANCHING PATTERN | LSVC TO CORONARY SINUS | PARTIALLY ANOMALOUS PULMONARY VEINS | RIGHT SUPERIOR VENA CAVA TO RIGHT ATRIUM | SINUS VENOSUS SEPTAL DEFECT, SUPERIOR TYPE	NDD&EC	1	202709936	G	A	Het	KDM5B	LOF	StopGain
	1-03321	OTH	LEFT AORTIC ARCH WITH NORMAL BRANCHING PATTERN | LSVC TO CORONARY SINUS | PARTIALLY ANOMALOUS PULMONARY VEINS | RIGHT SUPERIOR VENA CAVA TO RIGHT ATRIUM | SINUS VENOSUS SEPTAL DEFECT, SUPERIOR TYPE	NDD&EC	17	7756415	G	T	Het	KDM6B	LOF	StopGain
	1-03321	OTH	LEFT AORTIC ARCH WITH NORMAL BRANCHING PATTERN | LSVC TO CORONARY SINUS | PARTIALLY ANOMALOUS PULMONARY VEINS | RIGHT SUPERIOR VENA CAVA TO RIGHT ATRIUM | SINUS VENOSUS SEPTAL DEFECT, SUPERIOR TYPE	NDD&EC	9	124936804	C	T	Het	MORN5	T-Mis	.
	1-03324	TOF	HYPOPLASTIC LEFT PULMONARY ARTERY | HYPOPLASTIC PULMONARY ANNULUS | LEFT AORTIC ARCH WITH NORMAL BRANCHING PATTERN | PULMONARY STENOSIS, SUBVALVAR | PULMONARY STENOSIS, VALVAR | TETRALOGY OF FALLOT | VENTRICULAR SEPTAL DEFECT, MALALIGNMENT | VENTRICULAR SEPTAL DEFECT, SINGLE | VENTRICULAR SEPTAL DEFECT, SUBPULMONARY OR CONAL	Isolated	22	50721589	C	T	Het	PLXNB2	Syn	.
	1-03325	LVO	CONGENITAL MITRAL VALVE ABNORMALITY | MITRAL STENOSIS | VENTRICULAR SEPTAL DEFECT, MULTIPLE | VENTRICULAR SEPTAL DEFECT, MUSCULAR	Isolated	4	159603495	G	A	Het	ETFDH	Syn	.
	1-03330	AVC	BALANCED COMPLETE ATRIOVENTRICULAR CANAL | COMPLETE COMMON ATRIOVENTRICULAR CANAL, RASTELLI TYPE A	EC	X	102334769	C	T	Het	NXF3	D-Mis	.
	1-03338	AVC	AORTIC ATRESIA | HYPOPLASTIC LEFT VENTRICLE (SUBNORMAL CAVITY VOLUME) | OSTIUM PRIMUM ATRIAL SEPTAL DEFECT | TUBULAR HYPOPLASIA OF AORTA + COARCTATION | UNBALANCED TRANSITIONAL ATRIOVENTRICULAR CANAL, RIGHT DOMINANT	Isolated	15	42476859	C	T	Het	VPS39	T-Mis	.
	1-03338	AVC	AORTIC ATRESIA | HYPOPLASTIC LEFT VENTRICLE (SUBNORMAL CAVITY VOLUME) | OSTIUM PRIMUM ATRIAL SEPTAL DEFECT | TUBULAR HYPOPLASIA OF AORTA + COARCTATION | UNBALANCED TRANSITIONAL ATRIOVENTRICULAR CANAL, RIGHT DOMINANT	Isolated	2	217024881	C	T	Het	XRCC5	Syn	.
	1-03338	AVC	AORTIC ATRESIA | HYPOPLASTIC LEFT VENTRICLE (SUBNORMAL CAVITY VOLUME) | OSTIUM PRIMUM ATRIAL SEPTAL DEFECT | TUBULAR HYPOPLASIA OF AORTA + COARCTATION | UNBALANCED TRANSITIONAL ATRIOVENTRICULAR CANAL, RIGHT DOMINANT	Isolated	21	42811689	C	T	Het	MX1	LOF	Stopgain
	1-03344	CTD	HYPOPLASTIC RIGHT VENTRICLE (SUBNORMAL CAVITY VOLUME) | HYPOPLASTIC TRICUSPID VALVE | PATENT FORAMEN OVALE | PULMONARY ATRESIA, INTACT VENTRICULAR SEPTUM	Unknown	13	46721148	G	A	Het	LCP1	LOF	Stopgain
	1-03344	CTD	HYPOPLASTIC RIGHT VENTRICLE (SUBNORMAL CAVITY VOLUME) | HYPOPLASTIC TRICUSPID VALVE | PATENT FORAMEN OVALE | PULMONARY ATRESIA, INTACT VENTRICULAR SEPTUM	Unknown	19	8841998	G	A	Het	OR2Z1	T-Mis	.
	1-03344	CTD	HYPOPLASTIC RIGHT VENTRICLE (SUBNORMAL CAVITY VOLUME) | HYPOPLASTIC TRICUSPID VALVE | PATENT FORAMEN OVALE | PULMONARY ATRESIA, INTACT VENTRICULAR SEPTUM	Unknown	20	61510629	C	G	Het	DIDO1	T-Mis	.
	1-03347	ASD	ATRIAL SEPTAL DEFECT, SECUNDUM	NDD&EC	12	112926888	G	A	Het	PTPN11	D-Mis	.
	1-03354	HLHS	AORTIC STENOSIS | HYPOPLASIA ASCENDING AORTA | HYPOPLASTIC AORTIC ANNULUS | HYPOPLASTIC LEFT HEART SYNDROME | HYPOPLASTIC LEFT VENTRICLE (SUBNORMAL CAVITY VOLUME) | HYPOPLASTIC MITRAL VALVE | MITRAL STENOSIS | PATENT FORAMEN OVALE	Unknown	22	36157314	A	AG	Het	RBFOX2	LOF	FS Ins
	1-03360	TOF	ABERRANT LEFT SUBCLAVIAN ARTERY | ABNORMAL BRANCHING LEFT AORTIC ARCH | CONUS CORONARY ARTERY | HYPOPLASTIC MAIN PULMONARY ARTERY | PULMONARY STENOSIS, SUBVALVAR | PULMONARY STENOSIS, VALVAR | TETRALOGY OF FALLOT	Unknown	11	57509068	A	G	Het	SELENOH	LOF	StartLoss
	1-03360	TOF	ABERRANT LEFT SUBCLAVIAN ARTERY | ABNORMAL BRANCHING LEFT AORTIC ARCH | CONUS CORONARY ARTERY | HYPOPLASTIC MAIN PULMONARY ARTERY | PULMONARY STENOSIS, SUBVALVAR | PULMONARY STENOSIS, VALVAR | TETRALOGY OF FALLOT	Unknown	2	30785055	A	G	Het	LCLAT1	Syn	.
	1-03364	CTD	DOUBLE AORTIC ARCH, RIGHT ARCH DOMINANT | VASCULAR RING	Isolated	6	28547114	T	C	Het	ZBED9	T-Mis	.
	1-03374	OTH	LEFT AORTIC ARCH WITH NORMAL BRANCHING PATTERN | TRICUSPID ATRESIA + NO PULMONARY STENOSIS AND LARGE VSD (IC) | VENTRICULAR SEPTAL DEFECT, MUSCULAR	EC	1	113242601	A	C	Het	MOV10	T-Mis	.
	1-03374	OTH	LEFT AORTIC ARCH WITH NORMAL BRANCHING PATTERN | TRICUSPID ATRESIA + NO PULMONARY STENOSIS AND LARGE VSD (IC) | VENTRICULAR SEPTAL DEFECT, MUSCULAR	EC	10	134598870	T	C	Het	NKX6-2	D-Mis	.
	1-03374	OTH	LEFT AORTIC ARCH WITH NORMAL BRANCHING PATTERN | TRICUSPID ATRESIA + NO PULMONARY STENOSIS AND LARGE VSD (IC) | VENTRICULAR SEPTAL DEFECT, MUSCULAR	EC	17	38324595	T	C	Het	CASC3	Syn	.
	1-03374	OTH	LEFT AORTIC ARCH WITH NORMAL BRANCHING PATTERN | TRICUSPID ATRESIA + NO PULMONARY STENOSIS AND LARGE VSD (IC) | VENTRICULAR SEPTAL DEFECT, MUSCULAR	EC	2	109399184	C	T	Het	RANBP2	T-Mis	.
	1-03375	HLHS	HYPOPLASTIC LEFT HEART SYNDROME	Unknown	15	42136765	G	A	Het	JMJD7-PLA2G4B;PLA2G4B	T-Mis	.
	1-03375	HLHS	HYPOPLASTIC LEFT HEART SYNDROME	Unknown	5	71752388	C	T	Het	ZNF366	T-Mis	.
	1-03377	OTH	ATRIAL SEPTAL DEFECT, SECUNDUM | PULMONARY VEIN STENOSIS | VENTRICULAR SEPTAL DEFECT, MULTIPLE	EC	17	72522034	G	A	Het	CD300LB	T-Mis	.
	1-03378	LVO	COARCTATION SIMPLE (ISOLATED)	EC	15	68378854	A	G	Het	PIAS1	T-Mis	.
	1-03385	LVO	BICOMMISSURAL (BICUSPID, BILEAFLET) AORTIC VALVE, RIGHT-LEFT FUSION | COARCTATION SIMPLE (ISOLATED) | LEFT AORTIC ARCH WITH NORMAL BRANCHING PATTERN	EC	10	27444447	C	G	Het	MASTL	T-Mis	.
	1-03385	LVO	BICOMMISSURAL (BICUSPID, BILEAFLET) AORTIC VALVE, RIGHT-LEFT FUSION | COARCTATION SIMPLE (ISOLATED) | LEFT AORTIC ARCH WITH NORMAL BRANCHING PATTERN	EC	8	107773496	G	A	Het	ABRA	Syn	.
	1-03393	LAT	TRANSPOSITION D-LOOP WITH INTACT VENTRICULAR SEPTUM	Isolated	X	75650756	C	G	Het	MAGEE1	Syn	.
	1-03394	TOF	CONUS CORONARY ARTERY | RIGHT AORTIC ARCH WITH NORMAL BRANCHING PATTERN | TETRALOGY OF FALLOT	Isolated	12	120138605	G	A	Het	CIT	Syn	.
	1-03394	TOF	CONUS CORONARY ARTERY | RIGHT AORTIC ARCH WITH NORMAL BRANCHING PATTERN | TETRALOGY OF FALLOT	Isolated	18	2769801	C	T	Het	SMCHD1	T-Mis	.
	1-03395	CTD	ABERRANT LEFT SUBCLAVIAN ARTERY | ABNORMAL BRANCHING RIGHT AORTIC ARCH | THIRD CERVICAL AORTIC ARCH | VASCULAR RING	Isolated	2	230787313	C	T	Het	FBXO36	Syn	.
	1-03395	CTD	ABERRANT LEFT SUBCLAVIAN ARTERY | ABNORMAL BRANCHING RIGHT AORTIC ARCH | THIRD CERVICAL AORTIC ARCH | VASCULAR RING	Isolated	8	71126156	G	A	Het	NCOA2	T-Mis	.
	1-03406	OTH	AORTIC ARCH HYPOPLASIA | AORTIC VALVE POSITION RELATIVE TO THE PULMONARY VALVE, RIGHT | CORONARY FISTULA TO RIGHT VENTRICLE | DOUBLE OUTLET LEFT VENTRICLE | HYPOPLASTIC RIGHT VENTRICLE (SUBNORMAL CAVITY VOLUME) | HYPOPLASTIC TRICUSPID VALVE | LSVC TO CORONARY SINUS	EC	7	88966132	C	T	Het	ZNF804B	T-Mis	.
	1-03406	OTH	AORTIC ARCH HYPOPLASIA | AORTIC VALVE POSITION RELATIVE TO THE PULMONARY VALVE, RIGHT | CORONARY FISTULA TO RIGHT VENTRICLE | DOUBLE OUTLET LEFT VENTRICLE | HYPOPLASTIC RIGHT VENTRICLE (SUBNORMAL CAVITY VOLUME) | HYPOPLASTIC TRICUSPID VALVE | LSVC TO CORONARY SINUS	EC	8	131916266	T	A	Het	ADCY8	D-Mis	.
	1-03408	ASD	ATRIAL SEPTAL DEFECT, SECUNDUM	EC	4	115544422	A	G	Het	UGT8	T-Mis	.
	1-03410	TOF	LSVC TO CORONARY SINUS | RIGHT AORTIC ARCH | TETRALOGY OF FALLOT WITH PULMONARY ATRESIA AND MAPCAS	Isolated	15	65899653	G	C	Het	INTS14	Syn	.
	1-03410	TOF	LSVC TO CORONARY SINUS | RIGHT AORTIC ARCH | TETRALOGY OF FALLOT WITH PULMONARY ATRESIA AND MAPCAS	Isolated	16	31094354	A	C	Het	ZNF646	T-Mis	.
	1-03410	TOF	LSVC TO CORONARY SINUS | RIGHT AORTIC ARCH | TETRALOGY OF FALLOT WITH PULMONARY ATRESIA AND MAPCAS	Isolated	5	180058747	CG	C	Het	FLT4	LOF	FS Del
	1-03413	TOF	TETRALOGY OF FALLOT	EC	1	150429918	G	A	Het	RPRD2	T-Mis	.
	1-03413	TOF	TETRALOGY OF FALLOT	EC	14	53345343	A	G	Het	FERMT2	D-Mis	.
	1-03413	TOF	TETRALOGY OF FALLOT	EC	2	21232865	A	G	Het	APOB	T-Mis	.
	1-03416	HLHS	AORTIC ARCH HYPOPLASIA | AORTIC ATRESIA | HYPOPLASIA ASCENDING AORTA | HYPOPLASTIC LEFT HEART SYNDROME | HYPOPLASTIC MITRAL VALVE | LEFT AORTIC ARCH WITH UNKNOWN BRANCHING PATTERN	Isolated	7	1608799	C	T	Het	PSMG3	Syn	.
	1-03416	HLHS	AORTIC ARCH HYPOPLASIA | AORTIC ATRESIA | HYPOPLASIA ASCENDING AORTA | HYPOPLASTIC LEFT HEART SYNDROME | HYPOPLASTIC MITRAL VALVE | LEFT AORTIC ARCH WITH UNKNOWN BRANCHING PATTERN	Isolated	7	23340587	G	A	Het	MALSU1	D-Mis	.
	1-03419	TOF	TETRALOGY OF FALLOT WITH PULMONARY ATRESIA	Isolated	4	36307853	A	C	Het	DTHD1	T-Mis	.
	1-03424	CTD	VENTRICULAR SEPTAL DEFECT, MEMBRANOUS | VENTRICULAR SEPTAL DEFECT, SINGLE	Unknown	4	52860600	G	A	Het	LRRC66	T-Mis	.
	1-03426	OTH	ATRIAL SEPTAL DEFECT, SECUNDUM | LEFT AORTIC ARCH WITH NORMAL BRANCHING PATTERN | PARTIALLY ANOMALOUS PULMONARY VEINS | PATENT FORAMEN OVALE	Isolated	4	1345503	G	A	Het	UVSSA	T-Mis	.
	1-03427	LAT	ATYPICAL CLEFT OF MITRAL VALVE | LEFT VENTRICULAR OUTFLOW TRACT OBSTRUCTION | SDD | SECUNDUM ATRIAL SEPTAL DEFECT, RESTRICTIVE | TRANSPOSITION D-LOOP WITH VSD AND LV OUTFLOW TRACT OBSTRUCTION | VENTRICULAR SEPTAL DEFECT, MALALIGNMENT	Isolated	15	35834660	C	G	Het	DPH6	Syn	.
	1-03427	LAT	ATYPICAL CLEFT OF MITRAL VALVE | LEFT VENTRICULAR OUTFLOW TRACT OBSTRUCTION | SDD | SECUNDUM ATRIAL SEPTAL DEFECT, RESTRICTIVE | TRANSPOSITION D-LOOP WITH VSD AND LV OUTFLOW TRACT OBSTRUCTION | VENTRICULAR SEPTAL DEFECT, MALALIGNMENT	Isolated	9	108456954	T	C	Het	TMEM38B	T-Mis	.
	1-03430	LVO	BICOMMISSURAL (BICUSPID, BILEAFLET) AORTIC VALVE, RIGHT-LEFT FUSION | LEFT AORTIC ARCH WITH NORMAL BRANCHING PATTERN	Isolated	5	159849856	A	T	Het	PTTG1	LOF	Stopgain
	1-03430	LVO	BICOMMISSURAL (BICUSPID, BILEAFLET) AORTIC VALVE, RIGHT-LEFT FUSION | LEFT AORTIC ARCH WITH NORMAL BRANCHING PATTERN	Isolated	7	152132813	T	G	Het	KMT2C	T-Mis	.
	1-03432	OTH	CARDIOMYOPATHY, LEFT VENTRICULAR NONCOMPACTION | VENTRICULAR SEPTAL DEFECT, MUSCULAR	NDD	11	108535987	A	C	Het	DDX10	T-Mis	.
	1-03432	OTH	CARDIOMYOPATHY, LEFT VENTRICULAR NONCOMPACTION | VENTRICULAR SEPTAL DEFECT, MUSCULAR	NDD	11	67164789	G	A	Het	RAD9A	T-Mis	.
	1-03436	TOF	HYPOPLASTIC LEFT PULMONARY ARTERY | HYPOPLASTIC MAIN PULMONARY ARTERY | HYPOPLASTIC RIGHT PULMONARY ARTERY | LEFT AORTIC ARCH WITH NORMAL BRANCHING PATTERN | MULTIPLE AORTOPULMONARY COLLATERAL ARTERIES | PULMONARY ATRESIA CONGENITAL | TETRALOGY OF FALLOT WITH PULMONARY ATRESIA AND MAPCAS | VENTRICULAR SEPTAL DEFECT, MALALIGNMENT	Isolated	15	55724734	G	A	Het	DNAAF4	D-Mis	.
	1-03436	TOF	HYPOPLASTIC LEFT PULMONARY ARTERY | HYPOPLASTIC MAIN PULMONARY ARTERY | HYPOPLASTIC RIGHT PULMONARY ARTERY | LEFT AORTIC ARCH WITH NORMAL BRANCHING PATTERN | MULTIPLE AORTOPULMONARY COLLATERAL ARTERIES | PULMONARY ATRESIA CONGENITAL | TETRALOGY OF FALLOT WITH PULMONARY ATRESIA AND MAPCAS | VENTRICULAR SEPTAL DEFECT, MALALIGNMENT	Isolated	4	148461086	C	T	Het	EDNRA	LOF	Stopgain
	1-03436	TOF	HYPOPLASTIC LEFT PULMONARY ARTERY | HYPOPLASTIC MAIN PULMONARY ARTERY | HYPOPLASTIC RIGHT PULMONARY ARTERY | LEFT AORTIC ARCH WITH NORMAL BRANCHING PATTERN | MULTIPLE AORTOPULMONARY COLLATERAL ARTERIES | PULMONARY ATRESIA CONGENITAL | TETRALOGY OF FALLOT WITH PULMONARY ATRESIA AND MAPCAS | VENTRICULAR SEPTAL DEFECT, MALALIGNMENT	Isolated	8	39468154	T	A	Het	ADAM18	T-Mis	.
	1-03444	LVO	AORTIC STENOSIS - VALVAR | DILATED ASCENDING AORTA | UNICOMMISSURAL (UNICUSPID, UNILEAFLET, UNIFOLIATE) AORTIC VALVE	Isolated	1	11301639	CA	C	Het	MTOR	LOF	FS Del
	1-03444	LVO	AORTIC STENOSIS - VALVAR | DILATED ASCENDING AORTA | UNICOMMISSURAL (UNICUSPID, UNILEAFLET, UNIFOLIATE) AORTIC VALVE	Isolated	17	42288675	G	T	Het	UBTF	T-Mis	.
	1-03450	LAT	AORTIC ARCH HYPOPLASIA | ATRIAL SEPTAL DEFECT, SECUNDUM | BILATERAL SUBARTERIAL CONUS | COARCTATION | DOUBLE OUTLET RIGHT VENTRICLE | HYPOPLASTIC AORTIC ANNULUS | MITRAL ATRESIA | SINGLE VENTRICLE COMPRISED OF MOSTLY RIGHT VENTRICLE | SXD | TRANSPOSITION D-LOOP	Unknown	13	101712255	C	T	Het	NALCN	D-Mis	.
	1-03459	CTD	BICOMMISSURAL (BICUSPID, BILEAFLET, BIFOLIATE) AORTIC VALVE | COARCTATION SIMPLE (ISOLATED) | LEFT AORTIC ARCH WITH NORMAL BRANCHING PATTERN | VENTRICULAR SEPTAL DEFECT, MEMBRANOUS	Isolated	22	42463911	C	T	Het	NAGA	D-Mis	.
	1-03470	LVO	AORTIC ARCH HYPOPLASIA | AORTIC STENOSIS - VALVAR | CONGENITAL MITRAL VALVE ABNORMALITY | DILATED LEFT ATRIUM | GIANT LEFT ATRIUM | HYPOPLASTIC AORTIC ANNULUS | MITRAL REGURGITATION | MITRAL STENOSIS | MITRAL STENOSIS ARCADE | PATENT FORAMEN OVALE	EC	9	36369838	C	T	Het	RNF38	T-Mis	.
	1-03473	ASD	ATRIAL SEPTAL ABNORMALITY | ATRIAL SEPTAL DEFECT, SECUNDUM	Isolated	6	90576378	A	G	Het	CASP8AP2	Syn	.
	1-03475	TOF	RIGHT AORTIC ARCH WITH NORMAL BRANCHING PATTERN | TETRALOGY OF FALLOT	EC	12	113826357	C	G	Het	PLBD2	T-Mis	.
	1-03475	TOF	RIGHT AORTIC ARCH WITH NORMAL BRANCHING PATTERN | TETRALOGY OF FALLOT	EC	12	21201660	C	T	Het	SLCO1B7	D-Mis	.
	1-03479	CTD	DORV, VENTRICULAR DEFECT COMMITTED TO PULMONARY ARTERY | HYPOPLASTIC LEFT VENTRICLE (SUBNORMAL CAVITY VOLUME)	Isolated	10	18903466	A	G	Het	NSUN6	Syn	.
	1-03479	CTD	DORV, VENTRICULAR DEFECT COMMITTED TO PULMONARY ARTERY | HYPOPLASTIC LEFT VENTRICLE (SUBNORMAL CAVITY VOLUME)	Isolated	16	1393458	C	T	Het	BAIAP3	Syn	.
	1-03479	CTD	DORV, VENTRICULAR DEFECT COMMITTED TO PULMONARY ARTERY | HYPOPLASTIC LEFT VENTRICLE (SUBNORMAL CAVITY VOLUME)	Isolated	2	220039545	G	A	Het	CNPPD1	Syn	.
	1-03480	LVO	AORTIC VALVE POSITION RELATIVE TO THE PULMONARY VALVE, POSTERIOR | ATRIAL SEPTAL DEFECT, SECUNDUM | COARCTATION | DORV, DOUBLY COMMITTED VSD | VENTRICULAR SEPTAL DEFECT, MUSCULAR, TRABECULAR, APICAL	NDD&EC	1	1563119	C	G	Het	MIB2	Syn	.
	1-03480	LVO	AORTIC VALVE POSITION RELATIVE TO THE PULMONARY VALVE, POSTERIOR | ATRIAL SEPTAL DEFECT, SECUNDUM | COARCTATION | DORV, DOUBLY COMMITTED VSD | VENTRICULAR SEPTAL DEFECT, MUSCULAR, TRABECULAR, APICAL	NDD&EC	1	233161075	G	T	Het	PCNX2	LOF	Stopgain
	1-03482	AVC	CLEFT MITRAL VALVE | TRANSITIONAL COMMON AV CANAL | VENTRICULAR SEPTAL DEFECT, MUSCULAR	Unknown	13	41341126	T	C	Het	MRPS31	T-Mis	.
	1-03482	AVC	CLEFT MITRAL VALVE | TRANSITIONAL COMMON AV CANAL | VENTRICULAR SEPTAL DEFECT, MUSCULAR	Unknown	4	1801088	G	A	Het	FGFR3	T-Mis	.
	1-03482	AVC	CLEFT MITRAL VALVE | TRANSITIONAL COMMON AV CANAL | VENTRICULAR SEPTAL DEFECT, MUSCULAR	Unknown	7	151860402	A	G	Het	KMT2C	Syn	.
	1-03492	AVC	AORTIC ARCH HYPOPLASIA | ATRIAL SEPTAL DEFECT, SECUNDUM | HYPOPLASTIC AORTIC ANNULUS | HYPOPLASTIC AORTIC ISTHMUS | HYPOPLASTIC LEFT VENTRICLE (SUBNORMAL CAVITY VOLUME) | UNBALANCED COMPLETE ATRIOVENTRICULAR CANAL, RIGHT DOMINANT	Unknown	14	64886616	A	G	Het	MTHFD1	T-Mis	.
	1-03492	AVC	AORTIC ARCH HYPOPLASIA | ATRIAL SEPTAL DEFECT, SECUNDUM | HYPOPLASTIC AORTIC ANNULUS | HYPOPLASTIC AORTIC ISTHMUS | HYPOPLASTIC LEFT VENTRICLE (SUBNORMAL CAVITY VOLUME) | UNBALANCED COMPLETE ATRIOVENTRICULAR CANAL, RIGHT DOMINANT	Unknown	X	48547247	G	A	Het	WAS	D-Mis	.
	1-03505	LVO	AORTIC STENOSIS - VALVAR | BICOMMISSURAL (BICUSPID, BILEAFLET) AORTIC VALVE, RIGHT-LEFT FUSION	Isolated	2	210560393	G	A	Het	MAP2	T-Mis	.
	1-03510	TOF	HYPOPLASTIC PULMONARY ANNULUS | LEFT AORTIC ARCH WITH NORMAL BRANCHING PATTERN | LSVC TO CORONARY SINUS | RIGHT SUPERIOR VENA CAVA TO RIGHT ATRIUM | RIGHT VENTRICULAR OUTFLOW OBSTRUCTION DUE TO ABNORMAL MUSCLE BAND(S) | TETRALOGY OF FALLOT | VENTRICULAR SEPTAL DEFECT, MALALIGNMENT	Unknown	8	20069651	T	G	Het	ATP6V1B2	D-Mis	.
	1-03511	ASD	ATRIAL SEPTAL DEFECT, SECUNDUM	Isolated	5	5242271	G	A	Het	ADAMTS16	T-Mis	.
	1-03517	CTD	AORTIC ARCH HYPOPLASIA | ATRIAL SEPTAL DEFECT, SECUNDUM | VENTRICULAR SEPTAL DEFECT, MUSCULAR, TRABECULAR, ANTERIOR | VENTRICULAR SEPTAL DEFECT, SUBPULMONARY OR CONAL	EC	11	125351503	T	G	Het	FEZ1	T-Mis	.
	1-03517	CTD	AORTIC ARCH HYPOPLASIA | ATRIAL SEPTAL DEFECT, SECUNDUM | VENTRICULAR SEPTAL DEFECT, MUSCULAR, TRABECULAR, ANTERIOR | VENTRICULAR SEPTAL DEFECT, SUBPULMONARY OR CONAL	EC	20	3240607	G	A	Het	C20orf194	T-Mis	.
	1-03518	HLHS	AORTIC STENOSIS - VALVAR | ATRIAL SEPTAL DEFECT, SECUNDUM | HYPOPLASTIC LEFT VENTRICLE (SUBNORMAL CAVITY VOLUME)	Isolated	12	122667724	C	T	Het	LRRC43	Syn	.
	1-03518	HLHS	AORTIC STENOSIS - VALVAR | ATRIAL SEPTAL DEFECT, SECUNDUM | HYPOPLASTIC LEFT VENTRICLE (SUBNORMAL CAVITY VOLUME)	Isolated	2	49190020	T	C	Het	FSHR	T-Mis	.
	1-03520	TOF	LEFT PULMONARY ARTERY STENOSIS, CENTRAL | TETRALOGY OF FALLOT	Isolated	3	48603993	G	A	Het	COL7A1	D-Mis	.
	1-03520	TOF	LEFT PULMONARY ARTERY STENOSIS, CENTRAL | TETRALOGY OF FALLOT	Isolated	4	125592495	G	C	Het	ANKRD50	T-Mis	.
	1-03524	OTH	ABERRANT RIGHT SUBCLAVIAN ARTERY | ABNORMAL BRANCHING LEFT AORTIC ARCH | ATRIAL SEPTAL DEFECT, SECUNDUM	Isolated	12	112888205	T	G	Het	PTPN11	D-Mis	.
	1-03524	OTH	ABERRANT RIGHT SUBCLAVIAN ARTERY | ABNORMAL BRANCHING LEFT AORTIC ARCH | ATRIAL SEPTAL DEFECT, SECUNDUM	Isolated	7	107569615	A	G	Het	LAMB1	T-Mis	.
	1-03526	AVC	COMPLETE COMMON AV CANAL	EC	16	4935373	G	A	Het	PPL	LOF	StopGain
	1-03539	TOF	HYPOPLASTIC LEFT PULMONARY ARTERY | HYPOPLASTIC RIGHT PULMONARY ARTERY | TETRALOGY OF FALLOT WITH PULMONARY ATRESIA	EC	13	111158794	C	G	Het	COL4A2	D-Mis	.
	1-03544	LAT	TRANSPOSITION D-LOOP WITH INTACT VENTRICULAR SEPTUM	Isolated	14	61190781	G	C	Het	SIX4	Syn	.
	1-03544	LAT	TRANSPOSITION D-LOOP WITH INTACT VENTRICULAR SEPTUM	Isolated	3	52233273	C	T	Het	ALAS1	D-Mis	.
	1-03554	OTH	LEFT AORTIC ARCH WITH NORMAL BRANCHING PATTERN | PATENT DUCTUS ARTERIOSUS | TAKAYASU DISEASE	EC	3	49054773	G	GTATC	Het	DALRD3	LOF	FS Ins
	1-03555	OTH	LEFT AORTIC ARCH WITH NORMAL BRANCHING PATTERN | VENTRICULAR SEPTAL DEFECT, MUSCULAR, TRABECULAR, APICAL	Unknown	1	11272899	T	C	Het	MTOR	T-Mis	.
	1-03560	OTH	DYSPLASTIC TRICUSPID VALVE | HYPOPLASTIC RIGHT VENTRICLE (SUBNORMAL CAVITY VOLUME) | PULMONARY ATRESIA, INTACT VENTRICULAR SEPTUM	NDD	17	56393826	G	A	Het	TSPOAP1	T-Mis	.
	1-03560	OTH	DYSPLASTIC TRICUSPID VALVE | HYPOPLASTIC RIGHT VENTRICLE (SUBNORMAL CAVITY VOLUME) | PULMONARY ATRESIA, INTACT VENTRICULAR SEPTUM	NDD	19	45262795	G	A	Het	BCL3	T-Mis	.
	1-03572	OTH	RIGHT CORONARY ARTERY ARISING FROM THE LEFT SINUS OF VALSALVA	Isolated	1	203054835	C	T	Het	MYOG	Syn	.
	1-03573	AVC	ATRIAL SEPTAL DEFECT, SECUNDUM | BICOMMISSURAL (BICUSPID, BILEAFLET, BIFOLIATE) AORTIC VALVE | COARCTATION | TRANSITIONAL COMMON AV CANAL | TUBULAR HYPOPLASIA OF AORTA | VENTRICULAR SEPTAL DEFECT, MUSCULAR	Unknown	19	4028554	C	T	Het	PIAS4	T-Mis	.
	1-03577	LAT	LEFT AORTIC ARCH WITH NORMAL BRANCHING PATTERN | SDD | TRANSPOSITION D-LOOP WITH INTACT VENTRICULAR SEPTUM | USUAL CORONARY ARTERIES IN D-LOOP TGA	Unknown	20	31041555	A	AG	Het	NOL4L	LOF	FS Ins
	1-03580	TOF	TETRALOGY OF FALLOT	Isolated	2	9098644	G	A	Het	MBOAT2	T-Mis	.
	1-03581	CTD	DOUBLE CHAMBERED RIGHT VENTRICLE | VENTRICULAR SEPTAL DEFECT, MEMBRANOUS | VENTRICULAR SEPTAL DEFECT, SINGLE	NDD&EC	1	27106423	G	C	Het	ARID1A	T-Mis	.
	1-03581	CTD	DOUBLE CHAMBERED RIGHT VENTRICLE | VENTRICULAR SEPTAL DEFECT, MEMBRANOUS | VENTRICULAR SEPTAL DEFECT, SINGLE	NDD&EC	8	77618038	C	T	Het	ZFHX4	T-Mis	.
	1-03594	LAT	AORTIC VALVE POSITION RELATIVE TO THE PULMONARY VALVE, ANTERIOR | ATRIAL SEPTAL DEFECT, SECUNDUM | DEXTROCARDIA | DOUBLE OUTLET RIGHT VENTRICLE | L-LOOP TRANSPOSITION OF THE GREAT ARTERIES WITH VENTRICULAR SEPTAL DEFECT | PULMONARY STENOSIS, SUBVALVAR | PULMONARY STENOSIS, VALVAR | SLL | SUPERIOR-INFERIOR VENTRICLES UP-DOWN STAIRS VENTRICLES	Isolated	1	39879561	G	T	Het	KIAA0754	T-Mis	.
	1-03594	LAT	AORTIC VALVE POSITION RELATIVE TO THE PULMONARY VALVE, ANTERIOR | ATRIAL SEPTAL DEFECT, SECUNDUM | DEXTROCARDIA | DOUBLE OUTLET RIGHT VENTRICLE | L-LOOP TRANSPOSITION OF THE GREAT ARTERIES WITH VENTRICULAR SEPTAL DEFECT | PULMONARY STENOSIS, SUBVALVAR | PULMONARY STENOSIS, VALVAR | SLL | SUPERIOR-INFERIOR VENTRICLES UP-DOWN STAIRS VENTRICLES	Isolated	6	26240681	G	A	Het	HIST1H4F	T-Mis	.
	1-03600	CTD	HYPOPLASTIC PULMONARY ANNULUS | HYPOPLASTIC RIGHT VENTRICLE (SUBNORMAL CAVITY VOLUME) | HYPOPLASTIC TRICUSPID VALVE | PATENT FORAMEN OVALE | PULMONARY ATRESIA, INTACT VENTRICULAR SEPTUM | RIGHT VENTRICULAR DEPENDENT CORONARY CIRCULATION | RIGHT VENTRICULAR SINUSOIDS	Unknown	11	117307936	A	G	Het	DSCAML1	D-Mis	.
	1-03600	CTD	HYPOPLASTIC PULMONARY ANNULUS | HYPOPLASTIC RIGHT VENTRICLE (SUBNORMAL CAVITY VOLUME) | HYPOPLASTIC TRICUSPID VALVE | PATENT FORAMEN OVALE | PULMONARY ATRESIA, INTACT VENTRICULAR SEPTUM | RIGHT VENTRICULAR DEPENDENT CORONARY CIRCULATION | RIGHT VENTRICULAR SINUSOIDS	Unknown	12	57389127	T	C	Het	GPR182	T-Mis	.
	1-03609	CTD	DOUBLE AORTIC ARCH, RIGHT ARCH DOMINANT | TRUNCUS ARTERIOSUS TYPE II (MAIN PULMONARY ARTERY ABSENT) | VENTRICULAR SEPTAL DEFECT, MALALIGNMENT | VENTRICULAR SEPTAL DEFECT, SINGLE	Isolated	2	135744338	G	A	Het	MAP3K19	LOF	Stopgain
	1-03610	LAT	ATRIAL SEPTAL DEFECT, SECUNDUM | MULTIPLE ATRIAL SEPTAL DEFECTS | TRANSPOSITION D-LOOP WITH INTACT VENTRICULAR SEPTUM	Unknown	1	243303399	C	T	Het	CEP170	T-Mis	.
	1-03613	AVC	CLEFT MITRAL VALVE | ENDOCARDIAL CUSHION DEFECT | OSTIUM PRIMUM ATRIAL SEPTAL DEFECT	Unknown	19	51015494	G	GT	Het	ASPDH	LOF	FS Ins
	1-03613	AVC	CLEFT MITRAL VALVE | ENDOCARDIAL CUSHION DEFECT | OSTIUM PRIMUM ATRIAL SEPTAL DEFECT	Unknown	6	32063885	C	T	Het	TNXB	T-Mis	.
	1-03618	LAT	ABNORMAL BRANCHING RIGHT AORTIC ARCH | DEXTROCARDIA | DORV + AVSD (AV CANAL) | HETEROTAXY | L-LOOP TRANSPOSITION OF THE GREAT VESSELS | PULMONARY STENOSIS, SUBVALVAR | PULMONARY STENOSIS, VALVAR	Isolated	12	70949882	C	T	Het	PTPRB	Syn	.
	1-03620	OTH	ATRIAL SEPTAL DEFECT, SECUNDUM | VENTRICULAR SEPTAL DEFECT, MUSCULAR, TRABECULAR, APICAL	NDD&EC	2	145147191	CG	C	Het	ZEB2	LOF	FS Del
	1-03623	LVO	AORTIC STENOSIS - VALVAR | UNICOMMISSURAL (UNICUSPID, UNILEAFLET, UNIFOLIATE) AORTIC VALVE	Isolated	4	40121769	A	G	Het	N4BP2	T-Mis	.
	1-03623	LVO	AORTIC STENOSIS - VALVAR | UNICOMMISSURAL (UNICUSPID, UNILEAFLET, UNIFOLIATE) AORTIC VALVE	Isolated	6	32007337	GC	G	Het	CYP21A2	LOF	FS Del
	1-03623	LVO	AORTIC STENOSIS - VALVAR | UNICOMMISSURAL (UNICUSPID, UNILEAFLET, UNIFOLIATE) AORTIC VALVE	Isolated	9	113261413	C	T	Het	SVEP1	T-Mis	.
	1-03626	OTH	ATRIAL SEPTAL DEFECT, SECUNDUM | PATENT DUCTUS ARTERIOSUS | VENTRICULAR SEPTAL DEFECT, MULTIPLE | VENTRICULAR SEPTAL DEFECT, MUSCULAR	EC	1	179310214	C	T	Het	SOAT1	Syn	.
	1-03626	OTH	ATRIAL SEPTAL DEFECT, SECUNDUM | PATENT DUCTUS ARTERIOSUS | VENTRICULAR SEPTAL DEFECT, MULTIPLE | VENTRICULAR SEPTAL DEFECT, MUSCULAR	EC	1	207014369	C	G	Het	IL19	T-Mis	.
	1-03626	OTH	ATRIAL SEPTAL DEFECT, SECUNDUM | PATENT DUCTUS ARTERIOSUS | VENTRICULAR SEPTAL DEFECT, MULTIPLE | VENTRICULAR SEPTAL DEFECT, MUSCULAR	EC	12	114839630	C	T	Het	TBX5	LOF	Splice
	1-03626	OTH	ATRIAL SEPTAL DEFECT, SECUNDUM | PATENT DUCTUS ARTERIOSUS | VENTRICULAR SEPTAL DEFECT, MULTIPLE | VENTRICULAR SEPTAL DEFECT, MUSCULAR	EC	X	110391098	A	T	Het	PAK3	T-Mis	.
	1-03628	CTD	LEFT AORTIC ARCH WITH NORMAL BRANCHING PATTERN | PATENT FORAMEN OVALE | PULMONARY STENOSIS, SUBVALVAR | PULMONARY STENOSIS, VALVAR	Isolated	19	1912409	G	C	Het	ADAT3	Syn	.
	1-03628	CTD	LEFT AORTIC ARCH WITH NORMAL BRANCHING PATTERN | PATENT FORAMEN OVALE | PULMONARY STENOSIS, SUBVALVAR | PULMONARY STENOSIS, VALVAR	Isolated	19	53619662	C	T	Het	ZNF415	T-Mis	.
	1-03630	LVO	BICOMMISSURAL (BICUSPID, BILEAFLET, BIFOLIATE) AORTIC VALVE | COARCTATION | VENTRICULAR SEPTAL DEFECT, MUSCULAR, TRABECULAR, APICAL	NDD	15	93173457	C	T	Het	FAM174B	D-Mis	.
	1-03632	LAT	ABDOMINAL SITUS INVERSUS | AORTIC VALVE POSITION RELATIVE TO THE PULMONARY VALVE, RIGHT AND ANTERIOR | ATRIAL INVERSION (SITUS INVERSUS OF THE ATRIA) | ATRIAL SEPTAL DEFECT, SECUNDUM | D-LOOPED VENTRICLES | DISCORDANT VENTRICULOARTERIAL CONNECTION | HYPOPLASTIC LEFT PULMONARY ARTERY | HYPOPLASTIC LEFT VENTRICLE (SUBNORMAL CAVITY VOLUME) | HYPOPLASTIC RIGHT PULMONARY ARTERY | IDD | JUXTAPOSITION O…	NDD	12	123345994	G	A	Het	HIP1R	T-Mis	.
	1-03637	LAT	ATRIAL INVERSION (SITUS INVERSUS OF THE ATRIA) | DEXTROCARDIA | HETEROTAXY | L-LOOP TRANSPOSITION OF THE GREAT VESSELS | LSVC - NON COMMUNICATING WITH RSVC | SINGLE VENTRICLE + TOTALLY ANOMALOUS PULMONARY VENOUS CONNECTION (TAPVC) | SINGLE VENTRICLE IN HETEROTAXY SYNDROME	NDD&EC	2	202625805	T	G	Het	ALS2	T-Mis	.
	1-03639	LAT	DISCONTINUITY OF PULMONARY ARTERIES | L-LOOP TRANSPOSITION OF THE GREAT VESSELS | PULMONARY ATRESIA CONGENITAL | SINGLE VENTRICLE COMPRISED OF MOSTLY RIGHT VENTRICLE | SINGLE VENTRICLE, RIGHT, DOUBLE INLET RIGHT VENTRICLE | SXL	EC	9	119413997	G	A	Het	ASTN2	T-Mis	.
	1-03649	TOF	PATENT DUCTUS ARTERIOSUS | TETRALOGY OF FALLOT	Isolated	10	28906587	C	T	Het	WAC	T-Mis	.
	1-03653	TOF	LEFT SUPERIOR VENA CAVA ENTERING LEFT ATRIUM | PARTIALLY ANOMALOUS PULMONARY VEINS | PATENT FORAMEN OVALE | PULMONARY STENOSIS, SUBVALVAR | PULMONARY STENOSIS, VALVAR | TETRALOGY OF FALLOT | VENTRICULAR SEPTAL DEFECT, SINGLE	NDD&EC	14	92105490	C	T	Het	CATSPERB	T-Mis	.
	1-03653	TOF	LEFT SUPERIOR VENA CAVA ENTERING LEFT ATRIUM | PARTIALLY ANOMALOUS PULMONARY VEINS | PATENT FORAMEN OVALE | PULMONARY STENOSIS, SUBVALVAR | PULMONARY STENOSIS, VALVAR | TETRALOGY OF FALLOT | VENTRICULAR SEPTAL DEFECT, SINGLE	NDD&EC	17	2604687	G	A	Het	CLUH	D-Mis	.
	1-03655	ASD	ATRIAL SEPTAL DEFECT, SECUNDUM | LEFT AORTIC ARCH WITH NORMAL BRANCHING PATTERN	Isolated	6	1610943	C	T	Het	FOXC1	D-Mis	.
	1-03657	LAT	BALANCED COMPLETE ATRIOVENTRICULAR CANAL | POLYSPLENIA SYNDROME (LEFT ISOMERISM)	Unknown	1	78268964	G	A	Het	MIGA1	T-Mis	.
	1-03659	TOF	TETRALOGY OF FALLOT WITH PULMONARY ATRESIA	NDD	16	89341276	G	A	Het	ANKRD11	Syn	.
	1-03659	TOF	TETRALOGY OF FALLOT WITH PULMONARY ATRESIA	NDD	2	183723538	C	T	Het	FRZB	T-Mis	.
	1-03659	TOF	TETRALOGY OF FALLOT WITH PULMONARY ATRESIA	NDD	5	148620266	A	G	Het	ABLIM3	T-Mis	.
	1-03661	LAT	DEXTROCARDIA | L-LOOP CORRECTED TRANSPOSITION {SL?} | PULMONARY ATRESIA CONGENITAL | RIGHT AORTIC ARCH WITH NORMAL BRANCHING PATTERN | SLL | VENTRICULAR INVERSION (L-LOOP VENTRICLES) | VENTRICULAR SEPTAL DEFECT, SINGLE	Isolated	3	42672717	T	A	Het	NKTR	Syn	.
	1-03661	LAT	DEXTROCARDIA | L-LOOP CORRECTED TRANSPOSITION {SL?} | PULMONARY ATRESIA CONGENITAL | RIGHT AORTIC ARCH WITH NORMAL BRANCHING PATTERN | SLL | VENTRICULAR INVERSION (L-LOOP VENTRICLES) | VENTRICULAR SEPTAL DEFECT, SINGLE	Isolated	3	42675145	C	T	Het	NKTR	T-Mis	.
	1-03662	HLHS	AORTIC STENOSIS | HYPOPLASTIC LEFT HEART SYNDROME | MITRAL STENOSIS	NDD	3	38065846	G	A	Het	PLCD1	T-Mis	.
	1-03665	HLHS	AORTIC ATRESIA | HYPOPLASTIC LEFT HEART SYNDROME | MITRAL ATRESIA	Isolated	4	134071457	G	A	Het	PCDH10	Syn	.
	1-03673	OTH	DILATED RIGHT ATRIUM | EBSTEINS DISEASE | TRICUSPID REGURGITATION	Isolated	19	5110752	G	T	Het	KDM4B	Syn	.
	1-03673	OTH	DILATED RIGHT ATRIUM | EBSTEINS DISEASE | TRICUSPID REGURGITATION	Isolated	5	149360630	CG	C	Het	SLC26A2	LOF	FS Del
	1-03676	LAT	ASPLENIA SYNDROME (RIGHT ISOMERISM) | HETEROTAXY | L-LOOP TRANSPOSITION OF THE GREAT VESSELS | LSVC - NON COMMUNICATING WITH RSVC | RIGHT AORTIC ARCH | UNBALANCED COMPLETE ATRIOVENTRICULAR CANAL, LEFT DOMINANT	EC	12	27069005	C	A	Het	INTS13	T-Mis	.
	1-03679	OTH	EBSTEINS DISEASE | PATENT FORAMEN OVALE | PULMONARY ATRESIA CONGENITAL	Isolated	1	203138461	A	G	Het	MYBPH	D-Mis	.
	1-03679	OTH	EBSTEINS DISEASE | PATENT FORAMEN OVALE | PULMONARY ATRESIA CONGENITAL	Isolated	7	73084416	C	T	Het	VPS37D	T-Mis	.
	1-03683	CTD	DYSPLASTIC PULMONARY VALVE | PULMONARY STENOSIS, VALVAR	Isolated	12	112892440	A	T	Het	PTPN11	T-Mis	.
	1-03683	CTD	DYSPLASTIC PULMONARY VALVE | PULMONARY STENOSIS, VALVAR	Isolated	15	89449103	C	T	Het	MFGE8	Syn	.
	1-03683	CTD	DYSPLASTIC PULMONARY VALVE | PULMONARY STENOSIS, VALVAR	Isolated	3	49053721	C	T	Het	DALRD3	T-Mis	.
	1-03683	CTD	DYSPLASTIC PULMONARY VALVE | PULMONARY STENOSIS, VALVAR	Isolated	4	170498108	C	T	Het	NEK1	T-Mis	.
	1-03683	CTD	DYSPLASTIC PULMONARY VALVE | PULMONARY STENOSIS, VALVAR	Isolated	6	49574898	G	A	Het	RHAG	T-Mis	.
	1-03683	CTD	DYSPLASTIC PULMONARY VALVE | PULMONARY STENOSIS, VALVAR	Isolated	7	48142919	C	A	Het	UPP1	LOF	Stopgain
	1-03685	LAT	ATRIAL SEPTAL DEFECT | HYPOPLASTIC LEFT VENTRICLE (SUBNORMAL CAVITY VOLUME) | L-LOOP TRANSPOSITION WITH INTACT VENTRICULAR SEPTUM | LEFT AORTIC ARCH WITH NORMAL BRANCHING PATTERN | MITRAL ATRESIA | PULMONARY ATRESIA, INTACT VENTRICULAR SEPTUM | PULMONARY STENOSIS, LEFT | RIGHT VENTRICULAR ORIGIN OF SUBAORTIC CONUS	EC	8	86180713	C	T	Het	CA13	LOF	Stopgain
	1-03688	LVO	AORTIC STENOSIS | BICOMMISSURAL (BICUSPID, BILEAFLET, BIFOLIATE) AORTIC VALVE | DILATED ASCENDING AORTA	Isolated	20	34079117	G	A	Het	CEP250	T-Mis	.
	1-03688	LVO	AORTIC STENOSIS | BICOMMISSURAL (BICUSPID, BILEAFLET, BIFOLIATE) AORTIC VALVE | DILATED ASCENDING AORTA	Isolated	22	47061584	C	T	Het	GRAMD4	T-Mis	.
	1-03696	ASD	ATRIAL SEPTAL DEFECT, SECUNDUM	Isolated	1	200376445	A	C	Het	ZNF281	T-Mis	.
	1-03696	ASD	ATRIAL SEPTAL DEFECT, SECUNDUM	Isolated	17	73758928	T	C	Het	GALK1	T-Mis	.
	1-03696	ASD	ATRIAL SEPTAL DEFECT, SECUNDUM	Isolated	20	47887228	C	T	Het	ZNFX1	D-Mis	.
	1-03697	CTD	DILATED LEFT ATRIUM | DOUBLE CHAMBERED RIGHT VENTRICLE | PATENT FORAMEN OVALE | PULMONARY STENOSIS, VALVAR | RIGHT VENTRICULAR OUTFLOW OBSTRUCTION DUE TO ABNORMAL MUSCLE BAND(S) | VENTRICULAR SEPTAL DEFECT, MUSCULAR, TRABECULAR, APICAL	NDD&EC	12	32861086	G	C	Het	DNM1L	LOF	splice
	1-03701	OTH	VENTRICULAR SEPTAL DEFECT, MEMBRANOUS | VENTRICULAR SEPTAL DEFECT, SINGLE | VENTRICULAR SEPTAL DEFECT, SUBPULMONARY OR CONAL	Isolated	18	3164387	G	A	Het	MYOM1	D-Mis	.
	1-03707	LVO	BICOMMISSURAL (BICUSPID, BILEAFLET, BIFOLIATE) AORTIC VALVE | COARCTATION | LSVC TO CORONARY SINUS	Isolated	21	31988781	A	G	Het	KRTAP20-1	T-Mis	.
	1-03713	AVC	COARCTATION SIMPLE (ISOLATED) | UNBALANCED COMPLETE ATRIOVENTRICULAR CANAL, LEFT DOMINANT	Isolated	11	5632333	C	G	Het	TRIM6	T-Mis	.
	1-03742	LAT	ATYPICAL CORONARY ARTERIES IN D-LOOP TGA | LEFT AORTIC ARCH WITH NORMAL BRANCHING PATTERN | SDD | TRANSPOSITION D-LOOP WITH INTACT VENTRICULAR SEPTUM	EC	1	154072575	C	T	Het	NUP210L	T-Mis	.
	1-03742	LAT	ATYPICAL CORONARY ARTERIES IN D-LOOP TGA | LEFT AORTIC ARCH WITH NORMAL BRANCHING PATTERN | SDD | TRANSPOSITION D-LOOP WITH INTACT VENTRICULAR SEPTUM	EC	12	7310183	C	T	Het	CLSTN3	T-Mis	.
	1-03742	LAT	ATYPICAL CORONARY ARTERIES IN D-LOOP TGA | LEFT AORTIC ARCH WITH NORMAL BRANCHING PATTERN | SDD | TRANSPOSITION D-LOOP WITH INTACT VENTRICULAR SEPTUM	EC	9	135779103	G	A	Het	TSC1	D-Mis	.
	1-03753	CTD	LEFT AORTIC ARCH WITH NORMAL BRANCHING PATTERN | VENTRICULAR SEPTAL DEFECT, MEMBRANOUS	EC	10	88259562	TTC	T	Het	WAPL	LOF	FS Del
	1-03753	CTD	LEFT AORTIC ARCH WITH NORMAL BRANCHING PATTERN | VENTRICULAR SEPTAL DEFECT, MEMBRANOUS	EC	19	49646196	C	A	Het	PPFIA3	T-Mis	.
	1-03759	CTD	ATRIAL SEPTAL DEFECT, SECUNDUM | VENTRICULAR SEPTAL DEFECT, MEMBRANOUS	EC	1	151278776	C	A	Het	PI4KB	T-Mis	.
	1-03763	CTD	ATRIAL SEPTAL DEFECT, SECUNDUM | LEFT AORTIC ARCH WITH NORMAL BRANCHING PATTERN	Isolated	21	30415776	GA	G	Het	USP16	LOF	FS Del
	1-03763	CTD	ATRIAL SEPTAL DEFECT, SECUNDUM | LEFT AORTIC ARCH WITH NORMAL BRANCHING PATTERN	Isolated	7	99720144	C	T	Het	CNPY4	T-Mis	.
	1-03763	CTD	ATRIAL SEPTAL DEFECT, SECUNDUM | LEFT AORTIC ARCH WITH NORMAL BRANCHING PATTERN	Isolated	X	52842235	G	A	Het	XAGE5	Syn	.
	1-03766	ASD	ATRIAL SEPTAL DEFECT, SECUNDUM	EC	13	47262104	G	A	Het	LRCH1	T-Mis	.
	1-03766	ASD	ATRIAL SEPTAL DEFECT, SECUNDUM	EC	14	89077250	C	T	Het	ZC3H14	LOF	Stopgain
	1-03766	ASD	ATRIAL SEPTAL DEFECT, SECUNDUM	EC	2	152499136	A	G	Het	NEB	Syn	.
	1-03787	HLHS	AORTIC ATRESIA | HYPOPLASIA ASCENDING AORTA | HYPOPLASTIC LEFT HEART SYNDROME | HYPOPLASTIC LEFT VENTRICLE (SUBNORMAL CAVITY VOLUME) | MITRAL ATRESIA | PATENT FORAMEN OVALE | TUBULAR HYPOPLASIA OF AORTA + COARCTATION	Isolated	16	2812063	C	T	Het	SRRM2	LOF	Stopgain
	1-03793	CTD	ABERRANT LEFT SUBCLAVIAN ARTERY | ABNORMAL BRANCHING RIGHT AORTIC ARCH | RIGHT AORTIC ARCH LEFT LIGAMENT | VASCULAR RING	NDD&EC	14	75928208	A	G	Het	JDP2	T-Mis	.
	1-03793	CTD	ABERRANT LEFT SUBCLAVIAN ARTERY | ABNORMAL BRANCHING RIGHT AORTIC ARCH | RIGHT AORTIC ARCH LEFT LIGAMENT | VASCULAR RING	NDD&EC	5	65084056	A	G	Het	NLN	T-Mis	.
	1-03793	CTD	ABERRANT LEFT SUBCLAVIAN ARTERY | ABNORMAL BRANCHING RIGHT AORTIC ARCH | RIGHT AORTIC ARCH LEFT LIGAMENT | VASCULAR RING	NDD&EC	X	41205860	C	T	Het	DDX3X	D-Mis	.
	1-03806	LAT	ATRIAL SEPTAL DEFECT, SECUNDUM | BICUSPID PULMONARY VALVE | POSTERIOR DEVIATION INFUNDIBULAR SEPTUM | PULMONARY STENOSIS, SUBVALVAR | PULMONARY STENOSIS, VALVAR | TRANSPOSITION D-LOOP WITH VSD AND LV OUTFLOW TRACT OBSTRUCTION | VENTRICULAR SEPTAL DEFECT, MALALIGNMENT	Isolated	1	226374124	C	A	Het	ACBD3	LOF	Stopgain
	1-03806	LAT	ATRIAL SEPTAL DEFECT, SECUNDUM | BICUSPID PULMONARY VALVE | POSTERIOR DEVIATION INFUNDIBULAR SEPTUM | PULMONARY STENOSIS, SUBVALVAR | PULMONARY STENOSIS, VALVAR | TRANSPOSITION D-LOOP WITH VSD AND LV OUTFLOW TRACT OBSTRUCTION | VENTRICULAR SEPTAL DEFECT, MALALIGNMENT	Isolated	10	102766666	G	A	Het	LZTS2	T-Mis	.
	1-03808	HLHS	ATRIAL SEPTAL DEFECT, SECUNDUM | BICOMMISSURAL (BICUSPID, BILEAFLET) AORTIC VALVE, RIGHT-LEFT FUSION | HYPOPLASTIC LEFT VENTRICLE (SUBNORMAL CAVITY VOLUME) | TUBULAR HYPOPLASIA OF AORTA + COARCTATION	Unknown	3	56763315	C	T	Het	ARHGEF3	T-Mis	.
	1-03808	HLHS	ATRIAL SEPTAL DEFECT, SECUNDUM | BICOMMISSURAL (BICUSPID, BILEAFLET) AORTIC VALVE, RIGHT-LEFT FUSION | HYPOPLASTIC LEFT VENTRICLE (SUBNORMAL CAVITY VOLUME) | TUBULAR HYPOPLASIA OF AORTA + COARCTATION	Unknown	5	140559856	T	A	Het	PCDHB8	Syn	.
	1-03809	OTH	AORTIC ARCH HYPOPLASIA | HYPOPLASIA ASCENDING AORTA | SDD | SINGLE VENTRICLE, LEFT; DOUBLE INLET LEFT VENTRICLE | TRANSPOSITION D-LOOP WITH VENTRICULAR SEPTAL DEFECT | VENTRICULAR SEPTAL DEFECT, MALALIGNMENT	Unknown	19	11227597	G	A	Het	LDLR	D-Mis	.
	1-03820	AVC	CLEFT MITRAL VALVE | LSVC TO CORONARY SINUS | OSTIUM PRIMUM ATRIAL SEPTAL DEFECT, BALANCED | VENTRICULAR SEPTAL DEFECT, MULTIPLE | VENTRICULAR SEPTAL DEFECT, MUSCULAR, TRABECULAR, APICAL	NDD&EC	12	130892334	C	T	Het	RIMBP2	Syn	.
	1-03820	AVC	CLEFT MITRAL VALVE | LSVC TO CORONARY SINUS | OSTIUM PRIMUM ATRIAL SEPTAL DEFECT, BALANCED | VENTRICULAR SEPTAL DEFECT, MULTIPLE | VENTRICULAR SEPTAL DEFECT, MUSCULAR, TRABECULAR, APICAL	NDD&EC	19	17298786	C	T	Het	MYO9B	D-Mis	.
	1-03825	TOF	DYSPLASTIC (ABSENT) PULMONARY VALVE SYNDROME (TOF WITH APVS) | HEMITRUNCUS, RT (RIGHT PULMONARY ARTERY FROM AORTA) | RIGHT AORTIC ARCH WITH NORMAL BRANCHING PATTERN | TETRALOGY OF FALLOT	Isolated	5	180046025	CAG	C	Het	FLT4	LOF	FS Del
	1-03826	LAT	ABDOMINAL SITUS SOLITIS | DEXTROCARDIA | EBSTEIN MALFORMATION OF THE LEFT ATRIOVENTRICULAR VALVE | HETEROTAXY | L-LOOP CORRECTED TGA {SL?} WITH VENTRICULAR SEPTAL DEFECT AND PULMONARY STENOSIS | PULMONARY ATRESIA,VALVAR | VENTRICULAR INVERSION (L-LOOP VENTRICLES) | VENTRICULAR SEPTAL DEFECT, MEMBRANOUS	NDD	9	113261506	GA	G	Het	SVEP1	LOF	FS Del
	1-03831	LAT	ATRIAL SEPTAL DEFECT, SECUNDUM | LEFT AORTIC ARCH WITH NORMAL BRANCHING PATTERN | SDD | TRANSPOSITION D-LOOP WITH INTACT VENTRICULAR SEPTUM | USUAL CORONARY ARTERIES IN D-LOOP TGA	Unknown	2	144903208	T	C	Het	GTDC1	D-Mis	.
	1-03837	LVO	BICOMMISSURAL (BICUSPID, BILEAFLET, BIFOLIATE) AORTIC VALVE | PATENT FORAMEN OVALE	Isolated	12	123200781	C	T	Het	HCAR3	Syn	.
	1-03837	LVO	BICOMMISSURAL (BICUSPID, BILEAFLET, BIFOLIATE) AORTIC VALVE | PATENT FORAMEN OVALE	Isolated	22	38352832	T	C	Het	POLR2F	Syn	.
	1-03839	LVO	AORTIC STENOSIS, SUBVALVAR, DISCRETE, MEMBRANEOUS | COARCTATION	EC	1	160465994	G	A	Het	SLAMF6	T-Mis	.
	1-03841	TOF	TETRALOGY OF FALLOT WITH PULMONARY ATRESIA AND MAPCAS	Unknown	1	182458235	A	G	Het	RGSL1	T-Mis	.
	1-03842	CTD	INTERRUPTED AORTIC ARCH TYPE B | TRUNCUS ARTERIOSUS TYPE II (MAIN PULMONARY ARTERY ABSENT)	Isolated	1	190067954	A	G	Het	BRINP3	T-Mis	.
	1-03842	CTD	INTERRUPTED AORTIC ARCH TYPE B | TRUNCUS ARTERIOSUS TYPE II (MAIN PULMONARY ARTERY ABSENT)	Isolated	6	47251953	C	T	Het	TNFRSF21	T-Mis	.
	1-03846	HLHS	AORTIC ARCH HYPOPLASIA | AORTIC STENOSIS - VALVAR | AORTIC STENOSIS, SUBVALVAR, MUSCULAR | ATRIAL SEPTAL DEFECT, SECUNDUM | BICOMMISSURAL (BICUSPID, BILEAFLET, BIFOLIATE) AORTIC VALVE | HYPOPLASTIC LEFT VENTRICLE (SUBNORMAL CAVITY VOLUME) | PARACHUTE MITRAL VALVE	EC	4	123207865	G	A	Het	KIAA1109	Syn	.
	1-03849	ASD	ATRIAL SEPTAL DEFECT, SECUNDUM	EC	1	202287116	G	A	Het	LGR6	LOF	Stopgain
	1-03853	ASD	ATRIAL SEPTAL DEFECT, SECUNDUM	EC	1	19612791	G	A	Het	AKR7A3	T-Mis	.
	1-03853	ASD	ATRIAL SEPTAL DEFECT, SECUNDUM	EC	11	9167314	G	A	Het	DENND5A	T-Mis	.
	1-03853	ASD	ATRIAL SEPTAL DEFECT, SECUNDUM	EC	17	34183804	C	A	Het	HEATR9	Syn	.
	1-03853	ASD	ATRIAL SEPTAL DEFECT, SECUNDUM	EC	3	47470052	G	A	Het	SCAP	T-Mis	.
	1-03855	TOF	TETRALOGY OF FALLOT	Unknown	2	233272433	C	A	Het	ALPG	T-Mis	.
	1-03855	TOF	TETRALOGY OF FALLOT	Unknown	5	82816467	A	G	Het	VCAN	T-Mis	.
	1-03856	LVO	AORTIC STENOSIS, SUBVALVAR, DISCRETE, MEMBRANEOUS | CONGENITAL AORTIC VALVE ABNORMALITY	NDD	1	157062768	A	G	Het	ETV3L	Syn	.
	1-03856	LVO	AORTIC STENOSIS, SUBVALVAR, DISCRETE, MEMBRANEOUS | CONGENITAL AORTIC VALVE ABNORMALITY	NDD	1	23760827	G	A	Het	ASAP3	D-Mis	.
	1-03859	CTD	ATRIAL SEPTAL DEFECT, SECUNDUM | LEFT AORTIC ARCH WITH NORMAL BRANCHING PATTERN | PULMONARY STENOSIS, VALVAR	Isolated	9	140669657	A	G	Het	EHMT1	D-Mis	.
	1-03864	LAT	AORTIC VALVE POSITION RELATIVE TO THE PULMONARY VALVE, ANTERIOR | DORV, VENTRICULAR DEFECT UNCOMMITTED | PULMONARY STENOSIS, SUBVALVAR | PULMONARY STENOSIS, VALVAR	Isolated	4	92520050	C	T	Het	CCSER1	LOF	Stopgain
	1-03864	LAT	AORTIC VALVE POSITION RELATIVE TO THE PULMONARY VALVE, ANTERIOR | DORV, VENTRICULAR DEFECT UNCOMMITTED | PULMONARY STENOSIS, SUBVALVAR | PULMONARY STENOSIS, VALVAR	Isolated	5	72744037	G	T	Het	FOXD1	T-Mis	.
	1-03864	LAT	AORTIC VALVE POSITION RELATIVE TO THE PULMONARY VALVE, ANTERIOR | DORV, VENTRICULAR DEFECT UNCOMMITTED | PULMONARY STENOSIS, SUBVALVAR | PULMONARY STENOSIS, VALVAR	Isolated	8	14022181	C	A	Het	SGCZ	D-Mis	.
	1-03865	TOF	TETRALOGY OF FALLOT	Isolated	11	45265858	C	T	Het	SYT13	Syn	.
	1-03865	TOF	TETRALOGY OF FALLOT	Isolated	19	1056184	G	A	Het	ABCA7	T-Mis	.
	1-03865	TOF	TETRALOGY OF FALLOT	Isolated	19	39034218	T	C	Het	RYR1	D-Mis	.
	1-03867	HLHS	AORTIC ATRESIA | HYPOPLASTIC LEFT HEART SYNDROME | MITRAL ATRESIA	Unknown	7	36194666	C	T	Het	EEPD1	T-Mis	.
	1-03868	TOF	HYPOPLASTIC PULMONARY ANNULUS | HYPOPLASTIC RIGHT PULMONARY ARTERY | PATENT FORAMEN OVALE | PULMONARY STENOSIS, SUBVALVAR | RIGHT AORTIC ARCH WITH NORMAL BRANCHING PATTERN | TETRALOGY OF FALLOT	Unknown	10	24783528	G	A	Het	KIAA1217	Syn	.
	1-03874	OTH	ATRIAL SEPTAL DEFECT, ATYPICAL | PULMONARY STENOSIS, VALVAR | SINUS VENOSUS SEPTAL DEFECT, INFERIOR TYPE	NDD&EC	12	112910793	G	T	Het	PTPN11	D-Mis	.
	1-03878	LVO	AORTIC STENOSIS, SUBVALVAR, DISCRETE, MEMBRANEOUS | BICOMMISSURAL (BICUSPID, BILEAFLET) AORTIC VALVE, RIGHT-LEFT FUSION | COARCTATION	Isolated	19	12858407	G	A	Het	GET3	LOF	splice
	1-03879	LAT	ATYPICAL CLEFT OF MITRAL VALVE | BICUSPID PULMONARY VALVE | LSVC TO CORONARY SINUS | PATENT FORAMEN OVALE | PULMONARY STENOSIS, SUBVALVAR | TRANSPOSITION D-LOOP WITH IVS AND LV OUTFLOW TRACT OBSTRUCTION | VENTRICULAR SEPTAL DEFECT, MULTIPLE	Isolated	2	170912003	C	A	Het	UBR3	T-Mis	.
	1-03879	LAT	ATYPICAL CLEFT OF MITRAL VALVE | BICUSPID PULMONARY VALVE | LSVC TO CORONARY SINUS | PATENT FORAMEN OVALE | PULMONARY STENOSIS, SUBVALVAR | TRANSPOSITION D-LOOP WITH IVS AND LV OUTFLOW TRACT OBSTRUCTION | VENTRICULAR SEPTAL DEFECT, MULTIPLE	Isolated	2	191524171	C	T	Het	NAB1	T-Mis	.
	1-03882	AVC	AORTIC VALVE POSITION RELATIVE TO THE PULMONARY VALVE, RIGHT AND POSTERIOR | ATRIAL SEPTAL DEFECT, SECUNDUM | DOUBLE OUTLET RIGHT VENTRICLE | HYPOPLASTIC LEFT VENTRICLE (SUBNORMAL CAVITY VOLUME) | LSVC TO CORONARY SINUS | UNBALANCED COMPLETE ATRIOVENTRICULAR CANAL, RIGHT DOMINANT	Isolated	1	208061173	G	A	Het	CD34	Syn	.
	1-03882	AVC	AORTIC VALVE POSITION RELATIVE TO THE PULMONARY VALVE, RIGHT AND POSTERIOR | ATRIAL SEPTAL DEFECT, SECUNDUM | DOUBLE OUTLET RIGHT VENTRICLE | HYPOPLASTIC LEFT VENTRICLE (SUBNORMAL CAVITY VOLUME) | LSVC TO CORONARY SINUS | UNBALANCED COMPLETE ATRIOVENTRICULAR CANAL, RIGHT DOMINANT	Isolated	1	24658014	C	T	Het	GRHL3	D-Mis	.
	1-03882	AVC	AORTIC VALVE POSITION RELATIVE TO THE PULMONARY VALVE, RIGHT AND POSTERIOR | ATRIAL SEPTAL DEFECT, SECUNDUM | DOUBLE OUTLET RIGHT VENTRICLE | HYPOPLASTIC LEFT VENTRICLE (SUBNORMAL CAVITY VOLUME) | LSVC TO CORONARY SINUS | UNBALANCED COMPLETE ATRIOVENTRICULAR CANAL, RIGHT DOMINANT	Isolated	11	123988412	A	G	Het	VWA5A	T-Mis	.
	1-03882	AVC	AORTIC VALVE POSITION RELATIVE TO THE PULMONARY VALVE, RIGHT AND POSTERIOR | ATRIAL SEPTAL DEFECT, SECUNDUM | DOUBLE OUTLET RIGHT VENTRICLE | HYPOPLASTIC LEFT VENTRICLE (SUBNORMAL CAVITY VOLUME) | LSVC TO CORONARY SINUS | UNBALANCED COMPLETE ATRIOVENTRICULAR CANAL, RIGHT DOMINANT	Isolated	20	61948007	C	A	Het	COL20A1	T-Mis	.
	1-03887	CTD	VENTRICULAR SEPTAL DEFECT, SUBPULMONARY OR CONAL	Isolated	1	114524203	A	T	Het	OLFML3	D-Mis	.
	1-03887	CTD	VENTRICULAR SEPTAL DEFECT, SUBPULMONARY OR CONAL	Isolated	1	52827288	G	C	Het	CC2D1B	T-Mis	.
	1-03887	CTD	VENTRICULAR SEPTAL DEFECT, SUBPULMONARY OR CONAL	Isolated	7	138936724	G	A	Het	UBN2	T-Mis	.
	1-03894	LAT	ABERRANT LEFT SUBCLAVIAN ARTERY | ABNORMAL BRANCHING RIGHT AORTIC ARCH | AORTIC VALVE POSITION RELATIVE TO THE PULMONARY VALVE, RIGHT | DORV, VENTRICULAR DEFECT UNCOMMITTED | MITRAL STENOSIS, VALVAR | MULTIPLE ATRIAL SEPTAL DEFECTS | RIGHT AORTIC ARCH LEFT LIGAMENT	EC	7	47440492	T	A	Het	TNS3	T-Mis	.
	1-03897	CTD	ATRIAL SEPTAL DEFECT | TRUNCUS ARTERIOSUS TYPE II (MAIN PULMONARY ARTERY ABSENT)	Unknown	2	669841	C	T	Het	TMEM18	Syn	.
	1-03898	LAT	TRANSPOSITION D-LOOP	Unknown	20	62038254	T	C	Het	KCNQ2	T-Mis	.
	1-03898	LAT	TRANSPOSITION D-LOOP	Unknown	7	130301891	C	T	Het	COPG2	Syn	.
	1-03905	LAT	ATRIAL SEPTAL DEFECT, SECUNDUM | L-LOOP CORRECTED TRANSPOSITION {SL?} WITH PULMONARY STENOSIS | L-LOOP TRANSPOSITION WITH INTACT VENTRICULAR SEPTUM | LSVC TO CORONARY SINUS | MESOCARDIA | SLL	Isolated	1	25228981	C	T	Het	RUNX3	T-Mis	.
	1-03905	LAT	ATRIAL SEPTAL DEFECT, SECUNDUM | L-LOOP CORRECTED TRANSPOSITION {SL?} WITH PULMONARY STENOSIS | L-LOOP TRANSPOSITION WITH INTACT VENTRICULAR SEPTUM | LSVC TO CORONARY SINUS | MESOCARDIA | SLL	Isolated	8	41794813	T	C	Het	KAT6A	T-Mis	.
	1-03905	LAT	ATRIAL SEPTAL DEFECT, SECUNDUM | L-LOOP CORRECTED TRANSPOSITION {SL?} WITH PULMONARY STENOSIS | L-LOOP TRANSPOSITION WITH INTACT VENTRICULAR SEPTUM | LSVC TO CORONARY SINUS | MESOCARDIA | SLL	Isolated	X	20069022	G	A	Het	MAP7D2	T-Mis	.
	1-03912	TOF	DISCONTINUITY OF PULMONARY ARTERIES | ENDOCARDIAL CUSHION DEFECT | LSVC TO CORONARY SINUS | TETRALOGY OF FALLOT	NDD&EC	4	7026903	C	T	Het	TBC1D14	T-Mis	.
	1-03912	TOF	DISCONTINUITY OF PULMONARY ARTERIES | ENDOCARDIAL CUSHION DEFECT | LSVC TO CORONARY SINUS | TETRALOGY OF FALLOT	NDD&EC	7	100279788	G	T	Het	GIGYF1	LOF	Stopgain
	1-03912	TOF	DISCONTINUITY OF PULMONARY ARTERIES | ENDOCARDIAL CUSHION DEFECT | LSVC TO CORONARY SINUS | TETRALOGY OF FALLOT	NDD&EC	8	61735186	A	G	Het	CHD7	D-Mis	.
	1-03917	CTD	RIGHT AORTIC ARCH WITH NORMAL BRANCHING PATTERN | TRUNCUS ARTERIOSUS TYPE II (MAIN PULMONARY ARTERY ABSENT)	Unknown	19	1364538	T	C	Het	PWWP3A	D-Mis	.
	1-03921	HLHS	AORTIC STENOSIS | HYPOPLASIA ASCENDING AORTA | HYPOPLASTIC AORTIC ANNULUS | HYPOPLASTIC LEFT HEART SYNDROME | HYPOPLASTIC LEFT VENTRICLE (SUBNORMAL CAVITY VOLUME) | MITRAL STENOSIS | PATENT FORAMEN OVALE | TUBULAR HYPOPLASIA OF AORTA	NDD	15	52689492	C	T	Het	MYO5A	D-Mis	.
	1-03922	LAT	ABNORMAL CORONARY SINUS | ADD | ANOMALOUS HEPATIC VENOUS DRAINAGE OR CONNECTION | ASPLENIA SYNDROME (RIGHT ISOMERISM) | BICUSPID PULMONARY VALVE | COMMON ATRIUM | DORV + AVSD (AV CANAL) | DOUBLE OUTLET RIGHT VENTRICLE | HETEROTAXY | HYPOPLASTIC LEFT VENTRICLE (SUBNORMAL CAVITY VOLUME) | LEFT SUPERIOR VENA CAVA ENTERING LEFT ATRIUM | PULMONARY STENOSIS | RIGHT SUPERIOR VENA CAVA ABSENT | SINGLE VE…	EC	1	27269433	C	T	Het	NUDC	Syn	.
	1-03923	LAT	L-LOOP TRANSPOSITION OF THE GREAT VESSELS | PATENT FORAMEN OVALE | PULMONARY STENOSIS, SUBVALVAR | SINGLE VENTRICLE, LEFT; DOUBLE INLET LEFT VENTRICLE | SLL | TRICUSPID STENOSIS	Isolated	8	12598474	T	A	Het	LONRF1	T-Mis	.
	1-03925	LAT	DEXTROCARDIA | HYPOPLASTIC MAIN PULMONARY ARTERY | L-LOOP CORRECTED TRANSPOSITION {SL?} WITH VENTRICULAR SEPTAL DEFECT | PATENT FORAMEN OVALE | PULMONARY ATRESIA CONGENITAL | SLL | VENTRICULAR SEPTAL DEFECT, SINGLE	NDD	14	94044289	G	A	Het	UNC79	Syn	.
	1-03925	LAT	DEXTROCARDIA | HYPOPLASTIC MAIN PULMONARY ARTERY | L-LOOP CORRECTED TRANSPOSITION {SL?} WITH VENTRICULAR SEPTAL DEFECT | PATENT FORAMEN OVALE | PULMONARY ATRESIA CONGENITAL | SLL | VENTRICULAR SEPTAL DEFECT, SINGLE	NDD	5	140724019	T	C	Het	PCDHGA3	T-Mis	.
	1-03948	HLHS	AORTIC ARCH HYPOPLASIA | ATRIAL SEPTAL DEFECT | DOUBLE OUTLET RIGHT VENTRICLE | HYPOPLASTIC AORTIC ISTHMUS | HYPOPLASTIC LEFT VENTRICLE (SUBNORMAL CAVITY VOLUME) | LSVC - NON COMMUNICATING WITH RSVC | MITRAL ATRESIA	EC	12	49418361	C	T	Het	KMT2D	D-Mis	.
	1-03948	HLHS	AORTIC ARCH HYPOPLASIA | ATRIAL SEPTAL DEFECT | DOUBLE OUTLET RIGHT VENTRICLE | HYPOPLASTIC AORTIC ISTHMUS | HYPOPLASTIC LEFT VENTRICLE (SUBNORMAL CAVITY VOLUME) | LSVC - NON COMMUNICATING WITH RSVC | MITRAL ATRESIA	EC	7	140301774	C	T	Het	DENND2A	T-Mis	.
	1-03949	LAT	TRANSPOSITION D-LOOP | VENTRICULAR SEPTAL DEFECT, MULTIPLE | VENTRICULAR SEPTAL DEFECT, MUSCULAR	Unknown	15	59910970	C	G	Het	GCNT3	T-Mis	.
	1-03949	LAT	TRANSPOSITION D-LOOP | VENTRICULAR SEPTAL DEFECT, MULTIPLE | VENTRICULAR SEPTAL DEFECT, MUSCULAR	Unknown	22	31484014	C	T	Het	SMTN	T-Mis	.
	1-03949	LAT	TRANSPOSITION D-LOOP | VENTRICULAR SEPTAL DEFECT, MULTIPLE | VENTRICULAR SEPTAL DEFECT, MUSCULAR	Unknown	6	90605479	G	A	Het	GJA10	D-Mis	.
	1-03949	LAT	TRANSPOSITION D-LOOP | VENTRICULAR SEPTAL DEFECT, MULTIPLE | VENTRICULAR SEPTAL DEFECT, MUSCULAR	Unknown	7	31614245	C	A	Het	ITPRID1	T-Mis	.
	1-03954	OTH	ABERRANT RIGHT SUBCLAVIAN ARTERY | ABNORMAL BRANCHING LEFT AORTIC ARCH | AORTIC ARCH HYPOPLASIA | AORTIC ATRESIA | AORTIC VALVE POSITION RELATIVE TO THE PULMONARY VALVE, RIGHT AND ANTERIOR | ATRIAL SEPTAL DEFECT, SECUNDUM | SINGLE VENTRICLE, LEFT; DOUBLE INLET LEFT VENTRICLE	NDD&EC	2	54876812	G	A	Het	SPTBN1	T-Mis	.
	1-03954	OTH	ABERRANT RIGHT SUBCLAVIAN ARTERY | ABNORMAL BRANCHING LEFT AORTIC ARCH | AORTIC ARCH HYPOPLASIA | AORTIC ATRESIA | AORTIC VALVE POSITION RELATIVE TO THE PULMONARY VALVE, RIGHT AND ANTERIOR | ATRIAL SEPTAL DEFECT, SECUNDUM | SINGLE VENTRICLE, LEFT; DOUBLE INLET LEFT VENTRICLE	NDD&EC	8	61754404	A	G	Het	CHD7	LOF	Splice
	1-03959	OTH	LEFT AORTIC ARCH WITH NORMAL BRANCHING PATTERN | STRADDLING MITRAL VALVE | TRICUSPID ATRESIA WITH D-LOOP TGA AND NO PULMONARY STENOSIS (TYPE IIC) | TUBULAR HYPOPLASIA OF AORTA + COARCTATION | VENTRICULAR SEPTAL DEFECT, MALALIGNMENT	Unknown	12	67700344	C	T	Het	CAND1	T-Mis	.
	1-03965	TOF	LSVC TO CORONARY SINUS | RIGHT AORTIC ARCH | TETRALOGY OF FALLOT	Unknown	1	119965070	C	T	Het	HSD3B2	T-Mis	.
	1-03965	TOF	LSVC TO CORONARY SINUS | RIGHT AORTIC ARCH | TETRALOGY OF FALLOT	Unknown	2	24952460	C	G	Het	NCOA1	T-Mis	.
	1-03967	LAT	ANOMALOUS HEPATIC VENOUS DRAINAGE OR CONNECTION | AORTIC VALVE POSITION RELATIVE TO THE PULMONARY VALVE, ANTERIOR | ASPLENIA SYNDROME (RIGHT ISOMERISM) | DOUBLE OUTLET RIGHT VENTRICLE | HETEROTAXY | HYPOPLASTIC LEFT VENTRICLE (SUBNORMAL CAVITY VOLUME) | LSVC TO CORONARY SINUS | PULMONARY STENOSIS, SUBVALVAR | PULMONARY STENOSIS, VALVAR | SINGLE VENTRICLE IN HETEROTAXY SYNDROME | SINGLE VENTRICLE …	NDD&EC	8	62212422	G	A	Het	CLVS1	Syn	.
	1-03977	LVO	BICOMMISSURAL (BICUSPID, BILEAFLET, BIFOLIATE) AORTIC VALVE | COARCTATION | HYPOPLASTIC AORTIC ANNULUS | MITRAL STENOSIS ARCADE | SHONES SYNDROME COMBINATION COARC,VSD,ABN MIT + AO VAL | SUPRAVALVAR MITRAL STENOSIS	NDD	14	92909774	C	T	Het	SLC24A4	LOF	Stopgain
	1-03982	LAT	ABDOMINAL HETEROTAXY (SITUS AMBIGUOUS) | ABSENCE OF THE SUPRARENAL INFERIOR VENA CAVA WITH AZYGOUS CONTINUATION | ANOMALOUS HEPATIC VENOUS DRAINAGE OR CONNECTION | DEXTROCARDIA | HETEROTAXY | LSVC - NON COMMUNICATING WITH RSVC | LSVC TO CORONARY SINUS | PATENT DUCTUS ARTERIOSUS | PULMONARY ATRESIA CONGENITAL | RIGHT AORTIC ARCH WITH NORMAL BRANCHING PATTERN | SLI | TETRALOGY OF FALLOT WITH PULMON…	NDD&EC	11	128844608	A	G	Het	ARHGAP32	Syn	.
	1-04000	OTH	PARTIALLY ANOMALOUS PULMONARY VEINS | SINUS VENOSUS SEPTAL DEFECT, SUPERIOR TYPE	Isolated	5	95297291	G	C	Het	ELL2	LOF	Stopgain
	1-04002	LVO	AORTIC ARCH HYPOPLASIA | BICOMMISSURAL (BICUSPID, BILEAFLET, BIFOLIATE) AORTIC VALVE | MITRAL STENOSIS | PARACHUTE MITRAL VALVE | PATENT FORAMEN OVALE | SHONES SYNDROME COMBINATION COARC,VSD,ABN MIT + AO VAL | VENTRICULAR SEPTAL DEFECT, MEMBRANOUS	NDD	3	1269653	C	T	Het	CNTN6	T-Mis	.
	1-04002	LVO	AORTIC ARCH HYPOPLASIA | BICOMMISSURAL (BICUSPID, BILEAFLET, BIFOLIATE) AORTIC VALVE | MITRAL STENOSIS | PARACHUTE MITRAL VALVE | PATENT FORAMEN OVALE | SHONES SYNDROME COMBINATION COARC,VSD,ABN MIT + AO VAL | VENTRICULAR SEPTAL DEFECT, MEMBRANOUS	NDD	9	139408961	C	A	Het	NOTCH1	LOF	Splice
	1-04004	CTD	DILATED AORTIC ROOT | DYSPLASTIC TRICUSPID VALVE | HYPOPLASTIC MAIN PULMONARY ARTERY | HYPOPLASTIC RIGHT VENTRICLE (SUBNORMAL CAVITY VOLUME) | HYPOPLASTIC TRICUSPID VALVE | LEFT AORTIC ARCH WITH NORMAL BRANCHING PATTERN | MAIN PULMONARY ARTERY OCCLUSION | PULMONARY ATRESIA,VALVAR | RIGHT VENTRICULAR ORIGIN OF SUBAORTIC CONUS | VENTRICULAR SEPTAL DEFECT, ECD TYPE | VENTRICULAR SEPTAL DEFECT, MALAL…	Unknown	10	115528647	G	A	Het	PLEKHS1	T-Mis	.
	1-04005	LAT	AORTIC VALVE POSITION RELATIVE TO THE PULMONARY VALVE, RIGHT AND POSTERIOR | DEXTROCARDIA | DOUBLE OUTLET RIGHT VENTRICLE | HYPOPLASTIC LEFT VENTRICLE (SUBNORMAL CAVITY VOLUME) | JUXTAPOSITION OF THE ATRIAL APPENDAGES LEFT | LSVC TO CORONARY SINUS | MITRAL ATRESIA	Isolated	1	41098744	T	C	Het	RIMS3	T-Mis	.
	1-04005	LAT	AORTIC VALVE POSITION RELATIVE TO THE PULMONARY VALVE, RIGHT AND POSTERIOR | DEXTROCARDIA | DOUBLE OUTLET RIGHT VENTRICLE | HYPOPLASTIC LEFT VENTRICLE (SUBNORMAL CAVITY VOLUME) | JUXTAPOSITION OF THE ATRIAL APPENDAGES LEFT | LSVC TO CORONARY SINUS | MITRAL ATRESIA	Isolated	4	47694995	G	C	Het	CORIN	D-Mis	.
	1-04005	LAT	AORTIC VALVE POSITION RELATIVE TO THE PULMONARY VALVE, RIGHT AND POSTERIOR | DEXTROCARDIA | DOUBLE OUTLET RIGHT VENTRICLE | HYPOPLASTIC LEFT VENTRICLE (SUBNORMAL CAVITY VOLUME) | JUXTAPOSITION OF THE ATRIAL APPENDAGES LEFT | LSVC TO CORONARY SINUS | MITRAL ATRESIA	Isolated	7	6026444	T	C	Het	PMS2	T-Mis	.
	1-04005	LAT	AORTIC VALVE POSITION RELATIVE TO THE PULMONARY VALVE, RIGHT AND POSTERIOR | DEXTROCARDIA | DOUBLE OUTLET RIGHT VENTRICLE | HYPOPLASTIC LEFT VENTRICLE (SUBNORMAL CAVITY VOLUME) | JUXTAPOSITION OF THE ATRIAL APPENDAGES LEFT | LSVC TO CORONARY SINUS | MITRAL ATRESIA	Isolated	8	12879434	C	T	Het	TRMT9B	LOF	Stopgain
	1-04010	TOF	ATRIAL SEPTAL DEFECT, SECUNDUM | RIGHT AORTIC ARCH | TETRALOGY OF FALLOT	NDD&EC	5	140812475	C	A	Het	PCDHGA12	Syn	.
	1-04019	OTH	OBSTRUCTED TOTALLY ANOMALOUS PULMONARY VENOUS CONNECTION | TOTALLY ANOMALOUS PULMONARY VENOUS RETURN | TOTALLY ANOMALOUS PULMONARY VENOUS RETURN, INFRADIAPHRAGMATIC	Isolated	5	80476003	A	G	Het	RASGRF2	T-Mis	.
	1-04020	TOF	LEFT AORTIC ARCH WITH NORMAL BRANCHING PATTERN | PULMONARY ATRESIA,VALVAR | TETRALOGY OF FALLOT WITH PULMONARY ATRESIA | VENTRICULAR SEPTAL DEFECT, MALALIGNMENT	Unknown	6	32038031	C	T	Het	TNXB	Syn	.
	1-04039	HLHS	AORTIC ARCH HYPOPLASIA | AORTIC STENOSIS - VALVAR | ATRIAL SEPTAL DEFECT, SECUNDUM | DILATED (ENLARGED) RIGHT VENTRICLE | HYPOPLASTIC LEFT HEART SYNDROME | LEFT AORTIC ARCH WITH NORMAL BRANCHING PATTERN | MITRAL STENOSIS, VALVAR | TUBULAR HYPOPLASIA OF AORTA + COARCTATION	Unknown	5	89921004	A	G	Het	ADGRV1	T-Mis	.
	1-04039	HLHS	AORTIC ARCH HYPOPLASIA | AORTIC STENOSIS - VALVAR | ATRIAL SEPTAL DEFECT, SECUNDUM | DILATED (ENLARGED) RIGHT VENTRICLE | HYPOPLASTIC LEFT HEART SYNDROME | LEFT AORTIC ARCH WITH NORMAL BRANCHING PATTERN | MITRAL STENOSIS, VALVAR | TUBULAR HYPOPLASIA OF AORTA + COARCTATION	Unknown	7	75197530	C	G	Het	HIP1	T-Mis	.
	1-04046	TOF	HYPOPLASTIC MAIN PULMONARY ARTERY | PULMONARY STENOSIS | TETRALOGY OF FALLOT | VENTRICULAR SEPTAL DEFECT, MALALIGNMENT | VENTRICULAR SEPTAL DEFECT, SINGLE	Unknown	17	39659950	G	A	Het	KRT13	D-Mis	.
	1-04046	TOF	HYPOPLASTIC MAIN PULMONARY ARTERY | PULMONARY STENOSIS | TETRALOGY OF FALLOT | VENTRICULAR SEPTAL DEFECT, MALALIGNMENT | VENTRICULAR SEPTAL DEFECT, SINGLE	Unknown	8	67748019	C	G	Het	C8orf44-SGK3;SGK3	T-Mis	.
	1-04050	TOF	DYSPLASTIC (ABSENT) PULMONARY VALVE SYNDROME (TOF WITH APVS) | RIGHT AORTIC ARCH WITH NORMAL BRANCHING PATTERN | TETRALOGY OF FALLOT	NDD	17	25636221	A	G	Het	WSB1	Syn	.
	1-04055	AVC	ATRIAL SEPTAL DEFECT, SECUNDUM | ENDOCARDIAL CUSHION DEFECT | LSVC TO CORONARY SINUS	Isolated	17	12901771	G	A	Het	ELAC2	D-Mis	.
	1-04055	AVC	ATRIAL SEPTAL DEFECT, SECUNDUM | ENDOCARDIAL CUSHION DEFECT | LSVC TO CORONARY SINUS	Isolated	7	121695047	A	G	Het	PTPRZ1	T-Mis	.
	1-04056	HLHS	AORTIC STENOSIS | HYPOPLASTIC LEFT HEART SYNDROME | MITRAL STENOSIS	Unknown	3	25650703	G	A	Het	TOP2B	T-Mis	.
	1-04058	TOF	TETRALOGY OF FALLOT	Isolated	8	126068993	C	T	Het	WASHC5	T-Mis	.
	1-04058	TOF	TETRALOGY OF FALLOT	Isolated	9	96051635	G	T	Het	WNK2	Syn	.
	1-04060	TOF	HYPOPLASTIC MAIN PULMONARY ARTERY | HYPOPLASTIC PULMONARY ANNULUS | PULMONARY STENOSIS, SUBVALVAR | RIGHT AORTIC ARCH WITH NORMAL BRANCHING PATTERN | TETRALOGY OF FALLOT | VENTRICULAR SEPTAL DEFECT, MALALIGNMENT | VENTRICULAR SEPTAL DEFECT, SINGLE	EC	2	86705737	A	G	Het	KDM3A	T-Mis	.
	1-04060	TOF	HYPOPLASTIC MAIN PULMONARY ARTERY | HYPOPLASTIC PULMONARY ANNULUS | PULMONARY STENOSIS, SUBVALVAR | RIGHT AORTIC ARCH WITH NORMAL BRANCHING PATTERN | TETRALOGY OF FALLOT | VENTRICULAR SEPTAL DEFECT, MALALIGNMENT | VENTRICULAR SEPTAL DEFECT, SINGLE	EC	4	126372204	G	C	Het	FAT4	T-Mis	.
	1-04061	AVC	BALANCED COMPLETE ATRIOVENTRICULAR CANAL	Isolated	17	66253091	T	G	Het	AMZ2	T-Mis	.
	1-04062	LAT	ASPLENIA SYNDROME (RIGHT ISOMERISM) | DISCONTINUITY OF PULMONARY ARTERIES | DOUBLE OUTLET RIGHT VENTRICLE | HETEROTAXY | LSVC TO CORONARY SINUS | OBSTRUCTED TOTALLY ANOMALOUS PULMONARY VENOUS CONNECTION | PULMONARY ATRESIA,VALVAR | RIGHT AORTIC ARCH WITH NORMAL BRANCHING PATTERN | SINGLE VENTRICLE IN HETEROTAXY SYNDROME | SINGLE VENTRICLE WITH UNBALANCED ATRIOVENTRICULAR CANAL DEFECT | TOTALLY AN…	Unknown	7	99022658	G	A	Het	ATP5MF-PTCD1;PTCD1	Syn	.
	1-04062	LAT	ASPLENIA SYNDROME (RIGHT ISOMERISM) | DISCONTINUITY OF PULMONARY ARTERIES | DOUBLE OUTLET RIGHT VENTRICLE | HETEROTAXY | LSVC TO CORONARY SINUS | OBSTRUCTED TOTALLY ANOMALOUS PULMONARY VENOUS CONNECTION | PULMONARY ATRESIA,VALVAR | RIGHT AORTIC ARCH WITH NORMAL BRANCHING PATTERN | SINGLE VENTRICLE IN HETEROTAXY SYNDROME | SINGLE VENTRICLE WITH UNBALANCED ATRIOVENTRICULAR CANAL DEFECT | TOTALLY AN…	Unknown	9	136404993	C	T	Het	ADAMTSL2	T-Mis	.
	1-04062	LAT	ASPLENIA SYNDROME (RIGHT ISOMERISM) | DISCONTINUITY OF PULMONARY ARTERIES | DOUBLE OUTLET RIGHT VENTRICLE | HETEROTAXY | LSVC TO CORONARY SINUS | OBSTRUCTED TOTALLY ANOMALOUS PULMONARY VENOUS CONNECTION | PULMONARY ATRESIA,VALVAR | RIGHT AORTIC ARCH WITH NORMAL BRANCHING PATTERN | SINGLE VENTRICLE IN HETEROTAXY SYNDROME | SINGLE VENTRICLE WITH UNBALANCED ATRIOVENTRICULAR CANAL DEFECT | TOTALLY AN…	Unknown	9	136439961	G	A	Het	ADAMTSL2	T-Mis	.
	1-04068	LAT	RIGHT AORTIC ARCH WITH NORMAL BRANCHING PATTERN | TRANSPOSITION D-LOOP | TRANSPOSITION D-LOOP WITH VENTRICULAR SEPTAL DEFECT	Unknown	17	65888056	T	C	Het	BPTF	T-Mis	.
	1-04068	LAT	RIGHT AORTIC ARCH WITH NORMAL BRANCHING PATTERN | TRANSPOSITION D-LOOP | TRANSPOSITION D-LOOP WITH VENTRICULAR SEPTAL DEFECT	Unknown	19	35524912	C	T	Het	SCN1B	Syn	.
	1-04074	LAT	TRANSPOSITION D-LOOP WITH VENTRICULAR SEPTAL DEFECT	Unknown	19	4704266	C	T	Het	DPP9	Syn	.
	1-04076	TOF	ATRIAL SEPTAL DEFECT, SECUNDUM | PATENT FORAMEN OVALE | RIGHT AORTIC ARCH WITH NORMAL BRANCHING PATTERN | TETRALOGY OF FALLOT WITH PULMONARY ATRESIA | VENTRICULAR SEPTAL DEFECT, MALALIGNMENT | VENTRICULAR SEPTAL DEFECT, SINGLE	EC	15	100672305	T	C	Het	ADAMTS17	T-Mis	.
	1-04084	TOF	LSVC TO CORONARY SINUS | RIGHT AORTIC ARCH WITH NORMAL BRANCHING PATTERN | TETRALOGY OF FALLOT	EC	2	20405116	C	T	Het	SDC1	D-Mis	.
	1-04084	TOF	LSVC TO CORONARY SINUS | RIGHT AORTIC ARCH WITH NORMAL BRANCHING PATTERN | TETRALOGY OF FALLOT	EC	3	51375789	G	C	Het	DOCK3	LOF	splice
	1-04087	LAT	ABDOMINAL HETEROTAXY (SITUS AMBIGUOUS) | ABSENCE OF THE SUPRARENAL INFERIOR VENA CAVA WITH AZYGOUS CONTINUATION | AORTIC STENOSIS - VALVAR | AORTIC STENOSIS, SUBVALVAR, DISCRETE, MEMBRANEOUS | CLEFT MITRAL VALVE | HETEROTAXY | LEFT AORTIC ARCH WITH NORMAL BRANCHING PATTERN | LEFT SUPERIOR VENA CAVA ENTERING LEFT ATRIUM | MITRAL STENOSIS, PARACHUTE MITRAL VALVE | OSTIUM PRIMUM ATRIAL SEPTAL DEFECT…	Isolated	9	71827488	T	C	Het	TJP2	T-Mis	.
	1-04089	HLHS	AORTIC STENOSIS | HYPOPLASTIC LEFT HEART SYNDROME | MITRAL STENOSIS	EC	6	13588565	A	G	Het	SIRT5	T-Mis	.
	1-04093	LAT	AORTIC VALVE POSITION RELATIVE TO THE PULMONARY VALVE, LEFT AND ANTERIOR | ATRIAL INVERSION (SITUS INVERSUS OF THE ATRIA) | ATRIAL SEPTAL DEFECT, SECUNDUM | DEXTROCARDIA | DOUBLE OUTLET RIGHT VENTRICLE | HETEROTAXY | HYPOPLASTIC LEFT VENTRICLE (SUBNORMAL CAVITY VOLUME) | LEFT SUPERIOR VENA CAVA ENTERING LEFT ATRIUM | PULMONARY ATRESIA,VALVAR | SINGLE VENTRICLE + TOTALLY ANOMALOUS PULMONARY VENOUS…	EC	12	441055	C	T	Het	KDM5A	D-Mis	.
	1-04095	TOF	TETRALOGY OF FALLOT	Unknown	11	10555631	C	T	Het	RNF141	Syn	.
	1-04096	LAT	HYPOPLASTIC RIGHT VENTRICLE (SUBNORMAL CAVITY VOLUME) | L-LOOP TRANSPOSITION OF THE GREAT VESSELS | PULMONARY ATRESIA CONGENITAL | SINGLE VENTRICLE, LEFT; DOUBLE INLET LEFT VENTRICLE | CHROMOSOME ABNORMALITY, 22q11 DELETION	Unknown	12	57590007	C	T	Het	LRP1	D-Mis	.
	1-04097	OTH	ATRIAL SEPTAL DEFECT, SECUNDUM | TRICUSPID ATRESIA + NO PULMONARY STENOSIS AND LARGE VSD (IC) | VENTRICULAR SEPTAL DEFECT, MULTIPLE	EC	19	38704386	C	T	Het	DPF1	Syn	.
	1-04097	OTH	ATRIAL SEPTAL DEFECT, SECUNDUM | TRICUSPID ATRESIA + NO PULMONARY STENOSIS AND LARGE VSD (IC) | VENTRICULAR SEPTAL DEFECT, MULTIPLE	EC	9	3937120	C	T	Het	GLIS3	T-Mis	.
	1-04098	LAT	ABDOMINAL HETEROTAXY (SITUS AMBIGUOUS) | ABSENCE OF THE SUPRARENAL INFERIOR VENA CAVA WITH AZYGOUS CONTINUATION | BALANCED COMPLETE ATRIOVENTRICULAR CANAL | DORV + AVSD (AV CANAL) | HETEROTAXY | INTESTINAL MALROTATION | LEFT AORTIC ARCH WITH NORMAL BRANCHING PATTERN | LEFT BRONCHIAL ISOMERISM | LEFT SUPERIOR VENA CAVA ENTERING LEFT ATRIUM | POLYSPLENIA SYNDROME (LEFT ISOMERISM) | RIGHT SUPERIOR V…	NDD	12	50393410	C	T	Het	RACGAP1	T-Mis	.
	1-04099	CTD	AORTIC STENOSIS AND REGURGITATION | UNICOMMISSURAL (UNICUSPID, UNILEAFLET, UNIFOLIATE) AORTIC VALVE | VENTRICULAR SEPTAL DEFECT, MEMBRANOUS	Isolated	17	4796345	C	T	Het	MINK1	D-Mis	.
	1-04102	OTH	ATRIAL SEPTAL DEFECT | EBSTEINS DISEASE	Unknown	12	21919037	C	T	Het	KCNJ8	D-Mis	.
	1-04107	TOF	TETRALOGY OF FALLOT	EC	12	122676082	G	A	Het	LRRC43	T-Mis	.
	1-04107	TOF	TETRALOGY OF FALLOT	EC	16	89655139	C	T	Het	CPNE7	Syn	.
	1-04112	TOF	DILATED AORTIC ROOT | HYPOPLASTIC LEFT PULMONARY ARTERY | HYPOPLASTIC MAIN PULMONARY ARTERY | RIGHT AORTIC ARCH WITH NORMAL BRANCHING PATTERN | TETRALOGY OF FALLOT WITH PULMONARY ATRESIA	EC	6	27879212	C	G	Het	OR2B2	T-Mis	.
	1-04113	LAT	ATRIAL SEPTAL DEFECT, SECUNDUM | SDD | TRANSPOSITION D-LOOP	EC	1	168698286	G	A	Het	DPT	T-Mis	.
	1-04113	LAT	ATRIAL SEPTAL DEFECT, SECUNDUM | SDD | TRANSPOSITION D-LOOP	EC	12	46599925	C	T	Het	SLC38A1	T-Mis	.
	1-04113	LAT	ATRIAL SEPTAL DEFECT, SECUNDUM | SDD | TRANSPOSITION D-LOOP	EC	6	7189416	G	A	Het	RREB1	T-Mis	.
	1-04113	LAT	ATRIAL SEPTAL DEFECT, SECUNDUM | SDD | TRANSPOSITION D-LOOP	EC	8	22880243	A	G	Het	TNFRSF10B	Syn	.
	1-04117	LAT	ATRIAL SEPTAL DEFECT, SECUNDUM | BICOMMISSURAL (BICUSPID, BILEAFLET, BIFOLIATE) AORTIC VALVE | CIRCUMFLEX FROM RIGHT IN D-LOOP TGA | LEFT AORTIC ARCH WITH NORMAL BRANCHING PATTERN | SDD | TRANSPOSITION D-LOOP WITH VENTRICULAR SEPTAL DEFECT | VENTRICULAR SEPTAL DEFECT, MUSCULAR, TRABECULAR, ANTERIOR	NDD	11	62287479	G	A	Het	AHNAK	Syn	.
	1-04121	OTH	PARTIALLY ANOMALOUS PULMONARY VEINS | SINUS VENOSUS SEPTAL DEFECT, SUPERIOR TYPE	Isolated	1	205033565	G	C	Het	CNTN2	D-Mis	.
	1-04121	OTH	PARTIALLY ANOMALOUS PULMONARY VEINS | SINUS VENOSUS SEPTAL DEFECT, SUPERIOR TYPE	Isolated	11	76727732	A	C	Het	ACER3	T-Mis	.
	1-04130	LVO	ATRIAL SEPTAL DEFECT, SECUNDUM | TUBULAR HYPOPLASIA OF AORTA + COARCTATION | VENTRICULAR SEPTAL DEFECT, ECD TYPE	Isolated	2	219269139	A	AG	Het	CTDSP1	LOF	FS Ins
	1-04131	CTD	MULTIPLE ATRIAL SEPTAL DEFECTS | PULMONARY STENOSIS, VALVAR	Isolated	11	63069832	A	G	Het	SLC22A10	T-Mis	.
	1-04132	TOF	DYSPLASTIC PULMONARY VALVE | HYPOPLASTIC LEFT PULMONARY ARTERY | PULMONARY STENOSIS, VALVAR | RIGHT AORTIC ARCH WITH NORMAL BRANCHING PATTERN | TETRALOGY OF FALLOT | VENTRICULAR SEPTAL DEFECT, MALALIGNMENT	Unknown	5	172517739	G	A	Het	CREBRF	T-Mis	.
	1-04134	TOF	PULMONARY STENOSIS, SUBVALVAR | PULMONARY STENOSIS, VALVAR | TETRALOGY OF FALLOT | VENTRICULAR SEPTAL DEFECT, MALALIGNMENT | VENTRICULAR SEPTAL DEFECT, SINGLE	Isolated	1	206141465	AG	A	Het	FAM72A;FAM72C	LOF	FS Del
	1-04134	TOF	PULMONARY STENOSIS, SUBVALVAR | PULMONARY STENOSIS, VALVAR | TETRALOGY OF FALLOT | VENTRICULAR SEPTAL DEFECT, MALALIGNMENT | VENTRICULAR SEPTAL DEFECT, SINGLE	Isolated	18	32409035	G	C	Het	DTNA	LOF	StopLoss
	1-04134	TOF	PULMONARY STENOSIS, SUBVALVAR | PULMONARY STENOSIS, VALVAR | TETRALOGY OF FALLOT | VENTRICULAR SEPTAL DEFECT, MALALIGNMENT | VENTRICULAR SEPTAL DEFECT, SINGLE	Isolated	3	148765822	C	T	Het	HLTF	D-Mis	.
	1-04135	TOF	EBSTEIN MALFORMATION OF THE RIGHT ATRIOVENTRICULAR VALVE | HYPOPLASTIC RIGHT VENTRICLE (SUBNORMAL CAVITY VOLUME) | PULMONARY STENOSIS, SUBVALVAR | PULMONARY STENOSIS, VALVAR | TETRALOGY OF FALLOT | VENTRICULAR SEPTAL DEFECT	NDD&EC	15	37388493	CT	C	Het	MEIS2	LOF	FS Del
	1-04137	CTD	LSVC TO CORONARY SINUS | TRUNCUS ARTERIOSUS TYPE I (MAIN PULMONARY ARTERY PRESENT)	Isolated	6	32007200	T	G	Het	CYP21A2	D-Mis	.
	1-04140	CTD	ABERRANT ORIGIN OF THE INNOMINATE ARTERY | ABNORMAL BRANCHING RIGHT AORTIC ARCH | RIGHT AORTIC ARCH LEFT LIGAMENT | VASCULAR RING | VENTRICULAR SEPTAL DEFECT, MEMBRANOUS	EC	3	57431059	T	C	Het	DNAH12	T-Mis	.
	1-04141	AVC	BICOMMISSURAL (BICUSPID, BILEAFLET, BIFOLIATE) AORTIC VALVE | CLEFT MITRAL VALVE | COARCTATION | HYPOPLASTIC AORTIC ANNULUS | OSTIUM PRIMUM ATRIAL SEPTAL DEFECT | OSTIUM PRIMUM ATRIAL SEPTAL DEFECT, UNBALANCED | VENTRICULAR SEPTAL DEFECT, MUSCULAR	Isolated	17	72436529	C	T	Het	GPRC5C	D-Mis	.
	1-04145	LVO	ABERRANT RIGHT SUBCLAVIAN ARTERY | AORTIC STENOSIS - SUBVALVAR | ATRIAL SEPTAL DEFECT, SECUNDUM | INTERRUPTED AORTIC ARCH TYPE B | TRICOMMISSURAL (TRICUSPID, TRILEAFLET, TRIFOLIATE) AORTIC VALVE | VENTRICULAR SEPTAL DEFECT WITH INTERRUPTED AORTIC ARCH | VENTRICULAR SEPTAL DEFECT, MALALIGNMENT	NDD&EC	4	47898642	T	C	Het	NFXL1	Syn	.
	1-04153	OTH	ANEURYSM OF SEPTUM PRIMUM | CONGENITAL CORONARY ANOMALY | CRISS-CROSS AV VALVES | HYPOPLASTIC RIGHT VENTRICLE (SUBNORMAL CAVITY VOLUME) | HYPOPLASTIC TRICUSPID VALVE | LEFT AORTIC ARCH WITH NORMAL BRANCHING PATTERN | PULMONARY ATRESIA,VALVAR | RIGHT VENTRICULAR ORIGIN OF SUBAORTIC CONUS | SDL | SUPERIOR-INFERIOR VENTRICLES UP-DOWN STAIRS VENTRICLES | VENTRICULAR SEPTAL DEFECT, ECD TYPE	Unknown	10	103898710	C	T	Het	PPRC1	Syn	.
	1-04157	HLHS	AORTIC STENOSIS - VALVAR | HYPOPLASTIC LEFT HEART SYNDROME | HYPOPLASTIC LEFT VENTRICLE (SUBNORMAL CAVITY VOLUME) | LEFT AORTIC ARCH WITH NORMAL BRANCHING PATTERN | MITRAL STENOSIS, VALVAR	Isolated	5	169535215	C	T	Het	FOXI1	T-Mis	.
	1-04159	LVO	AORTIC STENOSIS - VALVAR | PATENT FORAMEN OVALE | UNICOMMISSURAL (UNICUSPID, UNILEAFLET, UNIFOLIATE) AORTIC VALVE	Isolated	15	22925886	C	T	Het	CYFIP1	T-Mis	.
	1-04159	LVO	AORTIC STENOSIS - VALVAR | PATENT FORAMEN OVALE | UNICOMMISSURAL (UNICUSPID, UNILEAFLET, UNIFOLIATE) AORTIC VALVE	Isolated	6	160543034	C	T	Het	SLC22A1	T-Mis	.
	1-04161	AVC	COARCTATION | DYSPLASTIC AORTIC VALVE CUSP(S) | UNBALANCED COMPLETE ATRIOVENTRICULAR CANAL, RIGHT DOMINANT	NDD&EC	10	38121968	G	C	Het	ZNF248	T-Mis	.
	1-04161	AVC	COARCTATION | DYSPLASTIC AORTIC VALVE CUSP(S) | UNBALANCED COMPLETE ATRIOVENTRICULAR CANAL, RIGHT DOMINANT	NDD&EC	4	169194523	A	G	Het	DDX60	Syn	.
	1-04162	TOF	LEFT AORTIC ARCH WITH NORMAL BRANCHING PATTERN | TETRALOGY OF FALLOT	Isolated	12	48192584	G	A	Het	HDAC7	T-Mis	.
	1-04162	TOF	LEFT AORTIC ARCH WITH NORMAL BRANCHING PATTERN | TETRALOGY OF FALLOT	Isolated	18	21511154	C	T	Het	LAMA3	Syn	.
	1-04162	TOF	LEFT AORTIC ARCH WITH NORMAL BRANCHING PATTERN | TETRALOGY OF FALLOT	Isolated	3	121207489	A	T	Het	POLQ	LOF	Stopgain
	1-04165	LVO	AORTIC STENOSIS, SUBVALVAR, DISCRETE, MEMBRANEOUS | MITRAL STENOSIS ARCADE	EC	15	48755320	G	T	Het	FBN1	D-Mis	.
	1-04165	LVO	AORTIC STENOSIS, SUBVALVAR, DISCRETE, MEMBRANEOUS | MITRAL STENOSIS ARCADE	EC	4	31144197	C	T	Het	PCDH7	T-Mis	.
	1-04168	ASD	ATRIAL SEPTAL DEFECT, SECUNDUM | LEFT AORTIC ARCH WITH NORMAL BRANCHING PATTERN | MULTIPLE ATRIAL SEPTAL DEFECTS	Isolated	19	6008181	A	C	Het	RFX2	D-Mis	.
	1-04173	AVC	COMMON ATRIUM | COMPLETE COMMON AV CANAL | DOUBLE OUTLET RIGHT VENTRICLE | PULMONARY STENOSIS | RIGHT AORTIC ARCH | TRANSPOSITION D-LOOP	Unknown	1	38095243	G	A	Het	RSPO1	D-Mis	.
	1-04180	ASD	ATRIAL SEPTAL DEFECT, SECUNDUM | DILATED RIGHT ATRIUM | MULTIPLE ATRIAL SEPTAL DEFECTS | SINUS VENOSUS SEPTAL DEFECT, INFERIOR TYPE	Isolated	2	234363466	G	A	Het	DGKD	Syn	.
	1-04186	OTH	TOTALLY ANOMALOUS PULMONARY VENOUS RETURN, SUPRACARDIAC | UNOBSTRUCTED TOTALLY ANOMALOUS PULMONARY VENOUS CONNECTION	Unknown	4	20852277	A	G	Het	KCNIP4	Syn	.
	1-04188	AVC	CLEFT MITRAL VALVE WITH REGURGITATION | LV OUTFLOW TRACT OBSTRUCTION, ABNORMAL AV VALVE ATTACHMENT | OSTIUM PRIMUM ATRIAL SEPTAL DEFECT, BALANCED | PULMONARY STENOSIS, VALVAR	Isolated	12	121003258	G	A	Het	RNF10	T-Mis	.
	1-04188	AVC	CLEFT MITRAL VALVE WITH REGURGITATION | LV OUTFLOW TRACT OBSTRUCTION, ABNORMAL AV VALVE ATTACHMENT | OSTIUM PRIMUM ATRIAL SEPTAL DEFECT, BALANCED | PULMONARY STENOSIS, VALVAR	Isolated	15	41796559	C	T	Het	LTK	T-Mis	.
	1-04188	AVC	CLEFT MITRAL VALVE WITH REGURGITATION | LV OUTFLOW TRACT OBSTRUCTION, ABNORMAL AV VALVE ATTACHMENT | OSTIUM PRIMUM ATRIAL SEPTAL DEFECT, BALANCED | PULMONARY STENOSIS, VALVAR	Isolated	8	107758069	C	G	Het	OXR1	LOF	Stopgain
	1-04190	LVO	AORTIC STENOSIS - SUBVALVAR | HYPOPLASIA ASCENDING AORTA | HYPOPLASTIC AORTIC ANNULUS | HYPOPLASTIC RIGHT VENTRICLE (SUBNORMAL CAVITY VOLUME) | INTERRUPTED AORTIC ARCH TYPE B | SINGLE VENTRICLE, LEFT; DOUBLE INLET LEFT VENTRICLE	Unknown	11	62384647	G	A	Het	B3GAT3	T-Mis	.
	1-04192	LAT	ATRIAL SEPTAL DEFECT, SECUNDUM | DEXTROCARDIA | LEFT AORTIC ARCH WITH NORMAL BRANCHING PATTERN | LSVC TO CORONARY SINUS | MAJOR AORTOPULMONARY COLLATERAL ARTERY | PARTIALLY ANOMALOUS PULMONARY VEINS | RIGHT SUPERIOR VENA CAVA TO RIGHT ATRIUM | SCIMITAR SYNDROME | VENTRICULAR SEPTAL DEFECT, MEMBRANOUS	Unknown	16	74695051	T	C	Het	RFWD3	Syn	.
	1-04192	LAT	ATRIAL SEPTAL DEFECT, SECUNDUM | DEXTROCARDIA | LEFT AORTIC ARCH WITH NORMAL BRANCHING PATTERN | LSVC TO CORONARY SINUS | MAJOR AORTOPULMONARY COLLATERAL ARTERY | PARTIALLY ANOMALOUS PULMONARY VEINS | RIGHT SUPERIOR VENA CAVA TO RIGHT ATRIUM | SCIMITAR SYNDROME | VENTRICULAR SEPTAL DEFECT, MEMBRANOUS	Unknown	17	79985563	C	T	Het	LRRC45	T-Mis	.
	1-04192	LAT	ATRIAL SEPTAL DEFECT, SECUNDUM | DEXTROCARDIA | LEFT AORTIC ARCH WITH NORMAL BRANCHING PATTERN | LSVC TO CORONARY SINUS | MAJOR AORTOPULMONARY COLLATERAL ARTERY | PARTIALLY ANOMALOUS PULMONARY VEINS | RIGHT SUPERIOR VENA CAVA TO RIGHT ATRIUM | SCIMITAR SYNDROME | VENTRICULAR SEPTAL DEFECT, MEMBRANOUS	Unknown	7	143098544	G	T	Het	EPHA1	T-Mis	.
	1-04194	OTH	TRICUSPID ATRESIA | VENTRICULAR SEPTAL DEFECT, MULTIPLE | VENTRICULAR SEPTAL DEFECT, MUSCULAR	Isolated	15	65891219	G	C	Het	INTS14	T-Mis	.
	1-04194	OTH	TRICUSPID ATRESIA | VENTRICULAR SEPTAL DEFECT, MULTIPLE | VENTRICULAR SEPTAL DEFECT, MUSCULAR	Isolated	15	86262438	C	G	Het	AKAP13	T-Mis	.
	1-04198	CTD	PULMONARY STENOSIS, VALVAR	Unknown	12	94649022	G	GTT	Het	PLXNC1	LOF	FS Ins
	1-04203	LAT	RIGHT AORTIC ARCH WITH NORMAL BRANCHING PATTERN | STRADDLING MITRAL VALVE | TRANSPOSITION D-LOOP WITH VSD AND LV OUTFLOW TRACT OBSTRUCTION	Isolated	20	44517526	A	G	Het	NEURL2	T-Mis	.
	1-04208	OTH	EBSTEINS DISEASE | HYPOPLASTIC PULMONARY ANNULUS | LEFT AORTIC ARCH WITH NORMAL BRANCHING PATTERN | MULTIPLE AORTOPULMONARY COLLATERAL ARTERIES | RIGHT VENTRICULAR STRUCTURAL ABNORMALITY | WOLFF-PARKINSON-WHITE SYNDROME	NDD&EC	22	39411716	G	A	Het	APOBEC3C	T-Mis	.
	1-04208	OTH	EBSTEINS DISEASE | HYPOPLASTIC PULMONARY ANNULUS | LEFT AORTIC ARCH WITH NORMAL BRANCHING PATTERN | MULTIPLE AORTOPULMONARY COLLATERAL ARTERIES | RIGHT VENTRICULAR STRUCTURAL ABNORMALITY | WOLFF-PARKINSON-WHITE SYNDROME	NDD&EC	4	156631921	G	A	Het	GUCY1A1	T-Mis	.
	1-04208	OTH	EBSTEINS DISEASE | HYPOPLASTIC PULMONARY ANNULUS | LEFT AORTIC ARCH WITH NORMAL BRANCHING PATTERN | MULTIPLE AORTOPULMONARY COLLATERAL ARTERIES | RIGHT VENTRICULAR STRUCTURAL ABNORMALITY | WOLFF-PARKINSON-WHITE SYNDROME	NDD&EC	X	115304125	G	A	Het	AGTR2	T-Mis	.
	1-04210	CTD	RIGHT AORTIC ARCH WITH NORMAL BRANCHING PATTERN | TRUNCUS ARTERIOSUS TYPE II (MAIN PULMONARY ARTERY ABSENT)	NDD&EC	11	67163237	C	T	Het	RAD9A	T-Mis	.
	1-04210	CTD	RIGHT AORTIC ARCH WITH NORMAL BRANCHING PATTERN | TRUNCUS ARTERIOSUS TYPE II (MAIN PULMONARY ARTERY ABSENT)	NDD&EC	5	145631358	G	A	Het	RBM27	T-Mis	.
	1-04210	CTD	RIGHT AORTIC ARCH WITH NORMAL BRANCHING PATTERN | TRUNCUS ARTERIOSUS TYPE II (MAIN PULMONARY ARTERY ABSENT)	NDD&EC	5	168151437	G	A	Het	SLIT3	LOF	Stopgain
	1-04215	ASD	ATRIAL SEPTAL DEFECT, SECUNDUM | LEFT AORTIC ARCH WITH NORMAL BRANCHING PATTERN	NDD&EC	19	9578006	T	C	Het	ZNF560	Syn	.
	1-04215	ASD	ATRIAL SEPTAL DEFECT, SECUNDUM | LEFT AORTIC ARCH WITH NORMAL BRANCHING PATTERN	NDD&EC	2	27455452	C	G	Het	CAD	D-Mis	.
	1-04215	ASD	ATRIAL SEPTAL DEFECT, SECUNDUM | LEFT AORTIC ARCH WITH NORMAL BRANCHING PATTERN	NDD&EC	8	41791712	CT	C	Het	KAT6A	LOF	FS Del
	1-04217	CTD	LEFT AORTIC ARCH WITH NORMAL BRANCHING PATTERN | VENTRICULAR SEPTAL DEFECT, MEMBRANOUS | VENTRICULAR SEPTAL DEFECT, MULTIPLE	EC	16	88793201	G	C	Het	PIEZO1	T-Mis	.
	1-04218	LAT	ASPLENIA SYNDROME (RIGHT ISOMERISM) | ATRIAL INVERSION (SITUS INVERSUS OF THE ATRIA) | DEXTROCARDIA | IDD | PULMONARY ATRESIA CONGENITAL | SINGLE VENTRICLE IN HETEROTAXY SYNDROME | SINGLE VENTRICLE WITH UNBALANCED ATRIOVENTRICULAR CANAL DEFECT | TRANSPOSITION D-LOOP	Isolated	19	889693	A	G	Het	MED16	T-Mis	.
	1-04218	LAT	ASPLENIA SYNDROME (RIGHT ISOMERISM) | ATRIAL INVERSION (SITUS INVERSUS OF THE ATRIA) | DEXTROCARDIA | IDD | PULMONARY ATRESIA CONGENITAL | SINGLE VENTRICLE IN HETEROTAXY SYNDROME | SINGLE VENTRICLE WITH UNBALANCED ATRIOVENTRICULAR CANAL DEFECT | TRANSPOSITION D-LOOP	Isolated	22	40081777	C	T	Het	CACNA1I	Syn	.
	1-04226	ASD	ATRIAL SEPTAL DEFECT, SECUNDUM | LEFT VENTRICULAR OUTFLOW TRACT OBSTRUCTION | LV OUTFLOW TRACT OBSTRUCTION, SEPTAL HYPERTOPHY | RIGHT VENTRICULAR OUTFLOW OBSTRUCTION DUE TO SEPTAL HYPERTROPHY	NDD&EC	3	12645699	G	A	Het	RAF1	D-Mis	.
	1-04229	LAT	EBSTEIN MALFORMATION OF THE LEFT ATRIOVENTRICULAR VALVE | L-LOOP CORRECTED TRANSPOSITION {SL?} WITH VENTRICULAR SEPTAL DEFECT | L-LOOP TRANSPOSITION OF THE GREAT ARTERIES WITH VENTRICULAR SEPTAL DEFECT | TRICUSPID REGURGITATION	Isolated	18	56202380	C	T	Het	ALPK2	T-Mis	.
	1-04229	LAT	EBSTEIN MALFORMATION OF THE LEFT ATRIOVENTRICULAR VALVE | L-LOOP CORRECTED TRANSPOSITION {SL?} WITH VENTRICULAR SEPTAL DEFECT | L-LOOP TRANSPOSITION OF THE GREAT ARTERIES WITH VENTRICULAR SEPTAL DEFECT | TRICUSPID REGURGITATION	Isolated	2	100007078	T	TA	Het	EIF5B	LOF	FS Ins
	1-04229	LAT	EBSTEIN MALFORMATION OF THE LEFT ATRIOVENTRICULAR VALVE | L-LOOP CORRECTED TRANSPOSITION {SL?} WITH VENTRICULAR SEPTAL DEFECT | L-LOOP TRANSPOSITION OF THE GREAT ARTERIES WITH VENTRICULAR SEPTAL DEFECT | TRICUSPID REGURGITATION	Isolated	2	171687489	C	A	Het	GAD1	T-Mis	.
	1-04229	LAT	EBSTEIN MALFORMATION OF THE LEFT ATRIOVENTRICULAR VALVE | L-LOOP CORRECTED TRANSPOSITION {SL?} WITH VENTRICULAR SEPTAL DEFECT | L-LOOP TRANSPOSITION OF THE GREAT ARTERIES WITH VENTRICULAR SEPTAL DEFECT | TRICUSPID REGURGITATION	Isolated	2	43776414	T	TCA	Het	THADA	LOF	FS Ins
	1-04231	TOF	HYPOPLASTIC MAIN PULMONARY ARTERY | PATENT DUCTUS ARTERIOSUS | PULMONARY STENOSIS, SUBVALVAR | PULMONARY STENOSIS, VALVAR | RIGHT AORTIC ARCH WITH NORMAL BRANCHING PATTERN | TETRALOGY OF FALLOT | VENTRICULAR SEPTAL DEFECT, MALALIGNMENT	EC	1	53675772	A	G	Het	CPT2	Syn	.
	1-04231	TOF	HYPOPLASTIC MAIN PULMONARY ARTERY | PATENT DUCTUS ARTERIOSUS | PULMONARY STENOSIS, SUBVALVAR | PULMONARY STENOSIS, VALVAR | RIGHT AORTIC ARCH WITH NORMAL BRANCHING PATTERN | TETRALOGY OF FALLOT | VENTRICULAR SEPTAL DEFECT, MALALIGNMENT	EC	5	115336794	C	T	Het	LVRN	T-Mis	.
	1-04234	LAT	ATRIAL SEPTAL DEFECT | COARCTATION | DILATED AORTA | TRANSPOSITION D-LOOP WITH VENTRICULAR SEPTAL DEFECT	NDD&EC	17	8169320	CAG	C	Het	PFAS	LOF	FS Del
	1-04238	LAT	AORTIC ARCH HYPOPLASIA | COARCTATION | HYPOPLASTIC AORTIC ISTHMUS | HYPOPLASTIC RIGHT VENTRICLE (SUBNORMAL CAVITY VOLUME) | SINGLE VENTRICLE, LEFT; DOUBLE INLET LEFT VENTRICLE | TRANSPOSITION D-LOOP | VENTRICULAR SEPTAL DEFECT	Unknown	1	120461145	T	A	Het	NOTCH2	D-Mis	.
	1-04239	LAT	DORV, VENTRICULAR DEFECT UNCOMMITTED | HEART DISEASE (UNLISTED) | SDD | TRANSPOSITION D-LOOP | VENTRICULAR SEPTAL DEFECT, MALALIGNMENT | VENTRICULAR SEPTAL DEFECT, SINGLE	Isolated	7	82546065	A	G	Het	PCLO	T-Mis	.
	1-04240	AVC	CORONARY ARTERY ANOMALY, RIGHT | HYPOPLASIA ASCENDING AORTA | HYPOPLASTIC AORTIC ANNULUS | HYPOPLASTIC LEFT VENTRICLE (SUBNORMAL CAVITY VOLUME) | LEFT AORTIC ARCH WITH NORMAL BRANCHING PATTERN | OSTIUM PRIMUM ATRIAL SEPTAL DEFECT, UNBALANCED, RIGHT DOMINANT | TUBULAR HYPOPLASIA OF AORTA + COARCTATION	Unknown	16	50763764	A	G	Het	NOD2	T-Mis	.
	1-04243	CTD	HYPOPLASTIC LEFT PULMONARY ARTERY | HYPOPLASTIC MAIN PULMONARY ARTERY | HYPOPLASTIC RIGHT PULMONARY ARTERY | HYPOPLASTIC RIGHT VENTRICLE (SUBNORMAL CAVITY VOLUME) | LEFT AORTIC ARCH WITH NORMAL BRANCHING PATTERN | MULTIPLE AORTOPULMONARY COLLATERAL ARTERIES | PATENT FORAMEN OVALE | PULMONARY STENOSIS, VALVAR | RIGHT VENTRICULAR OUTFLOW OBSTRUCTION DUE TO ABNORMAL MUSCLE BAND(S) | VENTRICULAR SEPT…	Isolated	19	367169	T	A	Het	THEG	T-Mis	.
	1-04243	CTD	HYPOPLASTIC LEFT PULMONARY ARTERY | HYPOPLASTIC MAIN PULMONARY ARTERY | HYPOPLASTIC RIGHT PULMONARY ARTERY | HYPOPLASTIC RIGHT VENTRICLE (SUBNORMAL CAVITY VOLUME) | LEFT AORTIC ARCH WITH NORMAL BRANCHING PATTERN | MULTIPLE AORTOPULMONARY COLLATERAL ARTERIES | PATENT FORAMEN OVALE | PULMONARY STENOSIS, VALVAR | RIGHT VENTRICULAR OUTFLOW OBSTRUCTION DUE TO ABNORMAL MUSCLE BAND(S) | VENTRICULAR SEPT…	Isolated	3	48612958	A	T	Het	COL7A1	T-Mis	.
	1-04245	LAT	L-LOOP TRANSPOSITION WITH INTACT VENTRICULAR SEPTUM | SLL	Isolated	1	164781364	G	A	Het	PBX1	Syn	.
	1-04247	CTD	ATRIAL SEPTAL DEFECT | BILATERAL SUBARTERIAL CONUS | DORV, VENTRICULAR DEFECT COMMITTED TO AORTA | HYPOPLASTIC LEFT VENTRICLE (SUBNORMAL CAVITY VOLUME) | LEFT AORTIC ARCH WITH NORMAL BRANCHING PATTERN | LSVC TO CORONARY SINUS | MITRAL STENOSIS, PARACHUTE MITRAL VALVE | RIGHT SUPERIOR VENA CAVA TO RIGHT ATRIUM | SDD | TUBULAR HYPOPLASIA OF AORTA + COARCTATION | VENTRICULAR SEPTAL DEFECT, MALALIGNM…	Unknown	12	72017359	T	C	Het	ZFC3H1	T-Mis	.
	1-04247	CTD	ATRIAL SEPTAL DEFECT | BILATERAL SUBARTERIAL CONUS | DORV, VENTRICULAR DEFECT COMMITTED TO AORTA | HYPOPLASTIC LEFT VENTRICLE (SUBNORMAL CAVITY VOLUME) | LEFT AORTIC ARCH WITH NORMAL BRANCHING PATTERN | LSVC TO CORONARY SINUS | MITRAL STENOSIS, PARACHUTE MITRAL VALVE | RIGHT SUPERIOR VENA CAVA TO RIGHT ATRIUM | SDD | TUBULAR HYPOPLASIA OF AORTA + COARCTATION | VENTRICULAR SEPTAL DEFECT, MALALIGNM…	Unknown	14	31642428	G	A	Het	HECTD1	T-Mis	.
	1-04248	LVO	COARCTATION | CORONARY ANOMALY, LEFT | PATENT DUCTUS ARTERIOSUS | PULMONARY STENOSIS, BILATERAL BRANCH PULMONARY ARTERY	EC	1	22412949	A	G	Het	CDC42	D-Mis	.
	1-04248	LVO	COARCTATION | CORONARY ANOMALY, LEFT | PATENT DUCTUS ARTERIOSUS | PULMONARY STENOSIS, BILATERAL BRANCH PULMONARY ARTERY	EC	2	241723201	C	G	Het	KIF1A	Syn	.
	1-04249	LVO	AORTIC STENOSIS | BICOMMISSURAL (BICUSPID, BILEAFLET, BIFOLIATE) AORTIC VALVE | COARCTATION | ESOPHAGEAL ATRESIA | MITRAL STENOSIS | SCIMITAR SYNDROME | TRACHEOESOPHAGEAL FISTULA | VENTRICULAR SEPTAL DEFECT, MUSCULAR, TRABECULAR, APICAL	Unknown	11	82878603	A	G	Het	PCF11	Syn	.
	1-04249	LVO	AORTIC STENOSIS | BICOMMISSURAL (BICUSPID, BILEAFLET, BIFOLIATE) AORTIC VALVE | COARCTATION | ESOPHAGEAL ATRESIA | MITRAL STENOSIS | SCIMITAR SYNDROME | TRACHEOESOPHAGEAL FISTULA | VENTRICULAR SEPTAL DEFECT, MUSCULAR, TRABECULAR, APICAL	Unknown	16	15716848	T	C	Het	MARF1	Syn	.
	1-04252	TOF	TETRALOGY OF FALLOT WITH PULMONARY ATRESIA	Isolated	9	15971636	C	T	Het	CCDC171	Syn	.
	1-04258	HLHS	AORTIC ATRESIA | HYPOPLASTIC LEFT HEART SYNDROME | MITRAL ATRESIA	Isolated	6	44361282	G	A	Het	CDC5L	Syn	.
	1-04259	AVC	ABNORMAL CORONARY SINUS | ABSENCE OF THE SUPRARENAL INFERIOR VENA CAVA WITH AZYGOUS CONTINUATION | ANOMALOUS HEPATIC VENOUS DRAINAGE OR CONNECTION | BALANCED TRANSITIONAL ATRIOVENTRICULAR CANAL | CLEFT MITRAL VALVE | COMMON ATRIUM | HETEROTAXY | LSVC TO CORONARY SINUS | PARTIALLY ANOMALOUS PULMONARY VEINS | POLYSPLENIA SYNDROME (LEFT ISOMERISM) | TRANSITIONAL COMMON AV CANAL | VENTRICULAR SEPTAL …	EC	18	44139455	G	A	Het	LOXHD1	T-Mis	.
	1-04259	AVC	ABNORMAL CORONARY SINUS | ABSENCE OF THE SUPRARENAL INFERIOR VENA CAVA WITH AZYGOUS CONTINUATION | ANOMALOUS HEPATIC VENOUS DRAINAGE OR CONNECTION | BALANCED TRANSITIONAL ATRIOVENTRICULAR CANAL | CLEFT MITRAL VALVE | COMMON ATRIUM | HETEROTAXY | LSVC TO CORONARY SINUS | PARTIALLY ANOMALOUS PULMONARY VEINS | POLYSPLENIA SYNDROME (LEFT ISOMERISM) | TRANSITIONAL COMMON AV CANAL | VENTRICULAR SEPTAL …	EC	X	119672031	C	T	Het	CUL4B	D-Mis	.
	1-04263	OTH	ATRIAL SEPTAL DEFECT, SECUNDUM | PULMONARY ATRESIA, INTACT VENTRICULAR SEPTUM	Isolated	11	63065135	C	T	Het	SLC22A10	LOF	Stopgain
	1-04263	OTH	ATRIAL SEPTAL DEFECT, SECUNDUM | PULMONARY ATRESIA, INTACT VENTRICULAR SEPTUM	Isolated	6	106554949	G	A	Het	PRDM1	D-Mis	.
	1-04266	HLHS	AORTIC ATRESIA | ATRIAL SEPTAL DEFECT, SECUNDUM | HYPOPLASIA ASCENDING AORTA | HYPOPLASTIC LEFT HEART SYNDROME | HYPOPLASTIC LEFT VENTRICLE (SUBNORMAL CAVITY VOLUME) | MITRAL ATRESIA	Unknown	11	78775837	G	A	Het	TENM4	T-Mis	.
	1-04270	LAT	TRANSPOSITION D-LOOP WITH VSD AND LV OUTFLOW TRACT OBSTRUCTION	NDD&EC	1	109656275	G	A	Het	C1orf194	T-Mis	.
	1-04274	CTD	AORTIC STENOSIS - SUBVALVAR | BICOMMISSURAL (BICUSPID, BILEAFLET, BIFOLIATE) AORTIC VALVE | CHARGE SYNDROME | COMMON ATRIUM | COMPLETE COMMON AV CANAL | INTERRUPTED AORTIC ARCH TYPE B	EC	11	36472782	A	G	Het	PRR5L	Syn	.
	1-04274	CTD	AORTIC STENOSIS - SUBVALVAR | BICOMMISSURAL (BICUSPID, BILEAFLET, BIFOLIATE) AORTIC VALVE | CHARGE SYNDROME | COMMON ATRIUM | COMPLETE COMMON AV CANAL | INTERRUPTED AORTIC ARCH TYPE B	EC	3	64008115	T	C	Het	PSMD6	D-Mis	.
	1-04274	CTD	AORTIC STENOSIS - SUBVALVAR | BICOMMISSURAL (BICUSPID, BILEAFLET, BIFOLIATE) AORTIC VALVE | CHARGE SYNDROME | COMMON ATRIUM | COMPLETE COMMON AV CANAL | INTERRUPTED AORTIC ARCH TYPE B	EC	8	61761097	T	C	Het	CHD7	D-Mis	.
	1-04276	OTH	PARTIALLY ANOMALOUS PULMONARY VEINS | PATENT FORAMEN OVALE | VENTRICULAR SEPTAL DEFECT, MEMBRANOUS	Unknown	2	130910634	C	T	Het	SMPD4	Syn	.
	1-04276	OTH	PARTIALLY ANOMALOUS PULMONARY VEINS | PATENT FORAMEN OVALE | VENTRICULAR SEPTAL DEFECT, MEMBRANOUS	Unknown	21	43710254	T	C	Het	ABCG1	D-Mis	.
	1-04277	ASD	ATRIAL SEPTAL DEFECT, SECUNDUM	Isolated	4	39104990	G	A	Het	KLHL5	T-Mis	.
	1-04280	LAT	TRUNCUS ARTERIOSUS TYPE IIA (MAIN PULMONARY ARTERY ABSENT, VSD) | VENTRICULAR SEPTAL DEFECT, MALALIGNMENT | VENTRICULAR SEPTAL DEFECT, SINGLE	EC	18	19761477	C	G	Het	GATA6	D-Mis	.
	1-04280	LAT	TRUNCUS ARTERIOSUS TYPE IIA (MAIN PULMONARY ARTERY ABSENT, VSD) | VENTRICULAR SEPTAL DEFECT, MALALIGNMENT | VENTRICULAR SEPTAL DEFECT, SINGLE	EC	5	137708401	C	T	Het	KDM3B	Syn	.
	1-04280	LAT	TRUNCUS ARTERIOSUS TYPE IIA (MAIN PULMONARY ARTERY ABSENT, VSD) | VENTRICULAR SEPTAL DEFECT, MALALIGNMENT | VENTRICULAR SEPTAL DEFECT, SINGLE	EC	7	129917679	G	A	Het	CPA2	T-Mis	.
	1-04283	CTD	ATRIAL SEPTAL DEFECT | VENTRICULAR SEPTAL DEFECT | VENTRICULAR SEPTAL DEFECT, MEMBRANOUS | WOLFF-PARKINSON-WHITE SYNDROME	EC	1	27278036	A	C	Het	KDF1	T-Mis	.
	1-04283	CTD	ATRIAL SEPTAL DEFECT | VENTRICULAR SEPTAL DEFECT | VENTRICULAR SEPTAL DEFECT, MEMBRANOUS | WOLFF-PARKINSON-WHITE SYNDROME	EC	2	65299858	C	T	Het	CEP68	T-Mis	.
	1-04292	LVO	AORTIC STENOSIS - VALVAR | BICOMMISSURAL (BICUSPID, BILEAFLET, BIFOLIATE) AORTIC VALVE | LEFT AORTIC ARCH WITH NORMAL BRANCHING PATTERN	Isolated	19	17488062	A	G	Het	PLVAP	Syn	.
	1-04292	LVO	AORTIC STENOSIS - VALVAR | BICOMMISSURAL (BICUSPID, BILEAFLET, BIFOLIATE) AORTIC VALVE | LEFT AORTIC ARCH WITH NORMAL BRANCHING PATTERN	Isolated	3	52525448	G	A	Het	NISCH	T-Mis	.
	1-04293	ASD	ATRIAL SEPTAL DEFECT, SECUNDUM	Isolated	14	93273179	C	G	Het	GOLGA5	T-Mis	.
	1-04293	ASD	ATRIAL SEPTAL DEFECT, SECUNDUM	Isolated	22	37770721	G	A	Het	ELFN2	T-Mis	.
	1-04297	LAT	ASPLENIA SYNDROME (RIGHT ISOMERISM) | DEXTROCARDIA | HYPOPLASTIC LEFT VENTRICLE (SUBNORMAL CAVITY VOLUME) | LSVC TO CORONARY SINUS | MITRAL ATRESIA | PULMONARY ATRESIA,VALVAR | TOTALLY ANOMALOUS PULMONARY VENOUS RETURN, MIXED | TRANSPOSITION D-LOOP	Unknown	12	55726125	C	T	Het	OR6C3	T-Mis	.
	1-04300	LAT	ABSENCE OF THE SUPRARENAL INFERIOR VENA CAVA WITH AZYGOUS CONTINUATION | ATRIAL SEPTAL DEFECT, SECUNDUM | CLEFT MITRAL VALVE | DOUBLE OUTLET RIGHT VENTRICLE | HETEROTAXY | PULMONARY STENOSIS, SUBVALVAR | PULMONARY STENOSIS, VALVAR | STRADDLING MITRAL VALVE | TRANSPOSITION D-LOOP	Isolated	14	102548077	T	C	Het	HSP90AA1	T-Mis	.
	1-04307	LAT	ATRIAL SEPTAL DEFECT | TRANSPOSITION D-LOOP WITH INTACT VENTRICULAR SEPTUM	NDD	3	126730943	C	T	Het	PLXNA1	T-Mis	.
	1-04307	LAT	ATRIAL SEPTAL DEFECT | TRANSPOSITION D-LOOP WITH INTACT VENTRICULAR SEPTUM	NDD	3	46399082	AC	A	Het	CCR2	LOF	FS Del
	1-04307	LAT	ATRIAL SEPTAL DEFECT | TRANSPOSITION D-LOOP WITH INTACT VENTRICULAR SEPTUM	NDD	7	151919733	C	A	Het	KMT2C	LOF	StopGain
	1-04311	LVO	AORTIC STENOSIS - VALVAR | BICOMMISSURAL (BICUSPID, BILEAFLET, BIFOLIATE) AORTIC VALVE	Isolated	1	240072353	C	T	Het	CHRM3	Syn	.
	1-04311	LVO	AORTIC STENOSIS - VALVAR | BICOMMISSURAL (BICUSPID, BILEAFLET, BIFOLIATE) AORTIC VALVE	Isolated	12	32895525	T	C	Het	DNM1L	D-Mis	.
	1-04317-03	LVO	BICOMMISSURAL (BICUSPID, BILEAFLET, BIFOLIATE) AORTIC VALVE | DILATED AORTIC ROOT	Unknown	17	10303813	A	G	Het	MYH8	D-Mis	.
	1-04324	LAT	ENDOCARDIAL CUSHION DEFECT | HETEROTAXY | PARTIALLY ANOMALOUS PULMONARY VEINS	NDD	11	8959409	C	T	Het	ASCL3	Syn	.
	1-04324	LAT	ENDOCARDIAL CUSHION DEFECT | HETEROTAXY | PARTIALLY ANOMALOUS PULMONARY VEINS	NDD	7	27833977	G	A	Het	TAX1BP1	Syn	.
	1-04332	OTH	LEFT AORTIC ARCH WITH NORMAL BRANCHING PATTERN | MITRAL STENOSIS ARCADE	Isolated	19	44097504	C	T	Het	IRGQ	Syn	.
	1-04333	HLHS	AORTIC ATRESIA | HYPOPLASTIC LEFT HEART SYNDROME | MITRAL ATRESIA	Isolated	1	228554521	C	T	Het	OBSCN	T-Mis	.
	1-04333	HLHS	AORTIC ATRESIA | HYPOPLASTIC LEFT HEART SYNDROME | MITRAL ATRESIA	Isolated	10	51225507	C	A	Het	PARGP1-AGAP4	T-Mis	.
	1-04333	HLHS	AORTIC ATRESIA | HYPOPLASTIC LEFT HEART SYNDROME | MITRAL ATRESIA	Isolated	18	59174776	A	G	Het	CDH20	T-Mis	.
	1-04333	HLHS	AORTIC ATRESIA | HYPOPLASTIC LEFT HEART SYNDROME | MITRAL ATRESIA	Isolated	5	176449887	G	A	Het	ZNF346	T-Mis	.
	1-04335	AVC	CLEFT MITRAL VALVE | LEFT AORTIC ARCH WITH NORMAL BRANCHING PATTERN | OSTIUM PRIMUM ATRIAL SEPTAL DEFECT, BALANCED | PATENT DUCTUS ARTERIOSUS RESTRICTIVE | PATENT FORAMEN OVALE	EC	1	43647520	A	T	Het	CFAP57	T-Mis	.
	1-04335	AVC	CLEFT MITRAL VALVE | LEFT AORTIC ARCH WITH NORMAL BRANCHING PATTERN | OSTIUM PRIMUM ATRIAL SEPTAL DEFECT, BALANCED | PATENT DUCTUS ARTERIOSUS RESTRICTIVE | PATENT FORAMEN OVALE	EC	10	55913012	G	A	Het	PCDH15	Syn	.
	1-04335	AVC	CLEFT MITRAL VALVE | LEFT AORTIC ARCH WITH NORMAL BRANCHING PATTERN | OSTIUM PRIMUM ATRIAL SEPTAL DEFECT, BALANCED | PATENT DUCTUS ARTERIOSUS RESTRICTIVE | PATENT FORAMEN OVALE	EC	7	31617485	C	T	Het	ITPRID1	LOF	Stopgain
	1-04339	TOF	TETRALOGY OF FALLOT WITH PULMONARY ATRESIA	Isolated	4	54344770	G	C	Het	LNX1	T-Mis	.
	1-04342	CTD	ABERRANT LEFT SUBCLAVIAN ARTERY | ABNORMAL BRANCHING RIGHT AORTIC ARCH | RIGHT AORTIC ARCH LEFT LIGAMENT | VASCULAR RING	Isolated	1	32669955	G	A	Het	CCDC28B	T-Mis	.
	1-04342	CTD	ABERRANT LEFT SUBCLAVIAN ARTERY | ABNORMAL BRANCHING RIGHT AORTIC ARCH | RIGHT AORTIC ARCH LEFT LIGAMENT | VASCULAR RING	Isolated	20	25002121	C	T	Het	ACSS1	T-Mis	.
	1-04343	LAT	BICUSPID PULMONARY VALVE | CIRCUMFLEX FROM RIGHT IN D-LOOP TGA | TRANSPOSITION D-LOOP WITH VENTRICULAR SEPTAL DEFECT | VENTRICULAR SEPTAL DEFECT, MUSCULAR, TRABECULAR, APICAL	Unknown	5	14871502	G	A	Het	ANKH	D-Mis	.
	1-04346	ASD	ATRIAL SEPTAL DEFECT, SECUNDUM	Isolated	3	9959752	C	T	Het	IL17RC	Syn	.
	1-04348	LVO	AORTIC STENOSIS - VALVAR | BICOMMISSURAL (BICUSPID, BILEAFLET) AORTIC VALVE, RIGHT-LEFT FUSION	EC	16	15818834	C	T	Het	MYH11	T-Mis	.
	1-04350	CTD	AORTIC VALVE POSITION RELATIVE TO THE PULMONARY VALVE, RIGHT AND POSTERIOR | DORV, VENTRICULAR DEFECT UNCOMMITTED | VENTRICULAR SEPTAL DEFECT, MUSCULAR POSTERIOR (INLET)	NDD&EC	19	39909396	A	G	Het	PLEKHG2	T-Mis	.
	1-04350	CTD	AORTIC VALVE POSITION RELATIVE TO THE PULMONARY VALVE, RIGHT AND POSTERIOR | DORV, VENTRICULAR DEFECT UNCOMMITTED | VENTRICULAR SEPTAL DEFECT, MUSCULAR POSTERIOR (INLET)	NDD&EC	3	170198242	G	C	Het	SLC7A14	T-Mis	.
	1-04352	OTH	ATRIAL SEPTAL DEFECT, SECUNDUM | RIGHT AORTIC ARCH WITH NORMAL BRANCHING PATTERN	Isolated	6	96996118	C	G	Het	UFL1	T-Mis	.
	1-04353	HLHS	HYPOPLASTIC LEFT HEART SYNDROME | MITRAL ATRESIA | SCIMITAR SYNDROME	EC	15	69080227	G	A	Het	ANP32A	T-Mis	.
	1-04355	CTD	BICOMMISSURAL (BICUSPID, BILEAFLET, BIFOLIATE) AORTIC VALVE | COARCTATION | VENTRICULAR SEPTAL DEFECT, MULTIPLE | VENTRICULAR SEPTAL DEFECT, MUSCULAR	Isolated	13	51826113	G	A	Het	FAM124A	T-Mis	.
	1-04355	CTD	BICOMMISSURAL (BICUSPID, BILEAFLET, BIFOLIATE) AORTIC VALVE | COARCTATION | VENTRICULAR SEPTAL DEFECT, MULTIPLE | VENTRICULAR SEPTAL DEFECT, MUSCULAR	Isolated	2	208841972	G	A	Het	PLEKHM3	T-Mis	.
	1-04355	CTD	BICOMMISSURAL (BICUSPID, BILEAFLET, BIFOLIATE) AORTIC VALVE | COARCTATION | VENTRICULAR SEPTAL DEFECT, MULTIPLE | VENTRICULAR SEPTAL DEFECT, MUSCULAR	Isolated	22	41257644	G	C	Het	DNAJB7	T-Mis	.
	1-04359	LVO	AORTIC ARCH HYPOPLASIA | ATRIAL SEPTAL DEFECT | BICOMMISSURAL (BICUSPID, BILEAFLET, BIFOLIATE) AORTIC VALVE | INTERRUPTED AORTIC ARCH TYPE A | VENTRICULAR SEPTAL DEFECT WITH INTERRUPTED AORTIC ARCH	EC	17	62523262	GA	G	Het	CEP95	LOF	FS Del
	1-04363	LVO	COARCTATION SIMPLE (ISOLATED)	Isolated	1	91182217	T	C	Het	BARHL2	T-Mis	.
	1-04363	LVO	COARCTATION SIMPLE (ISOLATED)	Isolated	20	10644664	T	C	Het	JAG1	LOF	Splice
	1-04367	TOF	TETRALOGY OF FALLOT WITH PULMONARY ATRESIA	Isolated	3	42754710	C	T	Het	CCDC13	T-Mis	.
	1-04368	LAT	TRANSPOSITION D-LOOP	Isolated	12	86198785	G	A	Het	RASSF9	T-Mis	.
	1-04368	LAT	TRANSPOSITION D-LOOP	Isolated	7	73123006	G	A	Het	STX1A	LOF	Stopgain
	1-04369	OTH	ATRIAL SEPTAL DEFECT | TOTALLY ANOMALOUS PULMONARY VENOUS RETURN, SUPRACARDIAC	Isolated	8	143618406	CAG	C	Het	ADGRB1	LOF	FS Del
	1-04372	CTD	ABERRANT RIGHT SUBCLAVIAN ARTERY | ABNORMAL BRANCHING LEFT AORTIC ARCH | VENTRICULAR SEPTAL DEFECT, MEMBRANOUS	Unknown	12	49415825	C	A	Het	KMT2D	LOF	Splice
	1-04373	TOF	HYPOPLASTIC LEFT PULMONARY ARTERY | HYPOPLASTIC MAIN PULMONARY ARTERY | PATENT FORAMEN OVALE | PULMONARY STENOSIS, SUBVALVAR | PULMONARY STENOSIS, VALVAR | TETRALOGY OF FALLOT | VENTRICULAR SEPTAL DEFECT, MALALIGNMENT	Unknown	7	139060825	C	T	Het	FMC1-LUC7L2;LUC7L2	LOF	Stopgain
	1-04376	HLHS	HYPOPLASTIC LEFT HEART SYNDROME	Isolated	1	160001161	C	G	Het	PIGM	T-Mis	.
	1-04378	TOF	AORTIC STENOSIS - VALVAR | LSVC TO CORONARY SINUS | RIGHT AORTIC ARCH WITH NORMAL BRANCHING PATTERN | TETRALOGY OF FALLOT WITH PULMONARY ATRESIA | VENTRICULAR SEPTAL DEFECT, MALALIGNMENT | VENTRICULAR SEPTAL DEFECT, MULTIPLE | VENTRICULAR SEPTAL DEFECT, MUSCULAR	EC	13	111319718	G	A	Het	CARS2	Syn	.
	1-04378	TOF	AORTIC STENOSIS - VALVAR | LSVC TO CORONARY SINUS | RIGHT AORTIC ARCH WITH NORMAL BRANCHING PATTERN | TETRALOGY OF FALLOT WITH PULMONARY ATRESIA | VENTRICULAR SEPTAL DEFECT, MALALIGNMENT | VENTRICULAR SEPTAL DEFECT, MULTIPLE | VENTRICULAR SEPTAL DEFECT, MUSCULAR	EC	3	27333034	G	C	Het	NEK10	D-Mis	.
	1-04380	TOF	TETRALOGY OF FALLOT	Isolated	15	27574000	T	C	Het	GABRG3	T-Mis	.
	1-04382	AVC	BALANCED TRANSITIONAL ATRIOVENTRICULAR CANAL | CLEFT MITRAL VALVE | LEFT AORTIC ARCH WITH NORMAL BRANCHING PATTERN	Isolated	11	85438368	T	A	Het	SYTL2	T-Mis	.
	1-04382	AVC	BALANCED TRANSITIONAL ATRIOVENTRICULAR CANAL | CLEFT MITRAL VALVE | LEFT AORTIC ARCH WITH NORMAL BRANCHING PATTERN	Isolated	17	78113528	A	G	Het	EIF4A3	T-Mis	.
	1-04384	LAT	ATRIAL SEPTAL DEFECT, SECUNDUM | LEFT AORTIC ARCH WITH UNKNOWN BRANCHING PATTERN | SDD | TRANSPOSITION D-LOOP WITH INTACT VENTRICULAR SEPTUM	Isolated	19	15905310	G	T	Het	OR10H5	T-Mis	.
	1-04384	LAT	ATRIAL SEPTAL DEFECT, SECUNDUM | LEFT AORTIC ARCH WITH UNKNOWN BRANCHING PATTERN | SDD | TRANSPOSITION D-LOOP WITH INTACT VENTRICULAR SEPTUM	Isolated	2	210557833	G	GC	Het	MAP2	LOF	FS Ins
	1-04384	LAT	ATRIAL SEPTAL DEFECT, SECUNDUM | LEFT AORTIC ARCH WITH UNKNOWN BRANCHING PATTERN | SDD | TRANSPOSITION D-LOOP WITH INTACT VENTRICULAR SEPTUM	Isolated	4	73927638	C	T	Het	COX18	LOF	splice
	1-04389	LAT	ATRIAL SEPTAL DEFECT | COARCTATION | HYPOPLASIA ASCENDING AORTA | TRANSPOSITION D-LOOP WITH VENTRICULAR SEPTAL DEFECT	EC	17	18881982	G	A	Het	FAM83G	T-Mis	.
	1-04392	HLHS	AORTIC STENOSIS | HYPOPLASTIC LEFT HEART SYNDROME | MITRAL STENOSIS	NDD&EC	19	17608068	T	A	Het	SLC27A1	T-Mis	.
	1-04394	ASD	ATRIAL SEPTAL DEFECT, SECUNDUM	Isolated	12	52779190	C	T	Het	KRT84	Syn	.
	1-04394	ASD	ATRIAL SEPTAL DEFECT, SECUNDUM	Isolated	21	35183513	G	A	Het	ITSN1	T-Mis	.
	1-04394	ASD	ATRIAL SEPTAL DEFECT, SECUNDUM	Isolated	3	50326921	G	A	Het	IFRD2	D-Mis	.
	1-04394	ASD	ATRIAL SEPTAL DEFECT, SECUNDUM	Isolated	7	5257633	G	A	Het	WIPI2	Syn	.
	1-04397	CTD	LEFT AORTIC ARCH WITH NORMAL BRANCHING PATTERN | PULMONARY STENOSIS, VALVAR	EC	8	17817640	A	G	Het	PCM1	T-Mis	.
	1-04400	OTH	AORTIC ARCH HYPOPLASIA | COARCTATION | TRICUSPID ATRESIA WITH D-LOOP TGA AND NO PULMONARY STENOSIS (TYPE IIC)	Isolated	17	72952012	T	C	Het	HID1	T-Mis	.
	1-04400	OTH	AORTIC ARCH HYPOPLASIA | COARCTATION | TRICUSPID ATRESIA WITH D-LOOP TGA AND NO PULMONARY STENOSIS (TYPE IIC)	Isolated	3	17052065	T	A	Het	PLCL2	Syn	.
	1-04405-03	UNK	.NoData	Unknown	16	75269638	ACAGGGTGCCCGGGCCAGGCCGCCGCAAGC	A	Het	BCAR1	LOF	FS Del
	1-04405-03	UNK	.NoData	Unknown	2	184023023	G	A	Het	NUP35	D-Mis	.
	1-04405-03	UNK	.NoData	Unknown	7	150439528	G	A	Het	GIMAP1-GIMAP5;GIMAP5	T-Mis	.
	1-04406	LVO	BICOMMISSURAL (BICUSPID, BILEAFLET) AORTIC VALVE, RIGHT-LEFT FUSION | COARCTATION | MITRAL STENOSIS, PARACHUTE MITRAL VALVE | MITRAL STENOSIS, VALVAR | SUPRAVALVAR MITRAL STENOSIS	Isolated	17	62558993	G	A	Het	SMURF2	LOF	Stopgain
	1-04406	LVO	BICOMMISSURAL (BICUSPID, BILEAFLET) AORTIC VALVE, RIGHT-LEFT FUSION | COARCTATION | MITRAL STENOSIS, PARACHUTE MITRAL VALVE | MITRAL STENOSIS, VALVAR | SUPRAVALVAR MITRAL STENOSIS	Isolated	9	85926815	G	A	Het	FRMD3	D-Mis	.
	1-04416	CTD	ATRIAL SEPTAL DEFECT, SECUNDUM | PULMONARY STENOSIS, VALVAR	Isolated	1	27177655	G	T	Het	ZDHHC18	T-Mis	.
	1-04420	AVC	AORTIC ARCH HYPOPLASIA | BALANCED TRANSITIONAL ATRIOVENTRICULAR CANAL | VENTRICULAR SEPTAL DEFECT, MUSCULAR	NDD	17	28749957	C	T	Het	CPD	T-Mis	.
	1-04420	AVC	AORTIC ARCH HYPOPLASIA | BALANCED TRANSITIONAL ATRIOVENTRICULAR CANAL | VENTRICULAR SEPTAL DEFECT, MUSCULAR	NDD	17	59974878	G	A	Het	INTS2	Syn	.
	1-04421	TOF	PULMONARY ATRESIA CONGENITAL | RIGHT AORTIC ARCH WITH NORMAL BRANCHING PATTERN | TETRALOGY OF FALLOT WITH PULMONARY ATRESIA	NDD&EC	10	73537556	C	A	Het	CDH23	Syn	.
	1-04421	TOF	PULMONARY ATRESIA CONGENITAL | RIGHT AORTIC ARCH WITH NORMAL BRANCHING PATTERN | TETRALOGY OF FALLOT WITH PULMONARY ATRESIA	NDD&EC	11	120345328	T	G	Het	ARHGEF12	T-Mis	.
	1-04422	LAT	ABSENCE OF THE SUPRARENAL INFERIOR VENA CAVA WITH AZYGOUS CONTINUATION | ANOMALOUS HEPATIC VENOUS DRAINAGE OR CONNECTION | AORTIC ARCH HYPOPLASIA | BALANCED COMPLETE ATRIOVENTRICULAR CANAL | COMMON ATRIUM | DEXTROCARDIA | PATENT DUCTUS ARTERIOSUS | POLYSPLENIA SYNDROME (LEFT ISOMERISM)	EC	17	76567032	T	A	Het	DNAH17	T-Mis	.
	1-04422	LAT	ABSENCE OF THE SUPRARENAL INFERIOR VENA CAVA WITH AZYGOUS CONTINUATION | ANOMALOUS HEPATIC VENOUS DRAINAGE OR CONNECTION | AORTIC ARCH HYPOPLASIA | BALANCED COMPLETE ATRIOVENTRICULAR CANAL | COMMON ATRIUM | DEXTROCARDIA | PATENT DUCTUS ARTERIOSUS | POLYSPLENIA SYNDROME (LEFT ISOMERISM)	EC	4	48514562	ATC	A	Het	FRYL	LOF	FS Del
	1-04422	LAT	ABSENCE OF THE SUPRARENAL INFERIOR VENA CAVA WITH AZYGOUS CONTINUATION | ANOMALOUS HEPATIC VENOUS DRAINAGE OR CONNECTION | AORTIC ARCH HYPOPLASIA | BALANCED COMPLETE ATRIOVENTRICULAR CANAL | COMMON ATRIUM | DEXTROCARDIA | PATENT DUCTUS ARTERIOSUS | POLYSPLENIA SYNDROME (LEFT ISOMERISM)	EC	4	84397822	T	C	Het	ABRAXAS1	Syn	.
	1-04422	LAT	ABSENCE OF THE SUPRARENAL INFERIOR VENA CAVA WITH AZYGOUS CONTINUATION | ANOMALOUS HEPATIC VENOUS DRAINAGE OR CONNECTION | AORTIC ARCH HYPOPLASIA | BALANCED COMPLETE ATRIOVENTRICULAR CANAL | COMMON ATRIUM | DEXTROCARDIA | PATENT DUCTUS ARTERIOSUS | POLYSPLENIA SYNDROME (LEFT ISOMERISM)	EC	7	17382640	G	A	Het	AHR	Syn	.
	1-04433	ASD	ATRIAL SEPTAL DEFECT, SECUNDUM | LEFT AORTIC ARCH WITH NORMAL BRANCHING PATTERN	Isolated	12	76772245	G	A	Het	OSBPL8	Syn	.
	1-04433	ASD	ATRIAL SEPTAL DEFECT, SECUNDUM | LEFT AORTIC ARCH WITH NORMAL BRANCHING PATTERN	Isolated	5	150905442	G	A	Het	FAT2	LOF	Stopgain
	1-04433	ASD	ATRIAL SEPTAL DEFECT, SECUNDUM | LEFT AORTIC ARCH WITH NORMAL BRANCHING PATTERN	Isolated	6	79650735	C	G	Het	PHIP	T-Mis	.
	1-04435	LAT	COMPLETE HEART BLOCK | JUXTAPOSITION OF THE ATRIAL APPENDAGES LEFT | L-LOOP TRANSPOSITION OF THE GREAT ARTERIES WITH VENTRICULAR SEPTAL DEFECT | PULMONARY STENOSIS | SINGLE VENTRICLE, LEFT; DOUBLE INLET LEFT VENTRICLE | SLL | UNIVENTRICULAR, ABSENT RIGHT ATRIOVENTRICULAR CONNECTION	EC	5	65892663	G	C	Het	MAST4	T-Mis	.
	1-04435	LAT	COMPLETE HEART BLOCK | JUXTAPOSITION OF THE ATRIAL APPENDAGES LEFT | L-LOOP TRANSPOSITION OF THE GREAT ARTERIES WITH VENTRICULAR SEPTAL DEFECT | PULMONARY STENOSIS | SINGLE VENTRICLE, LEFT; DOUBLE INLET LEFT VENTRICLE | SLL | UNIVENTRICULAR, ABSENT RIGHT ATRIOVENTRICULAR CONNECTION	EC	8	124250175	G	C	Het	C8orf76;ZHX1-C8orf76	D-Mis	.
	1-04437	LAT	ABNORMAL BRANCHING RIGHT AORTIC ARCH | DEXTROCARDIA | HETEROTAXY | HYPOPLASTIC RIGHT VENTRICLE (SUBNORMAL CAVITY VOLUME) | L-LOOP TRANSPOSITION OF THE GREAT VESSELS | LSVC TO CORONARY SINUS | PULMONARY ATRESIA CONGENITAL | UNBALANCED COMPLETE COMMON ATRIOVENTRICULAR CANAL	Unknown	11	8435090	TC	T	Het	STK33	LOF	FS Del
	1-04437	LAT	ABNORMAL BRANCHING RIGHT AORTIC ARCH | DEXTROCARDIA | HETEROTAXY | HYPOPLASTIC RIGHT VENTRICLE (SUBNORMAL CAVITY VOLUME) | L-LOOP TRANSPOSITION OF THE GREAT VESSELS | LSVC TO CORONARY SINUS | PULMONARY ATRESIA CONGENITAL | UNBALANCED COMPLETE COMMON ATRIOVENTRICULAR CANAL	Unknown	18	77894643	TC	T	Het	ADNP2	LOF	FS Del
	1-04442	TOF	TETRALOGY OF FALLOT WITH PULMONARY ATRESIA	Unknown	19	38949791	G	A	Het	RYR1	T-Mis	.
	1-04442	TOF	TETRALOGY OF FALLOT WITH PULMONARY ATRESIA	Unknown	9	98215797	G	A	Het	PTCH1	Syn	.
	1-04448	LAT	DEXTROCARDIA | HYPOPLASTIC LEFT VENTRICLE (SUBNORMAL CAVITY VOLUME) | MITRAL ATRESIA | PULMONARY ATRESIA CONGENITAL | SLL	Unknown	1	160251844	C	T	Het	PEX19	Syn	.
	1-04449	OTH	ATRIAL SEPTAL DEFECT, ATYPICAL | LEFT AORTIC ARCH WITH NORMAL BRANCHING PATTERN | PARTIALLY ANOMALOUS PULMONARY VEINS	Isolated	1	185274679	G	GA	Het	IVNS1ABP	LOF	FS Ins
	1-04449	OTH	ATRIAL SEPTAL DEFECT, ATYPICAL | LEFT AORTIC ARCH WITH NORMAL BRANCHING PATTERN | PARTIALLY ANOMALOUS PULMONARY VEINS	Isolated	16	19725467	ACT	A	Het	KNOP1	LOF	FS Del
	1-04449	OTH	ATRIAL SEPTAL DEFECT, ATYPICAL | LEFT AORTIC ARCH WITH NORMAL BRANCHING PATTERN | PARTIALLY ANOMALOUS PULMONARY VEINS	Isolated	20	60900476	G	A	Het	LAMA5	T-Mis	.
	1-04453	LAT	COARCTATION | TRANSPOSITION D-LOOP WITH VENTRICULAR SEPTAL DEFECT	Isolated	3	132179116	TAAGAC	T	Het	DNAJC13	LOF	FS Del
	1-04454	LAT	ATYPICAL CLEFT OF MITRAL VALVE | BICUSPID PULMONARY VALVE | BIVENTRICULAR, DISCORDANT ATRIOVENTRICULAR CONNECTION | CRISS-CROSS AV VALVES | DISCORDANT VENTRICULOARTERIAL CONNECTION | L-LOOP TRANSPOSITION OF THE GREAT VESSELS | PULMONARY STENOSIS | PULMONARY STENOSIS, VALVAR | SDL | SUBAORTIC CONUS | SUPERIOR-INFERIOR VENTRICLES UP-DOWN STAIRS VENTRICLES	Unknown	9	38578020	A	G	Het	ANKRD18A	Syn	.
	1-04456	TOF	AORTICO-PULMONARY WINDOW | INTERRUPTED AORTIC ARCH + AP WINDOW (AORTOPULMONARY WINDOW) | INTERRUPTED AORTIC ARCH TYPE A | TETRALOGY OF FALLOT | VENTRICULAR SEPTAL DEFECT, MALALIGNMENT | VENTRICULAR SEPTAL DEFECT, MULTIPLE | VENTRICULAR SEPTAL DEFECT, MUSCULAR	EC	1	169695922	C	T	Het	SELE	Syn	.
	1-04457	OTH	AORTIC ARCH HYPOPLASIA | EBSTEINS DISEASE | VENTRICULAR SEPTAL DEFECT, SINGLE	Unknown	X	70612510	C	T	Het	TAF1	T-Mis	.
	1-04460	LVO	AORTIC ARCH HYPOPLASIA | AORTIC STENOSIS - SUBVALVAR | BICOMMISSURAL (BICUSPID, BILEAFLET, BIFOLIATE) AORTIC VALVE | COARCTATION | HYPOPLASIA ASCENDING AORTA | LSVC TO CORONARY SINUS | VENTRICULAR SEPTAL DEFECT, MALALIGNMENT	EC	5	89938764	A	G	Het	ADGRV1	T-Mis	.
	1-04464	TOF	LEFT AORTIC ARCH WITH NORMAL BRANCHING PATTERN | PULMONARY STENOSIS, VALVAR | TETRALOGY OF FALLOT | VENTRICULAR SEPTAL DEFECT, MALALIGNMENT	Unknown	2	27479374	C	T	Het	SLC30A3	T-Mis	.
	1-04466	TOF	TETRALOGY OF FALLOT	EC	9	139744512	G	A	Het	PHPT1	T-Mis	.
	1-04475	CTD	HYPOPLASTIC RIGHT VENTRICLE (SUBNORMAL CAVITY VOLUME) | PULMONARY ATRESIA, INTACT VENTRICULAR SEPTUM	EC	11	58482857	A	G	Het	GLYAT	T-Mis	.
	1-04475	CTD	HYPOPLASTIC RIGHT VENTRICLE (SUBNORMAL CAVITY VOLUME) | PULMONARY ATRESIA, INTACT VENTRICULAR SEPTUM	EC	19	1510640	G	T	Het	ADAMTSL5	Syn	.
	1-04478	ASD	ATRIAL SEPTAL DEFECT, SECUNDUM	Isolated	X	139865905	G	A	Het	CDR1	Syn	.
	1-04483	AVC	AORTIC ARCH HYPOPLASIA | DILATED (ENLARGED) RIGHT VENTRICLE | DILATED RIGHT ATRIUM | UNBALANCED COMPLETE ATRIOVENTRICULAR CANAL, RIGHT DOMINANT	Isolated	17	79577257	G	A	Het	NPLOC4	Syn	.
	1-04483	AVC	AORTIC ARCH HYPOPLASIA | DILATED (ENLARGED) RIGHT VENTRICLE | DILATED RIGHT ATRIUM | UNBALANCED COMPLETE ATRIOVENTRICULAR CANAL, RIGHT DOMINANT	Isolated	20	36641201	C	T	Het	TTI1	T-Mis	.
	1-04483	AVC	AORTIC ARCH HYPOPLASIA | DILATED (ENLARGED) RIGHT VENTRICLE | DILATED RIGHT ATRIUM | UNBALANCED COMPLETE ATRIOVENTRICULAR CANAL, RIGHT DOMINANT	Isolated	3	137885941	G	A	Het	DBR1	Syn	.
	1-04485	HLHS	AORTIC ATRESIA | ATRIAL SEPTAL DEFECT | HYPOPLASTIC LEFT HEART SYNDROME | MALPOSITIONED ATRIAL SEPTUM (WITH OR WITHOUT PAPVC) | MITRAL ATRESIA	Unknown	1	70832126	G	C	Het	HHLA3	LOF	splice
	1-04486	OTH	EBSTEINS DISEASE	Isolated	21	42615367	A	C	Het	BACE2	T-Mis	.
	1-04499	LVO	COARCTATION SIMPLE (ISOLATED)	Isolated	8	73982045	G	A	Het	SBSPON	Syn	.
	1-04503	AVC	COMPLETE COMMON AV CANAL | DORV, VENTRICULAR DEFECT COMMITTED TO AORTA | PULMONARY STENOSIS, SUBVALVAR	Isolated	19	5222925	C	T	Het	PTPRS	D-Mis	.
	1-04504	CTD	AORTIC VALVE POSITION RELATIVE TO THE PULMONARY VALVE, RIGHT | COARCTATION | DORV, TAUSSIG BING | DOUBLE OUTLET VENTRICULOARTERIAL CONNECTION | HYPOPLASTIC AORTIC ANNULUS	Isolated	10	75551724	G	A	Het	ZSWIM8	T-Mis	.
	1-04504	CTD	AORTIC VALVE POSITION RELATIVE TO THE PULMONARY VALVE, RIGHT | COARCTATION | DORV, TAUSSIG BING | DOUBLE OUTLET VENTRICULOARTERIAL CONNECTION | HYPOPLASTIC AORTIC ANNULUS	Isolated	10	99379442	T	C	Het	MORN4	LOF	splice
	1-04506	LAT	LSVC TO CORONARY SINUS | PULMONARY STENOSIS, VALVAR | TRANSPOSITION D-LOOP | TRANSPOSITION D-LOOP WITH INTACT VENTRICULAR SEPTUM	Isolated	1	152127359	T	A	Het	RPTN	T-Mis	.
	1-04506	LAT	LSVC TO CORONARY SINUS | PULMONARY STENOSIS, VALVAR | TRANSPOSITION D-LOOP | TRANSPOSITION D-LOOP WITH INTACT VENTRICULAR SEPTUM	Isolated	1	92649557	A	G	Het	KIAA1107	Syn	.
	1-04506	LAT	LSVC TO CORONARY SINUS | PULMONARY STENOSIS, VALVAR | TRANSPOSITION D-LOOP | TRANSPOSITION D-LOOP WITH INTACT VENTRICULAR SEPTUM	Isolated	16	2764103	G	A	Het	PRSS27	Syn	.
	1-04508	LAT	L-LOOP TRANSPOSITION WITH INTACT VENTRICULAR SEPTUM | LEFT AORTIC ARCH WITH NORMAL BRANCHING PATTERN | PULMONARY STENOSIS, SUBVALVAR | PULMONARY STENOSIS, VALVAR | SLL	Isolated	3	50418460	G	A	Het	CACNA2D2	Syn	.
	1-04514	LAT	PULMONARY STENOSIS, SUBVALVAR | TRANSPOSITION D-LOOP WITH IVS AND LV OUTFLOW TRACT OBSTRUCTION	NDD	17	61271473	C	A	Het	TANC2	LOF	Stopgain
	1-04514	LAT	PULMONARY STENOSIS, SUBVALVAR | TRANSPOSITION D-LOOP WITH IVS AND LV OUTFLOW TRACT OBSTRUCTION	NDD	8	39044465	T	G	Het	ADAM32	T-Mis	.
	1-04517	LAT	HYPOPLASTIC RIGHT VENTRICLE (SUBNORMAL CAVITY VOLUME) | L-LOOP CORRECTED TRANSPOSITION {SL?} WITH VENTRICULAR SEPTAL DEFECT | LSVC TO CORONARY SINUS | PARTIALLY ANOMALOUS PULMONARY VEINS | PULMONARY STENOSIS | STRADDLING TRICUSPID VALVE	EC	11	61089878	C	T	Het	DDB1	T-Mis	.
	1-04517	LAT	HYPOPLASTIC RIGHT VENTRICLE (SUBNORMAL CAVITY VOLUME) | L-LOOP CORRECTED TRANSPOSITION {SL?} WITH VENTRICULAR SEPTAL DEFECT | LSVC TO CORONARY SINUS | PARTIALLY ANOMALOUS PULMONARY VEINS | PULMONARY STENOSIS | STRADDLING TRICUSPID VALVE	EC	19	54933538	A	T	Het	TTYH1	T-Mis	.
	1-04521	OTH	EBSTEINS DISEASE | LEFT AORTIC ARCH WITH NORMAL BRANCHING PATTERN | PARTIALLY ANOMALOUS PULMONARY VEINS | PATENT FORAMEN OVALE | WOLFF-PARKINSON-WHITE SYNDROME	Isolated	17	26962101	GA	G	Het	KIAA0100	LOF	FS Del
	1-04523	CTD	TRUNCAL VALVE REGURGITATION | TRUNCAL VALVE STENOSIS | TRUNCUS ARTERIOSUS TYPE IA (MAIN PULMONARY ARTERY PRESENT, VSD) | VENTRICULAR SEPTAL DEFECT, MALALIGNMENT | VENTRICULAR SEPTAL DEFECT, MULTIPLE | VENTRICULAR SEPTAL DEFECT, MUSCULAR	Isolated	17	27909046	A	G	Het	GIT1	Syn	.
	1-04529	TOF	TETRALOGY OF FALLOT WITH PULMONARY ATRESIA AND MAPCAS	Isolated	20	10639183	G	C	Het	JAG1	D-Mis	.
	1-04529	TOF	TETRALOGY OF FALLOT WITH PULMONARY ATRESIA AND MAPCAS	Isolated	9	90748542	G	T	Het	SPATA31C2	T-Mis	.
	1-04530	ASD	ATRIAL SEPTAL DEFECT, SECUNDUM | LEFT AORTIC ARCH WITH NORMAL BRANCHING PATTERN | MULTIPLE ATRIAL SEPTAL DEFECTS	Isolated	11	40136613	C	T	Het	LRRC4C	Syn	.
	1-04530	ASD	ATRIAL SEPTAL DEFECT, SECUNDUM | LEFT AORTIC ARCH WITH NORMAL BRANCHING PATTERN | MULTIPLE ATRIAL SEPTAL DEFECTS	Isolated	17	79478259	C	T	Het	ACTG1	D-Mis	.
	1-04530	ASD	ATRIAL SEPTAL DEFECT, SECUNDUM | LEFT AORTIC ARCH WITH NORMAL BRANCHING PATTERN | MULTIPLE ATRIAL SEPTAL DEFECTS	Isolated	2	202149705	C	T	Het	CASP8	Syn	.
	1-04535	AVC	ABERRANT RIGHT SUBCLAVIAN ARTERY | ABNORMAL BRANCHING LEFT AORTIC ARCH | AORTIC ARCH HYPOPLASIA | HYPOPLASIA ASCENDING AORTA | HYPOPLASTIC AORTIC ANNULUS | HYPOPLASTIC LEFT VENTRICLE (SUBNORMAL CAVITY VOLUME) | UNBALANCED COMPLETE ATRIOVENTRICULAR CANAL, RIGHT DOMINANT	Unknown	4	74005771	T	C	Het	ANKRD17	Syn	.
	1-04535	AVC	ABERRANT RIGHT SUBCLAVIAN ARTERY | ABNORMAL BRANCHING LEFT AORTIC ARCH | AORTIC ARCH HYPOPLASIA | HYPOPLASIA ASCENDING AORTA | HYPOPLASTIC AORTIC ANNULUS | HYPOPLASTIC LEFT VENTRICLE (SUBNORMAL CAVITY VOLUME) | UNBALANCED COMPLETE ATRIOVENTRICULAR CANAL, RIGHT DOMINANT	Unknown	7	150817102	G	C	Het	AGAP3	T-Mis	.
	1-04537	LVO	AORTIC STENOSIS, SUBVALVAR, DISCRETE, MEMBRANEOUS | VENTRICULAR SEPTAL DEFECT, MEMBRANOUS	Unknown	11	94759527	T	G	Het	KDM4E	T-Mis	.
	1-04545	OTH	PROLAPSED AORTIC VALVE | VENTRICULAR SEPTAL DEFECT, MEMBRANOUS	NDD	16	4802954	G	A	Het	ZNF500	T-Mis	.
	1-04547	HLHS	AORTIC STENOSIS - VALVAR | HYPOPLASIA ASCENDING AORTA | HYPOPLASTIC LEFT HEART SYNDROME | HYPOPLASTIC LEFT VENTRICLE (SUBNORMAL CAVITY VOLUME) | HYPOPLASTIC MITRAL VALVE | MITRAL STENOSIS | UNICOMMISSURAL (UNICUSPID, UNILEAFLET, UNIFOLIATE) AORTIC VALVE	EC	5	122522866	G	T	Het	PRDM6	LOF	StopGain
	1-04547	HLHS	AORTIC STENOSIS - VALVAR | HYPOPLASIA ASCENDING AORTA | HYPOPLASTIC LEFT HEART SYNDROME | HYPOPLASTIC LEFT VENTRICLE (SUBNORMAL CAVITY VOLUME) | HYPOPLASTIC MITRAL VALVE | MITRAL STENOSIS | UNICOMMISSURAL (UNICUSPID, UNILEAFLET, UNIFOLIATE) AORTIC VALVE	EC	5	5303439	C	T	Het	ADAMTS16	D-Mis	.
	1-04553	ASD	ATRIAL SEPTAL DEFECT, SECUNDUM | LEFT AORTIC ARCH WITH NORMAL BRANCHING PATTERN	NDD&EC	19	11510737	T	G	Het	RGL3	T-Mis	.
	1-04554	HLHS	AORTIC ARCH HYPOPLASIA | AORTIC STENOSIS - VALVAR | ENDOCARDIAL FIBROELASTOSIS | HYPOPLASIA ASCENDING AORTA | HYPOPLASTIC LEFT HEART SYNDROME | HYPOPLASTIC LEFT VENTRICLE (SUBNORMAL CAVITY VOLUME) | MITRAL STENOSIS | RESTRICTIVE PATENT FORAMEN OVALE	Unknown	5	134007548	C	T	Het	SEC24A	Syn	.
	1-04555	OTH	HYPOPLASTIC LEFT PULMONARY ARTERY | HYPOPLASTIC MAIN PULMONARY ARTERY | HYPOPLASTIC RIGHT PULMONARY ARTERY | HYPOPLASTIC RIGHT VENTRICLE (SUBNORMAL CAVITY VOLUME) | LEFT AORTIC ARCH WITH NORMAL BRANCHING PATTERN | TRICUSPID ATRESIA + PS OR SMALL VSD (IB) | VENTRICULAR SEPTAL DEFECT, MEMBRANOUS	Isolated	8	30702201	A	G	Het	TEX15	T-Mis	.
	1-04562	LVO	BICOMMISSURAL (BICUSPID, BILEAFLET) AORTIC VALVE, RIGHT-LEFT FUSION | COARCTATION | CONGENITAL MITRAL VALVE ABNORMALITY	Unknown	15	65676390	G	T	Het	IGDCC4	T-Mis	.
	1-04562	LVO	BICOMMISSURAL (BICUSPID, BILEAFLET) AORTIC VALVE, RIGHT-LEFT FUSION | COARCTATION | CONGENITAL MITRAL VALVE ABNORMALITY	Unknown	X	76938361	T	A	Het	ATRX	D-Mis	.
	1-04566	ASD	ATRIAL SEPTAL DEFECT, SECUNDUM	Isolated	13	29238659	A	G	Het	POMP	T-Mis	.
	1-04571	CTD	PULMONARY ATRESIA, INTACT VENTRICULAR SEPTUM	Isolated	5	71529955	T	C	Het	MRPS27	T-Mis	.
	1-04574	TOF	TETRALOGY OF FALLOT	Unknown	10	116931017	G	C	Het	ATRNL1	T-Mis	.
	1-04574	TOF	TETRALOGY OF FALLOT	Unknown	12	32974441	G	A	Het	PKP2	T-Mis	.
	1-04574	TOF	TETRALOGY OF FALLOT	Unknown	19	38189816	A	C	Het	ZNF607	T-Mis	.
	1-04574	TOF	TETRALOGY OF FALLOT	Unknown	2	233431910	C	T	Het	EIF4E2	Syn	.
	1-04574	TOF	TETRALOGY OF FALLOT	Unknown	3	196388145	C	G	Het	NRROS	T-Mis	.
	1-04574	TOF	TETRALOGY OF FALLOT	Unknown	3	196388320	T	C	Het	NRROS	Syn	.
	1-04574	TOF	TETRALOGY OF FALLOT	Unknown	9	104184173	G	A	Het	ALDOB	D-Mis	.
	1-04579	AVC	AORTIC ARCH HYPOPLASIA | AORTIC STENOSIS - VALVAR | BILATERAL SUBARTERIAL CONUS | COMMON ATRIOVENTRICULAR VALVE ABNORMALITY | DORV + AVSD (AV CANAL) | HYPOPLASTIC LEFT VENTRICLE (SUBNORMAL CAVITY VOLUME) | JUXTAPOSITION OF THE ATRIAL APPENDAGES LEFT | LEFT AORTIC ARCH WITH NORMAL BRANCHING PATTERN | UNBALANCED COMPLETE ATRIOVENTRICULAR CANAL, RIGHT DOMINANT	EC	22	36174073	T	C	Het	RBFOX2	T-Mis	.
	1-04582	CTD	PULMONARY STENOSIS, VALVAR	Isolated	10	24880200	TA	T	Het	ARHGAP21	LOF	FS Del
	1-04582	CTD	PULMONARY STENOSIS, VALVAR	Isolated	3	14190321	T	G	Het	XPC	T-Mis	.
	1-04585	TOF	LEFT AORTIC ARCH WITH NORMAL BRANCHING PATTERN | PULMONARY STENOSIS, SUBVALVAR | PULMONARY STENOSIS, VALVAR | TETRALOGY OF FALLOT | VENTRICULAR SEPTAL DEFECT, MALALIGNMENT	EC	19	48198189	TG	T	Het	BICRA	LOF	FS Del
	1-04592	LVO	ATRIAL SEPTAL DEFECT, SECUNDUM | COARCTATION | DOUBLE OUTLET RIGHT VENTRICLE | LEFT VENTRICULAR OUTFLOW TRACT OBSTRUCTION | LSVC TO CORONARY SINUS | STRADDLING TRICUSPID VALVE	Unknown	8	133849987	G	A	Het	PHF20L1	T-Mis	.
	1-04603	OTH	ANOMALOUS ORIGIN OF LEFT CORONARY ARTERY FROM PULMONARY ARTERY	Unknown	16	3652126	C	T	Het	SLX4	T-Mis	.
	1-04603	OTH	ANOMALOUS ORIGIN OF LEFT CORONARY ARTERY FROM PULMONARY ARTERY	Unknown	20	31024758	C	T	Het	ASXL1	LOF	StopGain
	1-04603	OTH	ANOMALOUS ORIGIN OF LEFT CORONARY ARTERY FROM PULMONARY ARTERY	Unknown	8	113299477	T	C	Het	CSMD3	LOF	splice
	1-04607	OTH	PARTIALLY ANOMALOUS PULMONARY VEINS | SINUS VENOSUS SEPTAL DEFECT, SUPERIOR TYPE	Isolated	16	30846442	C	T	Het	BCL7C	T-Mis	.
	1-04607	OTH	PARTIALLY ANOMALOUS PULMONARY VEINS | SINUS VENOSUS SEPTAL DEFECT, SUPERIOR TYPE	Isolated	9	71833276	G	T	Het	TJP2	LOF	splice
	1-04623	CTD	DOUBLE OUTLET RIGHT VENTRICLE | HYPOPLASTIC LEFT VENTRICLE (SUBNORMAL CAVITY VOLUME) | LEFT AORTIC ARCH WITH NORMAL BRANCHING PATTERN | PULMONARY ATRESIA,VALVAR | SDD | STRADDLING MITRAL VALVE | VENTRICULAR SEPTAL DEFECT, ECD TYPE	Unknown	1	202702950	T	C	Het	KDM5B	D-Mis	.
	1-04631	HLHS	AORTIC ATRESIA | HYPOPLASTIC LEFT HEART SYNDROME | MITRAL ATRESIA	Isolated	18	42530506	C	T	Het	SETBP1	T-Mis	.
	1-04632	HLHS	AORTIC ARCH HYPOPLASIA | AORTIC ATRESIA | HYPOPLASIA ASCENDING AORTA | HYPOPLASTIC LEFT HEART SYNDROME | HYPOPLASTIC LEFT VENTRICLE (SUBNORMAL CAVITY VOLUME) | LEFT AORTIC ARCH WITH NORMAL BRANCHING PATTERN | MITRAL STENOSIS, VALVAR	Unknown	16	49669709	G	A	Het	ZNF423	Syn	.
	1-04632	HLHS	AORTIC ARCH HYPOPLASIA | AORTIC ATRESIA | HYPOPLASIA ASCENDING AORTA | HYPOPLASTIC LEFT HEART SYNDROME | HYPOPLASTIC LEFT VENTRICLE (SUBNORMAL CAVITY VOLUME) | LEFT AORTIC ARCH WITH NORMAL BRANCHING PATTERN | MITRAL STENOSIS, VALVAR	Unknown	6	86239973	A	G	Het	SNX14	T-Mis	.
	1-04638	HLHS	AORTIC ATRESIA | HYPOPLASTIC LEFT HEART SYNDROME | LSVC TO CORONARY SINUS | MITRAL ATRESIA | SINO-SEPTAL DEFECT	EC	16	8870306	C	T	Het	ABAT	T-Mis	.
	1-04638	HLHS	AORTIC ATRESIA | HYPOPLASTIC LEFT HEART SYNDROME | LSVC TO CORONARY SINUS | MITRAL ATRESIA | SINO-SEPTAL DEFECT	EC	2	179422718	G	A	Het	TTN	Syn	.
	1-04638	HLHS	AORTIC ATRESIA | HYPOPLASTIC LEFT HEART SYNDROME | LSVC TO CORONARY SINUS | MITRAL ATRESIA | SINO-SEPTAL DEFECT	EC	6	157469898	C	T	Het	ARID1B	LOF	StopGain
	1-04643	HLHS	AORTIC ATRESIA | HYPOPLASTIC LEFT HEART SYNDROME | HYPOPLASTIC LEFT VENTRICLE (SUBNORMAL CAVITY VOLUME) | LEFT AORTIC ARCH WITH NORMAL BRANCHING PATTERN | MITRAL STENOSIS, VALVAR	NDD	6	154762507	C	T	Het	CNKSR3	Syn	.
	1-04646	OTH	PARTIALLY ANOMALOUS PULMONARY VEINS | SINUS VENOSUS SEPTAL DEFECT, SUPERIOR TYPE	Isolated	1	155020384	C	T	Het	DCST1	Syn	.
	1-04646	OTH	PARTIALLY ANOMALOUS PULMONARY VEINS | SINUS VENOSUS SEPTAL DEFECT, SUPERIOR TYPE	Isolated	7	92151517	A	G	Het	PEX1	Syn	.
	1-04647	LVO	BICOMMISSURAL (BICUSPID, BILEAFLET) AORTIC VALVE, RIGHT-LEFT FUSION | COARCTATION | VENTRICULAR SEPTAL DEFECT, MULTIPLE | VENTRICULAR SEPTAL DEFECT, MUSCULAR	Isolated	11	117667925	C	A	Het	DSCAML1	T-Mis	.
	1-04647	LVO	BICOMMISSURAL (BICUSPID, BILEAFLET) AORTIC VALVE, RIGHT-LEFT FUSION | COARCTATION | VENTRICULAR SEPTAL DEFECT, MULTIPLE | VENTRICULAR SEPTAL DEFECT, MUSCULAR	Isolated	14	67431929	C	T	Het	GPHN	T-Mis	.
	1-04647	LVO	BICOMMISSURAL (BICUSPID, BILEAFLET) AORTIC VALVE, RIGHT-LEFT FUSION | COARCTATION | VENTRICULAR SEPTAL DEFECT, MULTIPLE | VENTRICULAR SEPTAL DEFECT, MUSCULAR	Isolated	9	712804	G	A	Het	KANK1	T-Mis	.
	1-04652	LAT	DEXTROCARDIA | HYPOPLASTIC RIGHT VENTRICLE (SUBNORMAL CAVITY VOLUME) | L-LOOP TRANSPOSITION OF THE GREAT VESSELS | LSVC TO CORONARY SINUS | PULMONARY STENOSIS | SINGLE VENTRICLE, LEFT; DOUBLE INLET LEFT VENTRICLE	Unknown	21	41033201	A	G	Het	B3GALT5	T-Mis	.
	1-04653	AVC	COMPLETE COMMON ATRIOVENTRICULAR CANAL, RASTELLI TYPE A	Isolated	17	56400701	C	T	Het	TSPOAP1	Syn	.
	1-04657	LAT	ATRIAL SEPTAL DEFECT, SECUNDUM | POLYSPLENIA SYNDROME (LEFT ISOMERISM) | RIGHT AORTIC ARCH | VENTRICULAR SEPTAL DEFECT	Isolated	1	52242511	C	G	Het	OSBPL9	T-Mis	.
	1-04657	LAT	ATRIAL SEPTAL DEFECT, SECUNDUM | POLYSPLENIA SYNDROME (LEFT ISOMERISM) | RIGHT AORTIC ARCH | VENTRICULAR SEPTAL DEFECT	Isolated	6	32084548	G	A	Het	ATF6B	T-Mis	.
	1-04659	CTD	ATRIAL SEPTAL DEFECT, SECUNDUM | PULMONARY ARTERY SLING, ORIGIN OF THE LPA FROM THE RPA | VENTRICULAR SEPTAL DEFECT, MEMBRANOUS | VENTRICULAR SEPTAL DEFECT, SINGLE	EC	7	100201067	G	A	Het	PCOLCE	D-Mis	.
	1-04664	AVC	AORTIC STENOSIS, SUBVALVAR, DISCRETE, MEMBRANEOUS | CLEFT MITRAL VALVE | DYSPLASTIC MITRAL VALVE | OSTIUM PRIMUM ATRIAL SEPTAL DEFECT, BALANCED | THICKENED AORTIC VALVE CUSP(S) | TRICOMMISSURAL (TRICUSPID, TRILEAFLET, TRIFOLIATE) AORTIC VALVE	NDD	X	75650157	G	A	Het	MAGEE1	T-Mis	.
	1-04674	CTD	VENTRICULAR SEPTAL DEFECT, MEMBRANOUS | VENTRICULAR SEPTAL DEFECT, SINGLE	Isolated	1	21268463	G	C	Het	EIF4G3	T-Mis	.
	1-04685	AVC	CLEFT MITRAL VALVE | LEFT AORTIC ARCH WITH NORMAL BRANCHING PATTERN | OSTIUM PRIMUM ATRIAL SEPTAL DEFECT, BALANCED | PATENT FORAMEN OVALE	NDD	14	51352547	A	G	Het	ABHD12B	T-Mis	.
	1-04686	LAT	ATRIAL SEPTAL DEFECT, SECUNDUM | COARCTATION | HYPOPLASTIC RIGHT VENTRICLE (SUBNORMAL CAVITY VOLUME) | L-LOOP TRANSPOSITION OF THE GREAT VESSELS | SINGLE VENTRICLE, LEFT; DOUBLE INLET LEFT VENTRICLE	NDD	3	129810976	C	T	Het	ALG1L2	T-Mis	.
	1-04687	LVO	COARCTATION	Isolated	1	175360457	G	A	Het	TNR	T-Mis	.
	1-04687	LVO	COARCTATION	Isolated	1	19433383	CTT	C	Het	UBR4	LOF	FS Del
[truncated: 2,464 more rows]
