# Supplementary material for: Genomic analysis of 11,555 probands identifies 60 dominant congenital heart disease genes
Source: Proc Natl Acad Sci U S A. 2025 Mar 24;122(13):e2420343122. doi: 10.1073/pnas.2420343122 (PMC12002227; doi:10.1073/pnas.2420343122)
Supplement: Supplementary file 7 — Dataset S06 (XLSX) [file pnas.2420343122.sd06.xlsx]

## Sheet: DS6. MetaAnalysis
	Extended Data Set 6. Meta-Analysis results for MIPseq Panel Genes
	Table shows all 248 MIPseq panel genes from meta-analysis for [left] damaging, [mid] LOF, and [right] D-Mis variants using the burden of de novo mutations in CHD trios and case-control comparison of the TUVs in 11,555 CHD probands compared to gnomAD controls. Red shading denotes p-values that surpass genome-wide significance and blue denotes an FDR < 0.05. All columns and abbreviations are as pre…
	Annotation				Damaging (LOF + D-Mis)																									Loss of Function																			D-Mis
					Poisson Test of DNMs in Trios								Case-Control of Ultra-Rare TUVs																	Poisson of DNMs in Trios						Case-Control of Ultra-Rare TUVs													Poisson of DNMs in Trios
	Gene	Intolerance											CHD Probands					gnomAD Controls					Fisher's Exact				JL-FDR									CHD Probands			gnomAD Controls			Fisher's Exact				JL-FDR
		pLI	MisZ		LOF	MisD	Obs	Exp	Enrich	P-Val	FDR		LOF	MisD	Obs	Total	AF	LOF	MisD	Obs	Total	AF	Enrich	P-Val	FDR		P-Val	FDR		Obs	Exp	Enrich	P-Val	FDR		Obs	Total	AF	Obs	Total	AF	Enrich	P-Val	FDR		P-Val	FDR		Obs
	KMT2D	1	3.7288		21	6	27	0.607149	44.4701	7.21e-35	1.78808e-32		12	96	108	21768	0.00496141	35	796	831	252987	0.00328475	1.51296	7.42996e-05	0.00230329		4.53525e-38	1.09316e-32		21	0.165586	126.822	6.65e-37	1.6492e-34		12	21768	0.000551268	35	227965	0.000153532	3.59195	0.000549351	0.0123854		1.65824e-38	2.69736e-34		6
	PTPN11	0.99998	3.1293		0	12	12	0.109847	109.243	5.82e-21	4.8112e-19		0	36	36	22405	0.00160678	2	110	112	270096	0.000414667	3.87914	4.12038e-10	2.55463e-08		1.72165e-29	9.7581e-26		0	0.0235552	0	1	1		0	22405	0	2	239844	8.33875e-06	0	1	1		1	0.802698		12
	CHD7	1	3.2193		16	4	20	0.365378	54.7378	5.22e-28	6.4728e-26		18	53	71	22782	0.0031165	9	594	603	258791	0.00233007	1.33856	0.0143605	0.118714		5.45498e-28	1.41114e-24		16	0.104949	152.455	9.38e-30	1.16312e-27		18	22782	0.000790097	9	233119	3.86069e-05	20.48	2.60502e-13	1.29209e-11		9.40759e-42	7.82098e-37		4
	NOTCH1	1	3.4451		7	3	10	0.457344	21.8654	7.28e-11	4.5136e-09		30	113	143	22069	0.00647968	9	885	894	253124	0.00353187	1.84003	2.19385e-10	1.81358e-08		3.29394e-19	8.64933e-17		7	0.0686444	101.975	1.34e-12	1.10773e-10		30	22069	0.00135937	9	226623	3.97135e-05	34.2724	2.57998e-24	6.39834e-22		9.57487e-35	4.36369e-31		3
	MYH6	1.5952e-32	0.85843		1	4	5	0.459754	10.8754	0.000117	0.00126157		15	167	182	20706	0.00878972	105	1120	1225	270828	0.00452317	1.95166	6.98558e-15	1.73242e-12		4.95392e-16	5.44353e-14		1	0.054729	18.2719	0.0533	0.216695		15	20706	0.000724428	105	270797	0.000387744	1.86884	0.0232588	0.221945		0.00797889	0.0988012		4
	JAG1	1	3.2459		5	1	6	0.226923	26.4407	1.56e-07	6.448e-06		20	39	59	22813	0.00258624	8	277	285	266446	0.00106964	2.42154	1.52043e-08	7.54132e-07		4.54465e-14	2.81015e-12		5	0.0403471	123.925	8.62e-10	5.3444e-08		20	22813	0.000876693	8	240294	3.32925e-05	26.3417	8.93759e-16	7.38841e-14		1.909e-23	9.64801e-21		1
	TBX5	0.99954	1.1948		4	1	5	0.0670896	74.5272	1.07e-08	5.3072e-07		4	18	22	21750	0.00101149	3	100	103	270733	0.000380449	2.66032	0.000134061	0.00369413		9.72492e-12	3.09826e-10		4	0.013449	297.419	1.35e-09	5.58e-08		4	21750	0.000183908	3	244070	1.22916e-05	14.9644	0.00128093	0.0226907		1.93505e-11	1.11837e-09		1
	NODAL	0.97028	0.97103		0	0	0	0.0394919	0	1	1		20	9	29	20720	0.00139961	7	36	43	232457	0.00018498	7.57536	9.85768e-14	1.22235e-11		7.57123e-10	1.39536e-08		0	0.0125939	0	1	1		20	20720	0.000965251	7	232449	3.01141e-05	32.076	9.07874e-17	1.12576e-14		1.16219e-14	1.24572e-12		0
	SMAD2	0.99661	3.6626		1	3	4	0.0938322	42.6293	3e-06	8.90044e-05		3	14	17	23007	0.000738906	4	61	65	270102	0.00024065	3.07197	0.000185178	0.00459241		3.87353e-09	6.53935e-08		1	0.0223114	44.8202	0.0221	0.144884		3	23007	0.000130395	4	244730	1.63445e-05	7.97868	0.0170446	0.183786		0.00261188	0.0355537		3
	FLT4	1	2.8339		2	2	4	0.1823	21.9418	3.98e-05	0.000548356		22	27	49	22425	0.00218506	13	267	280	263905	0.00106099	2.06178	1.18348e-05	0.000419292		5.05866e-09	1.19273e-07		2	0.0462553	43.2383	0.00104	0.0151718		22	22425	0.000981048	13	238250	5.45645e-05	17.9869	1.7506e-15	1.08537e-13		9.04498e-17	1.53312e-14		2
	RBFOX2	0.99902	2.5839		3	0	3	0.0331172	90.5873	5.91e-06	0.00012214		4	4	8	21618	0.000370062	2	18	20	246053	8.12833e-05	4.5541	0.00128667	0.0177274		4.47402e-08	4.97761e-07		3	0.0201347	148.997	1.34e-06	4.154e-05		4	21618	0.000185031	2	219919	9.09426e-06	20.3489	0.000829653	0.0171462		1.07252e-08	4.07122e-07		0
	GATA4	0.49308	0.67146		4	0	4	0.162788	24.5719	2.57e-05	0.00039835		3	41	44	19610	0.00224375	7	253	260	199699	0.00130196	1.72498	0.00107397	0.0162348		1.67168e-07	1.61626e-06		4	0.0127494	313.741	1.09e-09	5.4064e-08		3	19610	0.000152983	7	180139	3.88589e-05	3.93692	0.0670758	0.449589		8.4217e-10	3.50294e-08		0
	MYRF	1	3.2927		1	2	3	0.05022	59.7371	2.03e-05	0.000335627		6	1	7	20463	0.000342081	21	3	24	240648	9.97307e-05	3.43084	0.00890376	0.0883253		9.15319e-07	6.35049e-06		1	0.0312515	31.9985	0.0308	0.1736		6	20463	0.000293212	21	240648	8.72644e-05	3.3607	0.0163138	0.183786		0.00344489	0.0421034		2
	ACTB	0.98564	5.0206		1	2	3	0.122736	24.4427	0.000281	0.00278752		1	7	8	22152	0.000361141	1	15	16	244390	6.54691e-05	5.51776	0.000494904	0.00944125		9.78192e-07	1.06867e-05		1	0.00768071	130.196	0.00765	0.082487		1	22152	4.51427e-05	1	244290	4.0935e-06	11.0285	0.159368	0.805538		0.00713973	0.0827846		2
	KDM5B	7.9102e-15	1.7784		4	1	5	0.21534	23.2191	3.23e-06	8.90044e-05		16	24	40	22597	0.00177015	84	325	409	264844	0.00154431	1.1465	0.226992	0.680655		3.76276e-06	2.47315e-05		4	0.0839592	47.6422	1.94e-06	5.1584e-05		16	22597	0.000708059	84	264844	0.000317168	2.2333	0.0049501	0.0722133		8.82561e-08	2.0192e-06		1
	NSD1	1	3.4113		4	2	6	0.369265	16.2485	2.57e-06	8.90044e-05		0	56	56	22243	0.00251765	16	614	630	271164	0.00232332	1.08382	0.301615	0.809248		4.12031e-06	3.81674e-05		4	0.085514	46.776	2.08e-06	5.1584e-05		0	22243	0	16	244608	6.54108e-05	0	1	1		1.30431e-05	0.000218709		2
	GATA6	0.99709	1.2835		4	1	5	0.229955	21.7434	4.43e-06	9.98764e-05		3	33	36	19821	0.00181626	1	328	329	195798	0.0016803	1.08109	0.354047	0.869344		8.11035e-06	6.1554e-05		4	0.0153925	259.866	2.31e-09	8.184e-08		3	19821	0.000151355	1	163599	6.11251e-06	24.7635	0.00463806	0.0722133		1.18179e-10	6.28299e-09		1
	CDK13	0.90753	2.3479		1	1	2	0.0749414	26.6875	0.00267	0.0188756		5	8	13	20759	0.000626234	16	25	41	216692	0.000189209	3.31117	0.000622191	0.0110217		1.24912e-05	9.35153e-05		1	0.0524745	19.0569	0.0511	0.215634		5	20759	0.000240859	16	195608	8.17962e-05	2.94498	0.0448391	0.336973		0.0138416	0.119019		1
	RAF1	0.85295	2.4628		0	4	4	0.0988853	40.4509	3.68e-06	9.1264e-05		0	8	8	21893	0.000365414	12	137	149	271396	0.000549013	0.665438	0.906339	1		1.94169e-05	0.000137904		0	0.0249545	0	1	1		0	21893	0	12	244827	4.90142e-05	0	1	1		1	0.802698		4
	ZEB2	1	3.9433		2	1	3	0.0732311	40.9662	6.2e-05	0.0007688		1	9	10	22092	0.000452653	1	69	70	267176	0.000262	1.728	0.0833087	0.42444		2.25932e-05	0.000184639		2	0.032884	60.8198	0.000529	0.0081995		1	22092	4.52653e-05	1	242967	4.11579e-06	10.9985	0.159748	0.805538		0.000560019	0.00711467		1
	SOS1	1	3.0487		1	3	4	0.135579	29.5032	1.26e-05	0.000240369		1	13	14	22505	0.000622084	11	139	150	270124	0.000555301	1.12033	0.382647	0.886883		2.32036e-05	0.000228088		1	0.0622697	16.0592	0.0604	0.220282		1	22505	4.44346e-05	11	243816	4.5116e-05	0.984896	0.653366	1		0.137229	0.469351		3
	LZTR1	1.0211e-92	0.57676		0	3	3	0.0694996	43.1657	5.31e-05	0.000693095		18	17	35	21916	0.00159701	225	110	335	261958	0.00127883	1.2492	0.125194	0.52622		2.89886e-05	0.000278255		0	0.026898	0	1	1		18	21916	0.000821318	225	261958	0.000858916	0.956189	0.607078	1		0.878019	0.675218		3
	NAA15	0.99578	3.8085		3	0	3	0.0464885	64.5321	1.62e-05	0.000286971		1	2	3	22973	0.000130588	12	10	22	230519	9.54368e-05	1.36836	0.398096	0.897525		3.05524e-05	0.000326806		3	0.0280641	106.898	3.61e-06	7.46067e-05		1	22973	4.35294e-05	12	230367	5.20908e-05	0.835623	0.709396	1		1.7384e-05	0.000360608		0
	RIT1	0.13281	2.0757		0	2	2	0.0357604	55.9278	0.000624	0.00583259		2	7	9	22558	0.000398972	15	26	41	270661	0.000151481	2.63443	0.0131536	0.117273		3.94941e-05	0.000385962		0	0.0130603	0	1	1		2	22558	8.86603e-05	15	244183	6.14293e-05	1.44332	0.427668	1		0.733535	0.624104		2
	ANKRD11	1	-0.55363		2	0	2	0.0927438	21.5648	0.00404	0.0244371		8	0	8	20258	0.000394906	7	15	22	234163	9.39516e-05	4.20479	0.00191395	0.0249821		4.98405e-05	0.000456095		2	0.0708211	28.2402	0.00239	0.0311958		8	20258	0.000394906	7	234163	2.98937e-05	13.2149	6.22216e-06	0.000192887		1.71561e-07	4.66327e-06		0
	CTNNB1	0.99999	3.846		3	0	3	0.0628139	47.7601	3.94e-05	0.000548356		0	5	5	22972	0.000217656	1	50	51	271212	0.000188045	1.1575	0.446489	0.943715		7.84076e-05	0.000560484		3	0.0280641	106.898	3.61e-06	7.46067e-05		0	22972	0	1	244647	4.08752e-06	0	1	1		2.18327e-05	0.00051983		0
	KLF2	0.56044	2.2121		1	1	2	0.0126716	157.833	7.96e-05	0.000897309		2	0	2	16165	0.000123724	5	2	7	107528	6.50993e-05	1.90056	0.332872	0.842371		0.000111786	0.000699582		1	0.00948428	105.438	0.00944	0.0936448		2	16165	0.000123724	5	107528	4.64995e-05	2.66097	0.230012	0.876436		0.011897	0.10873		1
	POGZ	1	3.5062		2	1	3	0.0778955	38.5131	7.43e-05	0.000877448		2	4	6	22579	0.000265734	6	51	57	267201	0.000213323	1.24575	0.367281	0.884327		0.000115839	0.0008334		2	0.056517	35.3876	0.00154	0.0212178		2	22579	8.85779e-05	6	241268	2.48686e-05	3.56202	0.145147	0.799922		0.00142946	0.0208293		1
	SMARCC1	1	2.4466		0	0	0	0.0653016	0	1	1		12	4	16	21959	0.000728631	15	22	37	235308	0.000157241	4.63653	5.40386e-06	0.00022336		0.000232753	0.00108383		0	0.0450115	0	1	1		12	21959	0.000546473	15	235239	6.37649e-05	8.57412	7.63255e-07	2.7041e-05		8.47839e-06	9.71573e-05		0
	CACNA1A	1	5.7845		1	3	4	0.655348	6.10363	0.00458	0.0270438		3	80	83	21311	0.0038947	32	648	680	229193	0.00296693	1.31392	0.0132405	0.117273		0.000297532	0.0013807		1	0.0956202	10.458	0.0912	0.30983		3	21311	0.000140772	32	206592	0.000154895	0.908808	0.647803	1		0.194271	0.50711		3
	NR6A1	0.98169	1.8258		1	2	3	0.110624	27.1189	0.000208	0.00214933		1	14	15	22237	0.000674551	4	194	198	251083	0.000788584	0.85529	0.755491	1		0.000616997	0.00193312		1	0.0188908	52.9358	0.0187	0.1364		1	22237	4.49701e-05	4	226560	1.76554e-05	2.54716	0.373835	1		0.033045	0.227718		2
	AHNAK	0.89827	-2.9677		1	1	2	0.0632493	31.6209	0.00192	0.015872		10	2	12	22754	0.00052738	84	3	87	265255	0.000327986	1.60824	0.090608	0.42444		0.000685399	0.00250435		1	0.0606372	16.4915	0.0588	0.220282		10	22754	0.000439483	84	265255	0.000316676	1.38796	0.207717	0.84449		0.0588184	0.321927		1
	PCBP3	0.84326	2.0153		1	0	1	0.0250712	39.8865	0.0248	0.104244		4	2	6	18544	0.000323555	8	10	18	229934	7.82833e-05	4.13441	0.0071858	0.0774817		0.0010103	0.00327296		1	0.0177247	56.4184	0.0176	0.134521		4	18544	0.000215703	8	229934	3.47926e-05	6.20174	0.00942736	0.116899		0.00121363	0.0168009		0
	SMAD6	3.6282e-20	-0.59229		1	0	1	0.129748	7.70724	0.122	0.299564		29	29	58	17807	0.00325715	58	271	329	162496	0.00202467	1.61071	0.000948937	0.0156891		0.00106383	0.00403233		1	0.0162477	61.5473	0.0161	0.1288		29	17807	0.00162857	58	146577	0.000395696	4.12118	1.71621e-08	7.09366e-07		4.86161e-09	1.6659e-07		0
	GANAB	0.99873	2.2404		1	1	2	0.192717	10.3779	0.0163	0.080848		2	37	39	22415	0.00173991	24	291	315	271103	0.00116192	1.49829	0.0140626	0.118714		0.00114869	0.00480345		1	0.0473437	21.1222	0.0462	0.2046		2	22415	8.9226e-05	24	244539	9.81439e-05	0.909123	0.654047	1		0.108919	0.413485		1
	PPP1R12A	1	2.6368		1	1	2	0.0630471	31.7223	0.00191	0.015872		2	2	4	22272	0.000179598	7	13	20	222185	9.00151e-05	1.9954	0.170051	0.598807		0.00121036	0.00556945		1	0.0439231	22.7671	0.043	0.202007		2	22272	8.97989e-05	7	222185	3.15053e-05	2.85037	0.194881	0.84449		0.0421105	0.28114		1
	RPL5	0.99776	1.9019		2	0	2	0.0360714	55.4456	0.000635	0.00583259		1	1	2	21901	9.132e-05	0	26	26	270766	9.60239e-05	0.951009	0.630163	1		0.00144758	0.00643153		2	0.0161699	123.686	0.000129	0.00228514		1	21901	4.566e-05	0	270942	0	Inf	0.0747875	0.488087		7.16521e-05	0.000987898		0
	CLUH	0.99474	1.8383		0	3	3	0.251722	11.9179	0.0022	0.0166085		0	42	42	21720	0.0019337	31	393	424	245889	0.00172436	1.12163	0.261462	0.753984		0.00205918	0.00757204		0	0.0379371	0	1	1		0	21720	0	31	220795	0.000140402	0	1	1		1	0.802698		3
	CHD4	1	6.3412		0	4	4	0.417619	9.5781	0.00091	0.00806		3	31	34	22550	0.00150776	23	421	444	268054	0.00165638	0.910135	0.725538	1		0.00229902	0.0087729		0	0.0763407	0	1	1		3	22550	0.000133038	23	268054	8.58036e-05	1.55054	0.328115	1		0.625367	0.603167		4
	TBX18	0.99905	0.099027		1	0	1	0.0865246	11.5574	0.0829	0.241873		3	19	22	18097	0.00121567	5	154	159	255071	0.000623356	1.95139	0.00445911	0.0502663		0.00242653	0.00997201		1	0.0199014	50.2476	0.0197	0.139589		3	18097	0.000165773	5	229906	2.1748e-05	7.62347	0.0164571	0.183786		0.002267	0.0300007		0
	U2SURP	1	4.0894		1	1	2	0.0679448	29.4357	0.00221	0.0166085		1	2	3	22437	0.000133708	3	19	22	227749	9.65976e-05	1.38421	0.391466	0.890675		0.0029956	0.0113605		1	0.0458666	21.8024	0.0448	0.202007		1	22437	4.45692e-05	3	223426	1.34273e-05	3.31938	0.318037	1		0.0645676	0.329805		1
	LHX2	0.98812	2.2747		2	0	2	0.069966	28.5853	0.00234	0.0170682		0	5	5	20992	0.000238186	2	51	53	249979	0.000212018	1.12345	0.470377	0.956175		0.00373841	0.0129808		2	0.00901784	221.783	4.04e-05	0.000770708		0	20992	0	2	24484	8.1686e-05	0	1	1		0.000209476	0.00215805		0
	PTEN	0.25651	3.4883		2	0	2	0.083726	23.8874	0.00332	0.022253		2	5	7	22558	0.000310311	16	50	66	267798	0.000246454	1.25918	0.338826	0.842846		0.00386388	0.0145748		2	0.0202124	98.9492	0.000202	0.00333973		2	22558	8.86603e-05	16	243296	6.57635e-05	1.34819	0.459015	1		0.000555021	0.00475005		0
	RABGAP1L	0.00010938	1.1194		1	1	2	0.0653793	30.5907	0.00205	0.0164		6	1	7	21503	0.000325536	46	38	84	237882	0.000353116	0.921866	0.636962	1		0.00434498	0.0162673		1	0.0457111	21.8765	0.0447	0.202007		6	21503	0.000279031	46	237882	0.000193373	1.44308	0.259931	0.947985		0.0550486	0.314013		1
	DDX3X	0.99986	4.3295		0	1	1	0.0398806	25.0748	0.0391	0.146921		2	0	2	16199	0.000123464	1	0	1	160319	6.23756e-06	19.7953	0.0237182	0.161872		0.00440131	0.0179031		0	0.0225446	0	1	1		2	16199	0.000123464	1	160319	6.23756e-06	19.7953	0.0237182	0.221945		0.0822432	0.374001		1
	HDAC7	0.99969	2.8252		1	0	1	0.0726869	13.7576	0.0701	0.21201		6	5	11	20597	0.000534058	22	33	55	241969	0.000227302	2.35036	0.0132151	0.117273		0.00494685	0.0196491		1	0.0306296	32.6482	0.0302	0.1736		6	20597	0.000291305	22	217173	0.000101302	2.87602	0.0301633	0.24935		0.00591896	0.0663664		0
	BRAF	0.99995	3.7208		0	2	2	0.0869911	22.9909	0.00357	0.0227015		0	6	6	22405	0.000267797	8	47	55	238420	0.000230685	1.16092	0.427874	0.93208		0.00512226	0.0213735		0	0.0397251	0	1	1		0	22405	0	8	238420	3.35542e-05	0	1	1		1	0.802698		2
	ZIC3	0.92495	2.5168		0	0	0	0.0338946	0	1	1		5	4	9	14097	0.000638434	6	14	20	154100	0.000129786	4.92157	0.000431057	0.00944125		0.00553386	0.0231492		0	0.0106504	0	1	1		5	14097	0.000354685	6	154100	3.89358e-05	9.11218	0.00123985	0.0226907		0.00634847	0.0744647		0
	KRT13	0.00064096	-0.51619		0	2	2	0.0758742	26.3594	0.00274	0.0188756		3	18	21	22464	0.000934829	25	235	260	264273	0.000983831	0.950145	0.62105	1		0.00556595	0.0248644		0	0.00925106	0	1	1		3	22464	0.000133547	25	238384	0.000104873	1.27345	0.438036	1		0.743695	0.626918		2
	NKX2-5	0.94531	0.1987		0	0	0	0.0807719	0	1	1		11	13	24	20151	0.00119101	25	98	123	237963	0.000516887	2.30564	0.000458243	0.00944125		0.00579276	0.0265706		0	0.0122052	0	1	1		11	20151	0.000545879	25	222440	0.00011239	4.85908	0.000109277	0.00301118		0.000729333	0.00987774		0
	ITSN2	9.7511e-13	1.1179		0	2	2	0.130215	15.3593	0.00778	0.0419443		6	21	27	22827	0.00118281	127	135	262	264968	0.000988799	1.19644	0.214333	0.664432		0.00583918	0.0282254		0	0.0750968	0	1	1		6	22827	0.000262847	127	239092	0.000531176	0.49472	0.978332	1		0.999745	0.738279		2
	TBX1	0.83661	0.73536		1	1	2	0.0859804	23.2611	0.00349	0.0227015		4	10	14	17245	0.00081183	35	127	162	194073	0.000834737	0.972534	0.579532	1		0.00657053	0.0300087		1	0.0153148	65.2964	0.0152	0.125653		4	17245	0.000231951	35	194073	0.000180345	1.28622	0.395264	1		0.0284947	0.175629		1
	SVEP1	0.99995	1.8788		1	0	1	0.312515	3.19985	0.268	0.588177		9	64	73	22740	0.0032102	61	518	579	258294	0.00224163	1.43346	0.00328676	0.0388151		0.00664758	0.0317425		1	0.100285	9.97162	0.0954	0.319719		9	22740	0.000395778	61	232895	0.000261921	1.51125	0.167646	0.805538		0.0758308	0.35251		0
	NGFR	0.097889	1.3661		0	2	2	0.0915	21.8579	0.00394	0.024428		1	11	12	20383	0.000588726	10	139	149	252913	0.000589135	0.999296	0.543807	0.98441		0.00696383	0.03349		0	0.0129826	0	1	1		1	20383	4.90605e-05	10	228181	4.38249e-05	1.11946	0.609838	1		0.879816	0.677294		2
	TSC1	1	2.3217		1	1	2	0.171805	11.6411	0.0132	0.0682		0	36	36	22547	0.00159666	9	353	362	271006	0.00133576	1.19563	0.175367	0.604041		0.00821498	0.0354586		1	0.034983	28.5853	0.0344	0.185461		0	22547	0	9	244448	3.68176e-05	0	1	1		0.101826	0.40078		1
	GDF1	0.41237	1.694		1	0	1	0.0408135	24.5017	0.04	0.14806		3	13	16	15403	0.00103876	34	21	55	88209	0.000623519	1.66664	0.0550885	0.310499		0.0091807	0.0375599		1	0.00917332	109.012	0.00913	0.0936448		3	15403	0.000194767	34	83221	0.000408551	0.47663	0.942769	1		0.0307884	0.186839		0
	CUL3	0.9996	4.7538		1	0	1	0.0847366	11.8013	0.0812	0.239733		2	9	11	22299	0.000493296	11	49	60	257572	0.000232945	2.1182	0.0244117	0.161872		0.00956782	0.0396696		1	0.027209	36.7525	0.0268	0.16061		2	22299	8.96901e-05	11	232864	4.72379e-05	1.89886	0.316257	1		0.0403927	0.272734		0
	KDR	0.99982	1.0272		0	0	0	0.127882	0	1	1		10	21	31	18611	0.00166568	26	210	236	271151	0.000870364	1.91535	0.00111287	0.0162348		0.0110802	0.0419895		0	0.0454779	0	1	1		10	18611	0.000537317	26	244642	0.000106278	5.05714	0.000142694	0.00353881		0.000924522	0.0130454		0
	FOXC2	0.13356	-0.25113		1	1	2	0.107048	18.6832	0.00534	0.0300982		0	17	17	19068	0.000891546	6	187	193	187769	0.00102786	0.867253	0.746941	1		0.0122088	0.0444235		1	0.0114278	87.5061	0.0114	0.104711		0	19068	0	6	168742	3.55572e-05	0	1	1		0.038361	0.264144		1
	PPL	1.5145e-42	-3.6562		1	1	2	0.104483	19.142	0.00509	0.0293563		17	15	32	21536	0.00148588	230	245	475	267662	0.00177463	0.837044	0.856149	1		0.013022	0.0469171		1	0.0565947	17.6695	0.055	0.217		17	21536	0.000789376	230	267648	0.000859338	0.91852	0.666982	1		0.128084	0.45911		1
	EP300	1	2.0341		2	1	3	0.360714	8.31685	0.00598	0.0329564		2	38	40	22096	0.00181028	13	547	560	271359	0.00206369	0.87698	0.809131	1		0.0144696	0.0495491		2	0.0901784	22.1783	0.00383	0.0431745		2	22096	9.05141e-05	13	244733	5.31191e-05	1.70404	0.356199	1		0.00730411	0.0907599		1
	MINK1	1	4.0825		0	2	2	0.135268	14.7855	0.00836	0.0441123		1	9	10	21422	0.00046681	28	86	114	234670	0.000485789	0.960913	0.595008	1		0.0153035	0.052221		0	0.0582273	0	1	1		1	21422	4.6681e-05	28	211519	0.000132376	0.352611	0.939057	1		0.996943	0.732891		2
	KDM5A	1	2.2471		0	2	2	0.199559	10.0221	0.0175	0.0818868		3	27	30	22792	0.00131625	21	289	310	269667	0.00114957	1.14519	0.265724	0.757467		0.0155274	0.0548406		0	0.064291	0	1	1		3	22792	0.000131625	21	243051	8.64016e-05	1.52346	0.339458	1		0.638482	0.606296		2
	EXTL3	2.5023e-05	1.4774		0	1	1	0.233842	4.27639	0.209	0.479926		1	52	53	22272	0.00237967	25	436	461	271415	0.00169851	1.40198	0.0149189	0.119351		0.017079	0.0575827		0	0.0247213	0	1	1		1	22272	4.48994e-05	25	271171	9.21927e-05	0.487025	0.87157	1		0.987323	0.728689		1
	CAD	0.99993	4.3365		0	3	3	0.505388	5.93604	0.0148	0.0749061		7	73	80	22371	0.00357606	33	888	921	269423	0.00341842	1.0463	0.365871	0.884327		0.0173942	0.0602849		0	0.0723759	0	1	1		7	22371	0.000312905	33	243028	0.000135787	2.30474	0.0478028	0.344187		0.147289	0.479301		3
	SMC3	1	6.3999		0	1	1	0.176548	5.6642	0.162	0.382629		1	9	10	22539	0.000443675	8	40	48	244435	0.000196371	2.25991	0.0224484	0.161872		0.0182198	0.063009		0	0.0607149	0	1	1		1	22539	4.43675e-05	8	244367	3.27376e-05	1.35525	0.547985	1		0.837685	0.662158		1
	ACE2	0.99769	1.2455		0	0	0	0.0632026	0	1	1		0	11	11	13032	0.000844076	3	48	51	183941	0.000277263	3.04601	0.00231651	0.0287248		0.0190006	0.0657412		0	0.0287638	0	1	1		0	13032	0	3	168055	1.78513e-05	0	1	1		1	0.802698		0
	TAB2	0.99998	1.613		1	0	1	0.0382481	26.1451	0.0375	0.143077		3	1	4	22462	0.000178079	5	19	24	270839	8.86135e-05	2.0098	0.162998	0.585847		0.0215908	0.0686826		1	0.0275977	36.2349	0.0272	0.16061		3	22462	0.000133559	5	244449	2.04542e-05	6.52944	0.0241634	0.221945		0.00438826	0.0495373		0
	UHRF2	0.99928	3.3209		0	1	1	0.110702	9.03328	0.105	0.277021		1	9	10	22683	0.000440859	8	53	61	268161	0.000227475	1.93851	0.0483582	0.278903		0.0219555	0.0715738		0	0.0298522	0	1	1		1	22683	4.40859e-05	8	242042	3.30521e-05	1.33384	0.553464	1		0.841207	0.664411		1
	FBN1	1	5.0644		0	3	3	0.538738	5.56857	0.0175	0.0818868		2	77	79	22551	0.00350317	21	899	920	271364	0.00339028	1.03342	0.406649	0.908548		0.0223825	0.0744267		0	0.103394	0	1	1		2	22551	8.86879e-05	21	244681	8.5826e-05	1.03336	0.589337	1		0.866899	0.673114		3
	PRDM6	0.60835	1.1326		1	0	1	0.0421351	23.7332	0.0413	0.148441		5	3	8	19994	0.00040012	12	13	25	103748	0.000240969	1.66072	0.152148	0.575785		0.0224024	0.0772039		1	0.0220782	45.2936	0.0218	0.144884		5	19994	0.000250075	12	103748	0.000115665	2.16236	0.126339	0.728654		0.0156031	0.129458		0
	KLF4	0.99714	0.10042		0	1	1	0.019505	51.269	0.0193	0.0854714		0	1	1	20558	4.86429e-05	4	0	4	210840	1.89717e-05	2.56403	0.371992	0.885689		0.0228211	0.0799402		0	0.0156257	0	1	1		0	20558	0	4	210840	1.89717e-05	0	1	1		1	0.802698		1
	NOTCH2	1	3.5024		1	1	2	0.299377	6.68055	0.0368	0.1426		3	34	37	21953	0.00168542	16	366	382	269098	0.00141956	1.1876	0.180954	0.612799		0.0231576	0.0826377		1	0.0739307	13.5262	0.0713	0.245589		3	21953	0.000136656	16	242917	6.58661e-05	2.07489	0.205106	0.84449		0.0691496	0.345023		1
	NSD2	1	4		1	1	2	0.244415	8.18282	0.0254	0.104987		1	32	33	22839	0.0014449	10	345	355	269458	0.00131746	1.09685	0.331742	0.842371		0.0269496	0.0855988		1	0.043068	23.2191	0.0422	0.202007		1	22839	4.37848e-05	10	242936	4.11631e-05	1.06372	0.627825	1		0.0982355	0.394238		1
	BRMS1L	0.057843	2.1498		1	0	1	0.0190541	52.4822	0.0189	0.0852218		1	0	1	22094	4.52612e-05	8	1	9	255515	3.5223e-05	1.285	0.563663	0.991406		0.0316537	0.0888455		1	0.0150816	66.3061	0.015	0.125653		1	22094	4.52612e-05	8	255515	3.13093e-05	1.44562	0.525932	1		0.0346219	0.237182		0
	HIRA	1	3.7065		1	0	1	0.0973305	10.2743	0.0927	0.255903		2	8	10	22430	0.000445831	8	62	70	267571	0.000261613	1.70447	0.0888603	0.42444		0.0320008	0.0920347		1	0.0342056	29.235	0.0336	0.185173		2	22430	8.91663e-05	8	241455	3.31325e-05	2.69132	0.206518	0.84449		0.0352441	0.246333		0
	KMT2C	1	2.1357		2	1	3	0.543403	5.52077	0.0179	0.0822074		4	77	81	22288	0.00363424	43	982	1025	266427	0.00384721	0.944441	0.70532	1		0.0359698	0.0954103		2	0.167918	11.9105	0.0126	0.1116		4	22288	0.000179469	43	240274	0.000178962	1.00283	0.573157	1		0.0312868	0.197625		1
	UBE2B	0.19663	2.1783		0	1	1	0.0202124	49.4746	0.02	0.0870175		0	1	1	22826	4.38097e-05	7	7	14	253163	5.53003e-05	0.792189	0.726087	1		0.0408164	0.0989949		0	0.00792948	0	1	1		0	22826	0	7	228296	3.06619e-05	0	1	1		1	0.802698		1
	KAT6A	1	2.0718		2	0	2	0.195127	10.2497	0.0167	0.0812078		1	12	13	22557	0.000576318	5	219	224	267822	0.000836376	0.688863	0.930555	1		0.0414429	0.102526		2	0.0746304	26.7987	0.00265	0.03286		1	22557	4.43321e-05	5	241091	2.07391e-05	2.13766	0.415295	1		0.00584166	0.0581761		0
	USP16	1.8493e-09	0.35005		1	0	1	0.0298366	33.5159	0.0294	0.119528		6	1	7	22224	0.000314975	65	17	82	264277	0.000310281	1.01514	0.541406	0.98441		0.0465356	0.106239		1	0.0239439	41.7643	0.0237	0.150708		6	22224	0.000269978	65	264277	0.000245954	1.09768	0.475867	1		0.0489337	0.297702		0
	TP53	0.53235	0.98255		1	0	1	0.120652	8.28827	0.114	0.291464		2	31	33	20825	0.00158463	14	318	332	267363	0.00124176	1.27656	0.110047	0.487353		0.0470533	0.109881		1	0.0180357	55.4456	0.0179	0.134521		2	20825	9.60384e-05	14	241185	5.80467e-05	1.65455	0.367049	1		0.0312923	0.207943		0
	LRP1	1	8.2463		0	3	3	1.10096	2.72489	0.0998	0.266667		2	135	137	22366	0.00612537	17	1462	1479	268117	0.00551625	1.11109	0.129937	0.52622		0.0472526	0.113445		0	0.157035	0	1	1		2	22366	8.94214e-05	17	241870	7.02857e-05	1.27228	0.486389	1		0.78777	0.642925		3
	CHD8	1	5.9467		0	0	0	0.355272	0	1	1		3	49	52	22332	0.0023285	14	390	404	253469	0.00159388	1.46196	0.00824915	0.0852412		0.0485181	0.116984		0	0.103394	0	1	1		3	22332	0.000134336	14	228500	6.12691e-05	2.1926	0.188463	0.84449		0.427994	0.561663		0
	KDM3B	1	4.9789		1	0	1	0.142653	7.01002	0.133	0.320233		1	7	8	22381	0.000357446	7	45	52	261734	0.000198675	1.79943	0.0976624	0.440369		0.0496945	0.120493		1	0.0594711	16.8149	0.0577	0.220148		1	22381	4.46808e-05	7	236042	2.96557e-05	1.50665	0.515537	1		0.114131	0.431473		0
	BAG6	1	2.7197		1	0	1	0.0473437	21.1222	0.0462	0.157849		2	1	3	18858	0.000159084	14	13	27	235215	0.000114789	1.38593	0.386697	0.887971		0.0546186	0.124132		1	0.0364601	27.4273	0.0358	0.188902		2	18858	0.000106056	14	235211	5.9521e-05	1.7819	0.335398	1		0.0549122	0.305999		0
	SETD5	0.99997	1.1326		1	1	2	0.234619	8.52445	0.0236	0.10091		2	36	38	22408	0.00169582	22	534	556	261354	0.00212738	0.796782	0.927616	1		0.0568638	0.127776		1	0.0573721	17.4301	0.0558	0.217		2	22408	8.92538e-05	22	235552	9.33976e-05	0.955628	0.629236	1		0.125501	0.448432		1
	CTR9	1	4.301		1	0	1	0.0793725	12.5988	0.0763	0.227981		3	4	7	22598	0.000309762	17	40	57	268559	0.000212244	1.45959	0.226776	0.680655		0.0573652	0.131356		1	0.0458666	21.8024	0.0448	0.202007		3	22598	0.000132755	17	267462	6.35604e-05	2.08878	0.201031	0.84449		0.0447994	0.289438		0
	MYO7B	8.9527e-31	0.48338		0	2	2	0.342833	5.83374	0.0469	0.157849		15	78	93	21993	0.00422862	207	840	1047	254197	0.00411885	1.02677	0.419402	0.928676		0.0591659	0.134923		0	0.069966	0	1	1		15	21993	0.000682035	207	253196	0.000817548	0.834121	0.785446	1		0.964296	0.718311		2
	KAT6B	1	2.8874		1	0	1	0.269058	3.71667	0.236	0.522571		4	35	39	22688	0.00171897	18	334	352	271259	0.00129765	1.32523	0.0613313	0.338004		0.060231	0.138446		1	0.0669341	14.9401	0.0647	0.228789		4	22688	0.000176305	18	244617	7.35844e-05	2.3962	0.111055	0.655756		0.038006	0.255395		0
	WAC	1	1.512		1	0	1	0.0303341	32.9661	0.0299	0.1196		0	0	0	22295	0	8	7	15	238282	6.29506e-05	0	1	1		0.0740985	0.142335		1	0.0267426	37.3936	0.0264	0.16061		0	22295	0	8	236110	3.38825e-05	0	1	1		0.0808857	0.367031		0
	EGFL7	5.5498e-18	-0.31889		1	0	1	0.0327285	30.5544	0.0322	0.126756		3	4	7	21906	0.000319547	62	72	134	234563	0.000571275	0.559236	0.961699	1		0.0773205	0.146231		1	0.00995072	100.495	0.0099	0.0944308		3	21906	0.000136949	62	223817	0.000277012	0.49432	0.936924	1		0.0330209	0.218039		0
	KMT2E	1	1.4204		0	1	1	0.251878	3.97018	0.223	0.507376		4	65	69	22486	0.00306858	48	639	687	267686	0.00256644	1.19626	0.0906723	0.42444		0.0780057	0.150059		0	0.050531	0	1	1		4	22486	0.000177888	48	241378	0.000198858	0.894525	0.65704	1		0.907383	0.69107		1
	CREBBP	1	3.8991		2	0	2	0.418241	4.78193	0.0665	0.208759		3	39	42	22047	0.00190502	9	486	495	267339	0.00185158	1.02892	0.452831	0.943715		0.0877265	0.154051		2	0.0886236	22.5674	0.0037	0.0431745		3	22047	0.000136073	9	262035	3.43466e-05	3.96168	0.0605085	0.416837		0.00150537	0.0247275		0
	KANSL1	0.99972	1.2277		1	0	1	0.0415987	24.0392	0.0407	0.148435		1	0	1	22558	4.43302e-05	22	0	22	266385	8.25872e-05	0.536776	0.845826	1		0.0881525	0.157966		1	0.0394919	25.3216	0.0387	0.19995		1	22558	4.43302e-05	22	266385	8.25872e-05	0.536776	0.845826	1		0.106424	0.407204		0
	SOS2	0.99955	2.5273		0	1	1	0.12726	7.85791	0.119	0.29512		5	13	18	21796	0.00082584	28	148	176	263729	0.000667352	1.23768	0.2278	0.680655		0.0887959	0.161812		0	0.0479656	0	1	1		5	21796	0.0002294	28	238121	0.000117587	1.95115	0.138717	0.781862		0.341264	0.537649		1
	SMARCA4	1	6.8459		0	0	0	0.340734	0	1	1		0	35	35	22306	0.00156908	8	268	276	261526	0.00105534	1.48755	0.0209448	0.161872		0.0964335	0.165743		0	0.0585382	0	1	1		0	22306	0	8	235945	3.39062e-05	0	1	1		1	0.802698		0
	ARID1B	1	2.5854		1	0	1	0.0706423	14.1558	0.0682	0.21142		2	0	2	21444	9.32662e-05	18	0	18	231077	7.78961e-05	1.19733	0.515899	0.969264		0.0994505	0.169655		1	0.0677115	14.7685	0.0655	0.228789		2	21444	9.32662e-05	18	231077	7.78961e-05	1.19733	0.515899	1		0.127418	0.453836		0
	PRKAA2	3.5282e-08	1.985		1	0	1	0.0460998	21.6921	0.0451	0.157849		1	2	3	22736	0.000131949	25	38	63	260858	0.000241511	0.546316	0.907281	1		0.101385	0.173522		1	0.0224669	44.51	0.0222	0.144884		1	22736	4.39831e-05	25	260858	9.58376e-05	0.458911	0.886148	1		0.0665524	0.337495		0
	C1orf127	1.4917e-11	0.66009		0	0	0	0.0315624	0	1	1		10	0	10	17190	0.000581734	57	0	57	218322	0.000261082	2.22886	0.0230349	0.161872		0.103334	0.177349		0	0.0315624	0	1	1		10	17190	0.000581734	57	218322	0.000261082	2.22886	0.0230349	0.221945		0.080147	0.359876		0
	TLK2	1	4.4909		1	0	1	0.0722205	13.8465	0.0697	0.21201		0	2	2	22081	9.05756e-05	8	11	19	240828	7.88945e-05	1.14807	0.536429	0.98441		0.104619	0.181123		1	0.0428347	23.3455	0.0419	0.202007		0	22081	0	8	239046	3.34664e-05	0	1	1		0.120725	0.437243		0
	KDM1A	0.99667	4.6784		0	0	0	0.110546	0	1	1		4	9	13	21918	0.00059312	20	53	73	243716	0.000299529	1.98078	0.0239036	0.161872		0.106233	0.184849		0	0.0365378	0	1	1		4	21918	0.000182498	20	220198	9.08273e-05	2.00949	0.167295	0.805538		0.392687	0.545954		0
	SCN10A	9.9457e-38	-0.68152		0	2	2	0.364912	5.48078	0.0524	0.173269		14	99	113	22595	0.00500111	189	1281	1470	269940	0.00544565	0.917953	0.821312	1		0.109026	0.188551		0	0.0531742	0	1	1		14	22595	0.000619606	189	269910	0.000700233	0.88478	0.70818	1		0.933678	0.703648		2
	ARID4A	1	1.4478		0	0	0	0.0548067	0	1	1		4	1	5	22357	0.000223644	11	4	15	236406	6.34502e-05	3.52524	0.0248029	0.161872		0.109212	0.192183		0	0.046955	0	1	1		4	22357	0.000178915	11	236406	4.65301e-05	3.84537	0.0350506	0.271642		0.113916	0.425624		0
	ASXL1	1.2511e-14	0.63581		1	0	1	0.0480589	20.8078	0.0469	0.157849		2	0	2	22596	8.85112e-05	78	3	81	242611	0.000333868	0.265044	0.994622	1		0.111022	0.195775		1	0.0447782	22.3323	0.0438	0.202007		2	22596	8.85112e-05	78	242611	0.000321502	0.275242	0.993199	1		0.125359	0.442909		0
	KAT7	0.99999	4.2786		0	1	1	0.0482765	20.714	0.0471	0.157849		0	0	0	22607	0	2	12	14	242012	5.78484e-05	0	1	1		0.11165	0.199311		0	0.0265871	0	1	1		0	22607	0	2	241795	8.27147e-06	0	1	1		1	0.802698		1
	NSD3	1	3.9		0	0	0	0.263616	0	1	1		1	50	51	22649	0.00225176	12	434	446	269263	0.00165637	1.36025	0.02607	0.165778		0.113233	0.202803		0	0.0513861	0	1	1		1	22649	4.41521e-05	12	242497	4.94851e-05	0.892218	0.686769	1		0.923258	0.701918		0
	SMARCD3	0.40464	2.5766		0	0	0	0.0481211	0	1	1		1	5	6	20213	0.000296839	12	12	24	235900	0.000101738	2.91842	0.0276122	0.171196		0.117983	0.206303		0	0.0166364	0	1	1		1	20213	4.94731e-05	12	235900	5.0869e-05	0.972557	0.656568	1		0.907266	0.689179		0
	WDR5	0.99978	3.3923		0	0	0	0.0291525	0	1	1		0	4	4	22055	0.000181365	0	11	11	244562	4.49784e-05	4.03323	0.0304564	0.184224		0.126736	0.209861		0	0.0122052	0	1	1		0	22055	0	0	271137	0	0	1	1		1	0.802698		0
	GJA1	0.15523	1.2784		0	1	1	0.0632804	15.8027	0.0613	0.200032		1	4	5	22627	0.000220975	15	78	93	271354	0.000342726	0.644653	0.881019	1		0.131548	0.213415		0	0.0153148	0	1	1		1	22627	4.4195e-05	15	271354	5.52783e-05	0.799479	0.722376	1		0.93989	0.707045		1
	TRIM37	9.7042e-12	0.82027		0	1	1	0.0656903	15.2229	0.0636	0.204123		6	1	7	22638	0.000309215	88	34	122	270540	0.00045095	0.685576	0.877448	1		0.135779	0.216956		0	0.0437676	0	1	1		6	22638	0.000265041	88	270540	0.000325275	0.814761	0.741824	1		0.948319	0.708713		1
	HDAC3	0.56737	3.716		0	0	0	0.0713653	0	1	1		0	8	8	22465	0.00035611	11	31	42	271276	0.000154824	2.30045	0.0349155	0.206168		0.140328	0.220486		0	0.0167141	0	1	1		0	22465	0	11	271276	4.05491e-05	0	1	1		1	0.802698		0
	EP400	1	2.5604		1	0	1	0.60093	1.66409	0.452	0.966345		4	104	108	21237	0.00508546	84	1057	1141	259290	0.00440048	1.15646	0.0845403	0.42444		0.144395	0.223999		1	0.105726	9.45838	0.1	0.330667		4	21237	0.000188351	84	258932	0.000324409	0.580488	0.90823	1		0.244321	0.516194		0
	RNF20	1.7545e-10	3.1134		1	0	1	0.0663122	15.0802	0.0642	0.204123		3	0	3	22490	0.000133393	51	34	85	269806	0.000315041	0.423337	0.969583	1		0.145061	0.227459		1	0.050842	19.6688	0.0496	0.215634		3	22490	0.000133393	51	269806	0.000189025	0.705629	0.795327	1		0.128209	0.464255		0
	ATRX	1	3.1025		0	1	1	0.384036	2.60393	0.319	0.693965		1	40	41	15693	0.00261263	9	406	415	193951	0.00213972	1.22159	0.129573	0.52622		0.145882	0.230866		0	0.0909558	0	1	1		1	15693	6.37227e-05	9	175564	5.12634e-05	1.24306	0.575212	1		0.857006	0.670982		1
	RERE	1	2.0321		1	0	1	0.096864	10.3237	0.0923	0.255903		0	6	6	20708	0.000289743	24	52	76	238875	0.000318158	0.91066	0.646263	1		0.15567	0.234315		1	0.05263	19.0006	0.0513	0.215634		0	20708	0	24	225590	0.000106388	0	1	1		0.143508	0.474373		0
	UMODL1	4.2869e-36	-0.32428		0	1	1	0.0985743	10.1446	0.0939	0.255903		16	14	30	22372	0.00134096	154	226	380	265521	0.00143115	0.936897	0.660744	1		0.160561	0.237752		0	0.0389477	0	1	1		16	22372	0.00071518	154	265521	0.000579992	1.23325	0.248502	0.919828		0.520111	0.586803		1
	KMT2A	1	6.2276		1	1	2	0.490539	4.07714	0.0873	0.24914		1	44	45	22374	0.00201126	10	624	634	266248	0.00238124	0.844307	0.880529	1		0.1806	0.241305		1	0.130603	7.65678	0.122	0.392935		1	22374	4.46947e-05	10	240090	4.1651e-05	1.07311	0.624734	1		0.242493	0.5117		1
	UNCX	0.63399	0.72563		0	1	1	0.105571	9.47231	0.1	0.266667		0	10	10	17727	0.000564111	1	69	70	105354	0.000664427	0.848944	0.732737	1		0.182456	0.24481		0	0.00917332	0	1	1		0	17727	0	1	100996	9.90138e-06	0	1	1		1	0.802698		1
	CUL4B	1	3.7714		0	1	1	0.0915	10.929	0.0874	0.24914		0	0	0	16027	0	3	13	16	191529	8.35383e-05	0	1	1		0.193758	0.248343		0	0.0310183	0	1	1		0	16027	0	3	190651	1.57356e-05	0	1	1		1	0.802698		1
	TP63	0.99728	2.2077		0	1	1	0.198004	5.05041	0.18	0.421132		2	39	41	22889	0.00179125	22	434	456	270811	0.00168383	1.06394	0.375515	0.885689		0.193983	0.251819		0	0.0324176	0	1	1		2	22889	8.73782e-05	22	244239	9.00757e-05	0.97005	0.621511	1		0.887024	0.681361		1
	SMAD4	0.99881	4.1308		0	1	1	0.0980301	10.2009	0.0934	0.255903		0	4	4	21910	0.000182565	11	84	95	271375	0.000350069	0.521396	0.94351	1		0.199523	0.255275		0	0.0171805	0	1	1		0	21910	0	11	244810	4.49328e-05	0	1	1		1	0.802698		1
	JARID2	0.99999	2.6866		0	1	1	0.119797	8.34743	0.113	0.291464		0	11	11	22365	0.00049184	12	150	162	266690	0.000607447	0.809579	0.790666	1		0.2135	0.258765		0	0.0366155	0	1	1		0	22365	0	12	240581	4.98793e-05	0	1	1		1	0.802698		1
	KDM6A	1	2.946		1	0	1	0.119642	8.35828	0.113	0.291464		0	5	5	12936	0.000386518	5	93	98	189133	0.000518154	0.745845	0.795904	1		0.214453	0.262204		1	0.0576053	17.3595	0.056	0.217		0	12936	0	5	171138	2.92162e-05	0	1	1		0.154683	0.49347		0
	MBD3	0.9765	1.3857		0	0	0	0.103433	0	1	1		0	22	22	22295	0.000986768	7	167	174	257980	0.000674471	1.46347	0.0646109	0.348337		0.218697	0.265613		0	0.00703547	0	1	1		0	22295	0	7	233431	2.99874e-05	0	1	1		1	0.802698		0
	KDM6B	1	1.3161		1	0	1	0.122907	8.13624	0.116	0.293091		0	3	3	19086	0.000157183	23	46	69	256785	0.000268707	0.584875	0.88272	1		0.233056	0.269049		1	0.0545735	18.3239	0.0531	0.216695		0	19086	0	23	236742	9.71522e-05	0	1	1		0.1478	0.484117		0
	SNX1	0.93179	0.80383		0	0	0	0.0288415	0	1	1		6	0	6	18505	0.000324237	17	17	34	230364	0.000147593	2.19711	0.0735219	0.387946		0.239658	0.272466		0	0.019124	0	1	1		6	18505	0.000324237	17	230364	7.37963e-05	4.39485	0.00564501	0.0777757		0.0239828	0.152478		0
	HLTF	1.8724e-28	1.0265		0	1	1	0.124695	8.01957	0.117	0.293091		11	16	27	22903	0.00117888	104	316	420	265171	0.00158388	0.743979	0.947858	1		0.243897	0.275849		0	0.0337392	0	1	1		11	22903	0.000480286	104	250959	0.00041441	1.15904	0.366999	1		0.670715	0.609383		1
	BAZ2A	1	2.083		1	0	1	0.141487	7.0678	0.132	0.320233		0	8	8	22570	0.000354453	20	144	164	260782	0.000628878	0.5635	0.968122	1		0.273109	0.279316		1	0.0676338	14.7855	0.0654	0.228789		0	22570	0	20	235109	8.50669e-05	0	1	1		0.176329	0.502582		0
	UTY	0.96681	-0.16894		0	0	0	0.0572166	0	1	1		2	0	2	4666	0.000428633	5	0	5	57422	8.70746e-05	4.92404	0.0920365	0.42444		0.280746	0.28276		0	0.0572166	0	1	1		2	4666	0.000428633	5	57422	8.70746e-05	4.92404	0.0920365	0.582936		0.248771	0.520604		0
	WDR26	1	3.5843		0	0	0	0.0718318	0	1	1		1	6	7	21679	0.000322893	10	31	41	244560	0.000167648	1.92638	0.0924183	0.42444		0.281798	0.286155		0	0.0246436	0	1	1		1	21679	4.61276e-05	10	220511	4.53492e-05	1.01717	0.643545	1		0.90001	0.685321		0
	EHMT1	1	1.1633		0	1	1	0.167452	5.97186	0.154	0.367231		2	14	16	22044	0.000725821	8	252	260	265925	0.000977719	0.742157	0.903099	1		0.301469	0.289574		0	0.0461776	0	1	1		2	22044	9.07276e-05	8	240247	3.32991e-05	2.72474	0.202933	0.84449		0.45157	0.565443		1
	RNF40	0.99987	2.701		0	0	0	0.0567502	0	1	1		6	0	6	21796	0.00027528	22	13	35	240285	0.00014566	1.89022	0.121723	0.52622		0.34096	0.293073		0	0.0460998	0	1	1		6	21796	0.00027528	22	240285	9.15579e-05	3.00723	0.0252643	0.222534		0.0867397	0.38086		0
	SMARCA1	1	2.4397		0	1	1	0.209587	4.77129	0.189	0.438056		0	14	14	15873	0.000882001	4	194	198	180417	0.00109746	0.80349	0.819614	1		0.341447	0.296521		0	0.0533296	0	1	1		0	15873	0	4	160324	2.49495e-05	0	1	1		1	0.802698		1
	MTA1	1	3.502		0	0	0	0.0729979	0	1	1		1	6	7	20053	0.000349075	12	34	46	233323	0.000197152	1.77085	0.123255	0.52622		0.344662	0.299924		0	0.0264316	0	1	1		1	20053	4.98679e-05	12	232136	5.16938e-05	0.964675	0.659434	1		0.908656	0.692937		0
	PRMT5	0.99999	3.0264		0	0	0	0.0446228	0	1	1		5	1	6	22724	0.000264038	9	26	35	243825	0.000143546	1.83958	0.132696	0.52622		0.362043	0.303328		0	0.0240217	0	1	1		5	22724	0.000220032	9	243817	3.69129e-05	5.96179	0.00467305	0.0722133		0.0203591	0.140821		0
	SMARCA5	1	5.418		0	0	0	0.172738	0	1	1		0	10	10	22586	0.000442752	2	73	75	262972	0.000285201	1.55264	0.133677	0.52622		0.363973	0.306687		0	0.0467995	0	1	1		0	22586	0	2	237657	8.41549e-06	0	1	1		1	0.802698		0
	KDM4A	1	3.6814		0	0	0	0.0921219	0	1	1		2	6	8	22557	0.000354657	10	43	53	243555	0.00021761	1.62999	0.142558	0.552412		0.380189	0.310038		0	0.0434567	0	1	1		2	22557	8.86643e-05	10	243537	4.10615e-05	2.1594	0.270637	0.972725		0.550938	0.59018		0
	CHD1	1	4.2089		0	1	1	0.262683	3.80686	0.231	0.518342		0	27	27	22685	0.00119021	18	336	354	261814	0.0013521	0.880119	0.764867	1		0.39009	0.313366		0	0.0652239	0	1	1		0	22685	0	18	236105	7.62373e-05	0	1	1		1	0.802698		1
	PHF21A	1	2.8609		0	0	0	0.0581495	0	1	1		0	10	10	22616	0.000442165	3	68	71	241658	0.000293804	1.50517	0.153246	0.575785		0.399637	0.316667		0	0.0237884	0	1	1		0	22616	0	3	240171	1.24911e-05	0	1	1		1	0.802698		0
	TRRAP	1	8.173		0	0	0	0.276754	0	1	1		2	15	17	22276	0.000763153	18	135	153	269088	0.000568587	1.34244	0.155555	0.575785		0.402947	0.31993		0	0.125161	0	1	1		2	22276	8.97827e-05	18	242718	7.41601e-05	1.21068	0.510279	1		0.808315	0.650402		0
	MTA2	0.74479	3.126		0	0	0	0.0655348	0	1	1		3	4	7	22365	0.000312989	17	31	48	252119	0.000190386	1.64416	0.158132	0.576718		0.408113	0.323157		0	0.0251878	0	1	1		3	22365	0.000134138	17	244049	6.96581e-05	1.92585	0.233245	0.876436		0.497908	0.583381		0
	CARM1	0.99998	4.2514		0	0	0	0.0231121	0	1	1		1	0	1	21206	4.71565e-05	1	0	1	215091	4.64919e-06	10.1432	0.171433	0.598807		0.430268	0.326387		0	0.0185799	0	1	1		1	21206	4.71565e-05	1	215091	4.64919e-06	10.1432	0.171433	0.805538		0.399325	0.553946		0
	SMARCA2	1	5.054		1	0	1	0.264394	3.78224	0.232	0.518342		3	15	18	22277	0.000808008	60	296	356	259811	0.00137023	0.589387	0.99296	1		0.442261	0.329593		1	0.0614923	16.2622	0.0596	0.220282		3	22277	0.000134668	60	234340	0.000256038	0.52592	0.919311	1		0.1592	0.498032		0
	SALL1	0.99971	0.72174		0	0	0	0.0395697	0	1	1		2	3	5	22491	0.000222311	7	24	31	244438	0.000126822	1.7531	0.182851	0.612799		0.449163	0.33277		0	0.0262761	0	1	1		2	22491	8.89245e-05	7	244426	2.86385e-05	3.10523	0.172151	0.805538		0.400979	0.55783		0
	HDAC2	0.99997	4.0512		0	0	0	0.060093	0	1	1		1	3	4	22473	0.000177991	1	21	22	235508	9.34151e-05	1.90563	0.186488	0.616655		0.455018	0.335913		0	0.0182689	0	1	1		1	22473	4.44978e-05	1	233883	4.27564e-06	10.4076	0.167642	0.805538		0.393134	0.549987		0
	ASH1L	1	3.4699		1	0	1	0.426793	2.34306	0.347	0.748313		0	52	52	22886	0.00227213	21	607	628	270655	0.0023203	0.979194	0.578429	1		0.463398	0.339028		1	0.11661	8.57559	0.11	0.358947		0	22886	0	21	270651	7.75907e-05	0	1	1		0.270544	0.529206		0
	ADNP	1	2.0722		0	0	0	0.0489762	0	1	1		3	0	3	22402	0.000133917	6	11	17	270731	6.2793e-05	2.13281	0.193308	0.62864		0.46579	0.342106		0	0.0315624	0	1	1		3	22402	0.000133917	6	244396	2.45503e-05	5.45518	0.0338115	0.270492		0.110639	0.419616		0
	BCOR	1	1.8797		0	0	0	0.0729979	0	1	1		3	4	7	16061	0.000435838	5	44	49	173049	0.000283157	1.53943	0.195183	0.62864		0.469117	0.345146		0	0.0461776	0	1	1		3	16061	0.000186788	5	169552	2.94895e-05	6.33462	0.0260221	0.222534		0.0889972	0.387562		0
	MYH7	4.2385e-16	3.9329		0	0	0	0.474059	0	1	1		9	63	72	21381	0.00336748	88	728	816	270813	0.00301315	1.11798	0.198451	0.630972		0.473659	0.348155		0	0.0589269	0	1	1		9	21381	0.000420934	88	270797	0.000324967	1.29544	0.279106	0.974906		0.562769	0.596763		0
	HRNR	0.0004258	-11.532		0	0	0	0.159404	0	1	1		23	0	23	15982	0.00143912	222	0	222	189302	0.00117273	1.22748	0.203518	0.63889		0.481642	0.351137		0	0.159367	0	1	1		23	15982	0.00143912	222	189302	0.00117273	1.22748	0.203518	0.84449		0.452439	0.569151		0
	SUPT5H	1	4.561		0	0	0	0.0959312	0	1	1		0	7	7	22467	0.000311568	6	53	59	265487	0.000222233	1.4021	0.254588	0.745892		0.55537	0.354186		0	0.0391032	0	1	1		0	22467	0	6	239468	2.50555e-05	0	1	1		1	0.802698		0
	MYC	0.99801	1.2227		0	0	0	0.0394919	0	1	1		3	1	4	21857	0.000183008	2	28	30	266282	0.000112663	1.62449	0.255649	0.745892		0.556974	0.357198		0	0.0160922	0	1	1		3	21857	0.000137256	2	217525	9.19435e-06	14.9236	0.00660681	0.0862363		0.027577	0.164244		0
	SSRP1	0.99585	4.0388		0	0	0	0.0820157	0	1	1		0	12	12	22754	0.00052738	7	108	115	271192	0.000424054	1.24379	0.278711	0.785459		0.587618	0.360208		0	0.0235552	0	1	1		0	22754	0	7	244623	2.86155e-05	0	1	1		1	0.802698		0
	CXXC1	0.89506	3.1488		0	0	0	0.0325731	0	1	1		1	1	2	21499	9.30276e-05	8	3	11	242896	4.52869e-05	2.05428	0.285929	0.794635		0.596126	0.36319		0	0.0235552	0	1	1		1	21499	4.65138e-05	8	242878	3.29383e-05	1.41215	0.533904	1		0.82696	0.659872		0
	SMARCD1	0.99947	3.4416		0	0	0	0.0527855	0	1	1		0	4	4	22002	0.000181802	4	22	26	220182	0.000118084	1.53968	0.288375	0.794635		0.600171	0.366137		0	0.0265871	0	1	1		0	22002	0	4	220150	1.81694e-05	0	1	1		1	0.802698		0
	EHMT2	0.00010292	3.7115		0	0	0	0.114589	0	1	1		2	8	10	19022	0.000525707	32	75	107	255554	0.000418698	1.25571	0.292359	0.796759		0.604671	0.369051		0	0.0440008	0	1	1		2	19022	0.000105141	32	230576	0.000138783	0.757556	0.743083	1		0.948681	0.710361		0
	PACS1	0.99999	3.71		0	0	0	0.0333738	0	1	1		0	2	2	21255	9.40955e-05	8	3	11	229300	4.79721e-05	1.96159	0.303488	0.809248		0.618611	0.371944		0	0.0282196	0	1	1		0	21255	0	8	229300	3.48888e-05	0	1	1		1	0.802698		0
	TET3	1	2.878		0	0	0	0.0462708	0	1	1		2	0	2	21477	9.31229e-05	10	1	11	229025	4.80297e-05	1.939	0.308	0.809248		0.624227	0.374806		0	0.0450115	0	1	1		2	21477	9.31229e-05	10	229025	4.36634e-05	2.13284	0.275092	0.974612		0.557222	0.593499		0
	HUWE1	1	8.8732		0	0	0	0.205467	0	1	1		0	3	3	16234	0.000184797	7	15	22	191547	0.000114854	1.60907	0.309994	0.809248		0.626467	0.377634		0	0.148483	0	1	1		0	16234	0	7	173064	4.04475e-05	0	1	1		1	0.802698		0
	UBTF	1	4.7489		0	0	0	0.169318	0	1	1		1	14	15	20799	0.000721189	2	163	165	266887	0.000618239	1.16664	0.322317	0.832651		0.640627	0.380442		0	0.0332727	0	1	1		1	20799	4.80792e-05	2	241396	8.28514e-06	5.80314	0.219601	0.850955		0.477229	0.57991		0
	KMT5B	1	3		0	0	0	0.0534851	0	1	1		0	2	2	23022	8.68734e-05	3	10	13	265016	4.90536e-05	1.77105	0.339857	0.842846		0.661034	0.383234		0	0.0300854	0	1	1		0	23022	0	3	241564	1.24191e-05	0	1	1		1	0.802698		0
	KAT2B	0.98975	2.242		0	0	0	0.0422206	0	1	1		3	0	3	21422	0.000140043	22	3	25	251589	9.93684e-05	1.40938	0.378561	0.885689		0.703284	0.38603		0	0.0363823	0	1	1		3	21422	0.000140043	22	251589	8.74442e-05	1.60158	0.312355	1		0.605481	0.599989		0
	PHF20	0.99875	2.3523		0	0	0	0.0403471	0	1	1		1	3	4	22551	0.000177376	17	22	39	268917	0.000145026	1.2231	0.428456	0.93208		0.751605	0.388831		0	0.031407	0	1	1		1	22551	4.43439e-05	17	242803	7.00156e-05	0.633353	0.797843	1		0.96824	0.721362		0
	ARID1A	1	3.6582		0	0	0	0.078152	0	1	1		0	1	1	20886	4.7879e-05	4	1	5	209990	2.38107e-05	2.01088	0.43387	0.93565		0.756525	0.391602		0	0.0743972	0	1	1		0	20886	0	4	209954	1.90518e-05	0	1	1		1	0.802698		0
	ARID4B	1	2.2906		0	0	0	0.0597043	0	1	1		2	1	3	22140	0.000135501	18	8	26	240646	0.000108043	1.25418	0.446582	0.943715		0.767923	0.394347		0	0.0453224	0	1	1		2	22140	9.03342e-05	18	240646	7.47987e-05	1.20772	0.511519	1		0.809348	0.652821		0
	MECP2	0.89382	-1.2125		0	0	0	0.109769	0	1	1		0	19	19	16001	0.00118743	11	204	215	190234	0.00113019	1.05072	0.452828	0.943715		0.773559	0.397064		0	0.0157035	0	1	1		0	16001	0	11	170552	6.44965e-05	0	1	1		1	0.802698		0
	MTF2	0.99987	2.5458		0	0	0	0.0321066	0	1	1		1	1	2	22452	8.90789e-05	5	11	16	240296	6.65845e-05	1.33785	0.462777	0.954373		0.781717	0.399754		0	0.0220782	0	1	1		1	22452	4.45395e-05	5	240296	2.08077e-05	2.14057	0.414886	1		0.721116	0.621247		0
	KAT2A	0.57331	3.8173		0	0	0	0.0318889	0	1	1		3	0	3	20477	0.000146506	23	4	27	223831	0.000120627	1.21457	0.465642	0.954373		0.785086	0.402414		0	0.0285306	0	1	1		3	20477	0.000146506	23	223831	0.000102756	1.42581	0.373707	1		0.677498	0.615404		0
	BRD9	0.015373	1.2636		0	0	0	0.026898	0	1	1		3	1	4	21332	0.000187512	32	4	36	217886	0.000165224	1.13491	0.483394	0.969187		0.798904	0.405053		0	0.0222336	0	1	1		3	21332	0.000140634	32	217886	0.000146866	0.95756	0.614675	1		0.882958	0.679341		0
	BRD4	1	3.5856		0	0	0	0.0468928	0	1	1		2	0	2	18693	0.000106992	21	0	21	247226	8.49425e-05	1.25961	0.487701	0.969187		0.802159	0.407663		0	0.0431457	0	1	1		2	18693	0.000106992	21	247226	8.49425e-05	1.25961	0.487701	1		0.78908	0.645454		0
	JMJD1C	1	1.513		0	0	0	0.128193	0	1	1		3	3	6	22563	0.000265922	10	56	66	266832	0.000247347	1.07515	0.494665	0.969187		0.808566	0.410246		0	0.081627	0	1	1		3	22563	0.000132961	10	240695	4.15464e-05	3.20057	0.094022	0.582936		0.253038	0.52493		0
	RUVBL2	0.99992	3.1128		0	0	0	0.0782064	0	1	1		1	6	7	22243	0.000314706	6	73	79	267090	0.00029578	1.06403	0.494764	0.969187		0.808566	0.412799		0	0.0151593	0	1	1		1	22243	4.4958e-05	6	240590	2.49387e-05	1.80277	0.461506	1		0.765901	0.632418		0
	JMJD6	0.93353	1.4782		0	0	0	0.046333	0	1	1		3	4	7	22778	0.000307314	7	71	78	267615	0.000291463	1.05442	0.503878	0.969187		0.815649	0.415327		0	0.01376	0	1	1		3	22778	0.000131706	7	241241	2.90166e-05	4.53953	0.0485748	0.344187		0.148998	0.48883		0
	BPTF	1	3.7096		0	0	0	0.177014	0	1	1		0	7	7	21712	0.000322402	15	64	79	258017	0.000306181	1.05301	0.5051	0.969187		0.817414	0.417827		0	0.101839	0	1	1		0	21712	0	15	232565	6.44981e-05	0	1	1		1	0.802698		0
	DNMT1	1	4.9903		0	0	0	0.182844	0	1	1		1	11	12	22352	0.000536865	10	130	140	267912	0.00052256	1.0274	0.507593	0.969187		0.818459	0.420299		0	0.0561283	0	1	1		1	22352	4.47387e-05	10	241678	4.13774e-05	1.08121	0.622068	1		0.887251	0.683353		0
	HDAC9	0.99973	2.0616		0	0	0	0.100984	0	1	1		1	7	8	22200	0.00036036	23	64	87	251858	0.000345433	1.04324	0.508042	0.969187		0.818876	0.422744		0	0.0498313	0	1	1		1	22200	4.5045e-05	23	227155	0.000101252	0.444855	0.893327	1		0.991362	0.731506		0
	SCMH1	8.6107e-06	1.9527		0	0	0	0.0363046	0	1	1		0	3	3	21996	0.000136388	20	9	29	239167	0.000121254	1.12482	0.512701	0.969264		0.822095	0.425163		0	0.0252655	0	1	1		0	21996	0	20	239167	8.36236e-05	0	1	1		1	0.802698		0
	BAZ1B	1	3.723		0	0	0	0.0687222	0	1	1		0	3	3	22745	0.000131897	14	15	29	240238	0.000120714	1.09263	0.531172	0.98441		0.836375	0.427563		0	0.0527855	0	1	1		0	22745	0	14	240226	5.82785e-05	0	1	1		1	0.802698		0
	NCOR1	1	3.9371		0	0	0	0.14001	0	1	1		5	8	13	22652	0.000573901	28	125	153	267807	0.000571307	1.00454	0.535217	0.98441		0.839045	0.429938		0	0.0963976	0	1	1		5	22652	0.000220731	28	267712	0.00010459	2.11068	0.110716	0.655756		0.287276	0.533427		0
	BRD1	0.99949	2.7601		0	0	0	0.0803054	0	1	1		1	4	5	22166	0.000225571	16	41	57	258122	0.000220826	1.0215	0.549042	0.986685		0.848995	0.432293		0	0.0396474	0	1	1		1	22166	4.51141e-05	16	235687	6.78866e-05	0.664563	0.783051	1		0.96319	0.715188		0
	HDAC1	0.61427	3.0373		0	0	0	0.093288	0	1	1		1	7	8	19949	0.000401023	20	86	106	263964	0.00040157	0.998637	0.553637	0.98718		0.852447	0.434623		0	0.0214562	0	1	1		1	19949	5.01278e-05	20	262902	7.6074e-05	0.6589	0.784754	1		0.963928	0.716759		0
	SV2A	0.22782	2.1151		0	0	0	0.0570612	0	1	1		3	1	4	22702	0.000176196	16	26	42	244245	0.000171958	1.02465	0.557279	0.98718		0.854279	0.436929		0	0.0332727	0	1	1		3	22702	0.000132147	16	244245	6.5508e-05	2.01741	0.215992	0.850536		0.471194	0.572804		0
	PSME4	1	2.2691		0	0	0	0.104871	0	1	1		2	5	7	22178	0.000315628	24	54	78	239054	0.000326286	0.967325	0.589847	1		0.875585	0.439222		0	0.0800722	0	1	1		2	22178	9.01795e-05	24	239054	0.000100396	0.898226	0.660205	1		0.909238	0.694779		0
	SUPT6H	1	5.1406		0	0	0	0.116144	0	1	1		0	4	4	22551	0.000177376	5	44	49	270437	0.000181188	0.978954	0.590199	1		0.875585	0.44149		0	0.0719872	0	1	1		0	22551	0	5	244037	2.04887e-05	0	1	1		1	0.802698		0
	SIN3A	1	4.3926		0	0	0	0.0762629	0	1	1		0	2	2	22928	8.72296e-05	5	18	23	270269	8.51004e-05	1.02503	0.592452	1		0.877574	0.443734		0	0.046644	0	1	1		0	22928	0	5	244080	2.04851e-05	0	1	1		1	0.802698		0
	CABIN1	3.2844e-17	1.9223		0	0	0	0.142109	0	1	1		12	15	27	22331	0.00120908	108	232	340	266968	0.00127356	0.949309	0.630627	1		0.899715	0.445966		0	0.0620365	0	1	1		12	22331	0.00053737	108	266905	0.000404638	1.3282	0.216064	0.850536		0.471424	0.576388		0
	SETD3	0.02084	1.4546		0	0	0	0.0370042	0	1	1		1	3	4	22895	0.000174711	33	14	47	244456	0.000192264	0.908683	0.645685	1		0.907749	0.448178		0	0.0254987	0	1	1		1	22895	4.36777e-05	33	244442	0.000135001	0.323506	0.95237	1		0.998216	0.735615		0
	USP7	1	5.648		0	0	0	0.0619588	0	1	1		0	1	1	22427	4.45891e-05	8	3	11	239759	4.58794e-05	0.971875	0.65804	1		0.914352	0.450369		0	0.0536406	0	1	1		0	22427	0	8	239326	3.34272e-05	0	1	1		1	0.802698		0
	SAP130	1	3.2452		0	0	0	0.0350149	0	1	1		1	0	1	22762	4.39329e-05	11	0	11	235337	4.67415e-05	0.939907	0.669755	1		0.920302	0.452541		0	0.0345166	0	1	1		1	22762	4.39329e-05	11	235337	4.67415e-05	0.939907	0.669755	1		0.914352	0.698393		0
	NCOA3	0.54065	1.3278		0	0	0	0.0556852	0	1	1		4	0	4	22946	0.000174322	53	1	54	270133	0.000199902	0.872013	0.675066	1		0.922756	0.45469		0	0.0542625	0	1	1		4	22946	0.000174322	53	270133	0.0001962	0.888471	0.6616	1		0.910166	0.696597		0
	PER1	0.00029308	0.19785		0	0	0	0.0460454	0	1	1		3	1	4	21756	0.000183857	35	14	49	231487	0.000211675	0.868551	0.678206	1		0.924406	0.456818		0	0.0405803	0	1	1		3	21756	0.000137893	35	231487	0.000151196	0.911996	0.645006	1		0.901155	0.687262		0
	SMARCB1	0.9971	3.6016		0	0	0	0.0901784	0	1	1		0	5	5	22412	0.000223095	4	65	69	269106	0.000256405	0.870054	0.681215	1		0.925585	0.458925		0	0.0157812	0	1	1		0	22412	0	4	242742	1.64784e-05	0	1	1		1	0.802698		0
	DDB1	0.99979	4.8864		0	0	0	0.0615701	0	1	1		1	1	2	22651	8.82963e-05	12	16	28	267002	0.000104868	0.841953	0.691898	1		0.931016	0.461012		0	0.0338946	0	1	1		1	22651	4.41482e-05	12	242576	4.9469e-05	0.89243	0.686686	1		0.923258	0.700166		0
	YEATS2	0.99639	0.97161		0	0	0	0.0603262	0	1	1		3	3	6	22726	0.000264015	57	24	81	264630	0.000306088	0.862503	0.694069	1		0.931725	0.463078		0	0.0476546	0	1	1		3	22726	0.000132007	57	264573	0.000215441	0.61271	0.863164	1		0.985688	0.727257		0
	SETD2	1	3.0459		0	0	0	0.247991	0	1	1		1	33	34	22538	0.00150856	20	391	411	251870	0.00163179	0.924365	0.694728	1		0.931844	0.465123		0	0.089401	0	1	1		1	22538	4.43695e-05	20	227200	8.80282e-05	0.504025	0.862798	1		0.985436	0.725808		0
	UBR2	1	3.1456		0	0	0	0.106271	0	1	1		2	5	7	22765	0.00030749	31	62	93	262158	0.000354748	0.866736	0.69561	1		0.932316	0.467147		0	0.0684112	0	1	1		2	22765	8.78542e-05	31	237101	0.000130746	0.671943	0.797696	1		0.96824	0.719846		0
	SFPQ	0.99992	2.9778		0	0	0	0.054418	0	1	1		0	2	2	18645	0.000107267	3	24	27	208206	0.000129679	0.827145	0.700957	1		0.934462	0.469152		0	0.0338946	0	1	1		0	18645	0	3	187805	1.5974e-05	0	1	1		1	0.802698		0
	SKP1	0.37294	2.6616		0	0	0	0.0128815	0	1	1		0	1	1	22568	4.43105e-05	9	5	14	244575	5.72422e-05	0.77406	0.733922	1		0.948958	0.471143		0	0.00596266	0	1	1		0	22568	0	9	244519	3.6807e-05	0	1	1		1	0.802698		0
	PBRM1	1	3.8389		0	0	0	0.12485	0	1	1		1	6	7	22334	0.000313423	6	95	101	265064	0.00038104	0.822482	0.742908	1		0.95199	0.473115		0	0.0635913	0	1	1		1	22334	4.47748e-05	6	234966	2.55356e-05	1.75345	0.470394	1		0.774344	0.637751		0
	ARID2	1	2.7332		0	0	0	0.0726092	0	1	1		0	2	2	22267	8.9819e-05	4	25	29	242834	0.000119423	0.752064	0.746816	1		0.9532	0.475068		0	0.0537183	0	1	1		0	22267	0	4	242776	1.64761e-05	0	1	1		1	0.802698		0
	CTBP1	0.98442	3.3093		0	0	0	0.0754855	0	1	1		0	6	6	21851	0.000274587	3	74	77	223648	0.000344291	0.797469	0.758682	1		0.957582	0.477003		0	0.0136822	0	1	1		0	21851	0	3	202179	1.48383e-05	0	1	1		1	0.802698		0
	USP15	0.99997	3.4993		0	0	0	0.0495204	0	1	1		0	1	1	22664	4.41228e-05	6	10	16	258326	6.19372e-05	0.712344	0.760616	1		0.958071	0.47892		0	0.040969	0	1	1		0	22664	0	6	234217	2.56173e-05	0	1	1		1	0.802698		0
	OGT	1	5.6667		0	0	0	0.0800722	0	1	1		0	1	1	16030	6.2383e-05	1	14	15	170385	8.80359e-05	0.708563	0.762763	1		0.959047	0.480818		0	0.0375484	0	1	1		0	16030	0	1	145271	6.88369e-06	0	1	1		1	0.802698		0
	SMARCC2	1	3.9085		0	0	0	0.0662345	0	1	1		2	0	2	21977	9.10042e-05	13	20	33	261773	0.000126063	0.721848	0.765631	1		0.960514	0.482698		0	0.0470327	0	1	1		2	21977	9.10042e-05	13	236059	5.5071e-05	1.65254	0.369509	1		0.673197	0.612418		0
	HDAC5	1	3.3205		0	0	0	0.0842702	0	1	1		0	3	3	21813	0.000137533	15	28	43	225408	0.000190765	0.720885	0.783804	1		0.96616	0.484562		0	0.0338169	0	1	1		0	21813	0	15	225187	6.66113e-05	0	1	1		1	0.802698		0
	PPP5C	0.99938	2.7341		0	0	0	0.0477324	0	1	1		1	1	2	20721	9.65204e-05	5	32	37	264934	0.000139657	0.691075	0.785226	1		0.966899	0.486408		0	0.0190463	0	1	1		1	20721	4.82602e-05	5	239182	2.09046e-05	2.30856	0.392563	1		0.698615	0.618346		0
	MAP3K12	1	2.9896		0	0	0	0.0880017	0	1	1		1	2	3	22574	0.000132896	8	37	45	237867	0.000189181	0.702472	0.797589	1		0.970108	0.488238		0	0.0315624	0	1	1		1	22574	4.42988e-05	8	237867	3.36322e-05	1.31716	0.557801	1		0.844862	0.668821		0
	KDM4B	1	3.4843		0	0	0	0.102928	0	1	1		0	7	7	21498	0.000325612	26	81	107	248836	0.000430002	0.757136	0.810441	1		0.974073	0.490052		0	0.0316402	0	1	1		0	21498	0	26	224451	0.000115838	0	1	1		1	0.802698		0
	SETDB1	1	4.0082		0	0	0	0.224824	0	1	1		0	20	20	22402	0.000892777	15	275	290	270437	0.00107234	0.832393	0.814916	1		0.97519	0.491849		0	0.0506865	0	1	1		0	22402	0	15	243922	6.14951e-05	0	1	1		1	0.802698		0
	EPC1	1	2.6729		0	0	0	0.0590824	0	1	1		0	1	1	22832	4.37982e-05	10	8	18	243202	7.40125e-05	0.59177	0.818221	1		0.976437	0.493629		0	0.0435344	0	1	1		0	22832	0	10	243202	4.11181e-05	0	1	1		1	0.802698		0
	KDM5C	1	5.1452		0	0	0	0.190696	0	1	1		0	4	4	15719	0.000254469	7	55	62	170179	0.000364322	0.698368	0.819646	1		0.976685	0.495393		0	0.0554286	0	1	1		0	15719	0	7	170179	4.11332e-05	0	1	1		1	0.802698		0
	EZH2	1	4.6808		0	0	0	0.142497	0	1	1		1	7	8	22946	0.000348645	8	115	123	267672	0.000459518	0.758618	0.820229	1		0.97681	0.49714		0	0.0282196	0	1	1		1	22946	4.35806e-05	8	267474	2.99094e-05	1.45709	0.52325	1		0.818682	0.657555		0
	KAT5	0.088234	3.6126		0	0	0	0.0415132	0	1	1		2	0	2	22416	8.9222e-05	17	16	33	234881	0.000140497	0.635037	0.821381	1		0.976933	0.49887		0	0.0216895	0	1	1		2	22416	8.9222e-05	17	234881	7.23771e-05	1.23276	0.502198	1		0.800929	0.647946		0
	SIN3B	0.99999	3.8662		0	0	0	0.0661567	0	1	1		0	2	2	22332	8.95576e-05	11	23	34	233397	0.000145675	0.614765	0.834374	1		0.980176	0.500586		0	0.031407	0	1	1		0	22332	0	11	233369	4.71357e-05	0	1	1		1	0.802698		0
	SHOC2	0.99946	2.9666		0	0	0	0.0459443	0	1	1		1	2	3	22691	0.000132211	1	54	55	271156	0.000202835	0.651744	0.835227	1		0.980552	0.502286		0	0.0139155	0	1	1		1	22691	4.40703e-05	1	244525	4.08956e-06	10.7767	0.162622	0.805538		0.384541	0.54184		0
	EYA3	0.99702	1.9356		0	0	0	0.0951538	0	1	1		1	16	17	22597	0.000752312	35	214	249	264106	0.000942803	0.797787	0.845962	1		0.982679	0.503971		0	0.0210675	0	1	1		1	22597	4.42537e-05	35	263972	0.00013259	0.333735	0.94803	1		0.997961	0.734261		0
	RTF1	1	4.5908		0	0	0	0.0481211	0	1	1		0	1	1	22213	4.50187e-05	8	10	18	213199	8.44282e-05	0.5332	0.847896	1		0.983055	0.50564		0	0.031096	0	1	1		0	22213	0	8	213199	3.75236e-05	0	1	1		1	0.802698		0
	MCRS1	0.16561	2.1968		0	0	0	0.0501423	0	1	1		0	2	2	21185	9.44064e-05	12	36	48	260105	0.000184541	0.511499	0.898878	1		0.992502	0.507298		0	0.019124	0	1	1		0	21185	0	12	236029	5.08412e-05	0	1	1		1	0.802698		0
	DYRK1A	0.99967	3.3441		0	0	0	0.0375484	0	1	1		0	1	1	22518	4.44089e-05	4	22	26	242090	0.000107398	0.413473	0.909418	1		0.994022	0.508941		0	0.0285306	0	1	1		0	22518	0	4	241856	1.65388e-05	0	1	1		1	0.802698		0
	DAPK3	0.0065541	1.8006		0	0	0	0.0267426	0	1	1		2	0	2	21611	9.25455e-05	26	17	43	228475	0.000188204	0.491697	0.909984	1		0.994149	0.51057		0	0.0122052	0	1	1		2	21611	9.25455e-05	26	228458	0.000113806	0.81315	0.70959	1		0.934154	0.705357		0
	BRPF3	0.99998	2.9063		0	0	0	0.0695773	0	1	1		1	2	3	22337	0.000134306	6	60	66	265133	0.000248932	0.539498	0.911611	1		0.994403	0.512184		0	0.031096	0	1	1		1	22337	4.47688e-05	6	239809	2.50199e-05	1.78935	0.463892	1		0.76825	0.635105		0
	PHF2	1	3.4944		0	0	0	0.0641355	0	1	1		2	1	3	21625	0.000138728	44	23	67	251465	0.000266439	0.520637	0.922782	1		0.995799	0.513783		0	0.0321844	0	1	1		2	21625	9.24855e-05	44	251465	0.000174975	0.528549	0.888587	1		0.990098	0.730106		0
	LOXL2	3.3844e-07	0.22492		0	0	0	0.0551954	0	1	1		4	3	7	21943	0.000319008	62	78	140	267448	0.000523466	0.609264	0.934797	1		0.996943	0.515369		0	0.0270535	0	1	1		4	21943	0.00018229	62	267290	0.000231958	0.785826	0.747061	1		0.950011	0.711989		0
	PRDM2	0.99996	1.0836		0	0	0	0.0849698	0	1	1		3	1	4	22220	0.000180018	43	47	90	266705	0.000337451	0.53341	0.936913	1		0.99707	0.516941		0	0.0534074	0	1	1		3	22220	0.000135014	43	241608	0.000177974	0.758559	0.755679	1		0.953898	0.713598		0
	SRCAP	1	2.1272		0	0	0	0.506087	0	1	1		2	64	66	21995	0.00300068	16	955	971	268642	0.00361448	0.829664	0.939542	1		0.997452	0.518498		0	0.0940654	0	1	1		2	21995	9.09298e-05	16	242246	6.60486e-05	1.37673	0.448835	1		0.754177	0.629689		0
	KDM3A	0.99999	1.6494		0	0	0	0.101451	0	1	1		0	3	3	22457	0.000133589	21	54	75	269276	0.000278525	0.479561	0.945102	1		0.997834	0.520043		0	0.0498313	0	1	1		0	22457	0	21	242902	8.64546e-05	0	1	1		1	0.802698		0
	CHD2	1	5.2052		0	0	0	0.296189	0	1	1		1	16	17	22833	0.000744536	7	280	287	268984	0.00106698	0.697551	0.946164	1		0.997961	0.521573		0	0.0769626	0	1	1		1	22833	4.37963e-05	7	242534	2.88619e-05	1.51745	0.513143	1		0.810167	0.655205		0
	MED24	3.3214e-11	2.6258		0	0	0	0.0376884	0	1	1		3	0	3	21595	0.000138921	57	21	78	262121	0.000297572	0.466775	0.951349	1		0.998216	0.523091		0	0.0338946	0	1	1		3	21595	0.000138921	57	262121	0.000217457	0.638769	0.84468	1		0.981046	0.724343		0
	KDM2A	1	5.3101		0	0	0	0.0970973	0	1	1		1	0	1	22096	4.52571e-05	3	32	35	250898	0.000139499	0.324396	0.952104	1		0.998216	0.524595		0	0.0537961	0	1	1		1	22096	4.52571e-05	3	123385	2.43141e-05	1.86135	0.482606	1		0.785666	0.640358		0
	RBM14	0.99843	2.1122		0	0	0	0.0716763	0	1	1		0	4	4	21453	0.000186454	3	100	103	270044	0.000381419	0.48872	0.959434	1		0.998852	0.526086		0	0.0160922	0	1	1		0	21453	0	3	242853	1.23532e-05	0	1	1		1	0.802698		0
	ELP3	3.0115e-14	1.8306		0	0	0	0.0613369	0	1	1		2	4	6	22537	0.000266229	70	73	143	270994	0.000527687	0.504418	0.975529	1		0.999617	0.527564		0	0.0258874	0	1	1		2	22537	8.8743e-05	70	270980	0.000258322	0.343479	0.977816	1		0.999745	0.736954		0
	CHD3	1	6.1518		0	0	0	0.399584	0	1	1		3	22	25	21957	0.00113859	30	400	430	256394	0.00167711	0.678509	0.980688	1		0.999745	0.52903		0	0.0886236	0	1	1		3	21957	0.000136631	30	231278	0.000129714	1.05335	0.554208	1		0.841852	0.666631		0
	NCOA1	0.99981	2.3531		0	0	0	0.0619588	0	1	1		0	1	1	22895	4.36777e-05	16	32	48	268595	0.000178708	0.244376	0.981841	1		0.999745	0.530483		0	0.0480433	0	1	1		0	22895	0	16	242371	6.60145e-05	0	1	1		1	0.802698		0
	CHD6	1	4.0001		0	0	0	0.378594	0	1	1		1	37	38	22665	0.00167659	17	681	698	269090	0.00259393	0.645732	0.997883	1		1	0.531924		0	0.0878462	0	1	1		1	22665	4.41209e-05	17	242706	7.00436e-05	0.629914	0.799523	1		0.969106	0.72286		0
	DNMT3A	7.3538e-39	3.4465		0	0	0	0.201735	0	1	1		1	14	15	22086	0.000679163	133	259	392	262011	0.00149612	0.453579	0.999765	1		1	0.533353		0	0.0345943	0	1	1		1	22086	4.52776e-05	133	237028	0.000561115	0.0806416	0.999993	1		1	0.739589		0
	APBB1	0.96811	1.5605		0	0	0	0.0280408	0	1	1		0	0	0	22227	0	18	7	25	229582	0.000108894	0	1	1		1	0.550877		0	0.023011	0	1	1		0	22227	0	18	229582	7.84034e-05	0	1	1		1	0.802698		0
	ATXN7L3	0.99892	2.0511		0	0	0	0.0176237	0	1	1		0	0	0	21864	0	2	0	2	241957	8.26593e-06	0	1	1		1	0.550877		0	0.0143042	0	1	1		0	21864	0	2	241957	8.26593e-06	0	1	1		1	0.802698		0
	BAP1	0.99443	2.6442		0	0	0	0.0300854	0	1	1		0	0	0	22461	0	12	5	17	238469	7.12881e-05	0	1	1		1	0.550877		0	0.0179579	0	1	1		0	22461	0	12	238418	5.03318e-05	0	1	1		1	0.802698		0
	BRD3	0.97468	2.6358		0	0	0	0.0222725	0	1	1		0	0	0	22495	0	5	0	5	233807	2.13852e-05	0	1	1		1	0.550877		0	0.0167141	0	1	1		0	22495	0	5	233807	2.13852e-05	0	1	1		1	0.802698		0
	CSTF3	0.98279	4.9398		0	0	0	0.0395152	0	1	1		0	0	0	18801	0	41	9	50	240740	0.000207693	0	1	1		1	0.550877		0	0.0351385	0	1	1		0	18801	0	41	240740	0.000170308	0	1	1		1	0.802698		0
	CTCF	0.99994	4.4399		0	0	0	0.032884	0	1	1		0	0	0	22423	0	2	4	6	237963	2.5214e-05	0	1	1		1	0.550877		0	0.0213785	0	1	1		0	22423	0	2	236634	8.45187e-06	0	1	1		1	0.802698		0
	DOT1L	1	2.7249		0	0	0	0.0428969	0	1	1		0	0	0	21061	0	8	1	9	229481	3.92189e-05	0	1	1		1	0.550877		0	0.0403471	0	1	1		0	21061	0	8	229481	3.48613e-05	0	1	1		1	0.802698		0
	HCFC1	1	5.6341		0	0	0	0.0883904	0	1	1		0	0	0	15271	0	4	5	9	157452	5.71603e-05	0	1	1		1	0.550877		0	0.046333	0	1	1		0	15271	0	4	17499	0.000228584	0	1	1		1	0.802698		0
	NCOA2	1	2.2865		0	0	0	0.0443196	0	1	1		0	0	0	22912	0	8	2	10	239823	4.16974e-05	0	1	1		1	0.550877		0	0.0418241	0	1	1		0	22912	0	8	239823	3.33579e-05	0	1	1		1	0.802698		0
	PRMT1	0.99907	3.8139		0	0	0	0.0375484	0	1	1		0	0	0	21995	0	1	11	12	261049	4.59684e-05	0	1	1		1	0.550877		0	0.0104949	0	1	1		0	21995	0	1	236330	4.23137e-06	0	1	1		1	0.802698		0
	RBBP4	0.99565	4.6266		0	0	0	0.0414354	0	1	1		0	0	0	20854	0	4	2	6	240943	2.49022e-05	0	1	1		1	0.550877		0	0.0162477	0	1	1		0	20854	0	4	240943	1.66014e-05	0	1	1		1	0.802698		0
	UBN1	0.99995	-0.78925		0	0	0	0.0426015	0	1	1		0	0	0	22801	0	5	10	15	244218	6.14205e-05	0	1	1		1	0.550877		0	0.0322621	0	1	1		0	22801	0	5	244141	2.048e-05	0	1	1		1	0.802698		0
	ZMYND11	1	3.7109		0	0	0	0.0561283	0	1	1		0	0	0	22151	0	9	10	19	239883	7.92053e-05	0	1	1		1	0.550877		0	0.0322621	0	1	1		0	22151	0	9	239862	3.75216e-05	0	1	1		1	0.802698		0
[truncated: 17 more columns]
