# Supplementary material for: Genomic analysis of 11,555 probands identifies 60 dominant congenital heart disease genes
Source: Proc Natl Acad Sci U S A. 2025 Mar 24;122(13):e2420343122. doi: 10.1073/pnas.2420343122 (PMC12002227; doi:10.1073/pnas.2420343122)
Supplement: Supplementary file 8 — Dataset S07 (XLSX) [file pnas.2420343122.sd07.xlsx]

## Sheet: DS7. Full TDT
	Extended Data Set 7. Results for TDT on all MIPseq panel Genes
	TDT results for individual genes that had over-transmission of D-mis and LOF variants. Abbreviations are: 'Sig 60' indicates if this gene is among the 60 genes significantly enriched in the primary Damaging variant meta-analysis; ‘Trans’ is # of transmitted variants from parents to proband; ‘Non-Trans’ is # of variants not transmitted; “% T” is the percent of variants that were transmitted; ‘enri…
	Gene					All D-Mis												All LOFs
						Parental Transmission							Chi-Squared Test					Parental Transmission							Chi-Squared Test
	Name	Sig 60	pLI	Mis Z		Trans	Non-Trans		Total		%		Enrich	χ²	P-Value	FDR		Trans	Non-Trans		Total		%		Enrich	χ²	P-Value	FDR
	MYH6	T	1.5952e-32	0.85843		68	29		97		0.701031		2.36667	16.6436	4.51031e-05	0.00825387		6	4		10		0.6		1.5	0.4	0.527089	0.65387
	SMARCA2	F	1	5.054		1	10		11		0.0909091		0.1	7.36364	0.00665561	0.475905		1	0		1		1		Inf	1	0.317311	0.400736
	NOTCH1	T	1	3.4451		36	16		52		0.692308		2.1875	7.07843	0.00780173	0.475905		11	0		11		1		Inf	11	0.000911119	0.122074
	SMAD6	T	3.6282e-20	-0.59229		11	3		14		0.785714		3.66667	4.57143	0.0325094	0.671171		12	3		15		0.8		4	5.4	0.0201368	0.400736
	TP63	F	0.99728	2.2077		11	23		34		0.323529		0.478261	4.23529	0.0395918	0.671171		1	0		1		1		Inf	1	0.317311	0.400736
	HDAC9	F	0.99973	2.0616		0	4		4		0		0	4	0.0455003	0.671171		0	0		0		NA		NA	NA	NA	NA
	HIRA	F	1	3.7065		0	4		4		0		0	4	0.0455003	0.671171		1	1		2		0.5		1	0	1	1
	SMARCB1	F	0.9971	3.6016		0	4		4		0		0	4	0.0455003	0.671171		0	0		0		NA		NA	NA	NA	NA
	UNCX	F	0.63399	0.72563		0	4		4		0		0	4	0.0455003	0.671171		0	0		0		NA		NA	NA	NA	NA
	SVEP1	T	0.99995	1.8788		22	11		33		0.666667		2	3.66667	0.0555111	0.671171		5	1		6		0.833333		5	2.66667	0.10247	0.400736
	CABIN1	F	3.2844e-17	1.9223		2	8		10		0.2		0.25	3.6	0.0577796	0.671171		5	5		10		0.5		1	0	1	1
	CAD	F	0.99993	4.3365		31	18		49		0.632653		1.72222	3.44898	0.0632908	0.671171		3	3		6		0.5		1	0	1	1
	CHD3	F	1	6.1518		8	17		25		0.32		0.470588	3.24	0.0718606	0.671171		3	0		3		1		Inf	3	0.0832645	0.400736
	CTBP1	F	0.98442	3.3093		3	0		3		1		Inf	3	0.0832645	0.671171		0	0		0		NA		NA	NA	NA	NA
	ELP3	F	3.0115e-14	1.8306		3	0		3		1		Inf	3	0.0832645	0.671171		2	2		4		0.5		1	0	1	1
	HDAC5	F	1	3.3205		3	0		3		1		Inf	3	0.0832645	0.671171		0	0		0		NA		NA	NA	NA	NA
	PRKAA2	F	3.5282e-08	1.985		0	3		3		0		0	3	0.0832645	0.671171		1	0		1		1		Inf	1	0.317311	0.400736
	SHOC2	F	0.99946	2.9666		0	3		3		0		0	3	0.0832645	0.671171		0	0		0		NA		NA	NA	NA	NA
	SMARCD1	F	0.99947	3.4416		0	3		3		0		0	3	0.0832645	0.671171		0	0		0		NA		NA	NA	NA	NA
	NGFR	T	0.097889	1.3661		5	1		6		0.833333		5	2.66667	0.10247	0.671171		0	1		1		0		0	1	0.317311	0.400736
	SSRP1	F	0.99585	4.0388		1	5		6		0.166667		0.2	2.66667	0.10247	0.671171		0	1		1		0		0	1	0.317311	0.400736
	CACNA1A	T	1	5.7845		24	14		38		0.631579		1.71429	2.63158	0.104757	0.671171		1	0		1		1		Inf	1	0.317311	0.400736
	ATRX	F	1	3.1025		18	10		28		0.642857		1.8	2.28571	0.13057	0.671171		1	0		1		1		Inf	1	0.317311	0.400736
	PPL	T	1.5145e-42	-3.6562		3	8		11		0.272727		0.375	2.27273	0.131668	0.671171		7	5		12		0.583333		1.4	0.333333	0.563703	0.668814
	FLT4	T	1	2.8339		11	5		16		0.6875		2.2	2.25	0.133614	0.671171		8	3		11		0.727273		2.66667	2.27273	0.131668	0.400736
	CHD6	F	1	4.0001		11	19		30		0.366667		0.578947	2.13333	0.144127	0.671171		1	1		2		0.5		1	0	1	1
	ARID2	F	1	2.7332		2	0		2		1		Inf	2	0.157299	0.671171		0	0		0		NA		NA	NA	NA	NA
	BAZ1B	F	1	3.723		2	0		2		1		Inf	2	0.157299	0.671171		0	0		0		NA		NA	NA	NA	NA
	BAZ2A	F	1	2.083		0	2		2		0		0	2	0.157299	0.671171		0	0		0		NA		NA	NA	NA	NA
	BCOR	F	1	1.8797		2	0		2		1		Inf	2	0.157299	0.671171		0	0		0		NA		NA	NA	NA	NA
	BRPF3	F	0.99998	2.9063		0	2		2		0		0	2	0.157299	0.671171		0	0		0		NA		NA	NA	NA	NA
	EGFL7	F	5.5498e-18	-0.31889		2	0		2		1		Inf	2	0.157299	0.671171		0	0		0		NA		NA	NA	NA	NA
	EHMT2	F	0.00010292	3.7115		2	0		2		1		Inf	2	0.157299	0.671171		1	0		1		1		Inf	1	0.317311	0.400736
	GDF1	F	0.41237	1.694		6	2		8		0.75		3	2	0.157299	0.671171		1	0		1		1		Inf	1	0.317311	0.400736
	HDAC3	F	0.56737	3.716		2	0		2		1		Inf	2	0.157299	0.671171		0	0		0		NA		NA	NA	NA	NA
	HUWE1	F	1	8.8732		2	0		2		1		Inf	2	0.157299	0.671171		0	0		0		NA		NA	NA	NA	NA
	MTA2	F	0.74479	3.126		0	2		2		0		0	2	0.157299	0.671171		2	0		2		1		Inf	2	0.157299	0.400736
	RABGAP1L	T	0.00010938	1.1194		0	2		2		0		0	2	0.157299	0.671171		1	3		4		0.25		0.333333	1	0.317311	0.400736
	SIN3B	F	0.99999	3.8662		2	0		2		1		Inf	2	0.157299	0.671171		0	0		0		NA		NA	NA	NA	NA
	TBX5	T	0.99954	1.1948		2	6		8		0.25		0.333333	2	0.157299	0.671171		1	0		1		1		Inf	1	0.317311	0.400736
	WDR5	F	0.99978	3.3923		2	0		2		1		Inf	2	0.157299	0.671171		0	0		0		NA		NA	NA	NA	NA
	SETD2	F	1	3.0459		9	4		13		0.692308		2.25	1.92308	0.165518	0.671171		1	0		1		1		Inf	1	0.317311	0.400736
	FOXC2	T	0.13356	-0.25113		4	1		5		0.8		4	1.8	0.179712	0.671171		0	0		0		NA		NA	NA	NA	NA
	KDM1A	F	0.99667	4.6784		4	1		5		0.8		4	1.8	0.179712	0.671171		1	0		1		1		Inf	1	0.317311	0.400736
	PBRM1	F	1	3.8389		4	1		5		0.8		4	1.8	0.179712	0.671171		0	1		1		0		0	1	0.317311	0.400736
	RBM14	F	0.99843	2.1122		1	4		5		0.2		0.25	1.8	0.179712	0.671171		0	0		0		NA		NA	NA	NA	NA
	SMAD4	F	0.99881	4.1308		1	4		5		0.2		0.25	1.8	0.179712	0.671171		0	0		0		NA		NA	NA	NA	NA
	SOS2	F	0.99955	2.5273		4	1		5		0.8		4	1.8	0.179712	0.671171		4	1		5		0.8		4	1.8	0.179712	0.400736
	UHRF2	F	0.99928	3.3209		4	1		5		0.8		4	1.8	0.179712	0.671171		0	0		0		NA		NA	NA	NA	NA
	DNMT3A	F	7.3538e-39	3.4465		3	7		10		0.3		0.428571	1.6	0.205903	0.675207		1	1		2		0.5		1	0	1	1
	KDR	T	0.99982	1.0272		7	3		10		0.7		2.33333	1.6	0.205903	0.675207		2	0		2		1		Inf	2	0.157299	0.400736
	SRCAP	F	1	2.1272		25	17		42		0.595238		1.47059	1.52381	0.217044	0.675207		0	0		0		NA		NA	NA	NA	NA
	NR6A1	T	0.98169	1.8258		8	4		12		0.666667		2	1.33333	0.248213	0.675207		0	0		0		NA		NA	NA	NA	NA
	TRRAP	F	1	8.173		5	2		7		0.714286		2.5	1.28571	0.256839	0.675207		0	0		0		NA		NA	NA	NA	NA
	GATA4	T	0.49308	0.67146		9	5		14		0.642857		1.8	1.14286	0.285049	0.675207		1	1		2		0.5		1	0	1	1
	ACTB	T	0.98564	5.0206		0	1		1		0		0	1	0.317311	0.675207		0	0		0		NA		NA	NA	NA	NA
	AHNAK	T	0.89827	-2.9677		1	0		1		1		Inf	1	0.317311	0.675207		2	2		4		0.5		1	0	1	1
	BAG6	F	1	2.7197		1	0		1		1		Inf	1	0.317311	0.675207		0	1		1		0		0	1	0.317311	0.400736
	CUL3	T	0.9996	4.7538		3	1		4		0.75		3	1	0.317311	0.675207		1	0		1		1		Inf	1	0.317311	0.400736
	CXXC1	F	0.89506	3.1488		1	0		1		1		Inf	1	0.317311	0.675207		1	0		1		1		Inf	1	0.317311	0.400736
	JMJD1C	F	1	1.513		0	1		1		0		0	1	0.317311	0.675207		0	0		0		NA		NA	NA	NA	NA
	KAT5	F	0.088234	3.6126		0	1		1		0		0	1	0.317311	0.675207		1	1		2		0.5		1	0	1	1
	KDM4B	F	1	3.4843		3	1		4		0.75		3	1	0.317311	0.675207		0	0		0		NA		NA	NA	NA	NA
	KDM6B	F	1	1.3161		1	0		1		1		Inf	1	0.317311	0.675207		0	1		1		0		0	1	0.317311	0.400736
	KLF4	F	0.99714	0.10042		1	0		1		1		Inf	1	0.317311	0.675207		0	0		0		NA		NA	NA	NA	NA
	MYRF	T	1	3.2927		1	0		1		1		Inf	1	0.317311	0.675207		0	0		0		NA		NA	NA	NA	NA
	NODAL	T	0.97028	0.97103		3	1		4		0.75		3	1	0.317311	0.675207		7	0		7		1		Inf	7	0.00815097	0.400736
	PCBP3	T	0.84326	2.0153		1	0		1		1		Inf	1	0.317311	0.675207		1	0		1		1		Inf	1	0.317311	0.400736
	PER1	F	0.00029308	0.19785		1	0		1		1		Inf	1	0.317311	0.675207		2	2		4		0.5		1	0	1	1
	PHF2	F	1	3.4944		0	1		1		0		0	1	0.317311	0.675207		0	0		0		NA		NA	NA	NA	NA
	PPP1R12A	T	1	2.6368		0	1		1		0		0	1	0.317311	0.675207		1	1		2		0.5		1	0	1	1
	PRMT5	F	0.99999	3.0264		0	1		1		0		0	1	0.317311	0.675207		5	0		5		1		Inf	5	0.0253473	0.400736
	PSME4	F	1	2.2691		3	1		4		0.75		3	1	0.317311	0.675207		1	0		1		1		Inf	1	0.317311	0.400736
	RIT1	T	0.13281	2.0757		0	1		1		0		0	1	0.317311	0.675207		0	1		1		0		0	1	0.317311	0.400736
	RNF20	F	1.7545e-10	3.1134		0	1		1		0		0	1	0.317311	0.675207		0	2		2		0		0	2	0.157299	0.400736
	RPL5	T	0.99776	1.9019		1	3		4		0.25		0.333333	1	0.317311	0.675207		1	0		1		1		Inf	1	0.317311	0.400736
	SALL1	F	0.99971	0.72174		1	0		1		1		Inf	1	0.317311	0.675207		0	0		0		NA		NA	NA	NA	NA
	SKP1	F	0.37294	2.6616		1	0		1		1		Inf	1	0.317311	0.675207		0	0		0		NA		NA	NA	NA	NA
	SMARCA5	F	1	5.418		3	1		4		0.75		3	1	0.317311	0.675207		0	0		0		NA		NA	NA	NA	NA
	SMARCD3	F	0.40464	2.5766		1	0		1		1		Inf	1	0.317311	0.675207		1	0		1		1		Inf	1	0.317311	0.400736
	SNX1	F	0.93179	0.80383		0	1		1		0		0	1	0.317311	0.675207		3	0		3		1		Inf	3	0.0832645	0.400736
	SUPT5H	F	1	4.561		3	1		4		0.75		3	1	0.317311	0.675207		0	0		0		NA		NA	NA	NA	NA
	SV2A	F	0.22782	2.1151		0	1		1		0		0	1	0.317311	0.675207		0	1		1		0		0	1	0.317311	0.400736
	USP7	F	1	5.648		1	0		1		1		Inf	1	0.317311	0.675207		0	0		0		NA		NA	NA	NA	NA
	YEATS2	F	0.99639	0.97161		1	0		1		1		Inf	1	0.317311	0.675207		0	3		3		0		0	3	0.0832645	0.400736
	ZIC3	T	0.92495	2.5168		1	0		1		1		Inf	1	0.317311	0.675207		3	0		3		1		Inf	3	0.0832645	0.400736
	SMARCA1	F	1	2.4397		7	11		18		0.388889		0.636364	0.888889	0.345779	0.727327		0	0		0		NA		NA	NA	NA	NA
	FBN1	F	1	5.0644		27	21		48		0.5625		1.28571	0.75	0.386476	0.781459		0	2		2		0		0	2	0.157299	0.400736
	BPTF	F	1	3.7096		2	4		6		0.333333		0.5	0.666667	0.414216	0.781459		0	0		0		NA		NA	NA	NA	NA
	CHD1	F	1	4.2089		14	10		24		0.583333		1.4	0.666667	0.414216	0.781459		0	0		0		NA		NA	NA	NA	NA
	LHX2	T	0.98812	2.2747		4	2		6		0.666667		2	0.666667	0.414216	0.781459		0	0		0		NA		NA	NA	NA	NA
	LZTR1	T	1.0211e-92	0.57676		4	2		6		0.666667		2	0.666667	0.414216	0.781459		9	5		14		0.642857		1.8	1.14286	0.285049	0.400736
	MINK1	F	1	4.0825		4	2		6		0.666667		2	0.666667	0.414216	0.781459		0	1		1		0		0	1	0.317311	0.400736
	PTPN11	T	0.99998	3.1293		4	2		6		0.666667		2	0.666667	0.414216	0.781459		0	0		0		NA		NA	NA	NA	NA
	RUVBL2	F	0.99992	3.1128		2	4		6		0.333333		0.5	0.666667	0.414216	0.781459		1	0		1		1		Inf	1	0.317311	0.400736
	SMC3	F	1	6.3999		2	4		6		0.333333		0.5	0.666667	0.414216	0.781459		0	0		0		NA		NA	NA	NA	NA
	TBX1	T	0.83661	0.73536		4	2		6		0.666667		2	0.666667	0.414216	0.781459		2	0		2		1		Inf	2	0.157299	0.400736
	KMT2C	F	1	2.1357		32	26		58		0.551724		1.23077	0.62069	0.430791	0.804436		1	0		1		1		Inf	1	0.317311	0.400736
	KDM5B	T	7.9102e-15	1.7784		9	6		15		0.6		1.5	0.6	0.438578	0.810705		1	0		1		1		Inf	1	0.317311	0.400736
	MYH7	F	4.2385e-16	3.9329		25	20		45		0.555556		1.25	0.555556	0.456057	0.831916		4	4		8		0.5		1	0	1	1
	ASH1L	F	1	3.4699		13	17		30		0.433333		0.764706	0.533333	0.465209	0.831916		0	0		0		NA		NA	NA	NA	NA
	TP53	F	0.53235	0.98255		10	7		17		0.588235		1.42857	0.529412	0.466854	0.831916		0	0		0		NA		NA	NA	NA	NA
	ACE2	F	0.99769	1.2455		3	5		8		0.375		0.6	0.5	0.4795	0.831916		0	0		0		NA		NA	NA	NA	NA
	DNMT1	F	1	4.9903		3	5		8		0.375		0.6	0.5	0.4795	0.831916		0	0		0		NA		NA	NA	NA	NA
	MECP2	F	0.89382	-1.2125		5	3		8		0.625		1.66667	0.5	0.4795	0.831916		0	0		0		NA		NA	NA	NA	NA
	EXTL3	F	2.5023e-05	1.4774		8	11		19		0.421053		0.727273	0.473684	0.491297	0.831916		1	0		1		1		Inf	1	0.317311	0.400736
	JAG1	T	1	3.2459		12	9		21		0.571429		1.33333	0.428571	0.512691	0.831916		4	0		4		1		Inf	4	0.0455003	0.400736
	EYA3	F	0.99702	1.9356		4	6		10		0.4		0.666667	0.4	0.527089	0.831916		1	0		1		1		Inf	1	0.317311	0.400736
	CHD7	T	1	3.2193		13	10		23		0.565217		1.3	0.391304	0.531615	0.831916		1	0		1		1		Inf	1	0.317311	0.400736
	CHD8	F	1	5.9467		13	10		23		0.565217		1.3	0.391304	0.531615	0.831916		1	0		1		1		Inf	1	0.317311	0.400736
	SCN10A	F	9.9457e-38	-0.68152		30	35		65		0.461538		0.857143	0.384615	0.535143	0.831916		4	9		13		0.307692		0.444444	1.92308	0.165518	0.400736
	MYO7B	F	8.9527e-31	0.48338		19	23		42		0.452381		0.826087	0.380952	0.537094	0.831916		7	4		11		0.636364		1.75	0.818182	0.365712	0.458355
	BRD1	F	0.99949	2.7601		2	1		3		0.666667		2	0.333333	0.563703	0.831916		0	0		0		NA		NA	NA	NA	NA
	CDK13	T	0.90753	2.3479		2	1		3		0.666667		2	0.333333	0.563703	0.831916		2	0		2		1		Inf	2	0.157299	0.400736
	JARID2	F	0.99999	2.6866		1	2		3		0.333333		0.5	0.333333	0.563703	0.831916		0	0		0		NA		NA	NA	NA	NA
	KDM3A	F	0.99999	1.6494		1	2		3		0.333333		0.5	0.333333	0.563703	0.831916		0	0		0		NA		NA	NA	NA	NA
	KDM5C	F	1	5.1452		1	2		3		0.333333		0.5	0.333333	0.563703	0.831916		0	0		0		NA		NA	NA	NA	NA
	KRT13	T	0.00064096	-0.51619		7	5		12		0.583333		1.4	0.333333	0.563703	0.831916		2	1		3		0.666667		2	0.333333	0.563703	0.668814
	MAP3K12	F	1	2.9896		1	2		3		0.333333		0.5	0.333333	0.563703	0.831916		0	0		0		NA		NA	NA	NA	NA
	NCOA1	F	0.99981	2.3531		1	2		3		0.333333		0.5	0.333333	0.563703	0.831916		0	0		0		NA		NA	NA	NA	NA
	SMARCC1	T	1	2.4466		2	1		3		0.666667		2	0.333333	0.563703	0.831916		6	0		6		1		Inf	6	0.0143059	0.400736
	SUPT6H	F	1	5.1406		1	2		3		0.333333		0.5	0.333333	0.563703	0.831916		0	0		0		NA		NA	NA	NA	NA
	U2SURP	T	1	4.0894		1	2		3		0.333333		0.5	0.333333	0.563703	0.831916		0	0		0		NA		NA	NA	NA	NA
	UBR2	F	1	3.1456		2	1		3		0.666667		2	0.333333	0.563703	0.831916		0	0		0		NA		NA	NA	NA	NA
	CHD4	T	1	6.3412		6	8		14		0.428571		0.75	0.285714	0.59298	0.868123		1	0		1		1		Inf	1	0.317311	0.400736
	EP400	F	1	2.5604		29	33		62		0.467742		0.878788	0.258065	0.611453	0.868217		0	1		1		0		0	1	0.317311	0.400736
	CHD2	F	1	5.2052		8	10		18		0.444444		0.8	0.222222	0.637352	0.868217		0	0		0		NA		NA	NA	NA	NA
	UMODL1	F	4.2869e-36	-0.32428		10	8		18		0.555556		1.25	0.222222	0.637352	0.868217		3	2		5		0.6		1.5	0.2	0.654721	0.756638
	CTR9	F	1	4.301		3	2		5		0.6		1.5	0.2	0.654721	0.868217		1	0		1		1		Inf	1	0.317311	0.400736
	EZH2	F	1	4.6808		3	2		5		0.6		1.5	0.2	0.654721	0.868217		0	0		0		NA		NA	NA	NA	NA
	GANAB	T	0.99873	2.2404		11	9		20		0.55		1.22222	0.2	0.654721	0.868217		1	2		3		0.333333		0.5	0.333333	0.563703	0.668814
	JMJD6	F	0.93353	1.4782		2	3		5		0.4		0.666667	0.2	0.654721	0.868217		2	0		2		1		Inf	2	0.157299	0.400736
	KAT6A	F	1	2.0718		2	3		5		0.4		0.666667	0.2	0.654721	0.868217		1	0		1		1		Inf	1	0.317311	0.400736
	KDM6A	F	1	2.946		2	3		5		0.4		0.666667	0.2	0.654721	0.868217		0	0		0		NA		NA	NA	NA	NA
	LOXL2	F	3.3844e-07	0.22492		2	3		5		0.4		0.666667	0.2	0.654721	0.868217		2	1		3		0.666667		2	0.333333	0.563703	0.668814
	PTEN	T	0.25651	3.4883		3	2		5		0.6		1.5	0.2	0.654721	0.868217		1	0		1		1		Inf	1	0.317311	0.400736
	RAF1	T	0.85295	2.4628		2	3		5		0.4		0.666667	0.2	0.654721	0.868217		0	0		0		NA		NA	NA	NA	NA
	SOS1	T	1	3.0487		3	2		5		0.6		1.5	0.2	0.654721	0.868217		0	0		0		NA		NA	NA	NA	NA
	KMT2D	T	1	3.7288		25	22		47		0.531915		1.13636	0.191489	0.66168	0.869335		0	0		0		NA		NA	NA	NA	NA
	CLUH	T	0.99474	1.8383		10	12		22		0.454545		0.833333	0.181818	0.669815	0.869335		0	0		0		NA		NA	NA	NA	NA
	KAT6B	F	1	2.8874		12	10		22		0.545455		1.2	0.181818	0.669815	0.869335		1	0		1		1		Inf	1	0.317311	0.400736
	KMT2A	F	1	6.2276		11	13		24		0.458333		0.846154	0.166667	0.683091	0.880322		0	1		1		0		0	1	0.317311	0.400736
	CREBBP	F	1	3.8991		14	12		26		0.538462		1.16667	0.153846	0.694887	0.883085		0	0		0		NA		NA	NA	NA	NA
	EP300	T	1	2.0341		12	14		26		0.461538		0.857143	0.153846	0.694887	0.883085		1	0		1		1		Inf	1	0.317311	0.400736
	ZEB2	T	1	3.9433		3	4		7		0.428571		0.75	0.142857	0.705457	0.890335		1	0		1		1		Inf	1	0.317311	0.400736
	TSC1	T	1	2.3217		17	15		32		0.53125		1.13333	0.125	0.723674	0.901437		0	0		0		NA		NA	NA	NA	NA
	NSD1	T	1	3.4113		17	19		36		0.472222		0.894737	0.111111	0.738883	0.901437		0	0		0		NA		NA	NA	NA	NA
	SETD5	F	0.99997	1.1326		17	19		36		0.472222		0.894737	0.111111	0.738883	0.901437		0	0		0		NA		NA	NA	NA	NA
	SMAD2	T	0.99661	3.6626		4	5		9		0.444444		0.8	0.111111	0.738883	0.901437		1	0		1		1		Inf	1	0.317311	0.400736
	UBTF	F	1	4.7489		4	5		9		0.444444		0.8	0.111111	0.738883	0.901437		0	0		0		NA		NA	NA	NA	NA
	KDM5A	F	1	2.2471		6	5		11		0.545455		1.2	0.0909091	0.763025	0.918641		1	1		2		0.5		1	0	1	1
	TBX18	T	0.99905	0.099027		6	5		11		0.545455		1.2	0.0909091	0.763025	0.918641		3	0		3		1		Inf	3	0.0832645	0.400736
	ITSN2	T	9.7511e-13	1.1179		8	7		15		0.533333		1.14286	0.0666667	0.796253	0.934067		4	1		5		0.8		4	1.8	0.179712	0.400736
	MBD3	F	0.9765	1.3857		8	7		15		0.533333		1.14286	0.0666667	0.796253	0.934067		0	0		0		NA		NA	NA	NA	NA
	SETDB1	F	1	4.0082		7	8		15		0.466667		0.875	0.0666667	0.796253	0.934067		0	2		2		0		0	2	0.157299	0.400736
	SMARCA4	F	1	6.8459		7	8		15		0.466667		0.875	0.0666667	0.796253	0.934067		0	0		0		NA		NA	NA	NA	NA
	GATA6	T	0.99709	1.2835		10	9		19		0.526316		1.11111	0.0526316	0.818546	0.954101		0	0		0		NA		NA	NA	NA	NA
	LRP1	F	1	8.2463		47	45		92		0.51087		1.04444	0.0434783	0.834827	0.954834		0	0		0		NA		NA	NA	NA	NA
	NOTCH2	F	1	3.5024		11	12		23		0.478261		0.916667	0.0434783	0.834827	0.954834		1	2		3		0.333333		0.5	0.333333	0.563703	0.668814
	NSD3	F	1	3.9		11	12		23		0.478261		0.916667	0.0434783	0.834827	0.954834		1	0		1		1		Inf	1	0.317311	0.400736
	KMT2E	F	1	1.4204		23	24		47		0.489362		0.958333	0.0212766	0.884028	1		1	0		1		1		Inf	1	0.317311	0.400736
	BRD9	F	0.015373	1.2636		1	1		2		0.5		1	0	1	1		0	0		0		NA		NA	NA	NA	NA
	CTNNB1	T	0.99999	3.846		2	2		4		0.5		1	0	1	1		0	0		0		NA		NA	NA	NA	NA
	EHMT1	F	1	1.1633		7	7		14		0.5		1	0	1	1		1	0		1		1		Inf	1	0.317311	0.400736
	EPC1	F	1	2.6729		1	1		2		0.5		1	0	1	1		0	0		0		NA		NA	NA	NA	NA
	GJA1	F	0.15523	1.2784		1	1		2		0.5		1	0	1	1		0	0		0		NA		NA	NA	NA	NA
	HDAC1	F	0.61427	3.0373		4	4		8		0.5		1	0	1	1		0	0		0		NA		NA	NA	NA	NA
	HDAC7	T	0.99969	2.8252		1	1		2		0.5		1	0	1	1		3	0		3		1		Inf	3	0.0832645	0.400736
	HLTF	F	1.8724e-28	1.0265		4	4		8		0.5		1	0	1	1		5	2		7		0.714286		2.5	1.28571	0.256839	0.400736
	KDM3B	F	1	4.9789		3	3		6		0.5		1	0	1	1		0	0		0		NA		NA	NA	NA	NA
	MCRS1	F	0.16561	2.1968		1	1		2		0.5		1	0	1	1		0	0		0		NA		NA	NA	NA	NA
	MTA1	F	1	3.502		3	3		6		0.5		1	0	1	1		0	0		0		NA		NA	NA	NA	NA
	NCOR1	F	1	3.9371		2	2		4		0.5		1	0	1	1		1	0		1		1		Inf	1	0.317311	0.400736
	NKX2-5	T	0.94531	0.1987		1	1		2		0.5		1	0	1	1		3	0		3		1		Inf	3	0.0832645	0.400736
	NSD2	F	1	4		6	6		12		0.5		1	0	1	1		0	1		1		0		0	1	0.317311	0.400736
	PHF20	F	0.99875	2.3523		1	1		2		0.5		1	0	1	1		0	0		0		NA		NA	NA	NA	NA
	PHF21A	F	1	2.8609		2	2		4		0.5		1	0	1	1		0	1		1		0		0	1	0.317311	0.400736
	POGZ	T	1	3.5062		1	1		2		0.5		1	0	1	1		0	0		0		NA		NA	NA	NA	NA
	PRDM6	F	0.60835	1.1326		1	1		2		0.5		1	0	1	1		0	0		0		NA		NA	NA	NA	NA
	RBFOX2	T	0.99902	2.5839		1	1		2		0.5		1	0	1	1		0	0		0		NA		NA	NA	NA	NA
	RERE	F	1	2.0321		1	1		2		0.5		1	0	1	1		0	0		0		NA		NA	NA	NA	NA
	SFPQ	F	0.99992	2.9778		1	1		2		0.5		1	0	1	1		0	0		0		NA		NA	NA	NA	NA
	TRIM37	F	9.7042e-12	0.82027		1	1		2		0.5		1	0	1	1		2	3		5		0.4		0.666667	0.2	0.654721	0.756638
	ADNP	F	1	2.0722		0	0		0		NA		NA	NA	NA	NA		1	0		1		1		Inf	1	0.317311	0.400736
	ANKRD11	T	1	-0.55363		0	0		0		NA		NA	NA	NA	NA		0	0		0		NA		NA	NA	NA	NA
	APBB1	F	0.96811	1.5605		0	0		0		NA		NA	NA	NA	NA		0	0		0		NA		NA	NA	NA	NA
	ARID1A	F	1	3.6582		0	0		0		NA		NA	NA	NA	NA		0	0		0		NA		NA	NA	NA	NA
	ARID1B	F	1	2.5854		0	0		0		NA		NA	NA	NA	NA		1	1		2		0.5		1	0	1	1
	ARID4A	F	1	1.4478		0	0		0		NA		NA	NA	NA	NA		2	0		2		1		Inf	2	0.157299	0.400736
	ARID4B	F	1	2.2906		0	0		0		NA		NA	NA	NA	NA		1	0		1		1		Inf	1	0.317311	0.400736
	ASXL1	F	1.2511e-14	0.63581		0	0		0		NA		NA	NA	NA	NA		1	3		4		0.25		0.333333	1	0.317311	0.400736
	ATXN7L3	F	0.99892	2.0511		0	0		0		NA		NA	NA	NA	NA		0	0		0		NA		NA	NA	NA	NA
	BAP1	F	0.99443	2.6442		0	0		0		NA		NA	NA	NA	NA		0	0		0		NA		NA	NA	NA	NA
	BRAF	T	0.99995	3.7208		0	0		0		NA		NA	NA	NA	NA		0	0		0		NA		NA	NA	NA	NA
	BRD3	F	0.97468	2.6358		0	0		0		NA		NA	NA	NA	NA		0	0		0		NA		NA	NA	NA	NA
	BRD4	F	1	3.5856		0	0		0		NA		NA	NA	NA	NA		1	0		1		1		Inf	1	0.317311	0.400736
	BRMS1L	F	0.057843	2.1498		0	0		0		NA		NA	NA	NA	NA		1	0		1		1		Inf	1	0.317311	0.400736
	C1orf127	F	1.4917e-11	0.66009		0	0		0		NA		NA	NA	NA	NA		5	1		6		0.833333		5	2.66667	0.10247	0.400736
	CARM1	F	0.99998	4.2514		0	0		0		NA		NA	NA	NA	NA		0	1		1		0		0	1	0.317311	0.400736
	CSTF3	F	0.98279	4.9398		0	0		0		NA		NA	NA	NA	NA		0	2		2		0		0	2	0.157299	0.400736
	CTCF	F	0.99994	4.4399		0	0		0		NA		NA	NA	NA	NA		0	1		1		0		0	1	0.317311	0.400736
	CUL4B	F	1	3.7714		0	0		0		NA		NA	NA	NA	NA		0	0		0		NA		NA	NA	NA	NA
	DAPK3	F	0.0065541	1.8006		0	0		0		NA		NA	NA	NA	NA		1	1		2		0.5		1	0	1	1
	DDB1	F	0.99979	4.8864		0	0		0		NA		NA	NA	NA	NA		1	0		1		1		Inf	1	0.317311	0.400736
	DDX3X	T	0.99986	4.3295		0	0		0		NA		NA	NA	NA	NA		1	0		1		1		Inf	1	0.317311	0.400736
	DOT1L	F	1	2.7249		0	0		0		NA		NA	NA	NA	NA		0	0		0		NA		NA	NA	NA	NA
	DYRK1A	F	0.99967	3.3441		0	0		0		NA		NA	NA	NA	NA		0	1		1		0		0	1	0.317311	0.400736
	HCFC1	F	1	5.6341		0	0		0		NA		NA	NA	NA	NA		0	0		0		NA		NA	NA	NA	NA
	HDAC2	F	0.99997	4.0512		0	0		0		NA		NA	NA	NA	NA		0	0		0		NA		NA	NA	NA	NA
	HRNR	F	0.0004258	-11.532		0	0		0		NA		NA	NA	NA	NA		8	1		9		0.888889		8	5.44444	0.0196307	0.400736
	KANSL1	F	0.99972	1.2277		0	0		0		NA		NA	NA	NA	NA		0	4		4		0		0	4	0.0455003	0.400736
	KAT2A	F	0.57331	3.8173		0	0		0		NA		NA	NA	NA	NA		1	1		2		0.5		1	0	1	1
	KAT2B	F	0.98975	2.242		0	0		0		NA		NA	NA	NA	NA		0	2		2		0		0	2	0.157299	0.400736
	KAT7	F	0.99999	4.2786		0	0		0		NA		NA	NA	NA	NA		0	0		0		NA		NA	NA	NA	NA
	KDM2A	F	1	5.3101		0	0		0		NA		NA	NA	NA	NA		0	0		0		NA		NA	NA	NA	NA
	KDM4A	F	1	3.6814		0	0		0		NA		NA	NA	NA	NA		1	0		1		1		Inf	1	0.317311	0.400736
	KLF2	T	0.56044	2.2121		0	0		0		NA		NA	NA	NA	NA		0	0		0		NA		NA	NA	NA	NA
	KMT5B	F	1	3		0	0		0		NA		NA	NA	NA	NA		0	0		0		NA		NA	NA	NA	NA
	MED24	F	3.3214e-11	2.6258		0	0		0		NA		NA	NA	NA	NA		1	3		4		0.25		0.333333	1	0.317311	0.400736
	MTF2	F	0.99987	2.5458		0	0		0		NA		NA	NA	NA	NA		1	0		1		1		Inf	1	0.317311	0.400736
	MYC	F	0.99801	1.2227		0	0		0		NA		NA	NA	NA	NA		0	0		0		NA		NA	NA	NA	NA
	NAA15	T	0.99578	3.8085		0	0		0		NA		NA	NA	NA	NA		0	0		0		NA		NA	NA	NA	NA
	NCOA2	F	1	2.2865		0	0		0		NA		NA	NA	NA	NA		0	0		0		NA		NA	NA	NA	NA
	NCOA3	F	0.54065	1.3278		0	0		0		NA		NA	NA	NA	NA		0	1		1		0		0	1	0.317311	0.400736
	OGT	F	1	5.6667		0	0		0		NA		NA	NA	NA	NA		0	0		0		NA		NA	NA	NA	NA
	PACS1	F	0.99999	3.71		0	0		0		NA		NA	NA	NA	NA		0	2		2		0		0	2	0.157299	0.400736
	PPP5C	F	0.99938	2.7341		0	0		0		NA		NA	NA	NA	NA		0	0		0		NA		NA	NA	NA	NA
	PRDM2	F	0.99996	1.0836		0	0		0		NA		NA	NA	NA	NA		1	0		1		1		Inf	1	0.317311	0.400736
	PRMT1	F	0.99907	3.8139		0	0		0		NA		NA	NA	NA	NA		0	0		0		NA		NA	NA	NA	NA
	RBBP4	F	0.99565	4.6266		0	0		0		NA		NA	NA	NA	NA		0	0		0		NA		NA	NA	NA	NA
	RNF40	F	0.99987	2.701		0	0		0		NA		NA	NA	NA	NA		2	2		4		0.5		1	0	1	1
	RTF1	F	1	4.5908		0	0		0		NA		NA	NA	NA	NA		0	0		0		NA		NA	NA	NA	NA
	SAP130	F	1	3.2452		0	0		0		NA		NA	NA	NA	NA		1	1		2		0.5		1	0	1	1
	SCMH1	F	8.6107e-06	1.9527		0	0		0		NA		NA	NA	NA	NA		0	0		0		NA		NA	NA	NA	NA
	SETD3	F	0.02084	1.4546		0	0		0		NA		NA	NA	NA	NA		0	1		1		0		0	1	0.317311	0.400736
	SIN3A	F	1	4.3926		0	0		0		NA		NA	NA	NA	NA		0	0		0		NA		NA	NA	NA	NA
	SMARCC2	F	1	3.9085		0	0		0		NA		NA	NA	NA	NA		0	1		1		0		0	1	0.317311	0.400736
	TAB2	F	0.99998	1.613		0	0		0		NA		NA	NA	NA	NA		1	0		1		1		Inf	1	0.317311	0.400736
	TET3	F	1	2.878		0	0		0		NA		NA	NA	NA	NA		1	0		1		1		Inf	1	0.317311	0.400736
	TLK2	F	1	4.4909		0	0		0		NA		NA	NA	NA	NA		1	0		1		1		Inf	1	0.317311	0.400736
	UBE2B	F	0.19663	2.1783		0	0		0		NA		NA	NA	NA	NA		0	0		0		NA		NA	NA	NA	NA
	UBN1	F	0.99995	-0.78925		0	0		0		NA		NA	NA	NA	NA		0	1		1		0		0	1	0.317311	0.400736
	USP15	F	0.99997	3.4993		0	0		0		NA		NA	NA	NA	NA		0	0		0		NA		NA	NA	NA	NA
	USP16	F	1.8493e-09	0.35005		0	0		0		NA		NA	NA	NA	NA		3	2		5		0.6		1.5	0.2	0.654721	0.756638
	UTY	F	0.96681	-0.16894		0	0		0		NA		NA	NA	NA	NA		2	0		2		1		Inf	2	0.157299	0.400736
	WAC	F	1	1.512		0	0		0		NA		NA	NA	NA	NA		0	0		0		NA		NA	NA	NA	NA
	WDR26	F	1	3.5843		0	0		0		NA		NA	NA	NA	NA		0	0		0		NA		NA	NA	NA	NA
	ZMYND11	F	1	3.7109		0	0		0		NA		NA	NA	NA	NA		0	1		1		0		0	1	0.317311	0.400736
