# Supplementary material for: Genomic analysis of 11,555 probands identifies 60 dominant congenital heart disease genes
Source: Proc Natl Acad Sci U S A. 2025 Mar 24;122(13):e2420343122. doi: 10.1073/pnas.2420343122 (PMC12002227; doi:10.1073/pnas.2420343122)
Supplement: Supplementary file 9 — Dataset S08 (XLSX) [file pnas.2420343122.sd08.xlsx]

## Sheet: DS8. MYH6 TDT
		Extended Data Set 8. List of D-Mis MYH6 variants in probands and parents used in TDT Analysis
		Table of all D-Mis MYH6 mutations from probands and parents included in TDT analysis. The 'Proband ID' is de-identified identifier. The 'Chr', 'Pos', 'Ref', and 'Alt' are using hg19 coordinates. 'Δ AA' is the predicted amino acid or splice change caused by the mutation in the corresponding transcript. 'Transmission' shows the inheritance category for the variant: transmitted from mother or father…
		Proband ID	Chr	Pos	Ref	Alt	Δ AA	Transmission	CisHet	Proband Diagnosis	Maternal Structural Heart Disease	Paternal Structural Heart Disease
	1-00051_14:23851762_C:T	1-00051	14	23851762	C	T	p.A1891T	Transmitted (Maternal)	F	LVO	No	No
	1-00170_14:23876384_G:A	1-00170	14	23876384	G	A	p.R17C	Not Transmitted (Maternal)	F	HLHS	N/A	N/A
	1-00222_14:23871935_C:G	1-00222	14	23871935	C	G	p.D325H	Transmitted (Paternal)	F	HLHS	No	No
	1-00513_14:23873561_C:T	1-00513	14	23873561	C	T	p.A227T	Transmitted (Paternal)	F	AVC	No	No
	1-00530_14:23874325_G:C	1-00530	14	23874325	G	C	p.Q172E	Transmitted (Paternal)	F	HLHS	No	No
	1-00584_14:23862208_C:T	1-00584	14	23862208	C	T	p.R1055Q	Transmitted (Maternal)	F	LVO	No	No
	1-00637_14:23872933_T:C	1-00637	14	23872933	T	C	p.I264V	Transmitted (Paternal)	F	OTH	No	No
	1-00667_14:23870118_G:A	1-00667	14	23870118	G	A	p.R404W	Transmitted (Paternal)	F	TOF	No	No
	1-00796_14:23855609_T:C	1-00796	14	23855609	T	C	p.N1625S	Transmitted (Paternal)	F	TOF	No	No
	1-00883_14:23855234_T:C	1-00883	14	23855234	T	C	p.E1689G	Transmitted (Paternal)	F	CTD	No	No
	1-00998_14:23853779_G:C	1-00998	14	23853779	G	C	p.Q1813E	Not Transmitted (Maternal)	F	LAT	N/A	N/A
	1-01327_14:23866381_G:A	1-01327	14	23866381	G	A	p.P683L	Transmitted (Maternal)	F	LAT	No	No
	1-01624_14:23855609_T:C	1-01624	14	23855609	T	C	p.N1625S	Transmitted (Paternal)	F	LAT	No	No
	1-01678_14:23862682_C:T	1-01678	14	23862682	C	T	p.A992T	Transmitted (Paternal)	F	AVC	No	No
	1-01684_14:23871780_T:A	1-01684	14	23871780	T	A	p.E345V	Transmitted (Paternal)	F	LVO	No	No
	1-01749_14:23874558_T:C	1-01749	14	23874558	T	C	p.N126D	Transmitted (Paternal)	F	HLHS	No	No
	1-01849_14:23869920_C:A	1-01849	14	23869920	C	A	p.D470Y	Transmitted (Maternal)	F	ASD	No	No
	1-01953_14:23855624_A:G	1-01953	14	23855624	A	G	p.M1620T	Not Transmitted (Paternal)	F	TOF	N/A	N/A
	1-02205_14:23863080_T:C	1-02205	14	23863080	T	C	p.D908G	Transmitted (Maternal)	F	LVO	No	No
	1-02462_14:23862171_G:T	1-02462	14	23862171	G	T	p.S1067R	Transmitted (Maternal)	F	LVO	No	No
	1-02573_14:23863341_T:G	1-02573	14	23863341	T	G	p.E874A	Transmitted (Paternal)	F	LVO	No	No
	1-02593_14:23874510_A:T	1-02593	14	23874510	A	T	p.Y142N	Transmitted (Maternal)	F	HLHS	Mother has ASD; Grandmother has calcified MV	No
	1-02793_14:23858679_A:C	1-02793	14	23858679	A	C	p.S1301A	Not Transmitted (Paternal)	F	TOF	N/A	N/A
	1-02945_14:23853674_G:A	1-02945	14	23853674	G	A	p.R1848C	Not Transmitted (Paternal)	F	OTH	N/A	N/A
	1-02972_14:23866771_G:A	1-02972	14	23866771	G	A	p.T648M	Transmitted (Paternal)	F	LVO	No	No
	1-03134_14:23870057_G:C	1-03134	14	23870057	G	C	p.S424C	Transmitted (Maternal)	F	LVO	No	No
	1-03142_14:23853839_T:C	1-03142	14	23853839	T	C	p.K1793E	Transmitted (Paternal)	F	HLHS	No	No
	1-03217_14:23857516_C:T	1-03217	14	23857516	C	T	p.E1403K	Not Transmitted (Maternal)	F	CTD	N/A	N/A
	1-03383_14:23855715_G:T	1-03383	14	23855715	G	T	p.R1590S	Transmitted (Paternal)	F	LAT	No	No
	1-03482_14:23871676_C:T	1-03482	14	23871676	C	T	p.E380K	Transmitted (Paternal)	F	AVC	No	No
	1-03518_14:23862208_C:T	1-03518	14	23862208	C	T	p.R1055Q	Transmitted (Maternal)	F	HLHS	No	No
	1-03569_14:23873509_C:T	1-03569	14	23873509	C	T	p.R244H	Transmitted (Maternal)	F	ASD	No	No
	1-03632_14:23855277_T:A	1-03632	14	23855277	T	A	p.I1675F	Not Transmitted (Paternal)	F	LAT	N/A	N/A
	1-03657_14:23870162_A:G	1-03657	14	23870162	A	G	p.M389T	Not Transmitted (Maternal)	F	LAT	N/A	N/A
	1-03696_14:23863501_G:A	1-03696	14	23863501	G	A	p.R821W	Transmitted (Paternal)	F	ASD	No	No
	1-04056_14:23874482_G:A	1-04056	14	23874482	G	A	p.P151L	Transmitted (Paternal)	F	HLHS	No	No
	1-04131_14:23855159_C:T	1-04131	14	23855159	C	T	p.R1714Q	Not Transmitted (Maternal)	F	CTD	N/A	N/A
	1-04250_14:23855715_G:T	1-04250	14	23855715	G	T	p.R1590S	Transmitted (Maternal)	F	TOF	No	No
	1-04367_14:23868160_G:C	1-04367	14	23868160	G	C	p.N556K	Transmitted (Paternal)	F	TOF	No	No
	1-04529_14:23873561_C:T	1-04529	14	23873561	C	T	p.A227T	Transmitted (Paternal)	F	TOF	No	No
	1-04767_14:23871985_G:A	1-04767	14	23871985	G	A	p.P308L	Transmitted (Maternal)	F	LVO	No	No
	1-04782_14:23870020_C:T	1-04782	14	23870020	C	T	p.M436I	Transmitted (Paternal)	F	HLHS	No	CHF in 43yo father
	1-04811_14:23853799_G:T	1-04811	14	23853799	G	T	p.A1806D	Transmitted (Paternal)	F	CTD	No	No
	1-04961_14:23868160_G:C	1-04961	14	23868160	G	C	p.N556K	Transmitted (Paternal)	F	LAT	No	No
	1-05009_14:23870166_G:A	1-05009	14	23870166	G	A	p.L388F	Transmitted (Paternal)	F	AVC	No	No
	1-05209_14:23862208_C:T	1-05209	14	23862208	C	T	p.R1055Q	Transmitted (Maternal)	F	ASD	No	No
	1-05271_14:23876339_C:G	1-05271	14	23876339	C	G	p.D32H	Transmitted (Maternal)	F	LAT	No	No
	1-05657_14:23855301_C:T	1-05657	14	23855301	C	T	p.D1667N	Transmitted (Maternal)	F	HLHS	No	No
	1-05678_14:23870020_C:T	1-05678	14	23870020	C	T	p.M436I	Not Transmitted (Maternal)	F	OTH	N/A	N/A
	1-05692_14:23854171_T:C	1-05692	14	23854171	T	C	p.Q1748R	Not Transmitted (Paternal)	F	LVO	N/A	N/A
	1-05693_14:23865525_C:T	1-05693	14	23865525	C	T	p.M799I	Transmitted (Maternal)	F	TOF	No	No
	1-05701_14:23863429_C:T	1-05701	14	23863429	C	T	p.A845T	Transmitted (Paternal)	F	HLHS	No	No
	1-05708_14:23865584_C:T	1-05708	14	23865584	C	T	p.D780N	Transmitted (Paternal)	F	CTD	No	No
	1-05940_14:23857021_C:T	1-05940	14	23857021	C	T	p.E1491K	Not Transmitted (Paternal)	F	ASD	N/A	N/A
	1-06014_14:23855770_C:A	1-06014	14	23855770	C	A	p.K1571N	Transmitted (Paternal)	F	OTH	No	No
	1-06134_14:23855165_C:A	1-06134	14	23855165	C	A	p.S1712I	Transmitted (Paternal)	F	LVO	No	No
	1-06235_14:23857437_T:A	1-06235	14	23857437	T	A	p.D1429V	Not Transmitted (Paternal)	F	OTH	N/A	N/A
	1-06502_14:23874441_T:A	1-06502	14	23874441	T	A	p.M165L	Not Transmitted (Maternal)	F	OTH	N/A	N/A
	1-06703_14:23858081_G:A	1-06703	14	23858081	G	A	p.L1388F	Not Transmitted (Paternal)	F	HLHS	N/A	N/A
	1-06785_14:23862975_C:T	1-06785	14	23862975	C	T	p.R943H	Transmitted (Maternal)	F	CTD	No	No
	1-06876_14:23862169_A:G	1-06876	14	23862169	A	G	p.I1068T	Transmitted (Paternal)	F	LVO	No	No
	1-06937_14:23857096_G:C	1-06937	14	23857096	G	C	p.Q1466E	Transmitted (Paternal)	F	ASD	No	No
	1-07259_14:23863278_G:A	1-07259	14	23863278	G	A	p.A895V	Transmitted (Maternal)	F	ASD	No	No
	1-07281_14:23869929_C:T	1-07281	14	23869929	C	T	p.E467K	Transmitted (Maternal)	F	ASD	Mother & Aunt have ASD; Uncle died of CHD at 16yo	No
	1-07631_14:23863422_G:A	1-07631	14	23863422	G	A	p.T847M	Not Transmitted (Maternal)	F	CTD	N/A	N/A
	1-07661_14:23853731_C:G	1-07661	14	23853731	C	G	p.E1829Q	Transmitted (Paternal)	F	TOF	No	No
	1-08723_14:23856853_G:A	1-08723	14	23856853	G	A	p.S1512L	Not Transmitted (Maternal)	F	CTD	N/A	N/A
	1-08919_14:23862682_C:T	1-08919	14	23862682	C	T	p.A992T	Not Transmitted (Maternal)	F	TOF	N/A	N/A
	1-09201_14:23861814_T:A	1-09201	14	23861814	T	A	p.Q1100L	Transmitted (Maternal)	F	TOF	No	No
	1-10137_14:23870103_T:G	1-10137	14	23870103	T	G	p.N409H	Not Transmitted (Maternal)	F	LAT	N/A	N/A
	1-11019_14:23862709_C:T	1-11019	14	23862709	C	T	p.E983K	Not Transmitted (Paternal)	F	LVO	N/A	N/A
	1-11630_14:23866417_A:G	1-11630	14	23866417	A	G	p.F671S	Transmitted (Maternal)	F	LAT	No	No
	1-12534_14:23862208_C:T	1-12534	14	23862208	C	T	p.R1055Q	Not Transmitted (Paternal)	F	LAT	N/A	N/A
	1-13009_14:23853868_C:T	1-13009	14	23853868	C	T	p.R1783H	Transmitted (Paternal)	F	LVO	No	No
	1-13018_14:23853741_C:G	1-13018	14	23853741	C	G	p.E1825D	Not Transmitted (Paternal)	F	LAT	N/A	N/A
	1-13421_14:23873509_C:T	1-13421	14	23873509	C	T	p.R244H	Transmitted (Paternal)	F	TOF	No	No
	1-13699_14:23863032_A:T	1-13699	14	23863032	A	T	p.M924K	Transmitted (Paternal)	F	CTD	No	No
	1-13699_14:23858667_G:A	1-13699	14	23858667	G	A	p.R1305W	Transmitted (Paternal)	T	CTD	No	No
	1-13744_14:23876339_C:G	1-13744	14	23876339	C	G	p.D32H	Not Transmitted (Paternal)	F	TOF	N/A	N/A
	1-14502_14:23857065_G:A	1-14502	14	23857065	G	A	p.A1476V	Not Transmitted (Paternal)	F	LAT	N/A	N/A
	1-14616_14:23869923_A:C	1-14616	14	23869923	A	C	p.F469V	Transmitted (Paternal)	F	LVO	Unknown	Unknown
	1-14744_14:23870049_C:G	1-14744	14	23870049	C	G	p.A427P	Transmitted (Maternal)	F	CTD	Unknown	Unknown
	1-14980_14:23855609_T:C	1-14980	14	23855609	T	C	p.N1625S	Transmitted (Maternal)	F	LVO	Unknown	Unknown
	1-15071_14:23853751_C:G	1-15071	14	23853751	C	G	p.R1822P	Transmitted (Maternal)	F	LVO	Unknown	Unknown
	1-15188_14:23858666_C:T	1-15188	14	23858666	C	T	p.R1305Q	Transmitted (Maternal)	F	TOF	Unknown	Unknown
	1-15258_14:23857410_T:A	1-15258	14	23857410	T	A	p.N1438I	Transmitted (Paternal)	F	CTD	No	No
	1-15258_14:23856761_G:T	1-15258	14	23856761	G	T	p.Q1543K	Transmitted (Paternal)	T	CTD	No	No
	1-15258_14:23858246_G:T	1-15258	14	23858246	G	T	p.H1333N	Transmitted (Paternal)	T	CTD	No	No
	1-15643_14:23862579_T:G	1-15643	14	23862579	T	G	p.K1026T	Not Transmitted (Paternal)	F	TOF	N/A	N/A
	1-15722_14:23874883_C:T	1-15722	14	23874883	C	T	p.A100T	Transmitted (Maternal)	F	LVO	No	No
	1-18675_14:23873561_C:T	1-18675	14	23873561	C	T	p.A227T	Not Transmitted (Maternal)	F	OTH	N/A	N/A
	1-25543_14:23855760_C:G	1-25543	14	23855760	C	G	p.E1575Q	Transmitted (Maternal)	F	HLHS	No	No
	BRZ-1054_14:23856844_G:A	BRZ-1054	14	23856844	G	A	p.T1515I	Not Transmitted (Paternal)	F	TOF	N/A	N/A
	BRZ-1101_14:23862945_T:C	BRZ-1101	14	23862945	T	C	p.K953R	Transmitted (Paternal)	F	TOF	Unknown	Unknown
	BRZ-4095_14:23861856_T:C	BRZ-4095	14	23861856	T	C	p.E1086G	Transmitted (Maternal)	F	TOF	Unknown	Unknown
	BRZ-922_14:23874525_C:G	BRZ-922	14	23874525	C	G	p.E137Q	Transmitted (Maternal)	F	TOF	Unknown	Unknown
	GT04006363_14:23858075_C:T	GT04006363	14	23858075	C	T	p.E1390K	Transmitted (Paternal)	F	HLHS	Unknown	Unknown
	GT04011752_14:23870022_T:C	GT04011752	14	23870022	T	C	p.M436V	Transmitted (Paternal)	F	HLHS	Unknown	Unknown
	GT04013872_14:23858074_T:C	GT04013872	14	23858074	T	C	p.E1390G	Not Transmitted (Maternal)	F	HLHS	N/A	N/A
	M008-23_14:23870165_A:T	M008-23	14	23870165	A	T	p.L388H	Not Transmitted (Maternal)	F	LAT	N/A	N/A
